# Supplementary material for: TDO2-Associated Tryptophan Metabolism Correlates with Impaired Tertiary Lymphoid Structure Maturation and Reduced B Cell Class Switching in Breast Cancer
Source: Oncol Res. 2026 Feb 24;34(3):26. doi: 10.32604/or.2026.071122 (PMC12963687; doi:10.32604/or.2026.071122)
Supplement: Supplementary file 6 [file OncolRes-34-71122-s006.xlsx]

## Sheet: Sheet1
ID	B_cells_naive_CIBERSORT	B_cells_memory_CIBERSORT	Plasma_cells_CIBERSORT	T_cells_CD8_CIBERSORT	T_cells_CD4_naive_CIBERSORT	T_cells_CD4_memory_resting_CIBERSORT	T_cells_CD4_memory_activated_CIBERSORT	T_cells_follicular_helper_CIBERSORT	T_cells_regulatory_(Tregs)_CIBERSORT	T_cells_gamma_delta_CIBERSORT	NK_cells_resting_CIBERSORT	NK_cells_activated_CIBERSORT	Monocytes_CIBERSORT	Macrophages_M0_CIBERSORT	Macrophages_M1_CIBERSORT	Macrophages_M2_CIBERSORT	Dendritic_cells_resting_CIBERSORT	Dendritic_cells_activated_CIBERSORT	Mast_cells_resting_CIBERSORT	Mast_cells_activated_CIBERSORT	Eosinophils_CIBERSORT	Neutrophils_CIBERSORT	P-value_CIBERSORT	Correlation_CIBERSORT	RMSE_CIBERSORT	T_cells_MCPcounter	CD8_T_cells_MCPcounter	Cytotoxic_lymphocytes_MCPcounter	B_lineage_MCPcounter	NK_cells_MCPcounter	Monocytic_lineage_MCPcounter	Myeloid_dendritic_cells_MCPcounter	Neutrophils_MCPcounter	Endothelial_cells_MCPcounter	Fibroblasts_MCPcounter	aDC_xCell	Adipocytes_xCell	Astrocytes_xCell	B-cells_xCell	Basophils_xCell	CD4+_memory_T-cells_xCell	CD4+_naive_T-cells_xCell	CD4+_T-cells_xCell	CD4+_Tcm_xCell	CD4+_Tem_xCell	CD8+_naive_T-cells_xCell	CD8+_T-cells_xCell	CD8+_Tcm_xCell	CD8+_Tem_xCell
TCGA-5L-AAT0-01A	0.00398935974499142	0.0192111073740503	0	0.11662184788317	0	0.250323767573047	0	0.0425796812903931	0.00535136061085939	0	0	0.0464282598571711	0.0345684985162369	0.121507224820866	0.104028717269344	0.0981915074392482	0.0127273958438738	0	0.144471271776749	0	0	0	0	0.197447482251168	1.01068004778601	6.987857142857143	7.77	5.195714285714286	6.80375	3.15875	8.727142857142857	6.048	6.374	8.638	14.45	2.166698507820308e-22	0	0	1.313666854176708e-8	2.9822355676575372e-6	0	7.945452765859178e-22	0	1.0254149809220408e-6	4.722721259641638e-6	0	0	0	2.762333486003267e-22
TCGA-A2-A04U-01A	0.176141227214162	0	0.0967892963254858	0.0327433817053775	0	0.0510475687698807	0	0.0576594844041988	0.0333243458138922	0	0	0.00724074400039954	0	0.174147218943257	0.0413697778193455	0.270971633068616	0	0.0418822997091753	0.0166830222262093	0	0	0	0.4	0.0664107192071758	1.06164065675094	4.437142857142857	4.7	4.062857142857143	3.4987500000000002	1.7225000000000001	7.901428571428571	2.622	5.012	7.958333333333333	13.2263	0	0	0	2.1615518988891047e-23	3.1967357016000983e-6	6.175363822760673e-23	2.3719469557708354e-22	6.398894964772018e-23	1.9106118526898707e-24	1.4892064106589295e-23	0	3.235020327486976e-22	0	3.5367066984159125e-23
TCGA-AN-A04A-01A	0.137134558283465	0	0.0732212228004975	0	0	0.29056527463269	0	0	0.020764121100482	0	0	0.0135277475227284	0.0315319094959804	0.209235556951066	0.0215214706707747	0.152177696232503	0	0.0014228671758439	0.0420831201606947	0	0.0068144549732745	0	0.4	0.0759051416379883	1.05459901733504	5.199285714285715	6.73	4.29	3.835	2.47875	9.251428571428571	5.4159999999999995	6.042	9.603	15.821250000000001	0	1.2384048319335083e-22	6.0729311092886175e-21	6.96267734286865e-24	3.006973921127694e-6	8.23838964339252e-23	4.232260643698453e-23	0	0	3.381124431171483e-23	5.327716976009373e-23	6.761880572579763e-23	0	0
TCGA-A7-A13D-01A	0.032339322815975	0	0.01183675539292	0	0	0	0	0.100086456938167	0.0064985292717959	0.0161064699860267	0	0	0	0.75807677434071	0.003456339176651	0.0489502713275994	0	0.0198045212693638	0.00140941469481786	0	0.00143514478597375	0	0	0.251621987958245	1.10655641309775	3.8321428571428573	2.81	3.79	4.28875	1.8025	9.481428571428571	2.522	5.935333333333333	9.256	14.45	0	4.2146159483488124e-23	0	0	4.185730333977531e-6	0	0	4.0833509687803116e-22	1.232775062223492e-22	0	2.0666301839829695e-23	5.867535024059774e-24	0	0
TCGA-BH-A201-01A	0.0364270865993279	0	0.0194805646819252	0	0	0.189229977786887	0	0.0217268710571882	0	0	0.0320831206947338	0	0.00188021982690263	0.366372990502692	0.0458446321162567	0.243887157165524	0	0.00621804017738873	0.0368493393911748	0	0	0	0.1	0.151812336013406	1.06191279870039	5.228571428571429	5.64	4.3585714285714285	5.3	2.8962499999999998	9.575714285714286	5.102	7.161333333333333	9.969333333333333	15.6575	0	4.571708468424924e-22	6.634629125160939e-22	1.7382415586570695e-23	5.074229272893975e-7	8.459117581160531e-25	0	0	1.0725770520252702e-23	3.703377970382114e-7	0	1.0215014498608348e-23	0	0
TCGA-BH-A0H6-01A	0.0760430615862114	0	0.0469651434926273	0.0103041590453574	0	0.244677545891766	0	0	0.0136946093255427	0	0.0133849642891903	0.0142571126456023	0.0483892806128435	0.0215071948567343	0.0416649091760686	0.392406743668043	0.00287831373342022	7.42449841820746e-4	0.0663932412275623	0	0	0.00669127060721082	0.6	0.0300057380957837	1.07375456985422	4.577142857142857	4.46	4.012857142857143	3.71875	1.985	8.311428571428571	4.101999999999999	6.197333333333333	9.018333333333334	14.9812	2.634103063841816e-22	0	0	2.8500415516427463e-23	2.5743476132910175e-6	0	2.2138532411504383e-23	1.7831993935935667e-22	1.644113586118707e-24	0	7.04877099165118e-23	3.109174820844779e-22	0	0
TCGA-A2-A0YL-01A	0.0998773900784155	0	0.00988381830438779	0.0804683716688986	0	0.405898327007384	0	0	0	0	0.0181550751897611	0.00980347144883188	0.0209216535136251	0	0.0818966083033894	0.169274136965126	0.0235248118021962	0.00723670321218879	0.0730596325057956	0	0	0	0.1	0.113467338002425	1.04753195248907	7.086428571428572	8.07	5.532857142857143	6.13375	3.53625	9.557142857142857	6.8759999999999994	6.948	10.201333333333334	15.2338	0	2.909780221320527e-22	0	0	2.6789362184563333e-6	0	1.1737946953245488e-22	0	1.5603055012064098e-7	1.7929804225022606e-6	2.063153893549468e-23	0	1.197530597148586e-22	0
TCGA-A2-A04R-01A	0.0608623880157915	0	0.0502873241105784	0	0	0.225647871210448	0	0.0108621356787536	0.0476656720441553	0	5.71982972665443e-4	0.00764443103859043	0	0.410893460064757	0	0.0469007896259592	0	0.0155840927872897	0.123079852451011	0	0	0	0.6	0.0404835259984674	1.10164739158026	3.825	3	3.6728571428571426	3.29625	1.9762499999999998	7.657142857142857	3.74	6.6	9.051	14.2975	0	4.355691085799686e-23	5.330350509478898e-21	1.5001538309917548e-23	2.8636627575865175e-6	0	0	0	2.741962681712519e-8	0	0	3.9186499620660206e-22	5.546360004158493e-23	0
TCGA-AN-A03X-01A	0.0708557701462544	0	0.0377449642506503	0.0476489602191489	0	0.159481601219372	0	0.00873955347503936	0	0	6.31862313186295e-4	0.0197048791455801	0	0	0.0379701846386392	0.428380156934781	0.0114627536232803	0.01740515924386	0.136981473690946	0	0	0.022992681099262	0.3	0.0857955110369999	1.05370083472943	4.070714285714286	5.21	3.5542857142857143	2.48	1.28625	8.462857142857143	2.5	6.348	8.420666666666667	15.282499999999999	3.7320844380605297e-22	3.1726870669450413e-23	0	0	2.69578964996589e-6	3.485568348574557e-23	4.1171472930262713e-23	0	0	0	6.742220664116125e-23	0	0	0
TCGA-AC-A3EH-01A	0.0761432310765481	0	0.00470919961408816	0.0524562441863295	0	0.142387993074983	0	0.0113743289628511	0.0391026555442912	0	0.0146777773412162	3.22680248122915e-4	0	0.354801065449041	0.0535303926455086	0.21030364308117	0	0	0.0401907887758505	0	0	0	0.1	0.152190676025905	1.05446835106378	5.372142857142857	5.73	4.048571428571428	3.205	1.8675	8.48	5.518	6.086	8.879666666666667	14.8488	4.988422000204942e-23	3.082954346659046e-23	0	0	2.4935054940300804e-6	0	3.370598645138865e-22	0	2.7351307110301746e-7	9.384743538530914e-7	3.175785191210949e-23	2.852479057965481e-22	0	0
TCGA-A8-A08X-01A	0.0625402336802405	0	0.234927982789282	0	0	0.205574698747117	0	0.00832976485152066	0.0520141266544866	0	0.012233344592649	0.0182488313747945	0.0163857340854245	0.109487951919345	0.0363441212295859	0.171595292462599	0	0.0254358945909037	0.046882023022052	0	0	0	0	0.306651442181034	0.95334939409173	6.707142857142857	6.19	5.067142857142858	7.67625	2.79875	10.01	5.66	5.48	8.651333333333334	14.825	7.820468925098891e-23	9.470048481024278e-23	0	9.367292242612506e-8	3.0128831194953066e-6	0	0	1.2478196754550618e-22	5.728826249227412e-7	5.101060988760487e-6	0	3.289270041078096e-23	0	0
TCGA-S3-A6ZF-01A	0.141965063771635	0	0.0406023466429468	0.069780528575508	0	0.260033114464621	0	0	0.00354505414877744	0	0.0222466865118932	0.0110116730146188	0.0186447948590446	0.0510486912483054	0.0575592772497849	0.213123975476061	0	0.0312959722887275	0.0791428217480763	0	0	0	0.3	0.0889177352375687	1.04355523010752	7.304285714285714	7.66	5.467142857142857	8.5925	3.26875	10.044285714285714	7.12	6.633333333333333	9.043333333333333	14.1075	0	0	1.327544467601066e-21	1.109763541008317e-7	2.5323959774793065e-6	1.5609843577300807e-23	4.1153337977314685e-22	0	2.490062283766666e-7	4.459317213547283e-6	0	0	1.2715870122935232e-22	6.574103126413662e-23
TCGA-E2-A1IH-01A	0.0281172938993577	0.032285987730592	0	0.0859504190240871	0	0.280415709620164	0.00760227301781942	0.0749415277954872	0	0	0.0313393653929704	0	0.0393126383752571	0.222826849214817	0.116665263341474	0.0505212063612205	0.0077149008498097	0	0.0223065653769438	0	0	0	0	0.343872629275892	0.947273910408168	8.505	8.86	6.522857142857143	9.845	3.345	10.994285714285715	8.25	7.042666666666666	10.306333333333333	15.125	1.6592464903101905e-24	1.4457861614420461e-22	6.453483916815258e-21	2.4859527649308892e-8	3.7249583490595057e-6	0	1.358343796310428e-22	4.88833492455467e-23	4.092029257935578e-7	3.781876405472847e-6	1.0810947663167766e-23	0	0	0
TCGA-E2-A1LG-01A	0.0300449217932848	0	0.183885465944675	0.0527581969989463	0	0.156030464277251	0	0.096338226438621	0	0	0.01358056193964	0.00548241295190113	0.0024558446281891	0.104541270610682	0.167258395641026	0.121800357222689	0.0112886168784405	0.0202326389216967	0.0343026257529587	0	0	0	0.4	0.0771504877813596	1.0596611964245	7.041428571428572	9.05	6.1814285714285715	6.24	2.30875	9.21857142857143	6.634	6.037333333333334	8.274666666666667	10.8575	7.222726845484198e-23	1.8666831924262977e-23	2.7015258607951813e-21	5.681778095522805e-8	1.569856321034858e-6	0	0	2.0003539673335838e-22	2.9862425053415986e-7	1.864005528152521e-6	2.2046248919221146e-25	2.2025461014721276e-23	0	9.71872685057668e-23
TCGA-B6-A40C-01A	0.07266100107347	0	0.0951317843504862	0.062987649039746	0	0.2349154460872	0	0.00908785786933765	0.0584230623886976	0	0.0448696024226446	0	0.103956420751925	0	0.041783750984965	0.262602212099724	0	1.014002676484e-4	0.0134798126641553	0	0	0	0.4	0.0718873497517659	1.04915964895154	7.195	6.97	5.6414285714285715	6.05	2.8375	9.611428571428572	6.05	7.2	9.837333333333333	15.5237	9.835614509594326e-23	0	0	0	2.5557555764704522e-6	0	0	0	9.839172270315748e-7	2.215487261694585e-6	0	6.467001034932909e-23	0	0
TCGA-BH-A0EB-01A	0.0657308285230378	0	0.0334725617652883	0.00893298042244861	0	0.28430069668196	0	0.0149849960572348	0.0255955590987781	0	0.0394402584134205	0	0.0729666178874326	0	0.0761671542542075	0.298833597769783	0.0497027448893006	0	0.029872004237108	0	0	0	0	0.180915825277583	1.01012570586865	7.110714285714286	7.52	5.034285714285715	5.86875	3.9825	10.282857142857143	8.054	6.077333333333334	9.902333333333333	14.585	0	1.070883443326934e-22	9.240645299292214e-21	0	3.32027424257927e-6	2.5258735726909747e-23	0	0	3.3245055809954e-22	3.516286551373789e-6	1.4452498618920959e-23	0	0	0
TCGA-D8-A1X5-01A	0.0127627096924228	0	0.0571413031088505	0	0	0.283702781225323	0	0.0262640126247119	0.015071720397929	0	0.028996288805622	0.00480012914583002	0.098175478861782	1.75279360298725e-5	0.0937046684565958	0.306199957771814	0.00224808269124662	0	0.0658884054550535	0	0	0.00502693382678904	0.2	0.0998016125626979	1.04400261675186	5.501428571428572	5.93	4.201428571428571	4.8925	1.455	10.207142857142857	4.026	6.1113333333333335	8.312333333333333	14.1613	6.5806077738904135e-24	0	4.7345412326111514e-21	9.297250022237865e-9	1.8814726788438639e-6	4.109364728699505e-23	4.226762925787552e-22	0	4.651222723808727e-7	2.101718385738034e-6	0	0	3.1099803948225786e-22	0
TCGA-BH-A1F8-01A	0.106107835994078	0	0.13567225786609	0	0	0.278458809299853	0	0.0221985373064028	0	0	0	0.0153149119012645	0	0.0254446501691028	0.0304338794970796	0.22113331356237	0	0.109066836466357	0.0429228184220312	0	0	0.0132461495153707	0.7	-4.85277e-05	1.06997802648119	5.611428571428571	6.57	5.345714285714286	5.16625	2.60875	9.754285714285714	5.152	7.031333333333333	8.704333333333333	13.955	0	2.710956775538594e-22	9.548753155263973e-21	3.7284688603356834e-8	1.827475677564777e-6	0	1.711591929299977e-22	0	2.2045330084047334e-23	7.853497544298626e-7	0	0	0	8.8360730231429e-23
TCGA-A8-A08J-01A	0.0701616069379313	0	0.124624772326099	0.00722441892766425	0	0.0760858485858326	0	0.00978524079276165	0.0249576710887633	0	0.00382646624696248	0.00815445953565084	0	0.272696316039332	0.0562141732710877	0.307989179081703	0	0	0.0382798471662114	0	0	0	0	0.385321797139855	0.928743477143445	5.642857142857143	6.13	4.46	6.7212499999999995	2.74875	10.742857142857142	4.006	6.262666666666666	8.968666666666667	14.7988	2.1222597828395776e-22	0	1.2476404124044429e-21	0	1.122901909740517e-6	1.8690950033106074e-23	0	0	1.4889829068822587e-22	1.7035558322739476e-6	2.739554724837687e-23	1.0758756078120032e-22	0	5.220697381347076e-22
TCGA-LD-A9QF-01A	0.0432363314185406	0	0	0.080135762458505	0	0.135548966784684	0	0.0460630678853917	0.0719990929275401	0	0.026163199443948	0.00490545105986475	0	0.406929489558946	0.0502201302963379	0.11440888132706	0	0.00728654943777502	0.0131030774014062	0	0	0	0	0.708507887145272	0.725624753733034	8.874285714285714	8.66	6.522857142857143	8.74625	4.1125	10.97	8.478	7.060666666666666	9.691	15.0475	0	1.272487761879276e-22	0	3.8789928712517586e-8	3.372267824653246e-6	0	0	5.986925058529177e-23	1.110308671680942e-6	6.49868928373845e-6	2.883634906233223e-23	0	0	0
TCGA-BH-A209-01A	0.125185950887289	0	0.0431466650777898	0.073611500135819	0	0.384725707939509	0.0216331161125089	0	0	0	0.0366667557178098	0	0.020404232535647	0.051786283563422	0.0994919893274531	0.0895899269930621	0	0.0144354180272184	0.0393224536824724	0	0	0	0	0.429801224170962	0.902301511369721	9.217142857142857	9.97	7.694285714285714	10.68	5.01	11.68	9.238	6.660666666666667	9.235666666666667	13.4512	0	1.1657389414744368e-23	0	1.4781924377546675e-7	4.684160847936621e-6	1.5860807170619225e-23	5.372560517576167e-22	1.1465204606969432e-22	1.198674414240316e-6	6.3485852927380555e-6	0	0	1.2934360097812723e-22	0
TCGA-E2-A14S-01A	0.059395858803864	0	0.0237900872384051	9.01397134030407e-4	0	0.228094477710011	0.00937495031829571	0	0.0119936459008075	0	0.0494416788455879	0	0.0176773714756769	0.126463736858685	0.0400048981704727	0.417288405723257	0	0	0.015573491820907	0	0	0	0.1	0.144320210576729	1.04264	6.501428571428572	6.61	4.78	4.88875	2.6225	10.1	5.87	6.281333333333333	9.500333333333334	12.2263	0	2.1338519744502172e-23	0	0	3.3198737609642584e-6	0	5.689557212659075e-23	4.553805298155408e-23	0	3.604549818825856e-6	0	0	0	1.6997107062098119e-22
TCGA-BH-A0B4-01A	0.0860135030823403	0	0	0.0551891427379569	0	0.299671043278572	0	0.0112404673530162	0.0335479603140854	0	0.0411434404603028	0.00669093944154352	0.0268209939858227	0.0410153167845158	0.107738077025467	0.199976030398219	0.0175948516043523	0	0.0733582335338061	0	0	0	0	0.184658077148549	1.01290180009325	5.725714285714286	6.38	4.845714285714286	4.74125	2.435	8.672857142857143	5.6	5.483333333333333	9.314	14.3187	0	1.3320931733511101e-24	0	0	3.7015727531699953e-6	6.891719189110354e-23	0	5.4789985266878545e-22	2.492445428352165e-7	6.740076841712043e-7	0	1.0869885473281059e-22	0	0
TCGA-EW-A1P8-01A	0.00981408241903416	0	0.00576897874921504	0.0260542349270835	0	0.2004693064347	0	0.0333982765661719	0.0298699136602518	0	0.0220367743961788	0	0.123480303780028	0.0483374817873757	0.0556792944975571	0.303465261937928	0.13290859173906	0	0	0.00871749910541603	0	0	0	0.248195800153773	0.987889367896985	6.755	6.36	4.518571428571429	5.71375	2.085	11.26	8.07	6.150666666666667	8.554333333333334	13.6062	9.848058381750762e-23	6.600690266863845e-23	0	0	5.191631406284903e-6	2.95517112726434e-23	3.716496099129003e-23	1.6649188506973817e-22	0	2.300158438478206e-6	8.376449484839962e-24	1.7902212616172337e-22	2.5128914667890344e-22	1.4623006809091122e-21
TCGA-EW-A424-01A	6.68924625390815e-4	0	0.233291796455518	0.0496309160727865	0	0.120021436317904	0	0.0560032151760231	0.0243425140434827	0	0.0190596730358409	0.0175519752301961	0.0241215428516761	0.00868152190746217	0.0139657784193401	0.220746821069829	0.00612793935390611	0	0.205785945440644	0	0	0	0.7	0.00668153411258143	1.06354930762219	4.992142857142857	4.95	3.531428571428571	4.78	2.65	7.837142857142857	4.882	6.189333333333334	9.390333333333333	15.2975	0	0	0	0	1.9699720493405533e-6	0	5.552888958174381e-23	0	3.1794766979544004e-7	3.8504719471551823e-7	3.639203542537936e-23	0	0	1.7909612750175714e-23
TCGA-C8-A12Q-01A	0.0901075081105756	0	0.00816550557881288	0	0	0.152703844051786	0	0.0489515038627492	0.0191807670847791	0	0.0267647844459975	0	0	0.3717904240219	0.0789126905747064	0.162556879564462	0	0	0.0408660927042308	0	0	0	0	0.225654214351524	1.01709191111561	6.65	6.3	5.541428571428572	7.32875	2.84125	11.274285714285714	6.33	7.746666666666667	9.802	14.8675	9.75292709623747e-23	2.1169941678055108e-23	0	2.889481243323588e-8	1.7626351291746952e-6	4.5218843538850143e-23	0	8.324299448753598e-23	1.903368250724358e-8	3.851295161815453e-6	7.01271270548223e-23	0	0	0
TCGA-XX-A89A-01A	0.0490731899680015	0	0.0544942149907415	0.0185409680108132	0	0.408677472658262	0	0	0	0	0.0358814168748754	0.00410075812105427	0.0373915740161345	0.0322829468286849	0.0534529540324536	0.260984473747153	0	0.00801477984229637	0.0371052509095295	0	0	0	0	0.197966966398005	1.00594988665295	7.678571428571429	7.06	6.062857142857143	6.37375	3.09625	10.698571428571428	6.2940000000000005	7.291333333333333	9.692333333333334	15.1275	4.608975037618877e-22	4.4710474536155424e-23	0	5.822669266034824e-24	3.4012035819746722e-6	8.564255966754225e-23	0	0	3.5537475254185584e-7	5.044819149068446e-6	0	3.770081620814834e-23	0	0
TCGA-E9-A5UO-01A	0.182111716374446	0	0.194898716859304	0	0	0.0447457419594194	0	0	0.0304411156637302	0	0.010957131865159	0.0149848981336385	0.00612962249491293	0.139582248018993	0	0.327857090258077	0	0.00949042349939313	0.0388012948729269	0	0	0	0.1	0.159524363261768	1.02239821876667	2.755	1	3.1871428571428573	1.6875	1.78	6.941428571428571	2.08	6.486	8.674	10.5137	1.7817124880720879e-22	7.111388590777192e-23	4.0944126921666516e-21	4.224872459536253e-23	4.861804829379355e-6	8.54074900139157e-23	0	0	0	2.0583839999504545e-7	0	1.345391218074141e-24	2.770807307243995e-22	0
TCGA-B6-A0WY-01A	0.124839138844861	0	0.0561516229582532	0.0672382557903271	0	0.166049573632223	0.00203601303879404	0.0258397216343014	0.0393042477667971	0	0.0156296749478582	0	0.00978973304938232	0.0789833661954625	0.104888536483616	0.242366213590466	0	0.0129100648247975	0.0539738372428605	0	0	0	0.1	0.130402726547016	1.03065913940853	6.320714285714286	7.49	5.172857142857143	6.2975	2.57625	9.629999999999999	6.428	6.637333333333333	9.629	14.88	0	5.756853334486105e-23	6.129392044863726e-21	3.0869329371940194e-23	2.307911541405435e-6	2.2796913115042006e-23	0	0	0	1.8643752907413502e-6	0	1.5465707469795096e-22	3.6543262326375943e-23	0
TCGA-E2-A15S-01A	0.0751433747375632	0	0.187436736655342	0.0451652549887262	0	0.0898037368842857	0	0	0.0715139599972597	0	0	0.0574431030541134	0	0.211142388185229	0.0168726102742215	0.176961636708012	0.0164835140547022	0	0.0520336844605452	0	0	0	0.9	-0.0311997	1.08897094817585	4.815714285714286	5.39	4.62	3.4325	2.02	8.432857142857143	4.404	7.066	9.192	13.215	4.0345212149366273e-22	0	1.4683851900064708e-21	0	4.310988251494978e-6	0	4.960607131208358e-22	7.290427650263618e-23	2.2957193512407946e-7	2.1083190391781183e-23	1.784988024411394e-22	1.7783858496289903e-22	5.144789993543734e-23	0
TCGA-B6-A0RO-01A	0.123904135650611	0	0.273874809174371	0.0231203068192471	0	0.145793202414397	0	0.0245902850834634	0.00521587347609515	0	0	0.0465398541198207	0.00518080654563921	0.00269546418254044	0.0436775941168074	0.281702783445281	0.00884761689427661	0	0.0132958581877782	0	0.00156140988967136	0	0.6	0.0258076341594773	1.05769870249384	4.555	9.2	3.6514285714285717	3.7775	1.2850000000000001	8.542857142857143	4.546	5.461333333333333	8.894333333333334	13.48	0	0	1.272815060757053e-21	6.561621560702318e-23	2.6081636691573767e-6	1.457407573817291e-22	0	0	1.0895439937555346e-22	5.649546224749563e-7	0	2.047559439557886e-22	1.4337338365396298e-22	0
TCGA-E9-A1N6-01A	0.0270857958212021	0	0	0.0287984344991677	0	0.151214975267341	0	0.0414020563596392	0.00960416139918437	0	0	0.00964624455762323	0.00109167701067329	0.378775418651317	0.0393073142963212	0.277095452775776	0	0	0.0359784693617557	0	0	0	0	0.344250613598658	0.964297740388601	5.428571428571429	4.7	4.187142857142857	3.315	2.5525	9.987142857142857	4.89	5.456666666666667	8.677999999999999	14.965	2.074473936522075e-22	1.0064747075061622e-22	0	0	1.6343242338070071e-6	9.423837199934332e-23	5.5471009724133416e-24	0	1.2062126896304548e-24	9.029947687777053e-7	1.1607131712878464e-22	0	1.6804541807893563e-22	0
TCGA-BH-A18G-01A	0.0190347746891583	0	0	0.056234697531679	0	0.284757961406562	0.0035499045403081	0.0035585315274946	0	0	0.068558465435125407	0.00515477565257975	0.118950054736703	0	0.0490546507054752	0.329246611361287	0	0.0411586107949726	0.0207409616186551	0	0	0	0.6	0.0213987370948395	1.0854424619942	4.411428571428571	4.91	4.465714285714286	1.86	2.5575	8.051428571428572	2.166	4.9046666666666665	7.109666666666667	13.3987	0	0	5.2169323274975005e-21	0	7.643278632888786e-6	2.540095254611058e-22	0	0	5.649562150494441e-22	1.899573769203992e-7	0	1.3300640818308673e-22	3.8175635105066767e-22	3.2416837404780235e-22
TCGA-E2-A15I-01A	0.157097338784543	0	0.00478056165044769	0.0220875383190752	0	0.434911221701964	0	0	0	0	0.0366592423845363	0	0.0250364783595819	0.0572490188515902	0.0705941966397329	0.157090187636443	0	0	0.0344942156720854	0	0	0	0.3	0.0845758360762873	1.06014876936159	7.708571428571428	8.21	5.6414285714285715	8.66875	2.7175000000000002	9.43142857142857	6.954	6.422666666666666	9.200000000000001	13.9437	4.396519293639224e-22	0	2.35147414959137e-21	5.7704075687074136e-8	2.662789960383655e-6	0	0	0	1.491802138124879e-6	3.148265932269713e-6	1.709755715568953e-23	5.422610451387121e-23	1.272754361775117e-22	0
TCGA-E2-A109-01A	0.100508858592021	0	0.110705085338585	0.0258127434776519	0	0.226951583708815	0	0	0.0388436394447999	0	0.0263105967338987	0	0	0.231987917699247	0.0543954692337875	0.150688222291635	0	0	0.0337958834795579	0	0	0	0.2	0.103618012209545	1.04386633474522	6.682142857142857	5.17	4.168571428571429	6.7775	2.71	9.598571428571429	4.702	5.704666666666666	9.179	14.2575	2.261219133573982e-22	2.2815153563061012e-23	0	2.0139727413207352e-26	2.105084151561119e-6	1.374974551106311e-23	3.1450241241965954e-24	4.7453896860614097e-23	4.609116512779357e-7	2.1789301946069267e-6	0	0	7.501826031218036e-23	2.105145501508725e-23
TCGA-EW-A1P6-01A	0.158874876343736	0	0.0856425700647743	0.044036191869355	0	0.17730365623094901	0	0.0210598697811226	0	0	0.0266799613515307	0	0.0242790964523684	0.00212839325634592	0.0507573285956362	0.312372324952955	0	0	0.0968657311012265	0	0	0	0.8	-0.0219433	1.0800331442282	5.052142857142857	5.13	4.1085714285714285	6.98125	1.59625	8.358571428571429	3.81	5.212666666666667	8.014	13.3987	6.860031909814923e-23	0	3.455529842367304e-21	1.6169636193407744e-27	4.563690960950434e-6	4.451134594119496e-23	0	0	5.215846576241299e-7	4.678079065080624e-7	4.283628654881061e-24	3.2913591019564377e-22	4.253685487373596e-22	0
TCGA-A2-A1G4-01A	0.166890338309759	0	0.0905860525373472	0.0179535259697663	0	0.23244589322044	0.00132802131270202	0.0204183246527857	0	0	0.0874409395449159	0	0.0396100574282458	0	0.0322883701314383	0.284588221169291	0	0.00473645522630482	0.0217138004970033	0	0	0	0.7	-0.00974337	1.07902181269552	6.373571428571429	6.52	4.418571428571428	8.61875	2.13875	9.624285714285714	5.3	7.350666666666666	9.158	12.3575	0	3.0437658293612483e-22	4.963931183750535e-21	7.028516378009521e-8	3.4587006503917295e-6	3.5522179147401105e-23	6.364040457971533e-24	1.6796099233741446e-22	8.097961343772374e-7	1.471182536094427e-6	0	0	9.457152413381263e-23	2.636700577302787e-22
TCGA-A8-A06R-01A	0.0491720631085382	0	0.167698547791861	0	0	0.160146586561707	0.0113998638727609	0.0178642449663582	0.0446069633363195	0	0.0260381261845835	0	0	0.195712560731887	0.0753301553109333	0.222006287639894	0	0	0.0300246004951578	0	0	0	0	0.392217906416458	0.919827659790643	7.007857142857143	5.75	4.148571428571429	6.425	3.30875	10.472857142857142	4.54	5.795333333333334	9.759	15.135	0	0	0	2.8359261646031747e-8	1.3350747134224926e-6	9.688145105160688e-25	2.179427786584395e-22	9.16658078634903e-23	4.4217347945455516e-7	2.821771366772918e-6	8.288309500334192e-24	2.7061022211548905e-24	5.404853640638271e-22	0
TCGA-B6-A0RH-01A	0.0781208661564197	0	0.130708849339884	0.071971739005637	0	0.107879314039448	0	0.0545922483340455	0.0531830125799518	0	0.0111903511320478	0.0154294448656144	0.00497464010682495	0.0980531601036986	0.0814219484613995	0.162814866841956	0	0.0675894103531246	0.0620701486799475	0	0	0	0.2	0.101341371846603	1.03457992877506	5.909285714285714	6.32	4.462857142857143	4.89	2.46375	9.765714285714285	4.2940000000000005	6.634666666666667	9.1466666666666665	15.2	0	0	0	2.170262811325036e-24	2.142152648400626e-6	0	1.5023466958109564e-23	0	1.8024964201195038e-7	6.717153928159811e-7	5.770153469207558e-23	0	3.616982753689674e-22	6.638624456126163e-24
TCGA-E9-A3QA-01A	0.0654292411136415	0	0.00122424345011983	0	0	0.197097097616947	0.0157185016431914	0.0514455341931645	0.0551322759282554	0	0.029619921750926	0.0217743774902529	0.0280130508574127	0.164220233447675	0.171751672288465	0.0443342510774074	0	0.117652730140962	0.0365868690015802	0	0	0	0	0.456867751479812	0.890549121781571	9.052857142857142	9	6.814285714285714	10.2	5.47375	11.315714285714286	8.934000000000001	6.744666666666666	8.745333333333333	13.9038	0	0	1.083410121475988e-21	0	6.713276664942409e-6	1.8659687121239255e-23	2.7695828620472384e-22	2.88548955262884e-22	1.1299910390249055e-6	4.8797180438782406e-6	6.949776825591998e-23	3.9764757241724066e-22	0	1.0417681227376103e-21
TCGA-GM-A2DA-01A	0.134136678633499	0	0.0410340825438521	0.0504942989053425	0	0.47019993483438	0	0.0255347540715186	0	0	0.00298493763963502	0.0136471512608138	0.0237265196158355	0	0.113625995896232	0.0693680974766973	0	0	0.0552475491221942	0	0	0	0	0.202691678564434	1.01823375294031	7.1778571428571425	7.83	5.07	6.89625	2.5175	8.161428571428571	5.072	4.934666666666667	8.43	13.5512	3.662041487129671e-22	0	0	2.0769081242983708e-9	2.4400351120214962e-6	0	6.769200156678237e-22	0	1.0742056144273504e-6	5.6222849619732e-6	0	5.366739930766869e-24	0	0
TCGA-EW-A1IZ-01A	0.135509347803849	0	0.0448586153091286	0.179065858123977	0	0.207433666882153	0.00630802800038063	0.0625718387684531	0.0203990739931904	0	0	0.0653584147505846	0.0149893211916167	0.0255330851699732	0.102867266361177	0.0712064300915371	1.62577071896079e-4	0	0.0637364764820836	0	0	0	0	0.345466745961229	0.945610482610173	8.997142857142856	10.38	7.761428571428572	10.5425	6.34875	10.071428571428571	7.7299999999999995	5.95	9.110666666666667	12.57	2.3253085330631454e-23	0	1.4512471860063978e-22	8.3087968735816e-8	5.634870128509206e-6	5.727236626167163e-23	3.1283703974025635e-23	2.6923443090429846e-22	2.0157489082841183e-7	6.60622223116629e-6	3.765601625755373e-23	4.9563736913489415e-22	1.9592501507803257e-22	2.96051806067458e-22
TCGA-AR-A0TX-01A	0.102876359421278	0	0.0293205075252723	0	0	0.215847042140945	0.00138624685136166	0.0264894096005934	0.0417728617754907	0	0.0156228873911644	0.0381497261165653	0.0124104461052241	0.0786116317282204	0.0789563485204318	0.225230340152231	0.00387139485198151	0.00360150126895406	0.125853296550287	0	0	0	0	0.245056126823815	0.981655221749724	8.377142857142857	8.19	6.9871428571428575	8.41	5.23	10.797142857142857	8.796	6.958	9.582	14.1675	0	0	0	6.397016310458844e-8	4.454632202614037e-6	4.605034429240235e-23	0	2.218435517985722e-22	7.297942569255574e-7	5.5513152097827865e-6	9.650095634875767e-23	3.363832617750245e-24	0	0
TCGA-A1-A0SD-01A	0.0552654231492218	0	0.0311002156726711	0	0	0.315312894017956	0	0.0468017272701215	0	0	0.0366503546112998	0.00265632813859229	0.0113815200383527	0.0553884996244698	0.145876020849491	0.202065214483316	0	0	0.0975018021445084	0	0	0	0.6	0.0342281960220674	1.07870233468853	6.462142857142857	5.58	5.034285714285715	5.765	2.785	9.798571428571428	6.496	7.599333333333333	10.146333333333333	14.846250000000001	1.8484512119692464e-23	1.1529521656436479e-22	6.1952496554553835e-21	8.966056650428345e-25	1.3977765967342592e-7	1.691393933627476e-24	1.4983660758561343e-23	2.1091309398751517e-25	0	1.7302255222471782e-6	3.124964004383433e-25	0	0	0
TCGA-AC-A3OD-01A	0.0556667006565847	0	0.0106841515184104	0	0	0.431465457475517	0.00156425497273952	0	0	0	0.039446385053978	0	0.0387405841919289	0.11842324587287	0.0691980140824635	0.106778169129249	0.0731158672315096	0	0.0539725392605958	0	9.44630554154069e-4	0	0.1	0.146651636221655	1.02826645043502	7.881428571428572	7.68	6.978571428571429	6.61	4.825	11.058571428571428	8.036	7.100666666666667	9.204	13.2725	0	2.584521946581554e-22	4.474526178446438e-21	9.754868011382215e-10	3.0828477196234505e-6	0	0	6.858263286308038e-24	8.07208595713962e-7	3.970520531297179e-6	5.500295489948096e-24	1.2584485674822011e-22	4.987907818515783e-23	7.542392956704971e-23
TCGA-A2-A0SU-01A	0.0836514586888103	0	0	0.068089250356368	0	0.200813727743356	0	0.00955955781473164	0.0303551962848658	0	0	0.01173132015013	0.0684526975847292	0.148126039472728	0.103275908123203	0.0835184692972865	0.031554057463246	0	0.15212477373833	0	0.00874754328221615	0	0.3	0.0839489115245226	1.05004777943738	6.430714285714286	7.14	4.6257142857142854	5.4875	2.4924999999999997	8.712857142857143	8.062	5.592	9.684666666666667	14.3413	4.627535061411825e-22	1.1672226879097262e-23	5.683765178050927e-21	0	3.1492626152675757e-6	9.60519620386554e-23	0	3.2713114218894085e-22	2.1629141006269066e-22	1.911534377775157e-6	1.3228953830839816e-22	0	3.5274823714274954e-22	0
TCGA-A2-A0CX-01A	0.0880406391658873	0	0.0156219458740719	0.00302601579903206	0	0.292837400258395	0	0.0338321672560929	0.0127181557731253	0	0.0232145579753273	0.00785009203219832	8.07077454147165e-4	0.207428224760326	0.0616390059895396	0.207632888661726	0	0	0.0453518290001312	0	0	0	0	0.204545624373965	1.00812105166374	6.9314285714285715	6.39	4.611428571428572	3.8899999999999997	2.285	10.31	3.958	6.757333333333333	9.064	14.8725	0	0	0	0	1.2921502948877704e-6	0	2.2705672730412068e-23	1.5404941790390656e-22	0	2.049127691595354e-6	2.535217445459781e-23	1.4482260989401203e-22	0	0
TCGA-AC-A23G-01A	0.0820803472434745	0	0	0.0519801883266653	0	0.0968558744550773	0	0.0133275936774413	0.037942322134046	0	0.00725682477999533	0.00302911190211019	0.00566185643458573	0.373651031690285	0.0189811557465518	0.25572927120092	0	0.00501732723097276	0.0484870951778751	0	0	0	0	0.191153134364679	1.04356889256562	5.33	6.09	4.201428571428571	3.57625	2.03875	9.04	6.656	5.690666666666667	9.547333333333333	15.5463	3.1861586902025513e-22	3.0491658013250777e-22	0	0	4.9809913485194216e-6	3.411561830830496e-23	0	0	0	1.9993825412447014e-6	0	0	1.10970678911245e-22	5.815773677138795e-22
TCGA-GM-A2DL-01A	0.0460829702588089	0	0.0296695529938348	0	0	0.174192176130896	0	0.0256140262934856	0.0306897980722036	0	0.0132942250763202	0.00869234177271271	0.00525554374863482	0.12826462288543	0.0607674522802454	0.381674529534515	0.0141329247655304	0.0363221173743371	0.0448558061876469	0	0	4.91912625398263e-4	0	0.218149703169751	1.00559839845035	5.773571428571429	4.75	3.942857142857143	4.04625	2.24875	9.567142857142857	7.5280000000000005	6.612666666666667	9.229666666666667	14.895	0	4.5992799062207015e-23	0	0	1.9644736765814693e-6	9.918738599045625e-24	0	3.7636948821047917e-22	5.736048665627357e-23	3.0654179331676606e-7	1.0383144371244787e-22	4.969681126844175e-23	6.751221146123397e-23	1.7694216636154493e-22
TCGA-AR-A1AT-01A	0.0964927745009981	0	0.0179449120746386	0.00619012720923947	0	0.337300625424613	0	0.0398193408075113	0.00180931333499641	0	0.0339654951326883	0.00768557629382128	0.0283994235116167	0.0865848381799269	0.0769117721316106	0.171956118794208	0	0.0126647963121894	0.0822748862919424	0	0	0	0	0.262014787588166	0.976495221388026	7.2821428571428575	7.49	5.824285714285714	7.28375	3.88125	10.128571428571428	7.104	6.164666666666666	9.154333333333334	13.0125	7.718132201398071e-23	0	0	0	8.226616518590613e-6	3.4503047987256666e-23	5.465134175970148e-22	0	5.346083905522143e-7	3.3160913097187007e-6	0	0	3.3869112444500865e-22	0
TCGA-A2-A3XS-01A	0.177419392952856	0	0	0.0110415725457773	0	0.298286866275383	0	0.0236596910380327	0.0809463908864005	0	0.0896541856269368	0	0.0663630190543971	0.0614721997475888	0.0821231827179899	0.0772773778717333	0	0	0.029145330827944	0	0.0026107904549599	0	0.3	0.0850374473571577	1.05711510089751	7.719285714285714	9.09	5.845714285714285	8.54125	3.69875	9.695714285714285	7.038	6.400666666666666	9.770333333333333	14.245000000000001	0	0	0	0	3.3762364204645505e-6	0	4.498500241622821e-23	0	9.148295422814838e-7	3.020642221655989e-6	0	1.875307984983726e-23	9.82633832069528e-23	2.8278336816318156e-24
TCGA-E9-A3Q9-01A	0.0628254085482142	0	0.0643447475978958	0.0582030436438329	0	0.169743401293699	0	0.0190396079812645	0	0	0.00809857929492985	0.0134176236710186	0.108974853185976	0	0.0172055276729575	0.427969496227918	2.92542498235747e-4	1.30427164523075e-4	0.049754741219535	0	0	0	0.2	0.105840268038775	1.04677762087403	6.017142857142857	7.16	6.354285714285714	7.0875	3.0475	9.705714285714286	4.496	7.230666666666667	9.509333333333334	11.9162	1.0650494140143793e-22	0	5.513332701159728e-21	1.4030665138174663e-21	7.437981606574167e-6	2.1837797521676998e-23	3.884297541696596e-22	7.836940982350477e-22	4.402833865679687e-7	2.012148412046414e-6	0	0	1.9251166125612525e-22	2.3288729440894055e-22
TCGA-E2-A152-01A	0.0519964791968213	0	0.0817933406115644	0	0	0.162473535313073	0	0	0.0289540660505312	0	0	0.0352842010831094	0	0.268321477076089	0.0341811022384597	0.269940448196108	0	0	0.0670553502342436	0	0	0	0	0.196674795276292	1.01827627687602	5.505	5.17	4.525714285714286	3.40125	2.0125	9.641428571428571	2.956	5.916666666666667	8.794	15.11	7.753602360621639e-23	0	0	0	1.454057355823987e-6	0	0	0	1.4005442674009824e-8	1.1965451182189018e-6	4.4709962677050446e-23	0	2.2044322427400673e-22	1.789636748981094e-22
TCGA-A7-A0DB-01A	0	0	0.0053101386943101	0	0	0.30034663406761	0	0.00175378669107092	0	0	0.0143935499433209	0.0271931395581566	0.0393535312499078	0.319993665604775	0.00997812659409182	0.133840993771774	0.0199143632479267	0	0.12698983190166	0	9.3223867539603e-4	0	0.1	0.155976963457606	1.04261917666073	5.025714285714286	5.13	4.215714285714285	3.6550000000000002	2.47	10.21	6.462	6.140666666666666	8.600666666666667	13.7263	0	1.9803807096660357e-22	5.090460065488059e-21	8.043113714276329e-22	3.419100853312204e-6	9.216829666596171e-23	0	0	1.827857164854887e-23	1.4285099259100667e-6	5.330996083842451e-23	0	0	0
TCGA-A1-A0SE-01A	0.122760659949285	0	0.0579741333574195	0.0901009051275126	0	0.321285649837781	0	0	0.0101628763695242	0	0.0324248286339585	0	0.0311433961141213	0	0.0426525012965999	0.15019661255782	0.0275143707085471	0.00739457664908722	0.106389489398343	0	0	0	0.5	0.0498234912045816	1.05970947258578	6.053571428571429	7.47	4.465714285714286	5.296250000000001	2.79125	8.458571428571428	6.486	6.921333333333333	9.613999999999999	15.2175	0	3.453132253881069e-22	9.048364969421908e-21	2.932265150380715e-23	1.2696279008425975e-6	3.8852932418307013e-23	0	5.248176787290622e-23	2.668601072290057e-7	1.4120277761484766e-6	3.712276842778896e-23	1.8602935652545322e-23	0	0
TCGA-OL-A5D6-01A	0.0952919475512569	0	0.0263176630561643	0.00559405191330051	0	0.276137685960232	0	3.50313744655369e-4	0	0	0.0347962333714163	2.33908187852906e-5	0.0334783846564488	0.0122945003159423	0.0596167982484835	0.370255462830754	0.031204378370543	0	0.0546391891620171	0	0	0	0.3	0.0907191386284466	1.04947530109113	5.982857142857143	5.39	4.161428571428572	5.608750000000001	2.10625	9.811428571428571	5.472	6.322666666666667	9.512333333333334	14.7363	0	0	0	1.6058158170138728e-24	1.2502900046404362e-6	0	1.5089629932830544e-22	0	3.585055804271607e-7	2.207713892045447e-6	3.105752131253633e-24	0	3.054439936157842e-23	0
TCGA-AO-A1KO-01A	0.168998928293589	0	0.100221627242641	0.0459310984869402	0	0.393039053250457	0	0	0	0	0.020619491771005	0.0123470752265164	0.0291879495291556	0.0237157101059565	0	0.12369469316316	0	0.0436618711764823	0.0385825017540969	0	0	0	0.3	0.0986585307568077	1.04542586704049	6.133571428571429	7.37	6.178571428571429	5.61375	3.11125	9.117142857142857	5.908	6.522	10.013666666666667	13.9125	0	3.2327893299295387e-22	1.01940859710855e-21	1.5739122483523357e-22	2.379291072434176e-6	0	0	0	2.688227535289788e-7	1.0168798742726135e-6	0	8.027650254727194e-23	1.4845995474093058e-22	8.291253177313832e-23
TCGA-D8-A27P-01A	0.109675771551359	0	0.0345953193057125	0.0200741927189925	0	0.0338164692466707	0	0.0439895637341273	0.0336715378032783	0	0.0137011496366264	0.00349253161659943	0	0.400757952137186	0.0131018858239908	0.215464839705498	0	0	0.077658786719959	0	0	0	0.4	0.0669646091188205	1.10499029692633	4.9435714285714285	5.58	3.994285714285714	3.90375	1.85	8.385714285714286	5.3759999999999994	6.171333333333333	8.749333333333333	14.442499999999999	3.285733754710759e-22	4.8176512379381266e-23	4.5683582832019514e-21	0	2.684246792531313e-6	0	1.1870097126697102e-22	0	3.2545334147163286e-7	0	6.7859147807043e-23	0	0	0
TCGA-BH-A0AW-01A	0.0695035190614479	0	0.0266811898243698	0.0841486057017583	0	0.351199693702005	0.00557395297228667	0	0.0426083833731307	0	0.0525994602501063	0	0.0314102707829484	0.0752394089453009	0.0963812449754948	0.119608444301536	0	0	0.0450458261096148	0	0	0	0	0.362938510206758	0.935003490281196	8.154285714285715	8.17	6.472857142857142	7.3175	4.50875	10.39	7.59	6.154	9.199333333333334	13.862499999999999	8.81075670220745e-23	0	0	1.384753554042455e-8	3.0700478221062267e-6	0	4.296713676230378e-22	7.593134583259887e-24	2.0558525361765594e-8	6.907068458729197e-6	2.267004645268584e-23	7.20948820632977e-23	1.3888189317808127e-22	0
TCGA-BH-A0DK-01A	0.0748142685567738	0	0.0339074580756504	0.100413530787722	0	0.343863231354896	0.00452602270684987	0	0.0372386897492386	0	0.0398673340732144	0	0.0189727936044139	0.059684810618542	0.103516659215689	0.15265725669156	0	0	0.0305379445654509	0	0	0	0	0.351602900239382	0.940903358871783	7.977857142857143	8.51	6.438571428571429	8.3275	4.3	9.987142857142857	7.454	7.205333333333333	10.112333333333334	14.7487	1.744331904534111e-23	5.79310222484765e-23	7.625963887440801e-22	6.518955086882414e-9	4.378643323568954e-6	1.456110264493256e-22	1.627503570725819e-22	1.1345869570101744e-22	6.878649455773531e-7	5.5464255908560266e-6	8.434729332839962e-24	8.810542533178022e-23	5.027070789070392e-22	0
TCGA-E2-A576-01A	0.0692447774774198	0	0.0418837375524092	0.0727737471832735	0	0.176203728273813	0	0.0161024867211813	0.0711097285896811	0	0	0.0718646911923134	0.0225819078191911	0	0.0646318903604555	0.128692611147284	2.6500142021276e-4	0.00144784157758851	0.263197850685176	0	0	0	0.5	0.051087437863303	1.06989277537614	6.087142857142857	6.27	4.345714285714286	5.50125	1.46125	8.055714285714286	5.044	5.513333333333334	8.173666666666666	13.1438	0	0	1.9516607236971668e-23	0	4.17728660062012e-6	2.2607172868444758e-23	2.9560503369741776e-22	0	2.6843685955484962e-8	2.8122158731396535e-6	0	0	1.3130583341868686e-23	0
TCGA-E2-A156-01A	0.0479536885683729	0	0.0651209235154565	0	0	0.0978089044557036	0	0.00153353562746871	0.0361852298982967	0	0	0.0404881516261534	0	0.096982277499259	0	0.447988405088667	0	0.035126382000032	0.13081250172059	0	0	0	0.6	0.0238247252254149	1.09224549257433	2.8057142857142856	1.58	1.5857142857142856	1.84375	1.49875	7.408571428571428	4.2940000000000005	4.890666666666666	7.363666666666667	10.6837	1.4355738948146577e-22	1.9906125412805736e-23	0	0	5.14175505999282e-6	8.979816943808765e-25	0	0	0	6.569254492983853e-23	0	1.2750051174305765e-22	5.751781358647936e-22	1.332764401981302e-22
TCGA-A7-A56D-01A	0.0255340243356936	0	0.0647063579198986	0.0178103048775131	0	0	0	0.0347064588099927	0.0297713039893009	0	0	0.0386361591621485	0.00380975792078351	0.341161935544111	0.0126450993759316	0.274391818209616	0	0.0900805030958662	0.0667462767591439	0	0	0	0	0.302192920206464	0.981939364393387	5.152142857142858	5.73	3.7742857142857145	3.9975	0.875	8.52142857142857	4.0120000000000005	5.476	7.199	14.5025	0	0	0	7.968871155600336e-24	5.44343638785051e-6	0	0	0	1.2696503934431107e-22	1.3284896370521703e-6	0	5.313133928818195e-22	2.443603300547008e-22	0
TCGA-E9-A1ND-01A	0.00859318017417038	0	0	0.0133536029129863	0	0.206022655435701	0.00236240883245253	0.104897004593467	0.00404705202528828	0	0	0.0568788487789754	0.00539713456678592	0.0816177825244591	0.314912401033028	0.115412867463436	0.00335374180466172	0.00141051663642231	0.0776113591025018	0	0	0.00412944411566402	0	0.444162193656418	0.913974627232306	8.124285714285714	8.3	6.4	5.8775	4.4475	11.534285714285714	5.912	7.548666666666667	8.552666666666667	13.217500000000001	0	3.1402796554128493e-23	0	2.648778282625325e-22	5.528979140656595e-6	0	0	0	3.3288616660791076e-7	4.16860259975741e-6	0	0	7.923931591737457e-23	6.766267737394397e-22
TCGA-AR-A1AR-01A	0.0150589499955052	0	0	0	0	0.330225164063466	0.00674747082704289	0	0	0	0.0664761728402644	0	0.0442360579372257	0.311848523252725	0.104407123840725	0.110913462290278	0	0.00755844125606886	0.0025286336966998	0	0	0	0	0.411920222773728	0.915912524009055	8.482142857142858	8.27	6.761428571428572	7.5525	4.32375	12.707142857142857	9.046	7.177333333333333	9.995000000000001	14.3075	1.9286686654562922e-22	0	9.979603485590136e-22	1.5937557531759824e-8	4.290417963963214e-6	3.692232800453079e-23	0	1.1889943865104908e-22	4.1865114748712556e-7	3.5510364406884028e-6	0	1.6716963408291127e-22	4.375375050897705e-23	3.679376762051093e-23
TCGA-E2-A1L8-01A	0.135446739286293	0	0.053633739470511	0.0335762697268909	0	0.19508026213658	0	0.050200426981874	0	0	0	0.00806823923856653	0.0109751117848207	0	0.040177802693437	0.159570729055862	0.142896916667168	0.122742664299866	0.0476310986581313	0	0	0	0.4	0.0681976868663236	1.04875993120171	6.462857142857143	6.83	5.292857142857143	5.75875	2.95625	9.821428571428571	8.533999999999999	6.3933333333333335	9.776666666666667	14.475	0	0	1.4018871132517507e-21	0	1.797387013856135e-6	0	6.273139733968586e-24	0	2.974368162223171e-7	4.4672729880297603e-7	0	3.2445227320964867e-23	0	2.65183629287164e-23
TCGA-E9-A5FL-01A	0.0758703701546118	0	0.00234906680967975	0.0165424596485741	0	0.161126060095065	0	0.0029103895916255	0.0173302306394826	0	0	0.0372682421498486	0.0273433260297892	0	0.0204990754967138	0.510644674370559	0.046958803311953	0.0248130393483784	0.0563442623537194	0	0	0	0.1	0.140604219909273	1.04461758660274	5.252142857142857	4.17	3.927142857142857	4.59	1.585	8.961428571428572	6.776	6.328666666666667	8.138333333333334	13.345	3.3873423898050353e-22	4.34618448319078e-23	2.4547733189099026e-21	0	1.5375256163056178e-6	0	0	0	0	1.530736414869104e-6	9.18832985798277e-23	4.926675885121147e-23	0	0
TCGA-E2-A106-01A	0.0216909648331565	0	0.249269721310405	0.0490752065039116	0	0.115393535248775	0	0.0822489318645858	0	0	0	0.0553032662383384	0.0164116646860485	0.0700706083287573	0.0768934851579925	0.155121401415903	0.0015502952361724	0	0.106970919175954	0	0	0	0.7	8.13841664525269e-4	1.0633432564365	4.427142857142857	4.25	3.25	3.5225	1.53125	7.317142857142857	4.064	6.262666666666667	8.696	13.3	2.0468309277115764e-22	0	3.8969827671917295e-21	1.2173340436861834e-23	6.551212520444268e-7	0	0	0	9.783713565042415e-8	1.0643544646378117e-6	3.2865190795464963e-23	0	8.38896170812381e-24	0
TCGA-AN-A0FN-01A	0.119861385928876	0	0	0	0	0.408602756413684	0.00247365335215399	0.016460739847695	0.0114667148754741	0	0.0436733271189908	0	0.0360159720552433	0.0736915233275134	0.12178465176204	0.0971232260311635	0.0108907367919084	0	0.051205967375117	0	0.00674934512014049	0	0	0.242451631550313	0.991546907674827	8.723571428571429	8.29	6.277142857142858	9.865	3.89	10.4	8.474	7.029333333333334	11.275	16.15	0	9.865933101731318e-23	0	4.553078446080464e-8	4.136998950253794e-6	0	5.082344116378759e-22	2.83585375672622e-22	0	4.364358242508558e-6	0	0	0	0
TCGA-BH-A1FU-01A	0.0892422493524727	0	0.00368745762366997	0.0144751052146968	0	0.355598034202808	0.00204040806275433	0	0	0	0.0541108877351904	0	0.0268364312035803	0.254451204521936	0.0758043701343453	0.0871734336918154	0	0	0.036580418256731403	0	0	0	0	0.278226949038048	0.977659863167086	7.147142857142858	6.38	5.658571428571428	8.54875	3.3125	9.518571428571429	7.42	6.068	10.015666666666666	15.085	1.4658699360177688e-23	1.3187743942682087e-23	0	5.51464020966895e-9	1.957511107799469e-6	0	0	0	2.606756530957973e-7	3.7139821033999324e-6	0	5.639892284065374e-23	1.456758102158977e-22	0
TCGA-A2-A0YG-01A	0.08949656398929	0	0.0109639426594687	0	0	0.333496126733691	0	0.0133508816658353	0.0358270107708542	0	0.0507707214938903	0	0.00949172600543472	0.12918075398798	0.0754670220090693	0.212150638128846	0	0	0.0398046125556406	0	0	0	0.6	0.0370774640513837	1.07510569625642	5.922142857142857	4.58	4.24	4.93125	2.1775	9.704285714285714	5.192	6.282	8.930333333333333	13.5125	0	0	1.758455575526872e-21	1.2482076254689965e-22	4.1594921456770185e-6	0	0	0	1.5253196326072106e-7	1.5131477543232345e-6	8.186559393715094e-23	5.961739086036642e-24	0	8.376216565140392e-22
TCGA-C8-A3M8-01A	0.140477409359946	0	0.00973676201366846	0.0187902951738229	0	0.133676270263611	0	0.00390735652181047	0.0781210202698119	0	0.0287683304233487	0	0	0.269742409893475	0.0544958787993561	0.246726660215215	0	0	0.0155576070659349	0	0	0	0.5	0.0601272128126077	1.08331201878802	5.347857142857142	5.29	4.275714285714286	5.1587499999999995	2.5862499999999997	9.129999999999999	4.556	6.453333333333333	10.564666666666666	14.475	0	3.666481692271731e-22	6.938916803013343e-21	4.5662211217040014e-23	1.585271907929189e-6	0	9.951064116547276e-23	0	2.4902246408757413e-7	8.424311638161819e-7	0	0	5.551976218049671e-23	2.1698595600057825e-22
TCGA-BH-A0BP-01A	0.00299164519999354	0.00177179650826905	0.0160609547133581	0	0	0.195151251149555	0	0.0247427945751236	0.0342660078972962	0	0.0352016478783771	0.0210550937987981	0	0.433020347361009	0.0171833273944806	0.160474549005518	0	0	0.0580805845182224	0	0	0	0	0.1831194844479	1.05192145156607	5.182857142857143	5.21	4.515714285714286	5.14625	2.165	9.064285714285713	4.9	6.456666666666666	9.539666666666667	14.418750000000001	1.4131152775915173e-23	4.8717267112838204e-23	0	0	2.473536126115513e-6	2.2324798486818237e-23	1.9952539043022853e-22	0	9.006883557159577e-24	2.85442848904383e-7	0	2.682033150023493e-22	4.082416896643667e-23	1.0577601872020056e-22
TCGA-AC-A2QI-01A	0.102051615421775	0	0	0.0656808054853047	0	0.223031407233559	0	0.0354944529107805	0.0220592713605664	0	0.0377557395134955	0	0.0108563615150877	0.0607514396270511	0.0946059735037073	0.27997295292743	0	0	0.0677399805012432	0	0	0	0.1	0.154803143891194	1.02488531467461	7.245	7.63	5.617142857142857	7.97	2.77375	9.628571428571428	6.046	6.026666666666666	9.943	15.1613	0	2.936264171229591e-23	0	0	3.3343021593635206e-6	4.918832576146028e-23	1.2303420198916339e-22	0	9.084992770415808e-7	3.5654418502191657e-6	0	0	5.101434236536088e-23	0
TCGA-E9-A1NI-01A	0.0675665965159115	0	0.00526671691533157	0	0	0.0919110482137183	0	0.031762008071317	0.034828141630906	0	0	0.029269342893779	0	0.35891591833527	0.0182751062610491	0.312342096363198	0	0	0.04986302479952	0	0	0	0	0.178920717343203	1.05467276266498	4.600714285714286	3.91	3.017142857142857	3.40125	1.435	9.054285714285713	4.752	6.3293333333333335	8.636333333333333	14.39	1.540939754914196e-22	0	6.086810414659016e-21	0	1.9197733695163154e-6	0	0	0	8.010868903607742e-23	4.406128360139642e-7	1.4169372276351746e-23	0	0	0
TCGA-BH-A0EE-01A	0.0700121198056124	0	0.0739917898231648	0.0419454647279022	0	0.242055887099448	0	0.0321491020279545	0.0416808795190793	0	0.0593155501979553	0.00571236479651701	0.0169484486050793	0.0345348129015887	0.168271989589227	0.105650713966796	0	0.0537196360009144	0.054011240938762	0	0	0	0	0.220707436061043	1.00498538845376	6.746428571428572	6.11	5.951428571428571	7.11625	3.53625	9.31	4.936	7.292	8.354333333333333	11.19	1.908367107556356e-22	2.637112464231874e-22	0	1.837579044458592e-25	3.1047539728292476e-6	0	0	1.9149829516102696e-22	0	2.518458095416358e-6	0	2.12122156013062e-22	5.784911124544383e-23	0
TCGA-E9-A1R0-01A	0.152578927545501	0	0.0792819491599703	0.080265667665474	0	0.23317219795254	0	0	0.0262577688822258	0	0.0396488379009628	6.87941602033351e-4	0.0191355504204154	0.0416001484048241	0.0323746304642027	0.169858897244176	0	0.0187890407838758	0.106348441973798	0	0	0	0.3	0.0982354603151317	1.03515612888717	7.259285714285714	7.54	6.634285714285714	8.93375	3.725	9.301428571428572	7.278	7.896	10.436666666666667	15.1487	0	0	0	0	3.989832535355947e-6	8.316423488202421e-23	0	1.7861692045093275e-22	0	2.4264226517332365e-6	1.9017848343152418e-22	0	0	4.508473597404044e-22
TCGA-B6-A0RQ-01A	0.173198756104444	0	0.0494949634305749	0.0505890313509084	0	0.0919058967099439	0	0.00682694068761677	0.0228442824891898	0	0.0107818382432588	0.0144092366535919	0.00228249227989936	0.0347109162676664	0.0139009916819277	0.39288581524888	0	0.00277781926188296	0.133391019590215	0	0	0	0.6	0.0208046868097224	1.07720460399454	5.091428571428572	6.02	4.677142857142857	4.84125	1.7025	9.01142857142857	5.04	5.808666666666666	9.645333333333333	14.165	0	2.2796505571559306e-22	6.476127693584568e-21	4.2781923961235096e-23	3.2923491765969176e-6	0	3.2207379562211182e-22	2.698876705213522e-23	2.526901520106126e-8	0	1.1117437900450634e-22	0	0	3.8746499120145705e-22
TCGA-E9-A1RF-01A	0.00997422596708417	0	0	0.057400453155229	0	0.21223758435037	0	0.0578744762018186	4.30531089319284e-4	0	0	0.0476935740253701	0.0308097350942238	0.0806566541678594	0.159844693568638	0.216102884425355	0.0193594728890041	0	0.105124886374739	0	0.00249082869098907	0	0	0.193709996422306	1.01767982055278	7.582142857142857	8.47	6.4314285714285715	5.0962499999999995	3.40375	10.947142857142858	6.968	6.26	9.339333333333332	14.911249999999999	4.415366637041772e-23	0	0	0	4.519074918596989e-6	0	0	0	6.039229458482734e-7	4.752609974716865e-6	8.443230557347087e-23	0	0	0
TCGA-AO-A129-01A	0.132180856674853	0	0.0390385106671895	0	0	0.226928560065146	0	0.0531290123438801	0.0308921298305299	0	0.00635947235579409	0.0260431294811784	0.0347674288946732	0.190304706695214	0.167202120377304	0.0332469409380984	0	0	0.0599071316761399	0	0	0	0	0.332694715618924	0.951075708642222	7.9192857142857145	8.33	6.614285714285715	9.3425	5.2225	10.058571428571428	6.474	6.274	9.228	13.9025	1.7466472123446506e-22	3.164562478058434e-23	0	1.9346834749856726e-8	4.673329434045166e-6	0	0	0	3.3037098539554897e-7	3.7887599504632303e-6	0	0	0	3.2500212934771255e-22
TCGA-A7-A6VY-01A	0.0186533110364116	0	0.110585005249028	0	0	0.168779622252254	0.00816754613127375	0.0761356896037002	0.00304939621083789	0	0.0641184249522935	0	0	0.23525322506626	0.165323464972445	0.147643446374597	0	0	0.00229086815089845	0	0	0	0	0.336294801007064	0.952710063224738	7.945714285714286	7.07	6.024285714285714	6.9875	3.0675	10.88	7.638	6.478666666666667	8.486333333333333	14.8975	0	0	0	0	3.7931544117002915e-6	1.288982025261283e-22	0	0	7.332576090393992e-7	3.1708521129539094e-6	0	1.453940873003144e-22	1.893353094459727e-22	0
TCGA-AR-A0TZ-01A	0.0545590564744961	0	0.122150963163135	0.0483600977270461	0	0.284229794930556	0	0.0362720657331524	0	0	0	0.038454402501792	0.0362654000631877	0.0107353470215454	0.0304753779199032	0.27725716427151	0	0.0205247842114906	0.0407155459821857	0	0	0	0.7	-0.00838474	1.07771851603004	5.686428571428571	5.49	3.7385714285714284	4.275	2.30875	9.582857142857144	4.9799999999999995	7.2299999999999995	9.097	14.536249999999999	0	3.356405835755441e-23	0	0	2.8537504668544968e-6	1.5730046559299135e-23	2.8357807886328165e-22	3.36339915762131e-22	7.349891319477638e-7	5.068151156230786e-7	0	8.653456538687412e-23	0	0
TCGA-A2-A25F-01A	0.0458300762624994	0	0	0.0221367362919673	0	0.438865485342716	0.0313817057290729	0	6.51748737459508e-4	0	0.0373515230194439	0	0.0276485827361494	0.141844325989192	0.100497848067311	0.117523247461346	0	0.00822961552847088	0.0280391048343725	0	0	0	0	0.508412081999315	0.861311083471745	10.620714285714286	10.44	8.422857142857143	11.065	5.755	13.137142857142857	10.190000000000001	7.704	10.488666666666667	15.0587	3.682519984245879e-22	0	1.0663604411170886e-21	1.0416374817441542e-27	7.122477440620328e-6	1.0683779082575109e-22	4.001642979777235e-22	0	4.2698186392096596e-7	6.361453289175804e-6	1.4217585560576932e-22	1.3339092491984605e-22	0	8.890357100063283e-22
TCGA-E2-A15D-01A	0.101484511766111	0	0.0426976774417033	0.0846180310745497	0	0.275194622801211	0	0.0834489401229894	0	0	0.0127614324683836	0.0176802022803231	0.0293829948598947	0.0496505975985936	0.0624639726195583	0.185947201564797	0.00410525474042408	0.00496339395495874	0.0456011667065028	0	0	0	0.6	0.0434372835319612	1.06668328697645	6.604285714285714	7.21	5.430000000000001	7.00125	2.23375	9.182857142857143	5.832	6.888	9.814333333333334	13.6587	5.337240825133306e-23	0	2.884687895803526e-21	1.0347803560573485e-23	3.555217938094165e-6	5.109678278628104e-23	0	0	1.0004139124802438e-6	4.90981271549355e-7	0	0	0	0
TCGA-OL-A5D7-01A	0.0600574820566869	0	0.0331587557997901	0.0818492805477331	0	0.276334429858147	0.0551909769713023	0.0225598624918647	0.0742311989183824	0	0.0796682583005198	0	0.0294205551508063	0.0736038791620956	0.130935769172349	0.059206647806906	0	0.0172168807239233	0	0	0.00656602303949335	0	0	0.217122863409035	1.00890373658623	7.972857142857142	8.1	5.485714285714286	8.5925	3.25375	10.075714285714286	5.6579999999999995	5.148666666666666	7.459333333333333	12.095	1.4642523125078293e-18	0	0	4.338858267972434e-24	8.058405512212994e-6	3.5635072118039045e-23	0	0	1.1537307730074926e-6	3.618413266647031e-6	0	3.461002112067959e-22	0	9.034032550174464e-22
TCGA-A2-A4RX-01A	0.151801065718253	0	0	0.0467608090932039	0	0.290964952035319	0	0	0.0313428360446119	0	0.064014195038057	0	0.00768027806167193	0.280152154006422	0.0469803859995627	0.0803033240028985	0	0	0	0	0	0	0	0.225653293467002	1.00567530532329	7.071428571428571	6.38	5.7785714285714285	8.94	2.925	8.47	7.114	6.083333333333333	8.998333333333333	14.68	0	6.150469685164915e-23	0	1.2506980404268943e-7	1.5075351702568753e-6	0	0	0	1.7853985670240257e-6	2.390904741261874e-6	2.765543248711749e-23	0	0	6.951257446001753e-23
TCGA-AC-A5EH-01A	7.00644113211877e-4	0.00187014134864164	0	0	0	0.0967807946869281	0	0.0391475714090886	0.0482833657318418	0	0.0258315518938915	0.0124475569741637	0	0.418833123444199	0.0306478587181051	0.255860699105229	0	0	0.0695966925746995	0	0	0	0	0.513989836820238	0.860232899033188	6.14	5.73	4.348571428571429	2.9875	1.935	9.998571428571429	4.046	6.625333333333334	8.645333333333333	15.0738	4.431164823524315e-23	5.344395022531465e-23	0	0	7.850345502290816e-7	4.663384970852035e-24	1.280328448641036e-22	0	1.1548074073812595e-7	1.7277851674867078e-6	0	1.8751655026322853e-23	0	0
TCGA-AR-A0TR-01A	0.162755431886045	0	0.0520940736367565	0.00195569749864409	0.0143323731725491	0.277036961106244	0	0	0.0849231963791922	0	0.0633980517636236	0	0.0285091828933711	0.0134275427065607	0.0740771555427456	0.142019658950617	0	0	0.0854706744636516	0	0	0	0.9	-0.0406284	1.09371118207036	6.715	6.69	4.192857142857143	8.36375	3.2225	8.212857142857143	6.168	6.968666666666667	8.202666666666667	11.3513	6.351835213029193e-22	4.891098168069933e-22	5.606099765486336e-21	5.636362189604954e-23	6.243193203545387e-6	0	5.822858771863879e-22	2.6637663880957584e-22	1.8340096340674748e-6	2.708564573815741e-6	0	9.390932202441669e-23	0	0
TCGA-AQ-A1H2-01A	0.0665136678568364	0	0.0304684626000307	0.0156937481945252	0	0.172375699644833	0	0.00591560003959403	0.0109163376518343	0	0.018745649423809	0	0.189107328980456	0	0.0420245870498529	0.38578789126176	0	0	0.0624510272964684	0	0	0	0.6	0.0223106326796233	1.08410033885349	5.7178571428571425	7.23	3.9571428571428573	3.69375	2.2625	9.85142857142857	3.346	5.954	8.509	13.14	0	4.1214931482218465e-23	4.740675971169773e-21	3.3688630878756785e-23	4.483146735112702e-6	1.1933045281972627e-22	0	3.3203129599226522e-22	6.676295936891059e-7	0	7.102310559041755e-23	0	0	2.9539374906154987e-22
TCGA-D8-A1JH-01A	0.0947047913297531	0	0.0200831243596867	0.0251005332828657	0	0.259660268788113	0	0.00472525148710787	0.0120243434955915	0	0.0218297538111124	0	0.0616463277925746	0	0.0298286563514584	0.301804475910699	0.0277884654292321	0.0321211458718721	0.108682862089934	0	0	0	0	0.1614408906202	1.0143744455883	7.495	7.31	6.2942857142857145	7.06375	3.9274999999999998	10.772857142857143	8.6	7.660666666666667	10.671666666666667	15.605	0	0	0	0	1.5839729025683542e-6	0	0	5.98500929959428e-23	5.18767373232773e-7	2.809901248918019e-6	4.838837451152797e-23	6.975369622697357e-23	3.5250965771309354e-23	0
TCGA-EW-A1PD-01A	0.0801619456324034	0	0.00639716348316197	0	0	0.226440331887461	0	0.0380175719443654	0.047932507137274503	0	0.0323747222740245	0.047219552659675	0	0.368392846130395	0	0.112658110402384	0	0.00667269449060441	0.0337325539582508	0	0	0	0.2	0.111685646723003	1.07000287238967	5.262142857142857	5.7	4.934285714285714	4.79625	2.71625	9.371428571428572	6.29	6.718666666666667	10.552666666666667	15.1487	1.2703388134082857e-22	1.226227213603535e-22	0	0	1.1281847796670757e-6	3.254409779537e-23	2.1459425416363955e-23	1.4277497783472336e-22	4.170552542221319e-7	5.831147713775056e-23	0	0	1.1124058032459833e-22	0
TCGA-AN-A0XN-01A	0.00850870659556776	0	0	0	0	0.174979187156332	0	0.0204640472419453	0.0159402381799332	0	0.0300515634468793	0	0	0.417002979408442	0.0458937731475777	0.276143198062583	0	0.00584644199135167	0	0.0051698647693878	0	0	0	0.381865071786171	0.949390405373488	5.985	5.36	3.9057142857142857	3.3449999999999998	2.3475	10.858571428571429	4.994	5.8326666666666664	9.164333333333333	15.4863	5.648903889786319e-25	3.5293001948752346e-23	4.206460118486112e-21	0	3.136968460653046e-6	2.469120434670271e-23	5.564680553384274e-23	1.3934673284181456e-22	1.836292890746403e-23	1.9256485342708633e-6	0	0	0	0
TCGA-AO-A03P-01A	0.0668808895613914	0	0.0562919317172957	0.0164630548931547	0	0.161590097976546	0	0.0354073159866195	0.0480350127208648	0	0.0238162527045963	0	0	0.167384961210391	0.0603328451287624	0.297774374426781	0	0.0121051509041532	0.0539181127694435	0	0	0	0.5	0.0493638446305935	1.07045350427818	5.567142857142857	4.58	4.244285714285715	4.9275	2.70625	9.004285714285714	4.404	5.736666666666666	9.112	13.5525	0	0	2.0783727539368816e-23	7.351552057231245e-23	4.3473669351558025e-6	0	0	0	0	0	6.986143879283825e-23	2.486873215144497e-22	0	0
TCGA-AN-A03Y-01A	0.0965142745114412	0	0	0	0	0.249550456738365	0.00520928505276182	0	0.0387954254900848	0.00248131617117136	0.0151836741411532	0	0.007527781874477	0.0806188931280705	0.180127469143556	0.100547108888403	0.0225150457238804	0	0.200929269136636	0	0	0	0.4	0.0758536797933645	1.07105235966536	7.1414285714285715	7.55	5.217142857142857	6.50625	3.81875	9.152857142857142	5.804	6.883333333333333	8.661666666666667	13.3425	1.8561956387785388e-23	2.993111799790868e-23	0	1.5356389952709203e-23	6.85145141516255e-6	0	0	1.713739855497743e-22	1.2662323305445365e-6	1.6787513909529646e-6	0	1.948232760835189e-22	0	1.8142620222748494e-21
TCGA-AN-A0AR-01A	0.0719105126207485	0	0	0.011561037623147	0	0.217959618071259	0	1.35602704729749e-4	0.084650256376043	0	0.00836799270200346	0.0248616182723802	0.0470087686343808	0.134644695059504	0.0366236996040366	0.300868882985471	0.0580927702926062	0	0.0033145450536914	0	0	0	0.9	-0.0265543	1.10755802936503	5.530714285714286	5.09	4	4.3525	0.8225	9.355714285714285	4.448	5.575333333333333	8.455333333333334	12.2737	7.049764038227156e-23	0	4.020123242431215e-21	4.1796640106765716e-23	1.7085317301738138e-6	0	3.2402717093433945e-22	0	1.763205363859754e-7	1.4474813452527827e-6	8.105464138736959e-23	4.590588049214911e-23	2.4597738459841038e-23	0
TCGA-AR-A1AM-01A	0.0554496450272364	0	0.0548147692816543	0.0622596884761143	0	0.181851200307674	0	0	0.0346494078163022	0	0.0126065272482744	0.00562937719653847	0.0718169988083177	0.258014835202803	0.0527520583039081	0.060317653035811	0.00381499852725934	0	0.146022840768107	0	0	0	0.1	0.13111007787358	1.0330171428578	7.198571428571428	7.71	5.382857142857143	6.66875	2.49125	9.522857142857143	7.176	6.29	9.415666666666667	14.82	5.36433746382871e-23	1.520759446291403e-23	0	0	1.0213908814021657e-6	1.3455384279415093e-23	2.5290621850966265e-22	0	1.250249639226623e-6	3.8010912090359516e-6	1.8603159806291377e-23	1.134654355203885e-23	3.7072061892754373e-23	1.1567570710443383e-22
TCGA-A8-A086-01A	0.0265224668532489	0	0.00486889049537034	0	0	0.36825193729335	0	0.00618199849691617	0.0787638969854728	0	0.0566191708032411	0	0.0196079101115226	0.247111031066248	0.00163297545187194	0.138539197850273	0	2.0867901449504e-6	0.0518984378023408	0	0	0	0.6	0.0322067375549483	1.09258053020796	4.934285714285714	3.91	4.081428571428572	3.80625	1.74	9.57	3.654	6.2973333333333334	8.942666666666666	15.6037	1.6548811738211954e-22	0	6.585262641671734e-21	0	1.8802413108840275e-6	0	0	0	4.68822990648657e-23	5.746536167820133e-23	1.1177691588295699e-23	3.300938905288107e-22	2.0758370158910806e-22	0
TCGA-D8-A1XW-01A	0.0223745883312334	0	0.0137427988850812	0.0193851218538927	0	0.259478305244268	0	0.0250965942413658	0.0134704482484931	0	0	0.0277867928015604	0.037667056151373	0.0824292210416552	0.0942530747423124	0.290433872489686	0.00504489879660869	0	0.10883722717247	0	0	0	0.1	0.156101027401326	1.02555045354603	7.722142857142857	6.98	5.234285714285714	4.99	3.19375	11.688571428571429	6.7620000000000005	6.35	10.042333333333334	14.0125	2.155578576541707e-22	0	0	1.0598689983260231e-23	3.5390480063753053e-6	7.420006825082002e-23	0	0	1.0610855835178332e-7	2.516851539188739e-6	8.674728343630095e-23	0	2.77790607394966e-22	1.6223164367722639e-22
TCGA-A8-A07C-01A	0.0094876472760692	0	0.0841147357199498	0	0	0.215916156861986	0.0012484162340525	0.11702793372336	0	0	0	0.0679941458572489	0.0249303601815689	0.0476627978712412	0.105071670426847	0.240784588619642	0	0.0240833709811821	0.054166125958658	0	0.00751205028819341	0	0	0.190570229276075	1.00754861677203	7.847142857142857	7.72	6.82	8.26125	5.28625	10.791428571428572	6.092	5.657333333333334	9.28	13.129999999999999	8.510257765722287e-23	0	3.299664000583203e-22	3.740319530474916e-8	4.613584886652864e-6	0	0	0	4.2600729260769475e-7	2.7777325019596923e-6	0	3.2103307097850577e-23	1.0391952039739533e-22	0
TCGA-E9-A249-01A	0.0787476871532925	0	0.00507898909506025	0.0205945075175002	0	0.198150276917551	0	0.103693258442455	0.0242439460265365	0	0.0391675431897877	0.0153694054410495	0.0135613823359529	0.167023241574246	0.0978533857189271	0.156161496026063	0.0179801040320238	0	0.0623747765295548	0	0	0	0.6	0.0428316261822973	1.07131635000607	6.505	6.48	5.527142857142858	6.1850000000000005	3.5275	10.145714285714286	5.434	6.5873333333333335	8.522	13.345	0	0	0	0	4.9725994713275476e-6	0	0	5.82972387690614e-22	7.161815885421301e-7	2.08258545487863e-6	0	0	3.526233963733971e-22	1.1272648564831488e-21
TCGA-BH-A203-01A	0.112578303105393	0	0.0439435896270417	0.0142661742280136	0	0.290917653603166	0.00750387799593661	0.0390383968324816	0	0	0.0397522296495327	0	0.0262298065760946	0.0537490868643891	0.0706117692512366	0.265246501788256	0	0.0246939586628568	0.0114686518156017	0	0	0	0	0.183151039360448	1.01015290360073	7.473571428571429	7.43	5.695714285714286	7.02125	3.4625	10.915714285714285	7.296	6.749333333333333	9.1033333333333335	13.9763	5.920572600511362e-22	0	5.178422476442836e-21	6.773476171177455e-25	3.306991023575683e-6	0	0	0	2.500276961984526e-7	3.0973668952781877e-6	0	0	0	4.479665276071277e-22
TCGA-BH-A18R-01A	0.113044476829762	0	0.232378135902615	0.0386733961061549	0	0.240633857895798	0.0264407332314512	0.00768108509999314	0	0	0.0283993770175179	0	0.0236470938066197	0.00611786416888234	0.0591208589918503	0.141272418342215	0.0368083817123407	0.0124920399839762	0.0332902809108239	0	0	0	0.1	0.117640854791388	1.02100198523209	6.845714285714286	6.51	4.901428571428571	6.92375	2.68125	10.022857142857143	7.646	6.824	9.065333333333333	14.1013	4.224241041178928e-22	0	2.2486112705076786e-21	2.544466413806822e-24	4.328897875415673e-6	0	0	2.0812082685564108e-22	1.9861926888339724e-7	3.721240172736715e-6	1.4951143701175384e-23	1.3501852964754072e-23	5.5565694268212e-22	0
TCGA-AO-A12B-01A	0	0	0.0440053330241165	0	0	0.275913941388016	0	0	0.0685260595840528	0	0.117403264588951	0	0.058352574845545	0.14105685793765	0.0275338981591476	0.0323786609984721	0.00360646512777596	0	0.223503350001997	0	0.00771959434427603	0	0.6	0.017266427022194	1.08090195158232	4.675	5.04	3.7185714285714284	4.2725	1.1800000000000002	7.884285714285714	4.49	6.172	8.279666666666667	11.79	0	4.491236720973688e-23	4.650381577134773e-21	0	6.0603326956057056e-6	4.282625502047635e-24	4.114645112143649e-22	0	0	2.1021209325057594e-6	0	0	5.161063594169314e-22	0
TCGA-LL-A5YM-01A	0.00248923582979377	0	0.168737778900586	0.0122398390987417	0	0.0358310458694813	0	0.0113898521629017	0.0361867233252241	0	0	0.0227384975597535	0	0.248082976139712	0.0225860881436725	0.378251791236995	0	0	0.0614661717331381	0	0	0	0	0.366000963683732	0.941089739901803	4.8464285714285715	6.13	4.542857142857143	3.82875	1.75375	8.164285714285715	3.716	5.997333333333334	8.455333333333334	12.8712	7.88851470316331e-23	0	4.212955680094797e-21	0	6.6718447900034714e-06	0	2.285991463922043e-22	4.599727182934638e-22	2.484175987117493e-22	1.2140315546055913e-6	0	0	1.4754675339251276e-23	0
TCGA-AC-A2FE-01A	0.030619151779521	0	0.0210980176248412	0.16235672239438	0	0.403282308130029	0	0.0112537799202399	0.0233926692814607	0	0.0455678916872744	0.0101038632837863	0.0477918	0	0.0740642542329758	0.129881490521248	0.00557393389878327	0.0313374763833288	0.0036765924791324002	0	0	0	0	0.284065579989543	0.983164968055069	8.854285714285714	9.76	6.972857142857142	6.5225	3.6475	10.897142857142857	8.304	7.948666666666667	9.965	15.215	0	7.898907427922123e-23	0	0	5.561100999803005e-6	0	0	2.326139684119196e-22	8.53375487719139e-7	5.9132764268885634e-06	1.139193614511866e-22	0	0	1.801766337919913e-22
TCGA-EW-A1P1-01A	8.79712280408806e-4	0	0	0	0	0.335033019907662	0	0.0650665803050841	0	0	0.0342470527887397	0.0065959577353051	0.0693391852674904	0.332379311453508	0.0762557571134413	0.0470031640611981	0.007469241382439	0	0.0257310177047231	0	0	0	0	0.170527269567415	1.03857854010288	7.075714285714286	7.42	5.982857142857143	4.86	3.07625	10.23857142857143	7.356	6.968666666666667	10.737	15.1538	1.0498592627200304e-22	3.4884868435945953e-22	5.073938459054743e-22	4.510447703875976e-23	3.2549448355287176e-6	0	0	7.826313621197447e-23	6.592140367904907e-7	1.431239592058668e-6	7.207442125352479e-23	0	0	6.15206683774677e-23
TCGA-AR-A2LR-01A	0.0687781923187435	0	0.0271409577464321	0	0	0.28229746003875	0	0.0656542259215622	0	0	0	0.036806441406135	0.103947116206237	0.0870671008516598	0.0189224669264988	0.220708542737688	0	0	0.0759707493653909	0	0.0127067464809025	0	0.7	0.00434700216197448	1.07719334453219	5.349285714285714	8.25	6.074285714285715	5.01125	3.3425	9.187142857142858	5.494	5.818	9.429	14.2275	1.0127204708028665e-22	0	0	1.2932883272190666e-23	2.2084442994365415e-6	0	1.3880729192058006e-22	0	1.5256203058574977e-7	5.44925211911747e-7	8.744316333954004e-23	8.27180706358532e-23	1.0693607936063396e-22	3.8962941806933115e-22
TCGA-A8-A09I-01A	0.0111813143036905	0	0.00402755837247565	0.0197946974139267	0	0.0905867869467104	0	0.105626544443718	1.79352072355478e-4	4.30495692844997e-4	0	0.0400309151487518	0.013350351248623901	0.0642311614057042	0.190647536710134	0.307116976376249	0.00648381420222471	0	0.135051849409074	0	0.011260646253516	0	0	0.267396721274943	0.990391921068627	7.432857142857143	7.75	6.242857142857143	6.685	4.4925	11.9	6.28	7.8100000000000005	9.201666666666666	14.735	0	0	1.786054274056807e-21	6.00215191606616e-23	5.278956212234816e-6	0	0	4.411558907169501e-22	1.5496413969151824e-7	1.9867294974151157e-6	8.651615621628297e-23	8.707747413823036e-23	0	6.773526815669827e-22
TCGA-C8-A1HO-01A	0.0608421636019933	0	0.216876760192921	0.0011474763123082	0	0.224029353498135	0	0.00932114706613004	0	0	0	0.0476171473311025	0.00897257493952566	0.106838187975388	0.0813128870671334	0.155941125001122	0	0	0.0871011770142402	0	0	0	0.7	0.00468469266058936	1.06495025668411	5.522857142857143	5.32	5.005714285714285	5.55875	3.37375	9.031428571428572	4.156	6.075333333333333	8.765333333333333	13.25	8.286189349322573e-23	4.68287868821228e-22	6.120526787238105e-21	0	6.088504188532136e-6	2.908855645653636e-22	8.472761534412788e-23	2.2332715935333574e-22	4.614154528700676e-7	1.0593084747260298e-7	0	0	0	1.6560923311551708e-22
TCGA-A8-A06U-01A	0.126866607503179	0	0.0402451466165483	0.0198815435873742	0	0.200564541003808	0	0.0630653983774702	0.0465669020629076	0	0	0.0371753161773655	0.0180570358821176	0.0473715610817721	0.0867322228950085	0.264865986486588	0	0.00198093225906991	0.0466268060667911	0	0	0	0.1	0.127004239222763	1.03177348358225	6.4957142857142856	7.48	4.954285714285714	5.3075	3.565	9.768571428571429	5.77	5.726	8.432333333333334	13.165	0	5.97564399117538e-22	0	4.52714274521938e-23	4.771306034410134e-6	7.406534188274923e-23	0	0	0	8.179059524843483e-7	0	0	5.699677757590092e-22	0
TCGA-AQ-A0Y5-01A	0.0687221985907769	0	0.103239590274047	0	0	0.134349290696287	0	0	0.0199773453621244	0	0.00950101756353261	0.0134947133820413	0	0.245711061983143	0.0482968193561969	0.299483411630694	0	0	0.0571366654032815	0	0	8.78857578752223e-5	0	0.385850812757568	0.926045446910934	4.487857142857143	2.81	3.37	2.4975	2.05625	10.365714285714285	3.296	7.675333333333334	9.631666666666666	15.626249999999999	3.564112976964317e-23	2.1154973072813934e-22	5.163325353596025e-21	7.351386934255294e-24	5.965140489852547e-7	0	0	0	1.5285800589059752e-23	1.301213981779361e-7	0	3.8130443346899287e-23	7.196087967970419e-24	0
TCGA-D8-A146-01A	0.126638897048499	0	0.00545679526322543	0.0180976692455418	0	0.147536505018385	0	0.0304202564209994	0.00721817078533343	0	0.0439218212577894	0	0.0078881085268308	0.236906318367358	0.0491800152026062	0.163003734961673	0	0	0.163731707901759	0	0	0	0.1	0.123973797622631	1.04030701172804	6.642142857142857	6.86	5.352857142857143	9.115	2.7712499999999998	9.937142857142858	7.198	7.316666666666666	9.708666666666666	15.392499999999998	5.634560204508123e-23	5.069260463279418e-23	0	1.7730856334713998e-7	4.914784220034022e-7	0	4.485348894341479e-23	0	7.053361752197781e-7	4.318048294127448e-6	0	0	5.099916831853948e-25	1.264220038824771e-23
TCGA-A8-A07E-01A	0.0876655034386409	0	0.00915607180125092	0.0621520127275061	0	0.308491839724254	0	0	0.0296258384494366	0	0.047206000063659	0	0.0217229449518281	0	0.0798282137611588	0.196255167994159	0.0161289965849957	0	0.141767410503112	0	0	0	0.1	0.129871899400487	1.03237160915455	7.252857142857143	8.38	6.007142857142857	5.56375	3.54625	9.937142857142856	8.108	7.101333333333334	11.017666666666667	15.9712	4.448658521501495e-22	0	7.946651618727719e-23	0	3.6830852709360833e-6	6.667681279667775e-23	0	1.4063982465028825e-22	1.5874446523612044e-22	2.1861209985571146e-6	4.458794247117537e-23	9.388214694406607e-23	3.0129828686691895e-22	0
TCGA-C8-A274-01A	0.0798764037773936	0	0.043716051603127803	0	0	0.219000505259556	0	0.0377481564140451	0	0	0.0301489835356461	0	0.0439943038810894	0	0.0963412867524558	0.380795199542089	0.00941956280619031	0	0.0507273505361258	0	0	0.00823219589228103	0.8	-0.0228471	1.09669720612818	5.6207142857142856	5.91	4.145714285714286	3.6574999999999998	2.7225	9.464285714285714	5.486	7.3	8.8966666666666665	13.2737	2.6402042766076663e-22	1.686406766124011e-22	1.3226548068602435e-21	0	2.314208242485463e-6	0	0	1.1616715311126868e-22	9.348310596289881e-7	2.983247891334501e-7	0	0	0	0
TCGA-BH-A0C0-01A	0.0720218204991552	0	0.0268669669574862	0.070799096794074	0	0.230147966620285	0.00747841007567421	0.0149210456585272	0.0758893533904457	0	0.0226143951290361	0.0294971820311857	0.0333899401102228	0.0897156951261908	0.133345319152711	0.126014549409172	0.00981448249586281	0	0.0574837765499703	0	0	0	0	0.378086842916293	0.92705562802042	8.373571428571429	8.9	7.007142857142857	8.0275	5.26625	11.09	7.688	6.594666666666667	8.381	12.545	0	4.6029759104486015e-23	0	1.0641091448172739e-8	6.345202778882849e-6	4.433970172682653e-23	3.539108967913342e-22	2.616732295528413e-22	1.4853624457021876e-6	4.808819226527954e-6	0	0	1.645075059012354e-22	6.292821539387402e-22
TCGA-AC-A62V-01A	0.00132864879788589	0.00164705285137767	0.023407893608301	0	0	0.106726022955945	0	0	0.0315996709639688	0	0.073405022951097	0	0	0.334135375510289	0	0.319633819443109	0.00761438307088335	0	0.100502109847144	0	0	0	0	0.31674820541391	0.97621747605146	4.446428571428571	4.09	3.3442857142857143	2.935	1.0162499999999999	8.724285714285713	3.512	5.981333333333334	8.068	14.3413	1.6759029798026922e-22	3.8382104665652135e-23	0	0	2.834814618003869e-6	1.15158575447736e-22	5.878443629425915e-23	2.3446063659180587e-22	6.699827793043501e-24	1.3219365553978748e-6	0	0	1.8417594100130498e-22	2.6077807169106595e-24
TCGA-AC-A2QH-01A	0.0329380398252637	0	0	0	0	0.244022882709999	0	0.0127179444912881	0.00144827363771875	0	0.041228771398146	0.0230633684330243	0	0.484203201343481	0.00315606635322142	0.126555072520916	0	0	0.0306663792869412	0	0	0	0.6	0.0380425981384251	1.14199055864872	4.645714285714286	3.46	3.834285714285714	2.9425	2.715	10.202857142857143	3.2560000000000002	7.0440000000000005	9.086	14.1888	0	1.7482675208447577e-22	0	0	4.684452873828305e-6	0	2.424312047516053e-22	0	0	1.9070162800823505e-7	0	8.269216494336776e-23	0	5.283190245217821e-22
TCGA-B6-A0IK-01A	0.110061927392788	0	0.113030238893279	0.0638946579240371	0	0.253483579667081	0	0.0182984706014713	0.0320250229408029	0	0.0371596396872835	0	0.0237050862566177	0.0128071942539738	0.0607083439982391	0.184114750015529	0.00635910572155554	0.0464043517585875	0.037947630888755	0	0	0	0.2	0.112044844079387	1.03118469082468	6.064285714285714	5.46	4.634285714285714	6.13125	1.4412500000000001	8.587142857142856	6.148	5.962666666666666	8.689666666666668	13.0113	0	1.6351141664444364e-22	3.3297486612500807e-21	0	1.5879004920286718e-6	0	0	0	5.8618675156687056e-8	2.5849876206762904e-6	1.6318622522422146e-23	7.453863067841353e-23	0	0
TCGA-E2-A1L7-01A	0.0542220291621372	0	0.023919034430808	0.107925796599256	0	0.361393539157942	0.00619437592092292	0	0.0290681778433076	0	0.0252015258488171	0.00694736364299303	0.0178646289651999	0.0768334839172098	0.0810585503011396	0.182693704404218	0.00754121833931809	0.00620202446436404	0.0129345470023672	0	0	0	0	0.218820134162523	1.00427815161755	7.602857142857142	8.43	6.018571428571429	6.615	4.37375	9.865714285714287	7.832	6.594666666666667	8.480666666666666	13.6675	0	2.076723112005833e-24	0	3.0070648649500107e-23	5.5248122757509716e-6	0	0	2.8756042750193977e-22	7.980172549624909e-7	3.660121647330625e-6	0	2.5530050137428725e-22	8.022531997311379e-24	0
TCGA-GM-A2DO-01A	0.194154652411437	0	0.02654905076439	0.130412837813833	0	0.342810593206465	0.00564534920421138	0	0	0	0.040178496055374	0	0.0199607784151887	0.10390493801858	0.0793715707337683	0.0429866748823732	0	0	0.0140250584943797	0	0	0	0	0.466529357254693	0.883674398596754	8.781428571428572	9.04	6.524285714285714	11.5312	3.485	9.391428571428571	7.41	5.253333333333333	7.003666666666667	10.9238	6.895382140990736e-20	0	5.123242951197439e-22	0	9.186589256031302e-6	6.861325641449911e-23	0	2.8931385856359655e-22	1.530683720303029e-6	5.7862383071035006e-6	1.5927160832207537e-22	0	0	0
TCGA-AN-A0XW-01A	0.0354762746869509	0	0	0	0	0.342390214731485	0.0431030177117216	0.085372264512347	0.00150401157375275	0	0.0219060778066217	0.0204392735157981	0.0194985896113416	0.0275770152603958	0.130596160453631	0.145957866181538	0.00424018861959302	0	0.119526706024751	0	0.00241233931007308	0	0	0.309793243189888	0.959840484362843	7.890714285714285	8.05	6.855714285714286	6.08875	5.24	10.597142857142858	6.956	6.53	9.008666666666667	15.6125	8.151388652823956e-23	7.697687727326381e-23	0	0	3.3912680083418058e-6	0	7.271655752805823e-22	2.6013627683362902e-22	3.565281795730064e-23	5.11033487656798e-6	0	2.3168828781361164e-22	0	0
TCGA-BH-A0B1-01A	0.0992134247898621	0	0.00575836299049443	0	0	0.347259691292308	0	0.0420904824368461	0	0	0	0.0261838590195094	0.0125430367947698	0.0644034729630401	0.0845588224708014	0.171382775287624	0	0.0133325879599839	0.13327348399476	0	0	0	0.6	0.0242130239798061	1.07519968162635	5.708571428571428	7.07	4.615714285714286	5.69875	2.86875	8.755714285714285	6.126	6.391333333333333	9.951	14.7888	0	1.6180298963251803e-22	6.571109416532388e-21	4.062080988782355e-23	1.9448173361179627e-6	1.6986824364982293e-23	6.581279618097094e-23	8.394922807642684e-23	0	8.549046485422957e-7	0	5.1619221771386564e-23	0	1.922630688957109e-22
TCGA-AC-A8OP-01A	0.124520375386402	0	0	0.0111151232847113	0	0.279312159856579	0	0.0392891145697561	0.012793292934085	0	0.0718915210791399	0	0.0325583108604957	0.077697224358815	0.055507682924121	0.217189294616132	0	0	0.0781259001297628	0	0	0	0.6	0.0392631197688125	1.06592998469492	6.527142857142858	5.04	4.894285714285714	7.1899999999999995	2.36625	8.64	6.5120000000000005	6.462666666666666	9.360666666666667	13.9413	0	0	0	0	2.5734943630137753e-6	0	0	3.046124519218001e-23	1.5687589393839492e-6	3.7488026561114254e-6	0	0	1.7618805512840903e-22	0
TCGA-AR-A0TS-01A	0.238485929518344	0	0.0107993247223605	0.0316552361669798	0	0.356952992531535	0	0	0.00483312291362175	0	0.0746903871277554	0	0.0408393656878046	0.0530386815142532	0.0860688791460783	0.102369381408178	0	0	2.66699263089196e-4	0	0	0	0	0.425534755590343	0.904749788021633	9.320714285714285	9.2	7.151428571428571	11.6962	4.345	10.595714285714285	8.606	6.776666666666666	9.883333333333333	14.235	0	0	5.743220428383029e-22	1.4845692335902638e-7	4.5802217506038685e-6	6.850600818388528e-23	0	0	1.3347884279064565e-6	6.160411577655582e-6	0	0	0	0
TCGA-LL-A9Q3-01A	0.0291067470385531	0	0.108781562850593	0.0835846581242256	0	0.116702406961497	0	0	0.00737423052667083	0	0	0.0406461353099875	0.0145399862157378	0.0548970967875625	0.0685643369115654	0.152555245583215	0.00179036939120417	0.00443364658291358	0.317023577716275	0	0	0	0	0.17740565327542	1.01707498909931	6.335	7.09	4.658571428571428	4.0325	1.94375	9.282857142857143	4.882	5.281333333333333	7.951333333333333	13.8837	2.953054606424669e-23	0	0	0	3.1008239940639315e-6	0	1.774536582324783e-22	0	1.0199156966358721e-7	4.1438999225061816e-6	3.0958068824673946e-23	2.0182514518348684e-22	0	0
TCGA-AN-A0AK-01A	0.0838789174876739	0	0.0289474182889924	0.00667604678880902	0	0.219833979098943	0	0.027438234941058	0.0502342631556601	0	0.0226260203264552	0.00558254095417212	0.0139250330881352	0.208477682203238	0.0624597344788826	0.261262610893973	0	0	0.00865751829400778	0	0	0	0.1	0.118858758367917	1.04903257475918	5.491428571428571	5.04	4.162857142857143	5.0875	2.85	9.222857142857142	4.058	4.998	7.423	12.49	0	0	5.765608005082619e-21	0	6.914361450952869e-6	0	0	6.753879541030256e-23	0	1.3403332938137638e-23	1.7771659503649284e-22	0	0	0
TCGA-E2-A1IO-01A	0.185726498903112	0	0.0464287315345724	0.0131301998645527	0	0.364646948058382	0	0	0.0526962834984576	0	0.0408824768144775	0	0.0281677249155079	0.0338430124231247	0.0580715257616053	0.134965275021119	0	0.00203307599421236	0.0394082472108759	0	0	0	0.2	0.111033125033802	1.04189001990503	7.711428571428572	8.01	5.831428571428571	6.95	3.835	9.394285714285715	7.86	6.411333333333333	9.551666666666666	15.7675	0	0	0	3.5583251391044396e-9	1.4287628052875466e-6	0	0	4.279189578312146e-23	1.402345707074389e-6	4.993487626681062e-6	0	0	0	7.780476539672216e-24
TCGA-BH-A0DI-01A	0.0715506129458567	0	0.0517506284926393	0	0	0.190397990275766	0	0	0.0271490990587033	0	0.00589727185036434	0	0	0.259312013477984	0.0745175278585798	0.249423340975541	0	0	0.0700015150645652	0	0	0	0	0.273972685217254	0.981492610876251	6.43	6.85	4.94	7.0562499999999995	2.8875	10.048571428571428	7.104	6.691333333333334	10.003	15.9975	0	1.5505161213309114e-22	0	0	2.990377340226691e-6	5.925663165349542e-24	1.9080590902030355e-22	4.27659969135891e-22	0	1.55945179830005e-6	0	1.253522291118914e-22	1.5198183528970888e-22	0
TCGA-A1-A0SN-01A	0.0949298920417071	0	0.0590043465388006	0.0266018761886583	0	0.302983402136196	0.0022198497480954	0	0.0668194770858638	0	0.00292687786774514	0.0243577290529038	0.0168966675183217	0.17956703253078	0.0457626054894912	0.0624769025536921	4.58019903166366e-4	0	0.114995321344578	0	0	0	0.1	0.156897327742352	1.01956966700066	7.832857142857143	8.26	6.021428571428571	4.785	2.825	10.08	6.62	6.935333333333333	9.375	15.1212	0	2.8475800511216367e-24	0	3.1101062729981764e-21	4.9602382879912005e-6	7.053852184723292e-23	1.0380622658087418e-22	0	2.559155825469241e-24	5.039827756636979e-6	1.613461824466814e-22	0	0	0
TCGA-AC-A2FG-01A	0.057807745732473	0	0.14165368828227	0.0154950662369677	0	0.24422096674053	0	0	0	0	0.0300174845285067	0	0.0207492057353806	0.0432742122900785	0.020932381461422	0.215840409008859	0.0565180001208678	0.00658270698064662	0.146908132881998	0	0	0	0.6	0.0282152164152098	1.05389635481666	6.566428571428571	7.36	4.998571428571428	6.0249999999999995	2.9575	9.598571428571429	7.4479999999999995	7.189333333333334	10.318999999999999	14.905	0	0	2.598150040295227e-21	2.656574031882863e-22	2.3409840147576934e-6	0	0	0	5.956226734427571e-7	6.693742989234463e-7	0	0	5.12461087511336e-23	1.9171384538966694e-22
TCGA-BH-A0B0-01A	0.0816819582747545	0	0.00715831520838727	0.0752414926115643	0	0.232561402350971	0.00301199743485946	0.0253106989070485	0.0405933943897552	0	0.0421525632388177	0	0.0313435614446287	0.0973632927234789	0.0598760903709334	0.139134796400706	0.00614936893859286	0.0434911658157528	0.11492990188975	0	0	0	0.1	0.154485659840795	1.01925531865206	7.611428571428571	8.23	5.521428571428571	6.7575	2.90375	9.477142857142857	8.638	7.593333333333334	10.024333333333333	15.6625	2.5999549269662306e-22	0	0	0	4.012143386386792e-6	0	0	2.917458071028498e-22	0	3.433250703621806e-6	1.365588156653456e-22	0	4.692028726485954e-22	0
TCGA-BH-A0W5-01A	0.157006612856425	0	0.0330958228249423	0.0733941802231996	0	0.383746900730387	0.021063659818532	0.00474632365914903	0	0	0.0383320632367467	0	0.0138588749600098	0.103381824845055	0.0401695209338532	0.10020485222212	0	0.00498247572258953	0.0260168879669907	0	0	0	0	0.424167856337904	0.905184431661472	9.395714285714286	7.85	6.751428571428571	11.6088	3.6487499999999997	10.287142857142857	8.176	7.032	9.553666666666667	14.6837	1.320745430907171e-22	2.345555564542136e-23	0	2.104834752499217e-7	3.8026589046132608e-6	1.6375372446105925e-23	0	0	1.8028235756811415e-6	7.339021171128646e-6	1.0636959309981946e-23	1.3047468155549526e-22	1.7926004781357303e-22	0
TCGA-A2-A0CR-01A	0.0917380364767265	0	0.0106448980098651	0.22259121249116	0	0.134807075450772	0	0.0642580540198549	0.100316860615182	0	0	0.041964721288426	0.0385233849499288	0.0318981550727569	0.0924196756800161	0.125472695427405	0.0057991822235651	0	0.0395660482943421	0	0	0	0	0.527609387814138	0.850875690228515	9.501428571428571	10.65	6.854285714285714	10.4612	4.2325	10.08	8.49	7.217333333333333	9.62	14.48	8.277018275264381e-24	0	0	0	7.906469994463196e-6	0	3.8614198183285157e-22	0	5.40477155585737e-7	5.879991485281678e-6	2.959715399428386e-22	0	0	2.4324662335233536e-21
TCGA-AQ-A7U7-01A	0.147796924780727	0	7.28117631109945e-4	0.0287565286178842	0	0.3926747249541	0	0.0377177161400089	0.0413030582131782	0	0.0378286483334555	0	0.0197051020980093	0.0169557512371666	0.130867086420165	0.106444093879266	0	0	0.0392222476949285	0	0	0	0	0.369598202772127	0.934689369417443	9.322857142857142	9.85	6.788571428571429	10.3637	4.48125	10.825714285714286	7.912	6.762	10.159	15.11	5.564308945892673e-23	0	6.766877951665708e-23	1.1167536619225659e-7	4.192110111398986e-6	3.461850213130696e-23	1.71386355793794e-22	1.9535294957135607e-22	1.4957914125223035e-6	6.766313465819239e-6	0	9.108621937039395e-23	1.710489475350536e-22	0
TCGA-3C-AALJ-01A	0.104876707522553	0	0	0.0214435686884239	0	0.225237246137588	0	0	0.0502920347052853	0	0.111547259743798	0	0.0365534325486939	0.343147056014173	0.0627710011016014	0.0441316935378831	0	0	0	0	0	0	0	0.358539064261615	0.942804988081906	6.485714285714286	6.69	4.865714285714286	5.87	1.99	8.51	5.29	5.145333333333333	7.952	12.8737	1.5734982286584933e-22	0	0	1.8212112514812636e-24	4.302759882989165e-6	0	4.4652551130823706e-23	1.9901188277583552e-22	8.224377938032693e-7	4.077381920574609e-6	2.11171891064184e-22	3.838790412461771e-22	0	1.3567153234190945e-22
TCGA-AO-A03O-01A	0.0179149722148493	0	0.0614730261177696	0	0	0.276850055559857	0.0119569925517527	0.0198967107137435	0.0249020553641379	0.0127480543141193	0.0223436636666705	0	0.01435439086409	0.13390434391193	0.126742046851465	0.202810617404677	0	0	0.0741030704649384	0	0	0	0.1	0.160994265170163	1.02375901927379	6.853571428571429	6.69	4.978571428571429	5.42625	2.37375	9.865714285714287	5.228	5.967333333333333	8.039666666666667	12.74	0	1.3711044985510654e-22	3.138235136037982e-21	8.785590168360778e-28	4.4531887321754216e-6	0	0	1.1540251531812462e-22	9.486957566168863e-8	4.22495379768332e-6	4.200261152493603e-23	7.802303492809468e-23	1.919816227951634e-22	0
TCGA-E9-A6HE-01A	0	0	0.0245201523663054	0.113694795418535	0	0.138187076710681	0	0.0581562899066697	0.0093878998733021	0	0.00372152959791657	0.0427363476999398	0.0873694976753354	0.0565911132498794	0.0170380583511381	0.359026911221071	0	0.0310903912635919	0.0584799366656341	0	0	0	0.1	0.135292768497323	1.03585311414979	5.885714285714286	7.11	5.117142857142857	4.04625	2.04125	9.371428571428572	5.084	6.404	8.700666666666667	14.686250000000001	0	0	0	0	3.909608249353379e-6	0	0	0	6.725930256481575e-23	2.2953186981410087e-6	1.2216324746742222e-22	2.342174399277345e-22	0	0
TCGA-BH-A1FE-01A	0.205086311115326	0	0	0	0	0.364987820683575	0	0.00809399137906331	0	0	0.0513009283995876	0	0.0376267045909759	0.0396641811473316	0.156474996322756	0.0137568239698811	0.00190747244930471	0	0.121100769942199	0	0	0	0	0.346907090934703	0.945864926753803	8.517142857142858	9.06	7.33	9.035	5.47375	10.532857142857143	8.856	7.133333333333334	10.205	15.54	1.0794965470669032e-22	1.3027193585485777e-23	0	8.77322151211075e-9	4.5269838143643105e-6	1.7659019856067355e-22	9.524291716773753e-23	0	3.375971464523586e-7	5.102795543449837e-6	6.550859625754796e-23	0	1.3828120804259302e-22	2.368831891960114e-22
TCGA-A8-A0A2-01A	0.107053353207233	0	0.0790594047164044	0.0410954846356707	0	0.31556558589965	0	0.0187051224445433	0.022173796960921	0	0.00665318517893303	0.0213526474984831	0.013236671567548	0	0.0691451563424845	0.238995089832992	0.00574171516898236	0	0.0612227865461544	0	0	0	0.5	0.0500958476081609	1.05963487231611	6.762857142857143	7.71	5.117142857142857	7.14875	3.25	9.541428571428572	6.038	6.016666666666667	9.374666666666666	14.5475	0	0	0	7.018895395376148e-8	2.3693707231885096e-6	0	0	1.90853773366307e-22	1.3657965905760705e-6	1.140329596841444e-6	0	0	8.578002605870035e-23	0
TCGA-E2-A14V-01A	0.108151675524835	0	2.10067050094398e-4	0.0402459747655937	0	0.253452934953703	0	0.0242728029824793	0.0438647393005735	0	0.014492638463573	0.00311382812175988	0.00774263526070275	0.103720666616841	0.0674375291537296	0.168239154103118	5.19291515148003e-4	0.0281868302472154	0.136349231940634	0	0	0	0.6	0.0227637746897252	1.07253348365657	5.526428571428571	5.52	4.168571428571428	4.8425	2.40375	8.771428571428572	6.064	6.538	8.591666666666667	14.4887	4.868649644550603e-23	4.320512244072157e-22	6.57440882015064e-21	0	2.079321101554831e-6	1.864840492939388e-23	7.929195702578876e-23	0	0	2.387046048723816e-7	0	0	0	0
TCGA-A2-A3XX-01A	0.0991684148420405	0	0.0408293507593629	0.0497573638503329	0	0.145281992766731	0	0.0757391014808891	0.0270536691208225	0	0.0545488142387692	0	0.0464692947298898	0.277845348393694	0.087155854247911	0.0703825239555494	0	0	0	0	0.0257682716140074	0	0	0.180412957192711	1.01978080592205	7.197142857142857	8.57	6.218571428571429	8.92	3.5825	9.55	5.138	5.607333333333333	9.116666666666667	14.2075	0	1.6574568846280347e-22	4.677659924481258e-22	0	3.914282039266016e-6	0	2.9434845397859615e-24	8.045511130997111e-23	1.3182321466256324e-6	2.2172774575983362e-6	0	0	2.3377834694068363e-22	2.9839735801230585e-22
TCGA-A2-A0ET-01A	0.093565967893038	0	0.0195682988249516	0.0426157709323395	0	0.358406669288054	3.51473352096582e-4	0.0200145772115374	0.0114515550944592	0	0.0279743175230029	0.00513114280454973	0.0703522324293417	0	0.0489574094834122	0.235244060211368	0.052654370667848	0.0137121542840012	0	0	0	0	0.7	-0.00268524	1.08857083081048	6.6571428571428575	7.63	6.151428571428571	5.16625	2.5625	9.462857142857143	7.2700000000000005	6.758666666666667	8.969	11.5575	0	0	1.705438133638133e-21	0	5.926380813534549e-6	0	0	0	5.023237905839138e-7	2.2290671052769615e-6	0	1.7504562210536806e-22	0	0
TCGA-AN-A0FL-01A	0.0630536067752361	0	0	0	0	0.170606641204715	0	0.00109807320814423	0.00564063714422921	0	0.0306940913526257	0	0.0102640448456442	0.392542052622899	0.0193454640302881	0.202516849459973	0	0.0740347616562388	0.0302037777000072	0	0	0	0.1	0.142353551150885	1.07095831971831	4.343571428571429	5.09	3.6214285714285714	3.50875	1.9837500000000001	7.8	3.024	4.730666666666667	8.759666666666666	12.036249999999999	0	0	0	5.1114021800579085e-23	6.676544451501209e-6	1.5742392778337318e-22	7.918698336207844e-23	0	2.5492455450974407e-23	0	1.5519822682095584e-22	0	7.736182890059404e-22	2.2087550032448904e-21
TCGA-C8-A12Y-01A	0.0420640562904405	0	0.0716095585119798	0.0449212275910092	0	0.155185517068376	0	0.0360520962505695	0.0581954586557172	0	0	0.0536693609980591	0.0181662305993208	0.0462473159517824	0.084985410280443	0.255446951131013	0	0.00240474056275516	0.131052076108535	0	0	0	0.5	0.0616126615289418	1.05377898908211	5.985	6.6	4.285714285714286	4.91375	2.87375	9.628571428571428	5.1	6.762666666666666	9.231	15.0612	0	0	4.301587129149522e-21	0	3.3839807025207772e-6	0	5.962065966209532e-23	4.70701686752343e-22	1.0971527443302028e-22	2.6867541154888955e-7	0	8.337879104657654e-23	0	0
TCGA-E9-A1NF-01A	0.0472282524919985	0	0.0115981045297504	0	0	0.169549443550005	0	0	0.0212720049336376	0	0.0103780242566851	9.86107069334307e-4	0	0.351129313648998	0.0534090559729431	0.292686454404962	0	0	0.0417632391416867	0	0	0	0	0.472473391574094	0.884539914988453	5.661428571428571	5.21	4.027142857142857	3.52125	2.98625	9.762857142857143	3.722	6.025333333333333	9.334666666666667	15.75	4.256764097175441e-22	0	0	2.1671075249943923e-24	8.284402212234161e-7	0	0	1.2062267435860131e-22	2.1384865298661768e-7	9.502024734353364e-7	1.5355983844944195e-23	0	9.018384414142707e-23	4.720199280461592e-22
TCGA-AR-A255-01A	0.129287115770472	0	0	0.00451088306738685	0	0.269987061039111	0	0.0343819514450142	0.0151530914652503	0	0.0190289285771729	0.00368256291260943	0.0140817976883656	0.0731155408110668	0.0981546078680349	0.207210051135967	0.00504468023266214	0.024170033930454	0.102191694056433	0	0	0	0.1	0.138512794182188	1.02858759806437	7.439285714285714	7.44	5.764285714285714	6.52375	3.66875	10.767142857142858	6.518	7.190666666666667	9.895	15.3775	0	0	1.6524683984406333e-21	3.927707779005897e-8	2.4794143578461095e-6	2.4574237802371676e-23	0	1.2059252300007735e-22	1.2913332958569676e-6	2.1302267301746355e-6	0	1.006902369783097e-23	6.337840817968151e-23	2.3446765600924033e-23
TCGA-A8-A08P-01A	0.0853154130474695	0	0	0	0	0.29314040462369	1.64299956512335e-4	0.0162607938948482	0.0240717572282816	0	0	0.022138131462342	0.022125092524538	0.0884437436115888	0.1528927355397	0.186829790437322	0.00546729792405714	0	0.10315053974965	0	0	0	0	0.391209652926667	0.921454378472527	7.862142857142857	8.29	5.381428571428571	6.42375	2.595	11.18	5.28	5.79	8.833	14.2112	4.344911129721524e-22	1.1826362712960672e-22	3.0731853038878974e-21	4.73177524355559e-26	5.1848509037895325e-6	6.544643001535409e-23	2.3403516685004175e-23	1.0444176702818407e-22	1.3761844065698163e-23	4.617616901007736e-6	0	0	5.471592602691953e-22	1.6617819534779068e-22
TCGA-C8-A12M-01A	0.120459712754545	0	0.109835017322439	0.046864475017606	0	0.280928	0	0.029430094605967	0.0456434900700821	0	0.0415428525354201	0	0.0195776649332007	0.0284178978035914	0.0498364197532909	0.116996553028812	0	0.00253519008398431	0.107932167735062	0	0	0	0.7	-0.00919889	1.07610586444068	6.287142857142857	5.91	5.107142857142858	5.46875	2.6350000000000002	8.208571428571428	3.706	4.902666666666667	9.132333333333333	12.1	0	0	2.0005390384391608e-21	4.34469648989834e-23	4.585740680351604e-6	0	0	0	7.259032628524223e-7	1.845527615022242e-6	1.0851354560120118e-22	0	0	7.104442942909194e-22
TCGA-AC-A23E-01A	0.064464673957798	0	0.0245963753453036	0	0	0.101547482880649	0	0.00294962871815693	0	0	0.00573484395509414	4.04807725667099e-4	0	0.184649786243122	0.0222671693825594	0.488282859222341	0	0	0.0908553449129234	0	0	0.0142470276563854	0	0.364970531483447	0.946550412659739	5.287857142857143	4.39	3.5942857142857143	4.38	2.1887499999999998	10.131428571428572	5.4	7.089333333333333	9.458333333333334	16.0038	4.613247572812624e-22	0	9.146460973392532e-21	0	9.92336259448605e-7	8.73971252086337e-24	9.063409976266745e-23	2.7849914832688504e-23	0	8.093323848013787e-7	4.0353054937814866e-23	1.1920612673089613e-24	2.0990450251741035e-23	9.203041025294224e-23
TCGA-AO-A0J8-01A	0.0622581266760766	0	0.00291735727382362	0.0510033474731875	0	0.190495047318916	0	0.0212279231811304	0.047981255445818403	0	0.0176458692492161	0.00770618557183469	0.00407315256533869	0.345463726400525	0.0352456440152879	0.13435796783124	0	0.0138599223384275	0.0657644746591775	0	0	0	0	0.223789811497972	1.01066168885303	7.182142857142857	7.14	5.175714285714285	5.87125	3.525	10.104285714285714	8.02	7.28	9.268333333333333	14.7812	4.0836099104223767e-22	0	3.8538766326478875e-21	3.1383009112727156e-22	4.748779772824595e-6	0	6.949857972977073e-23	4.4403844300633333e-23	2.3219575587332234e-7	1.9840946477073097e-6	1.2867189414175532e-22	6.51984443527814e-23	0	2.6884675425254574e-22
TCGA-EW-A1PH-01A	0.0890256781029648	0	0.0574352478078175	0.0924485804621019	0	0.292813453382651	0.00650469164117607	0.054669785698915	0	0	0.0499445912562405	0	0.022974740725061	0.0782825185235225	0.0680984366121287	0.112054014550443	0	0.0757482612369779	0	0	0	0	0.6	0.0384646218314287	1.07601828116314	6.821428571428571	8.52	5.921428571428572	7.59375	3.24375	9.764285714285714	5.63	6.0713333333333335	9.064666666666668	13.0463	0	0	2.438352875693785e-21	2.172465623032627e-28	1.802346246400225e-6	0	7.67833225764372e-23	3.666563333100607e-23	4.338467914245122e-7	1.7612325133894116e-6	1.7063338629953564e-23	8.54694613551044e-23	9.780219783560295e-24	1.2423302024030822e-22
TCGA-A1-A0SP-01A	0.0995513244359206	0	0.0350897686579931	0	0	0.249643056444326	0	0.0140733470610577	0.0181317436182633	0	0	0.0318735087388551	0.058804462293144	0.216416470536557	0.0448835674920614	0.131725917637864	0.0525074413037288	0.0290146554040386	0.0182847363761907	0	0	0	0	0.230048578306493	0.992886893115682	6.907857142857143	6.09	6.05	7.19875	2.49875	11.01142857142857	8.864	6.309333333333333	9.052333333333333	13.6613	0	0	0	5.38697307331102e-24	4.274346839887283e-6	1.0209060419607985e-23	0	0	8.111362219780824e-8	3.1917762336511593e-6	8.74754486582664e-23	0	3.6823074885773076e-23	0
TCGA-AR-A2LN-01A	0.183129859953789	0	0.0847247712050578	0.00988848542804337	0	0.309973377695395	0	0	0	0	0.0133563800473958	0.0141816499681147	0.0385861121052308	0	0.0347092354525646	0.183726616228935	0	0.00675992000969974	0.120963591905774	0	0	0	0.6	0.0420315860383933	1.05675919687024	6.19	6.29	4.977142857142858	6.9275	2.48625	8.65857142857143	5.98	7.310666666666666	9.931333333333333	15.08	0	0	0	2.759354399749862e-23	2.484747978460889e-6	3.2546432761436854e-23	0	6.307892827934135e-23	1.2141322163130912e-6	1.7693720945223217e-6	2.4616770788166528e-23	1.717663037362357e-22	0	6.898390613824529e-23
TCGA-AR-A1AS-01A	0	0.00728756411358629	2.07389118461911e-5	0	0.0262454695938337	0.254156577378919	0	0.00757351862176385	0.0478263354806949	0	0.0680285843821051	0	0	0.405155530344643	1.69056209341545e-4	0.165214587634402	0	0	0	0.0160759549411995	0	0.00224608238766493	0	0.210392547849451	1.03781394636236	3.3085714285714287	1.58	1.7585714285714287	1.98	1.165	9.415714285714285	1.928	6.038	7.536333333333333	13.5125	4.49674150304725e-22	0	7.59160903864935e-21	1.022656616868802e-22	1.9029850919858704e-6	1.2147887067164336e-22	0	0	1.9391274838989127e-23	7.173562107625438e-24	1.9286549231190326e-23	4.745748752859328e-23	0	0
TCGA-A2-A0EQ-01A	0.104410966728997	0	0.0308868713377733	0.0217113357470613	0	0.308064162475525	0.0068874080705921	0.0156057738178652	0.0445049327475149	0	0.0291093022947535	0.0210511705121865	0	0.198454656420712	0.120295689350061	0.066388601113001	0	0	0.0326291293839576	0	0	0	0	0.367175298658415	0.933769119922332	8.804285714285715	8.8	6.878571428571429	9.540000000000001	4.86125	10.608571428571429	8.672	5.930666666666666	8.721333333333334	13.4213	1.7503238099716273e-22	0	0	4.992893398364478e-8	5.856067849375248e-6	5.398554528901002e-23	1.8033790844572086e-22	4.0378628576406204e-22	9.089890815785354e-7	6.642208826087277e-6	0	1.2702716687874682e-22	5.631783722010449e-23	7.972001371179748e-22
TCGA-BH-A0W7-01A	0.0840099846750102	0	0.0491315202573141	0.0329825250619097	0.00573192737448566	0.165448250027449	0.00351331048407778	0	0.040732797435868	0	0	0.00115036249605442	0.019668013579422602	0.170356317087409	0.147357402395917	0.125304822973793	0.0122204532731893	0	0.1423923128781	0	0	0	0	0.402400506852235	0.91542795720358106	8.262857142857143	8.3	6.3100000000000005	8.63875	4.16375	10.201428571428572	7.359999999999999	7.150666666666667	9.161	14.991249999999999	3.203342409893204e-22	0	0	8.777469048420686e-8	3.5543800797789176e-6	0	0	0	1.1979460165662114e-7	6.190094848138665e-6	5.450621369402038e-23	0	0	0
TCGA-BH-A0BF-01A	0.113508869386122	0	0.074466183605897	0.00404068815286734	0	0.272559800719489	0.0102371529673453	0.0428421971155874	0.046776752988562	0	0.0146909411730813	0.0139018200509651	0.0153884570286011	0.052157454294602	0.100170621707482	0.12486094189967	0	0	0.114398118909729	0	0	0	0	0.356822972648213	0.934358321037974	8.649285714285714	9.03	7.204285714285714	8.12125	5.33	11.365714285714285	6.588	7.347333333333333	9.379333333333333	15.706249999999999	0	1.3274692643687373e-24	0	5.6269216078639024e-8	5.325643297833087e-6	0	1.1312423785263078e-22	0	1.4788690993603905e-6	6.133616283898792e-6	6.985537003446881e-23	9.120961152729485e-23	0	2.7310348807537166e-23
TCGA-A8-A09B-01A	0.14537625958372	0	0.0234619225210358	0.102872836515751	0	0.229478223586364	0	0	0.00846006786007619	0	0.0294348336501413	0.00345257067145209	0.105536834582538	0	0.0520343392664157	0.253455576423068	0	0	0.0464365353394386	0	0	0	0.8	-0.0134373	1.08612520767825	5.488571428571428	5.88	4.518571428571429	4.65	2.2125	8.834285714285715	4.958	7.052	9.318666666666667	14.3287	1.0900780190818455e-22	0	0	4.900813371077491e-24	2.8284669562848103e-6	3.1985540227529544e-23	1.228950868246513e-23	0	2.154483593746405e-7	0	0	1.5841515284001572e-22	1.9186780521862498e-22	0
TCGA-A1-A0SG-01A	0.179513003616998	0.0206899098028197	0.00192640484398505	0.0673416135953987	0	0.203240204519747	0	0	0	0	0.0329987745529722	0	0.0142893754123061	6.18924959291699e-4	0.0590569268534958	0.294279165890905	0.0294130949031763	0	0.0966326010489049	0	0	0	0.1	0.114666216725326	1.0360871283641	6.114285714285714	6.52	4.618571428571428	9.7925	2.75625	8.972857142857142	6.994	5.906	9.209999999999999	14.5337	1.4994719757383939e-24	0	4.625753023691846e-22	4.7841677888196934e-8	4.760234332998693e-6	0	0	2.830596472747478e-22	3.612217892151009e-7	3.1391124559796064e-6	1.7102614378720323e-23	0	1.4696317337573864e-22	0
TCGA-BH-A0DP-01A	0.0983125675736912	0	0.0176337936906429	0.069808655126136	0	0.230219905696048	0	0.0467360103802899	0	0	0.00412951852223919	0.0172137089923315	0.0231846694643311	0.0646115273606159	0.0685915289819108	0.258432812979229	0	0	0.101125301232535	0	0	0	0.1	0.123982645206094	1.03267778027198	6.425	7.92	5.192857142857143	7.19	2.205	9.81	5.986	6.508666666666667	9.399	14.9087	0	0	5.2209740659345875e-21	0	2.604819439645151e-6	2.2994684223243575e-23	0	0	0	1.2551870298291706e-6	0	0	1.0001001374519913e-22	0
TCGA-B6-A0IH-01A	0.11880393791666401	0	0.0996927030642586	0.0470036459211623	0	0.280496853901937	0	0.010926721313494	0.0477445894610037	0	0.0291789560172235	0.00599877111091815	0.0354128251102762	0	0.0955752220635053	0.127662723730847	0.00684802479450701	0	0.0946550255942025	0	0	0	0.1	0.126967102176688	1.02807618820745	6.606428571428571	7.85	5.652857142857143	6.155	3.0675	8.692857142857143	6.78	6.183333333333334	10.142333333333333	14.6163	3.860517623619943e-22	0	0	0	4.954080193339812e-6	0	0	0	1.4834664959266238e-7	3.7537960267476135e-6	0	0	4.25021917122154e-23	2.164737489179613e-22
TCGA-AR-A2LJ-01A	0.0189026948945082	0	0.00705058678035344	0.041693139438646	0	0.123038729615789	0	0	0.0743629797667023	0	0	0.064040544895102	0.0223160916713858	0.288227175799873	0.0723238471475686	0.216697476421268	0.00594384714497287	0	0.0654028864238316	0	0	0	0	0.472279142701963	0.880970077574469	7.62	7.84	5.178571428571429	6.04375	2.60875	10.575714285714286	7.974	7.097333333333333	9.179	15.1813	1.9665563732101178e-23	1.9612638459828952e-22	0	5.31868738692551e-23	8.05071054020605e-6	0	9.598408645914395e-23	3.7765612948789286e-22	2.4575242757904046e-7	3.17652434212404e-6	0	0	0	2.3957286299712372e-21
TCGA-A2-A0CV-01A	0.0900248215916875	0	0.0190623171685969	0.0873792460780183	0	0.316801693938284	0	0.0226982306012265	0.00783655912928147	0	0.0209812301909107	0	0.0700430020088174	0	0.0693932212420578	0.259924006004396	0.0131482038343914	0.0103900787575627	0.0123173894547686	0	0	0	0.4	0.0749159388070246	1.05961130851243	7.1535714285714285	8.29	5.5285714285714285	7.29	3.29875	9.92	6.934	6.807333333333333	10.040666666666667	15.3438	0	4.405325636816525e-23	6.99817432900124e-21	0	6.850060343638088e-6	7.299727224164851e-23	4.678975250600681e-22	0	2.3140270148684652e-9	2.2628883014151814e-6	3.8293336410645874e-23	0	2.244352221862913e-22	1.1809495785467806e-21
TCGA-A1-A0SK-01A	0.0859341343687196	0	0.0380969093463249	0	0	0.160893290083398	0	0.131609261646231	0.0395298217410933	0	0	0.0568489800101121	0	0.398671058924854	0.0175688228511808	0.0418444135801437	0	0	0.0290033074479429	0	0	0	0.7	-0.00310717	1.12129402304951	4.617857142857143	8.11	3.17	5.375	1.74875	9.062857142857142	2.446	5.1546666666666665	8.489333333333333	12.463750000000001	7.233763742550089e-23	1.0512212139458465e-23	0	0	1.8300678904169336e-6	8.860740711951215e-23	3.751074540445906e-23	0	9.80467882545798e-8	3.2190132008949143e-7	0	0	0	0
TCGA-EW-A1IX-01A	0.155697800181614	0	0.0142914710277735	0.0103580306054263	0	0.218888932499962	0	0.020178236934601	0.0338947105730869	0	0.0122672241767448	0	0.0257866899084909	0.0925368247207568	0.0025022397989853	0.302461184652049	0	0.0288973851333021	0.0016807413741254	0.0774777699287767	0	0.00308075848430551	0.5	0.0560099095270916	1.0664385887951	6.3792857142857144	6.02	4.518571428571429	5.89625	2.23	9.13	7.16	6.975333333333333	9.527	15.491249999999999	4.0881851657678466e-23	4.0136900001048755e-23	0	3.7039334258729257e-28	1.5087165999376932e-6	0	3.6365982305417233e-22	0	5.746484036708885e-7	2.9512551865989924e-6	1.109123226464408e-23	0	0	0
TCGA-LL-A740-01A	0.0450910290985611	0	0	0	0	0.12085292280144	0.00149245318088205	0.0232571455816278	0.0418942940251534	0	0.0223982917344757	0	0	0.377760828636483	0.00291060341631149	0.257841383020413	0.0235297619385311	0.0434328480526519	0.0395384385134692	0	0	0	0	0.286953748641634	0.995215239085055	6.2907142857142855	4.25	3.91	4.0925	1.92375	10.531428571428572	7.619999999999999	7.225333333333333	9.557666666666666	14.935	0	0	0	2.439438618553745e-24	0	3.9153980624668437e-25	0	0	1.5777425855014166e-7	2.85139145957581e-6	0	1.2441903185853212e-23	2.6699751628143667e-24	8.497302328099386e-24
TCGA-A2-A04Q-01A	0.0737509353695442	0	0.0297792424769084	0.0811093669158893	0	0.2130982186085	0.010401227758506	0.0572977011796706	0.0211661736765797	0	0.0296306034119776	0.0640713285336601	0.0428111249176873	0.129412575208492	0.119154593005845	0.0667792531973593	0.00409244172594323	0.004830964030213	0.052614249983224	0	0	0	0	0.401847962731445	0.916089873539824	9.104285714285714	10.04	7.312857142857142	10.057500000000001	6.14375	11.24	9.562	6.785333333333333	9.086	13.8613	3.129499843373795e-23	5.941448892015964e-24	2.770713759835491e-21	0	8.016087188521779e-6	9.37038399312976e-23	2.1256960648614785e-22	3.9624886213554957e-22	6.031842012987788e-7	4.275915643954028e-6	0	6.700072030533341e-23	0	0
TCGA-E2-A1LB-01A	0	0	0.0821408901578404	0	0	0.224239894127229	0	0.0139776046296013	0.0624656544060809	0	0.00776618796894394	0.0183069772675933	0.0640017054978062	0.0527986605185918	0.0102318386140664	0.253128366357328	0	0.00182544613998209	0.209116774314936	0	0	0	0.7	0.00250574914058998	1.07711378465977	5.055714285714286	3.91	3.062857142857143	3.8225	1.2225000000000001	9.584285714285715	2.742	5.983333333333333	8.762333333333334	13.8138	3.1158594185189144e-23	4.500428856857509e-23	5.614956167108217e-21	4.656130793015801e-24	2.735897189125935e-6	0	0	0	0	2.2631604669507705e-6	0	0	0	4.8521952024467565e-22
TCGA-Z7-A8R5-01A	0.0645380245922019	0	0	0.0768301024571585	0	0.210862437280312	0	0.015243901436532	9.73466126764757e-5	0	0.0176519129390872	0	0.0782031856614651	0.0701423234690564	0.0243232346474383	0.347157642975258	0	0	0.0949498879288146	0	0	0	0	0.182874661313245	1.01403713962042	6.813571428571429	7.93	5.315714285714286	8.045	2.81125	9.427142857142858	6.2219999999999995	5.782	8.914666666666667	13.52	0	0	3.197481584978296e-23	3.3607239428768673e-23	5.407684478786093e-6	1.3258235775930358e-22	0	0	0	2.369464803849824e-6	0	0	0	0
TCGA-E9-A1R5-01A	0.114275183273185	0	0.0449593746889037	0	0	0.291907182595807	0	0	0.0176396308054624	0	0	0	0	0.202202465294844	0.0556017793976229	0.211794163437714	0	0	0.0616202205064602	0	0	0	0.5	0.0561483664436073	1.06802376072019	5.066428571428571	4.64	4.09	4.47875	2.26125	9.554285714285715	5.452	6.736	9.109	15.0312	6.2123264918863305e-24	1.2881228235652596e-22	4.807421946731924e-21	1.5640168344837215e-23	1.2192618442345879e-6	0	0	0	2.1731478179357276e-7	3.763666728045024e-24	0	4.7238169905718806e-23	0	0
TCGA-A8-A07J-01A	0.0718161698633651	0	0.00430651932669	0.02452636666348	0	0.137323288975983	0	0.00121071806904963	0.017749838757947	0	0.00991857722470867	4.90895892201986e-4	0.0302634151576042	0.230262467927096	0.0320526299365899	0.278783396352466	0.0547581052877541	0	0.105620216312682	0	0	9.17394252381811e-4	0	0.322352248469002	0.958202453098918	5.861428571428571	6.21	4.8342857142857145	4.95	2.13625	10.682857142857143	7.068	7.148	9.591	14.8238	2.950415215883539e-22	6.213940114057004e-23	0	0	4.635448571577902e-6	3.3405477891252986e-22	1.4177135173537752e-22	1.1297924043740677e-23	1.0054434709415487e-23	2.65868734504274e-6	0	1.2778870000129915e-22	3.2152146450557704e-23	0
TCGA-BH-A0B6-01A	0.0473586635308901	0	0	0.191971355502612	0	0.156023762203891	0	0.0108353297266607	0.0835422470781985	0	0.0157289397704743	0.0750380003229345	0.0804579660117994	0.069478140720817	0.11682337663515	0.0614827562607439	0.0195820451652887	0	0.0716774170705387	0	0	0	0	0.388342698723403	0.924652050858001	8.437857142857142	10.36	7.804285714285714	10.1775	6.1775	10.521428571428572	9.242	6.3693333333333335	9.115333333333334	14.8688	0	1.7579737226752615e-22	0	0	6.639762238554761e-6	0	0	0	3.8427869720677237e-7	6.316902072316626e-6	1.8907859885122406e-22	0	0	0
TCGA-A2-A0ER-01A	0.0388981627828884	0	0.146399561570147	0.0105948171303404	0	0.310213348760008	0	0	0	0	0.0231500048061319	0	0.0421437412285929	0.00291998431343978	0.0495950149989668	0.258922240411967	4.03145803780671e-4	0.016174313607781	0.100585664585956	0	0	0	0.4	0.0645601736591562	1.04481490037687	5.745	5.86	4.714285714285714	5.61625	1.7850000000000001	9.3	6.2	6.5953333333333335	9.178666666666667	13.245000000000001	9.880337441868328e-22	0	0	0	4.614334489238989e-6	7.293256874890527e-23	2.382780435335103e-22	1.342481273504906e-22	3.925791063301657e-23	2.5403303886619484e-6	0	7.143180291489277e-23	2.4891191627740696e-23	0
TCGA-AO-A12C-01A	0.0822272903602369	0	0.0790993620912627	0	0	0.0392458787580147	0	0.0229502241252728	0.0176516099541186	0	0	0.0115630421691659	0	0.393855104968766	0.0340508389425616	0.229770835592558	0	0	0.0895858130380426	0	0	0	0	0.184370158343102	1.04682089756542	4.687857142857143	4.25	4.114285714285714	4.88375	1.8975	8.73	4.436	5.442	9.532666666666668	15.3325	0	1.709620099969373e-22	0	1.1478984274263055e-23	8.804557201181472e-7	0	6.271748282351888e-23	1.0408728277019595e-23	1.8537843891843457e-23	1.0878490279915927e-7	0	2.866982168866568e-23	0	0
TCGA-BH-A0DT-01A	0.0994930209201736	0	0.0292773286841585	0.0732717590426292	0	0.342888433019953	0	0	0	0	0.0446735606372811	0	0.0354837238203724	0.0468142964298083	0.0978315160080123	0.11026193767804	0.0618909629049363	0.0189209675449529	0.0391924933096827	0	0	0	0.1	0.114407862777325	1.0415635932892	6.944285714285714	6.66	5.9157142857142855	6.58	4.1	9.23857142857143	8.452	6.613333333333333	9.639666666666667	14.835	6.707100326790465e-23	0	0	0	5.640159044429695e-6	1.474055417667444e-23	0	1.0041375806544128e-22	7.37938727802729e-8	3.318756988339683e-6	5.52662271161093e-23	0	0	0
TCGA-A8-A08G-01A	0.0762981737096093	0	0.0451608160891501	0	0	0.270808295721081	0	0.0367817539987602	0.0338554394200705	0	0.0201445940630412	0.00405184752585224	0.00892371660046073	0.0894588218443877	0.118588572490398	0.24343112553833	0.00579675097451627	0	0.0467000920243425	0	0	0	0.1	0.133317123158206	1.03398863482262	6.848571428571429	6.86	5.451428571428571	4.82125	3.8525	10.31	5.412	6.8693333333333335	8.826666666666666	14.565	2.430282474392086e-22	7.890077810238229e-23	3.9154314921633626e-21	0	5.548067140026302e-7	1.3156101763336412e-23	0	1.186907168379322e-23	5.694192414487576e-7	3.325281948165282e-6	7.250321649200041e-24	2.6674584428254366e-24	0	0
TCGA-E2-A14N-01A	0.0598269872285026	0	0	0.0498017377595567	0	0.407450438038822	0.0291732474377018	0.026175043440717	0	0	0.0565899847877945	0	0.0131573517941067	0.0702238695962876	0.16728297056351699	0.083130660277484	0	0.0371877090755099	0	0	0	0	0	0.266860144550615	0.995662056360322	7.097857142857143	6.17	4.601428571428571	6.9	2.0175	9.368571428571428	5.69	4.855333333333333	7.168333333333333	11.715	3.149499046645264e-23	0	1.2316292182833216e-21	0	6.52155555533792e-6	1.4437677106293596e-22	1.1664486608394895e-22	0	1.7290682945152247e-7	2.9842598554695753e-6	0	0	0	2.6173126330523623e-22
TCGA-A7-A3RF-01A	0.118936080061302	0	0.179621440444044	0	0	0.0879364045986878	0	0.00137734821988551	0.0397037448553256	0	0.0016540244214096	0.036803751940278	0	0.221872394972398	0	0.207245220697557	0	0.00436992282878323	0.100479666960329	0	0	0	0.3	0.0930319142890516	1.04564527769587	3.730714285714286	4.46	3.7685714285714287	3.08	1.7575	7.992857142857143	3.804	6.140666666666667	9.048666666666666	13.58	0	0	0	0	5.8122889221274264e-6	0	7.730078808123143e-22	1.246664038791309e-22	1.724710893926256e-7	1.437485433805305e-27	0	9.667199338908421e-23	0	0
TCGA-E2-A1B0-01A	0.0597973329283933	0	0.0155070601979708	0.0423564277666914	0	0.263070171228254	0	0.0139134704403961	0	0	0.0391465765882025	0	0.00587850293147824	0.202164020030854	0.0688996534549292	0.166560386623701	0	0.0869771065359558	0.0357292912731724	0	0	0	0.7	-0.00646268	1.10101237201697	7.579285714285715	9.19	7.25	7.59	5.12625	11.138571428571428	6.196	6.818666666666667	10.603666666666667	15.5587	0	0	3.916547285217007e-21	0	4.471806383698467e-6	0	0	0	0	2.344723206492743e-6	6.548119584751753e-23	2.8750584669704174e-22	2.1013072230608061e-22	1.3035425315923843e-22
TCGA-A2-A4S2-01A	0.0323791084135879	0	0.0087001037875026	0.0316492953222156	0	0.319065628674804	0	0	0	0	0	0.0139960629507609	0.0597394817371582	0.223534396092093	0.0723949014452765	0.155032052448576	0	0.0213701386679792	0.0621388304600455	0	0	0	0.1	0.152745059663222	1.03321508407205	7.2700000000000005	7.64	5.88	5.7825	3.46875	9.728571428571428	4.6899999999999995	5.728	9.049666666666667	14.2088	1.0608935224378207e-25	4.560385230831057e-23	0	1.2231589888210971e-22	7.285588601059725e-6	6.053520223598097e-23	0	0	9.384303251123386e-7	4.369226711893382e-6	0	0	2.5250390056675905e-22	1.0726805055334857e-21
TCGA-E2-A10C-01A	0.10083178650342	0	0.010398358970569	0.0308642235819185	0	0.328941398549462	0.0128063702801287	0.0101193382109209	0.0586068577970885	0	0.0646683403760209	0	0.0245432837307696	0.151963505718153	0.0340824350122363	0.132586086034321	0	0	0.039588015234990503	0	0	0	0.4	0.0689477671319742	1.06218957014182	7.648571428571429	7.94	5.305714285714286	6.97	2.3425	9.83	5.122	6.133333333333333	8.460666666666667	12.0838	1.3963264455720988e-22	2.2293751040659968e-23	0	0	2.863371345735236e-6	1.658281985880772e-23	0	0	1.1101022719783506e-6	4.4870850500821634e-6	7.264993863012642e-25	5.01994504789688e-23	1.7410473028122587e-22	8.89098311899926e-23
TCGA-E9-A24A-01A	0.0494945651295074	0	0.00731134279655996	0	0	0.210632114901518	0	0.00237023850976369	0	0	0.0258795198006977	0	0.0896241039798818	0.00201776253020367	0.0756941628039447	0.495440494238621	0	0	0.0415356953093027	0	0	0	0	0.194170390340807	1.02189527518367	6.537857142857143	5.95	5.161428571428571	4.0425	2.8325	10.475714285714286	4.8100000000000005	6.974666666666667	9.574	14.6062	0	3.738371303842155e-22	7.105015307407609e-21	0	4.672673975250602e-6	0	0	3.966912566506831e-22	1.4429051744587663e-7	1.7002232503147624e-6	4.4264731132417545e-24	0	0	9.80556777956829e-23
TCGA-A1-A0SO-01A	0.103122656986219	0	0.075354565009453	0.0244249093932476	0	0.286571991247036	0.00882799399416489	0.0301584490044337	0.00387126765819391	0	0.0412889833306573	0	0.014559242264395	0.143680266268969	0.0929437119898967	0.137677148154847	0	0.0375188146984869	0	0	0	0	0.7	0.00820734849791227	1.08376964358781	5.884285714285714	4.81	4.372857142857143	5.44	1.695	8.84	4.59	5.527333333333333	8.182666666666666	12.0025	0	0	5.449741029873506e-22	0	4.784873100648375e-6	9.064876462523166e-23	0	5.343863187548859e-22	3.517180032526713e-7	7.068213429976713e-7	0	0	0	1.216630623146121e-22
TCGA-D8-A1XO-01A	0.0997498824359315	0	0.00825429110249777	0.0491893997711373	0	0.309147765545229	0	0.0043781679497226	0	0	0.0240214587505377	0	0.13192847400659	0	0.0345292152821404	0.254453447374478	0.0362159414498506	0.0116098085197303	0.0365221478121552	0	0	0	0.6	0.0430819623889066	1.06571111965213	6.722142857142857	6.77	5.029999999999999	6.775	2.09125	9.402857142857142	6.996	7.004666666666666	9.427333333333333	15.071250000000001	3.695282299854674e-22	0	5.625301311336943e-21	7.388843178925374e-9	1.9429352917231542e-6	1.1813176839089944e-23	0	9.66192536047622e-23	9.996486648383156e-7	1.7050948696295912e-6	4.063328610872439e-23	1.7737646838158668e-23	7.315754158113461e-23	0
TCGA-BH-A18N-01A	0.0726407638439993	0	0.051985979083545	0	0	0.0679619291118787	0	0.00171186603253551	0.0250685427845786	0	0.00359993073963633	0.00486215978419235	0	0.292099544496968	0.0267820501946947	0.409738713719669	0	0	0.0420973895085034	0	0	0.00145113069979912	0.5	0.0604220207464066	1.11576734043437	4.105714285714286	3.17	4.3100000000000005	2.69	2.81	8.848571428571429	3.56	6.015333333333333	9.447666666666667	13.49	0	0	4.432153302278129e-21	0	3.885072192726365e-6	1.2522585451341113e-22	2.1447341261426293e-23	3.567542555013257e-22	3.18095697054481e-8	1.6481104129663134e-22	1.49391760974109e-22	0	0	0
TCGA-A7-A26J-01A	0.108438807684717	0	0.0170179135886973	0.00463718173875185	0	0.276611171860783	0	0	0	0	0.0206769546977821	0.00160052855664233	0.0483984180562097	0.0702521545104107	0.0648504176352934	0.34027041510641	0	0.00153902287584004	0.0434302379449941	0	0	0.00227677574346901	0.5	0.0598574818741934	1.06527175816238	6.296428571428572	5.21	4.244285714285715	4.7425	3.03375	10.207142857142857	4.634	7.1113333333333335	9.325333333333333	15.028749999999999	0	1.0434443910097346e-22	5.68607314299866e-21	8.890762934284285e-22	2.4529603959533234e-6	8.708215110495924e-23	2.587550289695954e-22	1.7873725480576078e-23	1.9915013867626126e-7	1.7444624685999268e-6	5.0850374285039403e-23	3.1245436707836884e-23	0	3.3281503794012404e-22
TCGA-AR-A24W-01A	0.11588640874202	0	0.122606262757914	0.00861071547195098	0	0.419359650244215	0	0	0	0	0	0	0.0296192724862792	0	0	0.18076019955758	0	0.0386785023430313	0.0756285828263179	0	0.00885040557069146	0	0.7	0.00594193289671605	1.07402415814495	5.710714285714285	7.09	4.962857142857143	5.8525	2.15	8.332857142857142	6.036	6.6866666666666665	9.921333333333333	15.1925	0	0	9.081573108518424e-22	3.8173051908716375e-23	1.7139156199446582e-6	0	0	0	2.7731148309727207e-7	4.5776091565766907e-7	8.539582219049672e-24	7.953459198277625e-24	1.5793410194959868e-22	2.0128962948123013e-22
TCGA-A7-A13G-01A	0.0314323070147453	0	0.0761492488833445	0	0	0.280874188550814	0	0	3.88788234056444e-4	0	0	0.0552400205240105	0.0097705288294643	0	0.0130218730047017	0.262051575652863	0.124395972481093	0	0.0925626401872707	0	0.0541128566376363	0	0.9	-0.0558076	1.09253651805619	3.9764285714285714	4.32	3.0385714285714283	2.7375	2.84625	8.712857142857143	6.832	5.782666666666667	8.499	13.5	0	4.170753969313582e-22	6.4003032151769106e-21	0	3.5561912585675538e-6	7.952634762867724e-23	0	2.782156851526852e-22	0	9.88404311993022e-7	7.514500594410537e-23	0	0	2.5548686305129044e-22
TCGA-D8-A1JE-01A	0.0460451257463307	0	0	0	0	0.384406271874151	0	0.00305392045685634	0.00191990027495419	0	0.0710170986085165	0	0.0455848152332652	0.00906705258106408	0.083414682600328	0.230377031197482	0.00802186419248457	0	0.116909740362855	0	1.82496871713131e-4	0	0.7	0.0152302794594147	1.08113652904643	6.035	6.44	4.525714285714286	4.19375	1.90625	10.34	4.636	7.066	9.201333333333334	15.6638	0	1.6124328564970312e-22	8.855289143047727e-21	0	6.4817676939069545e-6	0	0	6.4864083985557845e-22	0	0	1.2163674592112117e-22	3.286715519760101e-22	1.640067783874067e-23	2.266138783576821e-22
TCGA-E9-A1N4-01A	0.0278947132413558	0	0	0	0.0401944472485001	0.133243466780003	0	0	0	0.0345140630804148	0.0289401896792163	0	0.0298439397198971	0.454153178718915	0.0897711983988508	0.0758007858539837	0.00580972399939552	0	0.0798342932794679	0	0	0	0	0.680653292507844	0.741389391531446	7.2057142857142855	7.4	6.124285714285714	8.285	3.62	11.962857142857143	7.284	7.269333333333333	10.119	15.5738	0	1.1990111741439515e-22	0	1.001905162639197e-8	3.379070430149883e-6	0	0	0	2.3185211705232095e-8	3.696141412651794e-6	0	9.584743231703372e-23	1.47912081419097e-22	0
TCGA-V7-A7HQ-01A	0	0	0.16368973404721399	0.0135210161696782	0	0.122329281331004	0	0.0170939788675488	0.029880131976776	0	0.0131981750890969	0.0685937500264303	0.0229327591957761	0.0478076538480257	0.0198388247519271	0.358769519052536	0	0	0.122345175643987	0	0	0	0.2	0.105391766327388	1.03829222794346	4.8914285714285715	5.09	3.3814285714285712	4.734999999999999	0.4475	7.691428571428571	4.9719999999999995	5.9366666666666665	7.29	13.85	5.770306108430776e-23	0	0	0	3.8026515014848787e-6	0	0	0	9.31071754046366e-8	1.1327912385996286e-6	1.2135344791432846e-22	3.983655230056449e-23	0	0
TCGA-AO-A0JC-01A	0.250862524137661	0.0324170793034669	0.0078938132987774	0.130802713908215	0	0.351323720452575	0.0223264090055814	0	0.0226020833881375	0	0.03903059842575	0	0.0168102815657333	0.0118966415304529	0.0373435542528852	0.0721011864172587	0	0.00313852616845544	0.00145086814505021	0	0	0	0	0.530620016432924	0.847356056192492	10.974285714285715	11.27	8.282857142857143	13.9975	5.12375	10.894285714285713	9.424	7.480666666666666	9.437666666666667	12.8675	8.1881258413701e-8	0	0	9.316664700866457e-8	5.928036357550467e-6	4.189173809298373e-24	0	1.8915521523983465e-22	1.6415056961280314e-06	6.758303625647058e-6	0	9.311218115693247e-23	1.1237915221733514e-22	3.701133992656409e-22
TCGA-A8-A07W-01A	0.0374756755073027	0	0.0023440249594729	0.0187599274352921	0	0.172009926210205	0	0.0234719498312754	0.0294674669110626	0	0.0239421753847486	0	0.0116960590931604	0.26181126566538	0.0686185524814053	0.3071818640238	0	0	0.0432211124968952	0	0	0	0	0.185776017197808	1.03255876296261	6.2214285714285715	5.95	5.072857142857143	4.335	2.42875	10.298571428571428	5.468	5.987333333333333	8.617	14.1425	2.1780617034176376e-23	0	6.285268775568603e-21	9.757200698106797e-23	1.928711505846437e-6	0	0	5.63729716212855e-23	8.480833752689622e-24	3.108018449218827e-6	0	1.52364409472866e-22	1.0332521711243525e-22	0
TCGA-A8-A07Z-01A	0.0288846595046753	0	0.0119904349439574	0	0	0.178762244203219	0	0.0270523148553556	0.11709373868308	0	0.0521259386252739	0.0366071884963058	0.0713950889644508	0.0121457474935607	0	0.253954773593892	0	0.155578532978229	0.0544093376579995	0	0	0	0.3	0.0956055893576189	1.04591976896002	5.53	5.91	4.571428571428571	4.23375	2.3975	8.575714285714286	6.244	6.47	8.266	13.2	0	4.157376566779136e-24	4.214840788048545e-21	2.5498108500203105e-23	7.531271902959854e-6	0	0	0	6.319759769152934e-7	1.6641499732021173e-6	2.700363819734022e-22	0	5.3325807659437755e-22	1.7614828578597264e-21
TCGA-E9-A1N3-01A	0.10944962318557	0	0.108252987137327	0.0162427665160209	0	0.153333384346501	0	0.0153051384098974	0.0243609691986709	0	0	0.00398343734367936	0.0467507753932505	0	0.0373952007083439	0.399488507460507	0.0253552804450477	6.10635326091791e-4	0.0506664738101212	0	0	0.00880482071897244	0.9	-0.039023	1.09467681309325	4.2492857142857146	5.13	4.897142857142857	5.827500000000001	1.775	8.637142857142857	4.986	7.1146666666666665	9.314	12.7713	4.683348628705601e-22	0	1.8065995357224513e-21	2.5520265679025312e-23	3.2624762555089233e-6	2.781722604129668e-23	0	0	1.548507227264251e-7	0	0	0	0	0
TCGA-B6-A0I6-01A	0.0924629607000262	0	0.0469225460520161	0	0	0.424911148013875	0	0.0250052511728992	0.0909033049093232	0	0	0	0.0343601452804386	0.206940117494802	0	0.017815894792972	0	0	0.0590645769713231	0	0.00161405461232368	0	0.5	0.0529566758576647	1.07834213122046	5.645	7.96	4.222857142857142	4.3825	2.19125	9.055714285714286	5.946	6.1386666666666665	8.671666666666667	14.4425	1.485285860654125e-22	2.4888357669099242e-23	0	2.2044701776536777e-25	2.294061162489954e-6	3.648002205920819e-23	0	2.444631497303471e-22	2.1164164609243665e-7	1.5404004400637092e-6	2.0312923649352197e-24	9.162739501057081e-23	0	3.469023588235043e-22
TCGA-A8-A09K-01A	0.0379989602201628	0	0.0518807904975699	0.114563463114052	0	0.23453725343697	0.0201025810523661	0.0324157180349578	0.0398723436516502	0	0.0176818991261868	0.0133298545879829	0.0311568334050249	0.061487077368372	0.0508671236345093	0.102973710472747	5.36524770049565e-4	0	0.190595866627398	0	0	0	0.1	0.138386826218449	1.02721757289322	7.457857142857143	8.07	5.928571428571429	6.9712499999999995	3.33875	9.184285714285714	6.218	5.464666666666667	7.512	11.4038	1.3322937666626646e-22	2.2268977900570187e-22	9.356901697688085e-22	0	8.204865228678868e-6	5.593999818730657e-23	6.148518591929194e-22	3.6267508744338354e-23	8.926739965930061e-7	4.05637244523798e-6	2.274998332079337e-22	0	0	2.217844588493585e-21
TCGA-AO-A0J5-01A	0.114235933782759	0	0.109224407417259	0.0918383122723376	0	0.240918404554099	0	0.00633873896810515	0	0	0	0.0475338116625668	0.044361272497133	0.0929297491534415	0	0.102711757751837	0	0.0124256005913809	0.13748201134908	0	0	0	0.6	0.0207810914221869	1.06479837155644	5.787142857142857	6.57	5.007142857142857	4.68875	2.9075	9.561428571428571	5.168	6.6673333333333336	10.231666666666667	15.8912	3.4845036118576504e-22	0	0	0	4.27575643791124e-6	0	9.49678335369466e-23	4.150890271834207e-22	4.9996537741850365e-23	8.321900142982284e-7	0	1.7029563153138166e-22	0	0
TCGA-D8-A1XU-01A	0.11323727164194	0	0.0490806666390698	0	0	0.194496952470132	0	0	0.017058858629504	0	0.0147826258998279	0	0.0423172858484065	0	0.050353014298232	0.373002702531543	0.0820476515319417	0	0.0636229705094023	0	0	0	0.4	0.0641688202211725	1.0571463136934	6.125	6.77	4.204285714285715	4.835	2.70375	10.087142857142856	7.654	6.882666666666666	9.588666666666667	15.68	0	2.731884671937322e-22	1.2848356932622337e-20	3.3559461044441557e-8	1.4936303974170114e-7	0	0	0	5.696271484909184e-24	2.376596787597984e-6	0	1.0480540852639417e-8	3.2245794551130805e-8	1.5524209034002766e-23
TCGA-EW-A6SD-01A	0.112709849101554	0	0.0874836362183964	0.00907703817347207	0	0.22584057255945	0	0.0443670545775455	0.0488593878365325	0	0.0068183332180682	0.0132189538728978	0.0132989598719502	0.0842971612676063	0.132003089486457	0.169385499725624	0.0075968332272403	0	0.0450436308632059	0	0	0	0	0.253264491307514	0.980397787074889	7.023571428571429	7.08	5.4471428571428575	7.035	3.4050000000000002	10.885714285714286	6.488	7.013333333333334	8.820666666666666	14.0975	0	0	0	5.843059029979704e-8	2.8730691227177733e-6	5.6975633693312865e-24	1.5175666574754248e-22	0	8.453002971880959e-7	4.256128733828113e-6	3.2667280020772776e-23	4.934550620331937e-22	0	4.315763831704379e-22
TCGA-A7-A4SB-01A	0.0966560604839242	0	0.189824835750202	0.0415577734842153	0	0.161505530089065	0	0	0.0392389345678362	0	0.00368476596542135	0.0555416952122632	0.019921944656475	0	0.0376386048425023	0.199376153580234	0	0	0.155053701367862	0	0	0	0.9	-0.0341542	1.07507391243539	4.876428571428572	5.21	4.22	3.025	2.53125	7.464285714285714	3.6999999999999997	5.3773333333333335	9.312666666666667	13.1837	1.0270225810987408e-22	6.193079790511431e-23	0	0	3.0229873328778534e-6	2.152983532490173e-22	0	3.1515923292377756e-22	7.656402217644073e-7	5.226407080776945e-7	0	0	0	7.074093116044142e-23
TCGA-D8-A143-01A	0.128010991004494	0	0.094860807355414	0.0170901815403115	0	0.274513418136222	0	0.0559844603337474	0.00762954102217182	0	0.0388558942882434	0.00566827832829406	0	0.199425990618028	0.0476272827069944	0.12273572661733	0	0.00406185650075267	0.00353557154799683	0	0	0	0.3	0.0804168242982052	1.05365310969677	6.651428571428571	7.51	5.115714285714286	7.89875	3.0575	9.222857142857142	6.928	5.85	9.083333333333334	12.9275	0	0	0	0	5.645546191623482e-6	0	1.5004662562337137e-22	4.1072040429278366e-23	0	2.700191495167922e-6	0	0	9.990419688887751e-23	0
TCGA-BH-A18L-01A	0.0746113285232583	0	0.00921656379511783	0.0244563975317724	0	0.277557408456908	0	0.0146889432246118	0	0	0	0.010061062512133	0.0198202559816758	0.0262597852200642	0.099307850019499	0.378338229331512	0.00689445997587797	0	0.0587877154275694	0	0	0	0.8	-0.0171289	1.10265938336508	5.400714285714286	5.25	3.8014285714285716	5.12	2.22375	9.117142857142857	3.938	6.617333333333333	9.209666666666667	11.9413	0	0	2.103783029843819e-21	3.3767523794396094e-23	4.8079679652466315e-6	3.450683731201095e-23	0	4.1299292480610535e-22	1.0833783353145727e-7	2.2898706363530984e-24	7.417614575457811e-23	9.964475437602485e-23	2.475802421647593e-22	0
TCGA-LL-A442-01A	0.00147902595673111	0	0.0808672450293821	0	0	0.33036804236862	0	0.0059698780219355	0.0362421129029026	0	0	0.0198120884895818	0.0335791205926729	0	0	0.376407663731563	8.28559234074259e-4	0.00642073967485204	0.103762325143539	0	0	0.00426319885414504	0.6	0.0294980627622893	1.07391035772908	4.4678571428571425	3.81	4.507142857142857	3.03375	2.55375	9.871428571428572	4.96	6.578	9.841666666666667	11.4887	3.261905107467451e-23	6.873065971640887e-23	3.7915035718967766e-21	0	5.441214699645265e-6	1.222633741675549e-22	0	1.094210001546506e-22	5.082384270675568e-7	1.361039244236424e-6	9.620685638476614e-23	0	7.343014401131436e-22	0
TCGA-D8-A1XR-01A	0.00200345782809385	1.20615019112648e-4	0.00257413225423672	0	0	0.255297230371808	0	0.0126841088524532	0.077899072823891	0	0.0724622406380594	0	0	0.36866139675633	0	0.147257085396291	0	0.021693074489848	0.039347585569876	0	0	0	0.6	0.0361285949949514	1.11179712114205	5.421428571428572	5.36	4.441428571428571	3.9612499999999997	2.28125	9.51142857142857	6.566	7.375333333333334	9.313	14.17	0	2.722935440270444e-23	5.815527709645366e-21	3.5392584178203383e-22	3.290740639669468e-6	0	3.627477212264153e-22	2.7551751288599736e-22	7.620495987946056e-7	5.210431093470427e-26	1.3047316386642916e-22	5.758931881208494e-23	0	0
TCGA-AR-A2LM-01A	0.113309837215655	0	0.0102108923129266	0.0307043255998982	0	0.354395205663472	0	0.0135651255947962	0	0	0.0195850236475693	0.00944931438678256	0.0637282124988357	0	0.0378959704251491	0.17886507769228	0.00628160579082302	0.0162922380880803	0.145717171083732	0	0	0	0.5	0.0596166086535834	1.0574612626514	6.841428571428572	7.34	5.492857142857143	5.14875	2.70625	9.604285714285714	6.732	7.432	9.718	15.6788	0	0	0	3.792802945111411e-23	1.6369196964443008e-6	0	0	4.701787952822498e-23	6.979755302326125e-7	1.8506030420396582e-6	0	0	0	0
TCGA-BH-A1FD-01A	0	0	0.0724316318199543	0	0	0.202752735759715	0	0.0510348477879984	0	0	0	0.0027379532316465	0	0.254900802947762	0.0725553058096584	0.293849694264533	0	2.44842013622627e-5	0.0436741309400952	0	0	0.00603841323727496	0.2	0.100141002372091	1.06868662581097	5.588571428571428	4.46	4.2785714285714285	3.4825	2.25875	10.214285714285714	3.806	6.510666666666666	8.894	14.37	5.124907429293931e-22	5.18377943111013e-22	7.498393357762744e-21	5.476535060259234e-24	1.890444413779727e-6	0	1.9194472567688052e-22	0	6.018770941488795e-7	9.33349966002856e-7	2.87950100569078e-23	2.934671708914308e-23	9.626685948402046e-23	3.643670125787958e-22
TCGA-A2-A0SV-01A	0.0408834394646361	0	0	0	0	0.257913936734765	0	0.03022800346072	0.0157850421592586	0	0.0315665243755607	0	0.00300007813451899	0.185443862038759	0.0502468894324943	0.334559050975372	0.00672964051592284	0	0.043643532707992	0	0	0	0.7	0.00794689226872868	1.10327982990081	6.753571428571428	5.52	4.642857142857143	4.5675	3.05375	11.807142857142857	5.658	6.698666666666667	8.873333333333333	15.4525	0	0	0	6.048643679378049e-24	6.807840094128797e-6	0	6.168384387896522e-23	5.876894877431465e-22	0	2.247754370276837e-6	2.1016199779352508e-22	0	8.779117956867806e-23	0
TCGA-A2-A0EP-01A	0.0869923126494113	0	0	0.0611403353731062	0	0.183384644150795	0.0248249068415674	0.0343963273142232	0.0179184768120558	0	0.0444840147926606	0	0.0526225447691033	0.277156207410549	0.0156969935118229	0.130844928988032	0.0215543394873647	0.0314658625546388	0.0175181053446692	0	0	0	0	0.462982604050028	0.885792202569691	9.942142857142857	9.01	7.414285714285715	10.5388	4.56	11.878571428571428	10.78	8.196	10.762	15.4	1.1478824346951113e-24	0	5.09505111198325e-22	2.7485163431278334e-25	7.244621371690678e-6	3.8088601650771424e-23	2.3605292280540702e-24	3.3027611185246523e-22	1.0302066256488453e-6	6.222850616033827e-6	0	1.4319824694387205e-22	1.6951006856664052e-22	0
TCGA-E2-A1LE-01A	0.0801690081868198	0	0	0.0905319244418605	0	0.284261662496829	0	0.0296511790073821	0.0418556807262376	0	0.0145407509237197	0.00638578796121956	0.00162138553795838	0.211244676165966	0.08020441873835	0.14039017765396	0	0	0.0191433481596976	0	0	0	0	0.296801032533488	0.969583028742224	7.857857142857143	9.26	6.23	5.735	2.65	10.468571428571428	6.878	6.502	10.049333333333333	14.83	0	0	0	0	4.25623349982479e-6	0	1.1251002745559334e-22	4.714906050312462e-22	1.4754188125068457e-7	4.594138976954426e-6	2.5972508231619002e-23	0	4.675991245037224e-22	5.8866148435860616e-24
TCGA-E2-A1IG-01A	0.0530121068027887	0	0.113976764042664	0.022228788736359	0	0.214959355742773	0	0.00509392142457627	0.0388147898672413	0	0	0.0653226234337852	0.00803031544766659	0.163180397250598	0.0514102883697243	0.227760771453005	0	0	0.0336582920360002	0	0	0.00255158539281806	0.6	0.0284975502867101	1.07222652862657	5.35	5.21	4.081428571428571	3.56	1.795	8.897142857142857	3.688	6.204	9.162666666666667	15.3725	0	0	0	0	1.0556041623776634e-6	4.444544485682679e-23	0	1.8604031914980832e-22	9.648919752675267e-24	8.074227164284858e-7	1.0126273118130088e-22	0	1.5830775138202604e-22	1.822474189358834e-22
TCGA-BH-A0HA-01A	0.0958971570146954	0	0.051639804338112	0.00757875200671177	0	0.246773734923448	0	0	0.0571573051540697	0	0	0.0400517421535503	0.0202641994885326	0.0669157984227775	0.146751042004383	0.0839261989241814	0.00749518278481698	0	0.174830753331758	0	7.18329452963414e-4	0	0	0.196623465696552	1.00791470292535	7.228571428571429	7.81	5.53	6.25	3.0300000000000002	9.357142857142858	6.4959999999999996	6.436	9.675333333333333	15.49	0	0	0	5.594925257399545e-9	3.3033778921304393e-7	0	2.08449402043799e-22	1.131017498112676e-23	6.7903642537340135e-9	3.8172192966456654e-6	4.3241726806313075e-25	0	0	0
TCGA-A8-A08B-01A	0.105785041528033	0	0.0935992915922329	0	0	0.280882268894323	0	0.0743376148378955	0.00402395477780242	0	0.0643581216989758	0.0171061796997646	0.0148114346410535	0.0766645833672821	0.117693765184674	0.0827469840954759	0	0.00494304029387599	0.0630477193886112	0	0	0	0.4	0.0765526375659936	1.05290457619784	5.565714285714286	5.86	4.237142857142857	5.17375	2.54375	8.191428571428572	2.4619999999999997	5.163333333333333	6.642333333333333	11.8075	0	1.4686153344737462e-22	2.4740714874085134e-21	5.740117748849641e-23	4.945088327170048e-6	0	2.2989111651143333e-23	0	3.5455566512983116e-7	1.404619501656e-6	0	0	1.2211743488587874e-22	0
TCGA-AR-A24M-01A	0.133477853842078	0	0.0543974609866766	0	0	0.161463946697765	0	0	0.00296544536893528	0	0	0.00182763679671899	0.0305235294630043	0.00696834408842513	0.0198385364854563	0.461249101226846	0	0.00432033544496931	0.110990791571019	0	0	0.0119770180281062	0.6	0.0397199085741396	1.07710143161722	5.322857142857143	5.09	4.517142857142857	4.87875	2.4987500000000002	9.665714285714285	4.492	7.470666666666666	10	15.0275	0	2.0337947937810408e-23	6.7130080866920136e-21	1.2115795542025007e-22	2.960077514857234e-6	4.959113102640323e-23	8.290038139622481e-23	1.6705656769895506e-22	6.62047187940796e-23	0	0	0	3.696829665597258e-24	0
TCGA-AO-A0JD-01A	0.111481987945654	0	0	0.0174235421824424	0	0.254568335449476	0	0.0811036082929191	0.0107691444737579	0	0.00938592824790863	0.0167158571122636	0.0181344286267622	0.119543644545528	0.0966074742747321	0.161391440199409	0.0331968393046747	0.0116528617671417	0.0580249075773303	0	0	0	0.4	0.0754589311557218	1.05576510955789	6.349285714285714	6.36	4.921428571428572	6.00625	2.8587499999999997	9.57	7.498	6.708	8.301333333333334	12.695	0	0	2.310044735896011e-21	1.8487743492719855e-24	3.7187422500715288e-6	0	0	3.1058603395784452e-22	0	5.5945998818244075e-07	1.7024187252733986e-22	1.5665100550555022e-22	0	5.969401862205442e-22
TCGA-BH-A0EI-01A	0.0471729521241891	0	0.00414995994299738	0	0	0.191236012865409	0	0.0332960206854949	0.00767363335131807	0	0.020979210540259	0.0305209085506741	0.0122778137505024	0.0676855621879026	0.0116682829653022	0.396798104330618	0	0.00876618531297885	0.167775353392355	0	0	0	0.7	-0.00152304	1.09566823536669	4.362142857142857	3	3.527142857142857	3.57	1.645	9.437142857142858	4.02	6.354	9.288666666666666	15.2538	3.2969641764263454e-22	0	0	1.156195918942433e-22	1.653650367508269e-6	0	0	0	4.534089881664304e-7	9.837530933673962e-8	2.2101275712943847e-23	4.1855394174830544e-24	0	1.7054349397705796e-22
TCGA-AC-A2FF-01A	0.126322046863906	0	0.089981351634779	0.0604646061387272	0	0.350757312371245	0	0	0	0	0.0281685729108299	0	0.0214428755457224	0	0.0353886579567157	0.153843725429476	0.0346844910809457	0.0229158387178415	0.0760305213498115	0	0	0	0	0.216675715985542	0.992293171487764	8.125	8.77	6.307142857142857	8.776250000000001	3.91125	10.401428571428571	8.564	7.458	11.068333333333333	15.4925	4.9150567300828066e-23	5.999540248036461e-22	1.164584323270913e-21	3.5833050577540183e-28	1.6352323516979382e-6	1.0247031298721396e-23	0	4.7107230210909165e-24	5.048587391382327e-7	4.78969584213417e-6	0	1.0366674546498722e-23	0	0
TCGA-AR-A0TW-01A	0.0112710371087173	0	0.165676886141834	0.0494723705605761	0	0.176631885214417	0.00349917620100149	0.0666811140294311	0.00379830100971282	0	0	0.0187654201685479	0.0232649573807313	0.0536296856010444	0.164949101025776	0.152866626224619	0.00783469554400498	0	0.0829281365138684	0	0.0187306072757175	0	0	0.293039382427846	0.963976772765179	6.924285714285714	8.22	6.164285714285715	6.938750000000001	4.6275	10.204285714285714	5.1080000000000005	5.284	8.238	13.5062	0	0	0	0	5.073276163021673e-6	0	0	0	0	5.308913133937192e-6	0	0	0	0
TCGA-A8-A07F-01A	0.0779332986342863	0	0.0257417839982496	0.0478269264370381	0	0.369543260258489	0	0.0193747954021883	0	0	0	0.0231940485409035	0.0184113914747086	0.0605835394795492	0.0752572739371139	0.193323358743562	0.00733056532791114	0	0.0814797577660004	0	0	0	0.8	-0.0193761	1.09437995697292	6.952857142857143	6.91	5.831428571428572	4.7925	3.0275	10.561428571428571	6.582	6.033333333333333	9.361666666666666	14.6662	1.3078204244871353e-22	5.788039482258395e-23	3.947600173719421e-21	0	3.9532907947506476e-6	0	6.102367696342175e-22	0	6.826201283830806e-7	2.3649984613395264e-6	0	3.125444385654154e-22	0	1.125850862918405e-22
TCGA-B6-A0IA-01A	0.0243537491004725	0	6.09059401475153e-4	0	0.0101902615313089	0.0960166588107334	0	0.0763530243721855	0.0719770498671356	0.0824072269320848	0.0359346994218145	0	0	0.381691171635171	0	0.00420740252279376	0	0.177680828562125	0.0385788678426996	0	0	0	0	0.163919399040977	1.04846191670688	2.845	3.46	2.69	2.74125	1.3475	8.371428571428572	4.38	5.732	6.457333333333334	12.425	5.28956307433093e-22	4.553500910805577e-24	1.0990854418487185e-21	0	2.5667593175952743e-6	8.105674629250502e-23	2.960176299835596e-22	5.672813769117959e-23	0	0	3.745220445716022e-23	2.613780993845202e-22	1.1722374745827946e-22	0
TCGA-AN-A0FF-01A	0.03668019115944	0	0.0321248818205737	0	0.0451035429620902	0.127292514512983	0	0.0248593420323136	0.0330922362096291	0.0057942615217537	0.0280837366138905	0	0.00595333917714186	0.418155246911177	0.0192581211339292	0.170655254785211	0	0.00305947512284432	0.0498878560370222	0	0	0	0	0.600891269462442	0.801325579768639	6.823571428571428	6.17	5.645714285714286	6.6675	3.3225000000000002	9.927142857142858	6.618	7.403333333333333	9.468	13.8925	2.568140605454985e-22	4.18067358750313e-22	4.655367998409111e-21	6.794969284339404e-25	4.5878723006080126e-06	0	0	0	5.461095211728218e-7	2.7063503312336e-6	0	4.5362198504509953e-23	1.2582280212310285e-22	0
TCGA-C8-A12V-01A	0.0658426889461302	0	0.0306732566729388	0.0806282611334459	0	0.235378256272268	0.0158329236531071	0.0423568130447292	0.0677374281667254	0	0.0663554599512756	0	0.0100427173926587	0.132771026018262	0.150691022317823	0.0931939386325429	0	0.00210499188544848	0.0063912159126445	0	0	0	0	0.516788515505767	0.856186961392241	9.307142857142857	9.77	8.114285714285714	9.795	5.78	11.997142857142856	9.99	6.386666666666667	9.298	13.3925	3.4581119423921e-24	2.0383181230445892e-23	0	2.0163100769139525e-8	7.365468380932948e-6	1.2968651136574157e-23	0	0	8.301834800955549e-7	6.108814230911251e-6	1.193892014911444e-22	2.414059710395065e-22	1.0660954275794705e-22	0
TCGA-B6-A0WT-01A	0.109787665579047	0	0.190884335268347	0	0	0.192123581327173	0	0.0193335264461996	0.0217355564160472	0	0	0.0383636065850918	0.00546421334253978	0.0664378263675662	0.0266996266015328	0.213104935272827	0	0.0203901750365954	0.0956749517570337	0	0	0	0.6	0.0273151506877095	1.05256916042919	5.112857142857143	4	3.43	4.7025	2.2325	8.32	3.992	5.4366666666666665	8.134333333333334	14.321250000000001	1.951453947942072e-22	0	8.818906663423896e-22	3.153292623410375e-29	1.198565195187017e-6	5.089308910547457e-24	1.429100993792855e-22	0	7.146458292905013e-8	1.1626581915932006e-6	0	1.1285334336482247e-22	5.408819501904819e-23	8.750799653941409e-23
TCGA-A2-A0EO-01A	0.0787639818627276	0	0.047323271809289	0.0380877338865064	0	0.335541834389499	0	0.00885754373606012	0	0	0.00871729659014249	0.0141863430417101	0.0255336995252901	0.0605571812436719	0.0791469046741122	0.211859995405975	0.0060155649809652	0	0.0854086488540516	0	0	0	0.1	0.13774526960509	1.02695503665358	6.507142857142857	7.57	5.1414285714285715	6.58375	2.5275	9.498571428571429	7.5	6.687333333333333	9.757333333333333	15.594999999999999	8.255069916967087e-22	1.2519402630361144e-22	5.570841423856451e-21	0	4.372537275579739e-6	1.3671418437433818e-22	0	3.549042163030744e-22	0	2.121732292483168e-6	0	0	0	1.3332028148227095e-22
TCGA-D8-A1Y2-01A	0.00304392251738474	0	0	0.0173805850975239	0	0.0629395288642745	0	0	0.0496881445719237	0	0	0.00234738426991038	0	0.566055381809386	0.0494453293138041	0.183045103466907	0	0	0.0630724697590867	0	0	0.00298215032979998	0	0.700557705635566	0.713804547660878	8.02357142857143	8.16	6.154285714285714	8.46125	3.01125	11.78	5.874	6.89	9.318333333333333	15.1037	0	0	0	1.0081523797750975e-7	3.2147360966841434e-6	2.6572041288627586e-24	2.685375740913844e-22	8.486267584105307e-23	0	5.024167635563389e-6	0	0	0	0
TCGA-BH-A5J0-01A	0.0634039082504201	0	0.0190532073455681	0.0387248382991804	0	0.226130019492106	0	0.0282666272580587	0.0661532015526681	0	0.0220268322406533	0.00465452440448144	0.0334632366726114	0.11784159958122	0.0939759223316743	0.236588021275431	0.00490473711182684	0	0.0448133241840999	0	0	0	0	0.337120769286171	0.945285733391263	7.677142857142857	7.58	5.322857142857143	5.59125	1.48125	10.135714285714286	8.254	5.944	9.307	14.855	1.3688882083543762e-22	0	0	0	3.0075475133735833e-6	0	5.735599365619562e-22	3.7799026995320863e-22	0	4.772088833307101e-6	0	1.7506589560714004e-22	0	0
TCGA-E2-A1B1-01A	0.114105887168369	0	0	0	0	0.36581931484423	0	0	0.00225496645979246	0	0.0242103619209643	0	0.0329093544864553	0.227139858499822	0.11653599144447	0.061476213180822	0.00295033522503689	0	0.0525977167700378	0	0	0	0	0.307732124335163	0.963314615222167	9.026428571428571	8.29	6.587142857142857	7.73875	4.30875	11.697142857142858	8.834	8.055333333333333	10.978	16.1187	1.3092579459212767e-22	0	8.3299034922276955e-22	5.878866477181343e-9	7.301167255593876e-7	0	0	1.4416302327333403e-23	3.2974511661796534e-7	5.445956657280109e-6	2.684700192378198e-24	0	3.167116867286189e-8	1.0844661671536967e-22
TCGA-A2-A0CL-01A	0.0858528559049395	0	0.0103693595989004	0.0236354184925585	0	0.474030321385691	0.00422740370558463	0	0.00663321525699273	0	0.0974985685140687	0	0.0519362953533524	0.0280944726412323	0.123110434996928	0.0543067572124794	0	0.00966503439547377	0.0287609669657792	0	0.00187889557601967	0	0	0.435076003717447	0.901635525553111	9.775714285714287	9.68	7.7700000000000005	10.5475	5.0225	11.175714285714285	6.654	7.028666666666666	9.827	14.463750000000001	4.472535690806858e-23	0	0	3.422886024800341e-8	6.6916580465632704e-6	0	0	1.9554262231722667e-22	1.0165878564001802e-6	6.8441339458433425e-6	0	0	1.7110755300718157e-22	0
TCGA-E2-A1IN-01A	0.0976504399470259	0	0.0325840858535174	0.00907743958439172	0	0.229321221987008	0	2.24164524744191e-4	0	0	0.0171850244216467	0	0.0270690818665284	0	0.0401516101401025	0.410054783046445	0	0.0356354906351869	0.0967513149223723	0	0	0.00429534307103032	0.6	0.0464481439959336	1.06743538484977	5.502857142857143	5.09	3.1757142857142857	3.71875	1.6625	9.1	3.996	6.279333333333334	9.625333333333334	16.1313	6.032152010331609e-22	6.434874444228603e-23	2.8821274293992303e-21	0	1.3226416870648181e-6	1.644500178222604e-23	1.6437244843484363e-22	0	0	6.053279954694104e-7	7.782836425693044e-23	1.0411676025881429e-22	0	0
TCGA-A2-A0CQ-01A	0.0641503011275916	0	0	0.0344189046199768	0	0.215922853697992	0	0.0345057640752431	0.0342958180535926	0	0.00797582029971634	0	0.127235726877884	0	0.0230495105830491	0.414960921418524	0	0.00807347108282355	0.035410908163607	0	0	0	0.3	0.0825573573772616	1.06164157117226	5.514285714285714	6.44	3.1957142857142857	3.54125	1.8525	9.088571428571429	4.458	6.6193333333333335	8.881333333333334	13.17	0	3.257099955267517e-23	2.8374452316350862e-21	4.185807359550718e-23	5.53410169140191e-6	2.1932535450462492e-23	1.021817783780323e-22	0	5.466709996761282e-8	5.189758349154365e-8	0	0	2.1933306986102236e-22	5.800069576010342e-22
TCGA-E9-A1QZ-01A	0.0702030347747053	0	0	0.0316640078333406	0	0.476898006240867	4.32747794541545e-4	0	0	0	0.0308695434364145	0.0164878050002032	0.0360655904693717	0.0476192404522253	0.117914468586689	0.0456553165711895	0.0174406232201771	0	0.106755493084827	0	0.00199412253544843	0	0	0.331300049074649	0.953622038887472	8.744285714285715	9.35	7.01	10.1638	4.36875	10.568571428571428	7.9879999999999995	7.282666666666667	10.086333333333334	14.5025	0	3.8683617323786355e-23	6.621883526182434e-21	0	6.865588247117626e-6	3.969890120943203e-23	0	0	2.329277259383162e-24	5.6203088611515554e-6	0	0	0	0
TCGA-BH-A0BQ-01A	0.0562376936830438	0	0.052304208211136	0.0985281482881858	0	0.281436217729931	0	0	9.22867727101369e-4	0	0.0306538994241638	0	0.0171432917044572	0.0910778136323272	0.0646662123319055	0.183463166665918	0	0.0389119026943855	0.0846545779074452	0	0	0	0	0.182258900531087	1.00933813073215	6.392142857142857	7.51	5.275714285714286	5.66875	2.53625	8.812857142857142	7.38	6.6499999999999995	9.160333333333334	15.045	4.964642988243799e-23	8.690774986700165e-23	0	0	6.053242689582226e-6	0	0	1.0107959675659959e-21	4.029133057861829e-24	3.1300588707955435e-6	1.8647979577009702e-22	0	4.4681424167997495e-22	0
TCGA-BH-A6R8-01A	0.0922427206657601	0	0.0283269756031835	0.0051466834142861	0	0.182046587448913	0	0.0603962806294916	0.0657993017904925	0	0.0210625332488883	0.0270599054030633	0.0187260532005675	0.150734002345349	0.0615166488101436	0.240794869845556	0	0	0.0461474375943046	0	0	0	0	0.190355863550377	1.00831285928134	6.865714285714286	6.6	4.857142857142858	5.08	3.07875	10.122857142857143	5.5360000000000005	6.24	8.08	13.8875	0	0	0	2.302333493594369e-25	4.9199547401883344e-6	0	5.9756250182061305e-22	1.5439022400227564e-22	8.542458240769142e-7	4.492796715841848e-6	2.675846955015331e-24	3.786124309286986e-22	0	4.893458979902853e-22
TCGA-AR-A24K-01A	0.116851359933937	0	0.016488775778816	0.0312594290839386	0	0.266356795490729	0	0.00752560831826516	0	0	0.029020020352952	0	0.058731868543338	0	0.0404312369051668	0.363016222344714	0.00509407931202263	0.0513764873572393	0.0138481165788815	0	0	0	0.9	-0.0528819	1.10879532794481	4.837857142857143	4.46	3.4514285714285715	3.70125	1.80375	8.024285714285714	4.764	5.432666666666667	8.216666666666667	13.9875	0	1.816677036092465e-22	7.186700498690205e-21	0	1.678998908800825e-6	4.1203720560258515e-23	6.029929022910373e-24	8.240331505533643e-23	2.41242635183849e-7	0	2.84150798425118e-23	8.320299009839927e-24	0	2.8280520208587195e-22
TCGA-D8-A27W-01A	0.134196193423999	0	0.189600784197286	0	0	0.151291175737377	0.00603934757852137	0	0.0155623016466167	0	0	0.0216664605398469	0.0046688614311382	0.0884906510328767	0.0390788623819091	0.255834968801267	0.00335450773886389	0	0.0902158854902986	0	0	0	0	0.176152011405362	1.00357746720229	7.035	7.61	5.841428571428572	8.44875	2.35	10.42142857142857	5.294	6.631333333333333	9.592666666666666	14.445	3.354124862501104e-22	6.916201444401794e-23	6.926096218750528e-21	8.480970275449232e-8	2.0535926554188526e-6	0	2.6938313496849817e-22	0	0	3.5128346838976823e-6	1.9335196230706328e-23	1.4677076561258861e-22	2.9864143996422034e-23	1.0644956376785232e-22
TCGA-W8-A86G-01A	0.194683637580442	0	0.0695731931424687	0.0298335190562117	0	0.0915700032533116	0	0.00403151928545352	0.054970500743862	0	0.00193906084028214	0.0396443557976537	0.0485310275052517	0	0.00785149127765476	0.312889809188079	0	0.0132221921899262	0.131259690139403	0	0	0	0.7	-0.0105845	1.07864352577189	4.94	5.36	4.348571428571429	5.0725	2.32875	7.464285714285714	3.6959999999999997	5.838	8.938333333333333	14.3488	1.5466641286383563e-22	6.883848836540712e-23	0	0	8.631089405471429e-7	0	1.1105906100607918e-23	4.0387162224744114e-23	8.669909701227718e-7	4.787738225869073e-7	0	1.985989333433125e-23	5.337097173648426e-23	4.907548421052374e-23
TCGA-BH-A0H9-01A	0.118282061386757	0	0.0570268447323952	0	0	0.289100263316539	0	0	0	0	0.0331268213329737	0	0.0141644282434562	0.127057795031169	0.0372576034528799	0.290711115083632	0	0	0.0332730674201981	0	0	0	0.6	0.0358352404562007	1.0718139654146699	5.57	6.32	3.9171428571428573	5.4075	1.47625	8.29	5.714	6.360666666666667	8.65	13.6775	0	5.283723846840645e-23	6.746490352535568e-21	1.850499482516407e-22	1.8418899139369034e-6	8.254827695990835e-23	3.081517058957667e-22	0	0	3.0469644503950276e-6	0	1.2437627415876948e-22	0	0
TCGA-D8-A1XC-01A	0.0642752491055518	0	0.0865078329721094	0	0	0.198828004021439	0	0.0213822564233236	0.0416479370305983	0	0.0482125901920817	0.0371418893944144	0.0168257227425732	0.00243466740606767	0.0313356297958991	0.371048457129817	0	0	0.0803597637861242	0	0	0	0.5	0.0500248724296551	1.05940769648949	2.962142857142857	2	3.18	2.1662500000000002	2.0925	8.095714285714285	2.302	5.646	7.966666666666667	10.678749999999999	0	4.0464991916708827e-23	4.603766499282857e-21	0	4.665615890698218e-6	2.7590283647036e-23	0	2.703730596087201e-22	5.034926869682045e-23	5.588239630741806e-7	1.1389838535836226e-22	8.931526282887659e-24	0	0
TCGA-A7-A26G-01A	0.0930229015010075	0	0.109865134159771	0	0	0.327226888996694	0	0	7.39776330494268e-5	0	0.0242339127634528	0	0.0208993152258935	0.132275679090189	0.0477772310076755	0.130714450616244	9.11130681668581e-4	0.00152079127172628	0.111478587052628	0	0	0	0	0.169477856355075	1.00860406366087	8.465714285714286	7.75	6.801428571428572	9.0925	3.0524999999999998	11.451428571428572	8.408	6.9046666666666665	10.113666666666667	15.5025	1.7783112417416784e-22	3.145934937732423e-23	0	1.0672019971562329e-7	1.6903096045341354e-6	7.506306136249364e-24	0	0	7.007870862872937e-7	2.9297807994364594e-6	0	1.597606400098032e-22	0	4.81215820048558e-23
TCGA-BH-A0B5-01A	0.0619365969960116	0	0.00579096612319719	0.00361657793823455	0	0.306831061678001	0	0.0286680065968069	0.0124234129551587	0	0.0376707258884126	0	0.0223819711595531	0.127462810835678	0.0573360066695617	0.178976911736177	0.00887131727042774	0	0.148033634152779	0	0	0	0.1	0.141035922556948	1.02684399135372	7.3621428571428575	6.94	5.265714285714286	6.16875	3.10375	9.901428571428571	6.898	6.972	9.328	14.7625	0	0	0	0	3.6872614399912973e-6	0	0	0	5.640565361394052e-7	1.6273833204598958e-6	0	7.093613031692931e-23	5.456791740615322e-23	8.295935020401904e-22
TCGA-A2-A3KD-01A	0.139961938811871	0	0.108402642231431	0	0	0.31537755317782	0	0	0	0	0.00261941668872278	0.0241228331981302	0.02894516438022	0.0280088198628403	0.0320356201395494	0.283251955776319	0	0	0.0372740557330969	0	0	0	0.6	0.0454057988887771	1.05847925151987	6.392857142857143	6.54	4.4714285714285715	5.615	2.5837499999999998	9.465714285714286	5.55	7.442	9.814333333333334	13.9475	2.758035639608123e-23	1.6823381514262182e-23	3.203444507799067e-21	1.1385064669492934e-24	1.1101275168757123e-6	0	9.444693452127188e-23	0	6.658505542603908e-24	2.0626209974616908e-6	0	1.0514358456516331e-22	0	1.3445268566673214e-23
TCGA-D8-A1X6-01A	0.00333223649851108	0	0	0	0	0.373267973624615	0	0.0358080558041472	0.0606873386617794	0	0.0310206308878476	0.00831595870806809	0.0555950381168551	0.00144520174344737	0.0139177090839534	0.399197663681347	0	0	0.017412193189429	0	0	0	0.3	0.0822973021598144	1.0694961190468	5.860714285714286	5.49	4.2	4.1475	2.0025	11.218571428571428	4.852	6.944	8.579	12.135	0	8.738482808371685e-24	4.23798467591221e-21	0	4.835569703134471e-6	2.124272575790788e-22	1.808532117769082e-22	0	2.3252588632633306e-7	1.2446516835218054e-6	0	1.7321130826977655e-22	1.1025586916677898e-22	0
TCGA-AO-A12H-01A	0	0	0.0970210067777921	0	0	0.384552517081142	0	0.071135432744468	0.0377226373756091	0	0.0751003811271665	0	0.0244404958916679	0.126610755487953	8.66441642833863e-4	0.13366132236901	0	0	0.0408574054698428	0	0.00803160403251538	0	0.7	-0.00163504	1.09137586447641	4.179285714285714	5.39	3.685714285714286	3.065	1.58875	8.874285714285714	2.878	6.446	9.388	12.67	0	5.543799452810373e-23	5.3976807036300915e-21	0	5.688578235341229e-6	0	0	6.676406294842075e-23	5.936124556122336e-23	0	0	6.77483801210118e-23	0	0
TCGA-E2-A1L6-01A	0.0791273855544667	0	0.0182836098124248	0.00213315028156798	0	0.211984033495599	0	0.0406344824807296	0	0	0.0252674565255496	0	0	0.437360912611101	0	0.10198889997588	0	0.00113318116488242	0.0820868880977987	0	0	0	0	0.511730275001717	0.859595399075765	6.082857142857143	6.41	5.107142857142857	7.21625	2.5375	9.525714285714287	6.65	7.541333333333333	9.808333333333334	14.4575	0	0	0	5.379927707402715e-8	1.558573146384326e-6	0	0	0	0	1.175949638463804e-6	1.1613414611106497e-22	0	0	0
TCGA-A7-A4SF-01A	0.121014287402549	0	0.0228488270180618	0.00339827597442883	0	0.236066516367408	0	0	0.0653422549128751	0	0.0327960562660539	0	0.0131249041362967	0.1733106702421	0.104252231791192	0.121870763590274	0	0	0.10597521229876	0	0	0	0.2	0.109281077788081	1.04141269340554	6.130714285714285	4.95	4.307142857142857	6.7212499999999995	2.42875	8.205714285714286	5.144	5.612666666666667	7.291666666666667	12.4925	0	0	2.8802357582879536e-21	0	3.4626869773002867e-6	0	0	1.6054215861576714e-22	1.4591022909102017e-6	3.22095563358318e-6	4.046752742250861e-23	0	5.998601294613002e-23	2.3454742577489747e-23
TCGA-A8-A08S-01A	0.109025983669932	0	0.0608854067988001	0	0	0.10359502813529	0	0.0415141985057214	0.0491441520200503	0	0	0.0495773041877377	0.00456373842472655	0.326038496972269	0.0418528585699168	0.149889024668073	0	0.0116651786030717	0.0522486294444108	0	0	0	0.6	0.0263579858333092	1.09347628651542	5.772857142857143	5.21	4.051428571428572	4.95625	2.69375	9.855714285714285	6.8999999999999995	7.682666666666667	8.456	14.3238	0	2.6319749315432203e-23	0	0	3.022847123386475e-6	0	1.3878792352113082e-22	2.1271025056347366e-23	1.0123069963869943e-7	0	0	4.100300103725898e-23	8.283397927984847e-23	1.1888324723570898e-22
TCGA-EW-A1J5-01A	0.0706743708677043	0	0.0179483968679554	0.00935005447543497	0	0.353466002936636	0.0278785857689029	0.0183893582874797	0.00707426748518922	0	0.0739607555915992	0	0.0231963202079737	0.0386342193210621	0.104589855807517	0.147516151661233	0	0.010456877994349901	0.0968647827269629	0	0	0	0	0.171260245630451	1.01745000429185	8.84142857142857	8.86	6.448571428571428	8.44	4.08375	11.368571428571428	6.698	7.203333333333333	9.67	14.2375	0	0	1.6727135151248696e-21	3.89287593510768e-8	4.86920633430641e-6	0	0	0	1.5371033039198578e-6	4.454270524260738e-6	1.8202679334190624e-22	2.1345595851431087e-23	0	6.210482214547479e-22
TCGA-GM-A3XG-01A	0.138961599840229	0	0.067305652771415	0.00302234940146273	5.55925481627193e-4	0.094265384261425	0	0.0397181714159886	0.0122118177751265	0	0.027151307344772	0	0.00859900903188718	0.355198439042731	0.0442036302656365	0.177562155120205	0	0	0.0312445582474943	0	0	0	0.1	0.142661891335287	1.0511277155511	5.694285714285714	6.41	4.15	4.8525	2.0775	8.221428571428572	5.782	6.31	9.384666666666666	13.6862	0	0	3.558852644707307e-21	0	1.4869076124418045e-6	0	2.605633559735325e-22	1.8583015893088015e-23	0	1.2905647954121367e-6	0	0	5.550094668448541e-23	1.412083936073556e-22
TCGA-C8-A12X-01A	0.0896737148902232	0	0.116504345192634	0	0	0.0736541072211965	0	0.0109442820989478	0.0444950811722648	0	0	0.0385246215717324	0	0.167410702090434	0.0120169395673993	0.38364665066090903	0	0	0.0425426275205268	0	0	0.0205869280137328	0	0.162294442357553	1.03056757338192	4.46	5	3.79	2.74125	1.76125	7.988571428571428	3.4379999999999997	5.0360000000000005	8.378666666666668	12.015	0	1.47035194760317e-22	0	1.5309641290552375e-23	5.080380790851441e-6	0	1.879070713927943e-22	4.734734612928828e-22	0	1.8513014334843855e-6	1.3269501780705058e-22	0	0	0
TCGA-C8-A26X-01A	0.0589595574312033	0	0.122027084919657	0	0	0.171407669271293	0.00781038573883333	0.0406871757043053	0.0117447145530128	0	0.0126822559711589	0.0192217369544399	0	0.260363159904053	0.0905193976679562	0.161698709573636	0	0	0.0428781523104514	0	0	0	0	0.423513553696183	0.905541599819043	7.509285714285714	8.45	6.255714285714285	8.39125	5.11875	11.048571428571428	7.398	6.606	9.898333333333333	14.040000000000001	2.719827231016974e-22	3.178866478907543e-23	0	6.443981752796208e-8	3.43809438526801e-6	0	2.1966009187102125e-22	9.768333908794517e-23	0	4.732898008653886e-6	3.8915186407870304e-24	8.020141834847014e-23	0	0
TCGA-A2-A0YI-01A	0.0723169208265533	0	0.0434072693795024	0.0433120634347295	0	0.292751165514611	0.00484346004189331	0.00995813931216421	0.014781459906607	0	0.0278076679085204	0	0.0384084379956895	0.109297302379936	0.0655881612227616	0.239805113607045	0.00753996849926357	0	0.0301828699707226	0	0	0	0	0.201007732938881	1.00349153195739	7.9471428571428575	8.84	6.435714285714286	8.495	3.735	10.505714285714285	8.751999999999999	7.239333333333334	9.967666666666666	14.48	3.252927389981472e-22	0	1.146961446250234e-21	6.756242516711285e-9	4.691000056265869e-6	1.0359507001269702e-22	0	1.26560771653028e-22	7.264877548338404e-7	5.6592897827372835e-6	1.632421315221416e-22	0	0	0
TCGA-AC-A6IX-01A	0.105149905294688	0	0.186665228810585	0.0463328801118367	0	0.215258248524206	0	0.0104164787741712	0.0136785971118924	0	0.0274390255429518	0	0.0359320997305165	0	0.0417307697313038	0.243828473001453	0	0.0328157367528096	0.0407525566135856	0	0	0	0.1	0.151107	1.01082830450054	6.967142857142857	6.91	5.582857142857143	7.43625	3.04375	9.944285714285714	6.166	7.792666666666666	10.159	15.0463	6.349503195180945e-22	0	7.8109486755789005e-22	2.4689530134642893e-23	3.3122813586998347e-6	0	1.678285227269546e-22	1.1838721067707157e-22	3.627877602107375e-7	3.3104173620045276e-6	0	0	0	0
TCGA-A2-A04X-01A	0.020990739579911	0	0.0502829626755137	0	0	0.360425348868291	0	0.0381143365329771	0.00578766739812136	0	0.0109591314857471	0.0372461393823037	0.0260620370599046	0.0914220855775911	0.0968061938708604	0.111173470336303	0	0.0529096056748387	0.0978202815576371	0	0	0	0	0.270742103082396	0.974979219781801	8.019285714285715	8.16	6.888571428571428	8.61375	4.37	10.798571428571428	6.754	6.898666666666667	9.217666666666666	13.4625	0	0	1.5960047783761873e-21	6.225895850018957e-23	6.802583907329764e-6	0	0	0	9.548434814169611e-8	5.5168567680159636e-6	4.637039160702086e-23	1.602177810039654e-22	8.084099761727309e-23	1.0673444644601637e-24
TCGA-BH-A18I-01A	0.0341068573661666	0	0	0.0663757462736695	0	0.256173093887558	0	0	0.0527620615296162	0	0	0.0243497509881819	0.0268207765028913	0.123534315238428	0.137512263815878	0.0934795200860458	0.0162646787478685	0	0.168620935563697	0	0	0	0	0.216266119817154	1.00336234773769	8.162857142857142	7.58	6.047142857142857	7.88875	3.71625	10.67	8.13	7.099333333333333	9.950666666666667	16.1238	0	0	7.486266629681103e-21	8.524707530150057e-8	2.458847128487063e-6	0	2.8327623462066273e-22	0	8.13077320512642e-7	3.2915336448063714e-6	4.0164754930115075e-24	0	2.0814633053375175e-23	0
TCGA-AO-A12A-01A	0.0949416683024071	0	0.0116951918202604	0.0608204195620077	0	0.302015087568673	0	0.0692619505571069	0	0	0.0311576977429163	0.0158867710201115	0.0263858835636374	0.0123676134881365	0.0510798568415631	0.201712392132742	5.8769535040024e-4	0.053090732949832	0.068997039100206	0	0	0	0.5	0.0551042722133945	1.06314343878266	6.927142857142857	7.58	6.062857142857143	6.7700000000000005	3.7775	9.502857142857142	7.018	6.730666666666667	9.974666666666666	14.53	0	0	4.740115450962974e-21	6.934512383518739e-23	2.2037766144423253e-6	3.808877900774511e-23	0	0	2.852006485851535e-7	2.550088492574675e-6	0	0	3.6566167329574657e-23	0
TCGA-A2-A0D2-01A	0.117140954406421	0	0	0.110924034310539	0	0.202093919167223	0	0.00437603523601075	0.00637735244385191	0	0.00358665233237742	0	0.0624249053809368	0.295065405258891	0.101297520310278	0.0559237753617086	0	0	0.0407894457917637	0	0	0	0	0.268192310314763	0.984762408851873	7.296428571428572	7.99	5.352857142857142	7.40125	4.14375	9.968571428571428	7.362	5.592666666666666	9.362	14.2238	2.4385756051035305e-23	0	0	7.495797809540639e-23	7.373101873021464e-6	0	0	6.116270487710509e-22	3.1866030701165673e-7	1.9133776207739424e-6	9.009141376427842e-23	0	0	2.0758994092999088e-21
TCGA-A7-A0CH-01A	0.108586388239512	0	0.0293394577520124	0.0209345933794482	0	0.264102097017359	0	0.0246838612140423	0	0	0	0.0165910317864963	0.0108806478193385	0.0360964881605043	0.0372674044925966	0.341145893759528	0.00508447246841799	0.0468736085987931	0.0584140553119505	0	0	0	0.7	-0.00600846	1.08578637506681	5.0721428571428575	4.58	3.5342857142857143	3.01375	1.595	8.317142857142857	5.168	6.54	8.542666666666667	14.0412	1.844471221309387e-22	1.1647465589760974e-22	6.7412891013268925e-21	0	2.8759686278019347e-6	1.9036290366713395e-22	0	2.5897305327268738e-23	0	4.458004132686446e-7	4.4365995206988565e-23	0	0	0
TCGA-B6-A0RG-01A	0.0622134322889261	0	0.0760249292994843	0.0240864436783652	0	0.123552393749892	0	0.0379574622979025	0.0261442752915482	0	0	0.038967010681457	0	0.236452191732614	0.0976779010399633	0.163259300330374	0.00681953372807676	0.00304334009158596	0.103801785789811	0	0	0	0.6	0.0288960228699572	1.07976094982117	3.912857142857143	3.17	3.097142857142857	3.7824999999999998	1.69	7.911428571428571	5.102	6.268666666666667	8.367333333333333	13.97	1.0914301769349138e-22	7.21954746312176e-23	8.007136308832722e-21	4.185016661229588e-24	2.5678764553288184e-6	0	0	2.992539734595494e-23	0	0	0	0	0	0
TCGA-A7-A0CG-01A	0.0490556486188443	0	0.00368846716093574	0.045525546490135	0	0.479111526745351	0	0	0	0	0.0128490440649147	0.011376466330666	0.0428219636616555	0.0632320776457013	0.0880519808208542	0.0772148807316384	0.0107804972606076	0	0.11281183929271	0	0.00348006117598594	0	0	0.219081833675029	1.00459067683564	7.968571428571429	8.41	6.172857142857143	8.477500000000001	3.5475	10.40857142857143	7.592	6.677333333333333	9.922	14.7788	0	0	1.1534218271833745e-21	6.754802097967542e-26	3.494272389336281e-6	0	0	1.0917346256169108e-22	1.0006489255754707e-22	4.49487007959805e-6	0	0	0	0
TCGA-A2-A0EX-01A	0.152096371120758	0	0.0342749740990696	0.0173373619030002	0	0.236368724624011	0	0	0.022423477963667	0	0.0406994294208125	0.00236658815022724	0.02728766799253	0.148437718223499	0.0442731039066129	0.18056514069461	0	0	0.0938694419012025	0	0	0	0.8	-0.0210604	1.08563512870919	5.902857142857143	6.43	4.094285714285714	7.68125	1.83125	8.43	6.072	5.642666666666667	9.421333333333333	14.7525	0	0	0	5.624180306164936e-8	1.1975556142572934e-6	0	0	4.7173158967341327e-23	0	2.8952498922997654e-6	5.2430485013503996e-23	0	0	0
TCGA-A7-A3IY-01A	0.0149825931150026	0	0	0	0	0.055354761089297	0	0.0189594237147025	0.036279919892585	0	0.013266338679067	0.00920250109164913	0.00433989962713425	0.538362070574919	0.0154483898237909	0.230141746239129	0	0	0	0.05757595555271	0.0060864006000137	0	0	0.618113740223657	0.788648581711196	6.113571428571428	6.36	4.8585714285714285	3.34875	2.37125	10.621428571428572	7.36	7.118	9.614666666666666	14.0087	6.7769993363953775e-22	0	5.150608049412757e-21	2.0085561837210176e-21	3.1594562910370902e-6	1.1550361372566354e-22	2.5345945414946033e-22	9.802263408900142e-23	0	2.054147423007061e-6	1.739568324795694e-22	1.645463995406132e-22	3.7029742515713363e-22	2.1570841311618246e-22
TCGA-C8-A8HQ-01A	0.063102374593591	0	0.0631966266033305	0.0546543236357244	0	0.21497667356406	0	0.0515048824988028	0.0533463059582519	0	0.0498718367495091	0	0.00481258002628641	0.165772132252041	0.0818598182881133	0.171385908819772	0	0.00686292972711717	0.0186536072834001	0	0	0	0	0.272510956458506	0.974102756116614	7.489285714285714	7.57	6.1571428571428575	7.87625	4.05	10.284285714285714	7.046	6.758	9.419666666666666	15.487499999999999	2.4859714117200627e-22	0	0	3.56049846669007e-28	1.410686944925775e-6	0	3.5425994308985405e-22	0	2.863271602246079e-7	3.5981410158470636e-6	3.049460009062508e-24	4.259111596144095e-23	1.0948968263125018e-22	3.256479745738275e-23
TCGA-LL-A5YP-01A	0.0157287923027136	0	0.0965567443447646	0.04046380612889	0	0.277419927634995	0	0.0310403806822854	0	0	0.00818186155888	0.0105713441011041	0.0517993228611047	0.0788423820106274	0.0495956134005318	0.269932177953691	0.0208687164636362	0.0119719179112682	0.0361125593051439	0	0	9.1445334036416e-4	0	0.191006077452442	1.00464542053882	6.4192857142857145	5.52	4.911428571428571	6.01875	2.59625	9.82857142857143	6.578	6.122	9.156666666666666	14.9225	1.2396943268130519e-22	0	0	1.8853416954775815e-23	5.674255298849826e-6	0	2.197731052481784e-22	3.7305518481580478e-22	2.1034024090083373e-8	1.0462255275694662e-6	0	2.982347420824724e-22	1.8561488154876644e-22	1.708135655634489e-21
TCGA-B6-A0IO-01A	0.0835727495692727	0	0	0.039786217678529	0	0.291581394989209	0	0.0384738783684066	0.0669264239972502	0	0	0.0107024936565998	0.032736026307649	0.118482582890518	0.109294523684215	0.170353745903895	0	0	0.0380899629544544	0	0	0	0.6	0.0390379968457266	1.07842000289352	6.45	6.85	4.12	3.99125	1.7337500000000001	8.56	5.898	6.248666666666667	8.311	13.1062	2.5484919005509704e-22	0	3.2398579524678263e-21	3.1092657467052606e-23	9.00370948024648e-7	1.5434647942420502e-23	0	7.901516243066631e-24	4.502042074517515e-7	3.5101408599525616e-6	6.376029944787584e-24	1.2966800776016183e-23	2.2740366721473503e-23	0
TCGA-A7-A26E-01A	0.0560429066459862	0	0.0390025749513572	0	0	0.199588337315476	0	0	0	0	0	0.0284141087765115	0.161440079157623	0	0.0171762624065227	0.38818223610257	0	0.0132340418818798	0.0858235391084688	0	0.0110959136536042	0	0.6	0.0195466479859867	1.08189182994509	5.202857142857143	5.29	4.072857142857143	3.37875	2.44875	9.254285714285714	4.784	5.6226666666666665	8.597	13.57	0	0	8.952107166785116e-21	1.2980491887174568e-24	2.0068803078286104e-6	3.4330751075600626e-24	0	2.3868732221187784e-23	0	1.370985980448193e-6	3.795768413755193e-23	3.648530964388377e-23	1.2004768870847574e-22	0
TCGA-C8-A1HF-01A	0.0858725081321398	0	0.0648754004610484	0.0539510430239689	0	0.329852408619067	0.0260132518771346	0.0417826159898633	0.045367957313094	0	0	0.0313867746971548	0.0126809124006589	0.0239410509613821	0.115675671089703	0.100893752083717	0.00290276295930398	0	0.0648038903917642	0	0	0	0	0.238302353097307	0.991582775040459	8.14857142857143	8.86	6.597142857142857	6.69625	3.6412500000000003	10.9	5.62	6.015333333333333	9.203	15.2812	0	2.075199480820876e-23	0	9.696766988214141e-9	3.731935750207813e-6	8.835804828756308e-24	0	0	5.634833194170105e-8	4.176523054638063e-6	6.836807049051888e-23	8.016165600950413e-23	0	2.1133938893748368e-22
TCGA-E2-A1IU-01A	0.144614927046111	0	0.0761708129483082	0.0457593811097375	0	0.222986478767233	0	0.0197159427917138	0.0168425638924975	0	0.0430412408173064	0	0.0504158605144061	0	0.0575963825491098	0.245296460039406	0.0145617760014904	0	0.0629981735226807	0	0	0	0.6	0.0246048995120684	1.06205663853993	5.636428571428572	6.83	4.314285714285714	8.53625	2.00625	8.57857142857143	5.596	6.39	9.136666666666667	12.8712	3.620061860769441e-23	0	1.90145401292758e-21	1.4553413119374916e-7	2.4955981705773726e-6	0	0	0	2.5645953482989325e-7	1.3369337551714526e-6	4.1011419121036265e-23	3.1370325339998097e-23	1.4692439277810117e-22	0
TCGA-D8-A1XY-01A	0.0788538985487814	0	0.0650204453979746	0	0	0.130054344528382	0	0.0319525427964185	0.0142642069648928	0	0	0.00863485791619619	0	0.110204901996312	0.047368449892506	0.400461017361368	0.0089116553209836	0.0108140769158081	0.0934596023603773	0	0	0	0.3	0.0793374077798658	1.06210710362437	5.527142857142857	4.7	3.9257142857142857	3.33	2.44375	10.02	4.5760000000000005	6.044666666666667	9.576333333333332	15.54	8.230024736092003e-23	0	5.491140074384215e-21	0	1.2054896664979617e-6	0	0	1.0668908834151528e-22	1.206195642629231e-7	4.765183621525651e-7	0	2.7406305434993876e-23	3.350172235790128e-23	5.876015468524895e-23
TCGA-AN-A0AT-01A	0.112330848485073	0	0.0267963337642371	0.0210951120708297	0	0.224738376803547	5.72627625329562e-4	0.0266757176609384	0.0257883934562663	0	0.0342957571706053	0	0	0.33071853240022	0.0404367484431654	0.145544259599339	0	0.0071600017924146	0	0.00384729072803538	0	0	0	0.303800405136119	0.970403938653199	7.244285714285715	7.69	5.854285714285714	7.97	3.13	9.925714285714285	6.882	6.375333333333334	8.444333333333333	13.040000000000001	0	4.4527831758518157e-23	0	1.1972433713247902e-8	2.6322036313833863e-6	6.704809095998864e-23	1.9536180107370104e-22	1.8579489366868507e-22	0	3.272390926792657e-6	0	0	0	0
TCGA-AR-A5QN-01A	0.0861492494413761	0	0.0221897248329171	0	0	0.392012231338495	0	0	0	0	0.0429968943678518	0	0.0181595342085986	0	0.101110377032672	0.21550272067395	0	0	0.12187926810414	0	0	0	0.5	0.0538050232773532	1.06542059433649	6.82	6.88	5.444285714285715	7.41	2.9975	9.588571428571429	5.746	7.368666666666667	10.024000000000001	15.1037	1.2381813965318227e-22	4.684479923232409e-24	0	0	1.6384474644697423e-6	0	4.0606790020482015e-22	1.6467056530543373e-22	6.578570799124335e-7	2.453279516153688e-6	0	0	5.131488742381596e-23	1.0730390250900258e-22
TCGA-B6-A0I8-01A	0.0900559041579518	0	0.116907938498584	0	0	0.0877164577500469	0	0.00513235328849032	0.0385693581442627	0	0	0.0443572443700707	0	0.0819678562433176	0.023310404644642	0.380418539601904	0.00345765026455218	0	0.128106293036178	0	0	0	0.7	-0.00864764	1.08784130763968	4.0407142857142855	6.63	3.4142857142857146	3.7475	1.97	8.662857142857142	3.678	6.172666666666667	9.420333333333334	14.2475	4.891016719902231e-22	5.109495819078978e-23	0	0	2.107172654601965e-6	0	1.8771724443164184e-23	0	2.0977364612417797e-27	2.386191898297802e-22	0	2.461671079945208e-22	0	0
TCGA-AO-A0JI-01A	0.106191072189633	0	0.0993680210790209	0.0306790399508882	0	0.145508433184508	0	0	0	0	0	0.0272515644491092	0	0.00180768649796555	0.0333240324103708	0.0350955277012363	0	0	0.520774622537268	0	0	0	0	0.26692935294739	1.0121295428544	5.388571428571429	5.55	4.112857142857143	7.538749999999999	1.7974999999999999	7.797142857142857	5.093999999999999	6.026666666666666	8.599333333333334	12.2188	0	0	0	1.2166431237440125e-22	6.3755514160787905e-6	1.4362191822489645e-22	4.376289189441912e-22	2.2916000900543e-22	4.3805455429540865e-7	7.407945698572362e-7	2.732037030305112e-22	0	0	2.723542604861122e-23
TCGA-EW-A2FW-01A	0.13400986432379	0	0.174732060346435	0	0	0.0617738719614353	0	0.00612716211048147	0.0185110848287752	0	0.0113209043359728	0	0	0.194660745453506	0.0340596416192284	0.287489182687363	0	0	0.0773154823330121	0	0	0	0	0.24854633086477	0.985594759985323	5.555	6.04	4.038571428571428	3.74	1.8775	8.431428571428572	4.792	5.770666666666666	9.19	13.6325	0	4.8924175035521433e-23	7.15706815537109e-21	0	5.959233202208014e-6	7.678360455425851e-23	0	1.2672857782495476e-22	2.1683686248545396e-7	6.115067984785809e-7	2.0706273231723016e-22	0	0	0
TCGA-AR-A2LL-01A	0.0115867940711093	0	0.0141669224556951	0	0	0.248282139095834	0	0.0080560864692195509	0.0270526945589714	0	0	0.0274153728836615	0.0391918028418929	0.233581580982329	0	0.167705023383712	0.0369406282571018	0.0170519622905071	0.168968992709966	0	0	0	0	0.21485397901665	1.00442151927582	6.138571428571429	6.44	4.131428571428572	6.65125	2.37125	10.28	6.704000000000001	6.264	8.433	13.467500000000001	0	0	2.6323557941106767e-21	9.805552712314813e-9	3.4928613450630497e-6	3.277299824838418e-23	0	0	1.4341554966589943e-6	1.1310973253528104e-6	0	0	1.2625596836801016e-22	0
TCGA-5L-AAT1-01A	0.0661382755659846	0	0.0248467481732478	0.163972331212947	0	0.172620574767659	0	0.0359432873691412	0.0672488172180419	0	0.0580516896513654	0	0.0278106446895513	0	0.100927946878922	0.243238187350572	0.00433885578351687	0	0.0348626413390506	0	0	0	0	0.325618114534058	0.952270092210001	7.204285714285715	8.31	5.644285714285714	6.10375	3.17625	9.265714285714285	6.856	5.341333333333333	8.279	13.8575	1.4394758917494634e-22	2.706868154544049e-22	0	1.9652102870754828e-20	8.160698107829702e-6	1.9616681492890422e-22	0	0	4.698302187029551e-7	4.183317447542517e-6	0	1.6022309142326027e-22	1.7682821450757753e-22	2.21917258082976e-21
TCGA-BH-A0BD-01A	0.0892349993957252	0	0.00909068149083179	0.0273482985394532	0	0.360298414266462	0	0.0468713481161159	0	0	4.06888998605197e-4	0.015207584147205	0.0313117686861099	0.0243300617485048	0.0680444303618919	0.191791316302274	0	0.0614334524353182	0.0746307555115031	0	0	0	0.1	0.159304303609043	1.02211671663358	7.296428571428572	7.69	6.524285714285714	7.0125	3.56625	10.861428571428572	6.68	6.980666666666666	9.765333333333333	14.7462	0	0	5.672945940783492e-22	3.027252538274045e-22	6.990509471654552e-6	0	0	0	7.81977551598187e-24	2.405677388519741e-6	0	3.1457500905664566e-22	1.746658100377975e-23	8.72186825607388e-23
TCGA-AR-A0U0-01A	0.057104626887859	0	0.0734625125043498	0.0215463106892214	0	0.224396306685141	0.0488546936814128	0.0389218768647557	6.36734324382608e-4	0	0.101065528393747	0	0.0126628678586445	0.0736145522295575	0.199206909807647	0.104265032219948	0	0	0.0442620478533339	0	0	0	0	0.308310620794599	0.965845744994541	7.731428571428571	8.28	6.562857142857142	6.20625	5.1	10.754285714285714	6.428	6.357333333333333	8.78	12.6813	0	0	0	3.747417842654011e-26	4.433757410214836e-6	6.741116327520299e-23	4.407352097746446e-22	2.076802867634769e-22	0	4.180342585477685e-6	1.0156506898289121e-22	0	0	0
TCGA-E9-A1R4-01A	0.00845346765308016	0	0	0.0219121423838963	0	0.179919284810245	1.7641874119926e-4	1.3836748994182e-6	0.0995640773249859	0	0.0307556727447207	0.0423863752920252	0.03186128365043	0.0837392132321435	0.0967569359673125	0.245572960856336	0.0135021902404054	0	0.140610732712244	0	0.00478786071607689	0	0	0.228084920432289	0.994214207963829	7.950714285714286	7.53	5.6257142857142854	6.60375	3.9450000000000003	10.81857142857143	7.412	6.3566666666666665	8.670333333333334	13.965	5.047872170183927e-23	0	0	4.7497075325477835e-8	3.0425409721922816e-6	2.483147890133749e-23	1.7487896700775612e-22	0	9.469589010701131e-7	6.1202508017619115e-6	1.1001528167139922e-23	0	1.4213350604166664e-23	9.01161101779232e-23
TCGA-A2-A0D4-01A	0.0708537488819785	0	0.034144334225411	0	0	0.252600052504076	0	0	0.0155971890793673	0	0.00130278914010037	0.012429206472533	0.0254954283397233	0.0969914418284756	0.0287720430634546	0.289528118436696	0	0	0.172285648028185	0	0	0	0	0.173475004613399	1.01433992665406	4.802142857142857	3.46	3.565714285714286	4.285	2.47625	8.344285714285714	4.86	6.176666666666667	9.823	13.4388	1.7833652061303192e-22	0	0	0	5.639938635125292e-6	0	0	1.2881060545415993e-22	0	1.143449891505033e-22	0	6.817173668310234e-23	4.820640245765621e-22	0
TCGA-A2-A0YM-01A	0.0257083287101867	0	0	0.0211049076559057	0	0.175433168828755	0	5.2123326913431e-4	0	0	0.0372834724808671	0	0.0302461069189142	0.478337890505937	0.0653550297129911	0.0415743118310333	0	0.12443555008627501	0	0	0	0	0	0.348961583626868	0.969581605472933	6.876428571428572	6.25	5.877142857142857	5.68375	2.50375	11.41	7.74	6.6433333333333335	8.833666666666666	13.8912	1.3001736921099844e-23	0	0	3.346437870452045e-23	7.2306287105648965e-6	0	2.7254197251392766e-22	0	3.4075366879049863e-7	7.719658666256093e-7	1.1966314566461355e-22	3.750629532740077e-22	0	0
TCGA-AO-A1KQ-01A	0.0572149500743844	0	0	0.105217227859396	0	0.200720319882068	0	0.0646379231642206	0.0107321469519456	0	0	0.035459139194398	0.0173775288086777	0.262709365895638	0.0770730982588883	0.10932412911102	0	0	0.0595341707993629	0	0	0	0	0.33155048550581	0.95239108823424	7.234285714285714	8.36	6.035714285714286	7.42375	3.03625	9.41	5.256	6.406666666666667	8.118666666666666	13.212499999999999	0	1.1745224880674354e-24	3.3811781943084023e-21	1.82847104779334e-8	3.2655066455943103e-6	0	1.121549729692349e-22	0	7.021485203304013e-7	1.8703050877302282e-6	1.9983489820789413e-23	9.44260296626825e-23	9.402256951881679e-23	0
TCGA-OL-A6VQ-01A	0.132916617486911	0	0.0264646775047377	0.0122692998663626	0	0.348098143150538	6.78048809203156e-4	0	0	0	0.0139268886660399	0.0117662226303786	0.0273625797110024	0	0.0616451630229648	0.107628188316661	0.0440669586907288	0.0232974495484553	0.189879762596017	0	0	0	0.6	0.0326931338875589	1.06742610855961	5.502857142857143	5.64	3.875714285714286	5.8075	1.1412499999999999	7.332857142857143	6.262	5.266	8.468333333333334	13.8688	0	1.2471790034133842e-23	0	5.663878957985067e-24	1.2400825306396367e-6	0	0	0	1.2614367002184625e-6	3.641610679409541e-6	0	0	8.17717872644059e-23	0
TCGA-D8-A1XV-01A	0.0755490746563068	0	0.0256956962254809	0	0	0.185521778829157	0	0.00227099903783104	0.0042302094843371	0	0.0437749255852444	0.0149794413673161	0.0108040913817208	0.0365071257362237	0.0300216216036073	0.45022368126654	0.0131700455701668	0	0.107251309256068	0	0	0	0.6	0.0203776962185753	1.08662086164476	3.452857142857143	2.81	2.8142857142857145	2.8325	1.575	8.145714285714286	4.352	5.569333333333333	7.925666666666666	11.1062	2.4134377547302214e-23	0	3.525649403206721e-21	0	3.5565661381418634e-6	0	0	3.459267024438176e-22	4.5833838385758054e-7	6.002730200358559e-8	1.7353114202279962e-22	1.4101877334697546e-23	9.114788817430923e-23	5.1963208776516225e-22
TCGA-OL-A5RY-01A	0.210310926951638	0	0	0.0508251591308121	0	0.305488887629065	0.00225710071562261	0	0.00471961810386623	0	0.0278564882863346	0	0.0397624762876064	0.0146910952484857	0.0958563063391572	0.208353519395558	0.00284115503200404	0	0.0370372668798508	0	0	0	0	0.468669103433237	0.88299609749722	8.336428571428572	8.18	6.345714285714285	10.5412	2.285	10.37	9.218	6.914666666666666	9.339666666666666	14.9087	8.876856204659471e-23	1.1527783849165143e-22	0	1.2137685984665698e-7	4.766280055105818e-6	0	0	0	2.2633049639599205e-7	7.13662533296192e-6	0	1.1492525023468131e-22	0	1.5458840016714799e-21
TCGA-D8-A1JJ-01A	0.0542071280757441	0	0.0962300784597947	0	0	0.0916225528639504	0	0.0198865347299709	0.018653847113528	0	0	0.00962245707776157	0	0.359359900888057	0.0636323027443106	0.266894488442278	0	0	0.0197216799461911	0	0	1.69029658413181e-4	0	0.257566889636289	1.00672174288964	6.052142857142857	5.88	4.468571428571429	4.32125	2.55625	10.642857142857142	6.508	6.577333333333333	8.760666666666667	15.3	2.302304081973746e-22	1.087506725502865e-23	7.24235252520609e-21	0	1.492014567365018e-6	4.7826104833914404e-23	1.6333343278362267e-22	0	8.319482178531698e-9	2.163406751086532e-6	0	4.7344958573743544e-23	4.8849019028550964e-23	0
TCGA-C8-A134-01A	0.00455703539018346	0.0120559083815984	0	0	0	0.18155267477967801	0	0.0221942478939048	0.0220116549485988	0.0179947214157283	0.0260394840433887	0	0.0192701824190596	0.447485606192671	0.205261091473769	0.0244995842639988	0	0	0	0	0.0170778087974213	0	0	0.525376554962146	0.855665857871195	8.166428571428572	9.9	6.4	8.005	4.585	11.321428571428571	9.12	6.272	9.794333333333332	14.3338	7.19088962547134e-24	0	1.5202032228392542e-21	2.2049354967740563e-8	2.5621429526518007e-6	4.255494792518885e-23	0	0	6.05414919652044e-7	3.27035343172337e-6	1.3695644930932027e-23	5.1269053062652036e-23	0	0
TCGA-D8-A1XB-01A	0.0815343549426518	0	0.0551917437401609	0	0	0.191236662370659	0	0.0175302112636935	0.0197534837604901	0	0	0.0194538209473837	0.00175561459750948	3.30378188527601e-4	0.0474919599083012	0.318694278805969	0.00107372221445279	0	0.245953769260201	0	0	0	0.4	0.0679919297587994	1.05770561214902	5.314285714285714	5.04	3.677142857142857	4.155	1.6625	8.432857142857143	5.744	5.8133333333333335	8.599666666666666	15.2413	1.9210647154230694e-22	0	0	0	1.662438794004128e-6	0	1.605930854984609e-22	0	6.254968652262202e-7	1.3592559485997086e-23	0	0	0	8.894863428054873e-23
TCGA-E9-A1NA-01A	0.0538097410420637	0	0.00113445897512959	0.0160919251989087	0	0.206790394753172	0	0	0.00155001674523796	0	0.0170484403775614	4.56373035177876e-4	0.121590257590461	0.128339002862217	0.0393045739610602	0.321180407263951	0	0.0583808262949116	0.0343203394995508	0	0	3.24240059704917e-6	0	0.202256049284764	1.01151080453737	6.388571428571429	5.55	4.371428571428571	5.66875	2.02625	11.155714285714286	4.78	6.996666666666667	8.738	15.2688	0	0	0	3.72503678014059e-8	1.4492910851971632e-7	1.8039034773710255e-24	2.6280487878430247e-22	0	0	2.689388873507644e-6	0	2.4555244340738518e-23	0	1.454381216427757e-23
TCGA-PE-A5DC-01A	0.119827724840304	0	0.018056313404121	0.02546718812879	0	0.225473693600289	0	0.0126125281936458	0.0619429804621488	0	0	0.037352122062444	0.0144918147867487	0.182980862253312	0.0902851178631123	0.0979268079312397	0	0	0.113582846473845	0	0	0	0.4	0.0672353206034568	1.05883669728641	6.155714285714286	6.58	4.5442857142857145	4.7299999999999995	2.215	8.44	5.202	6.553333333333333	9.848333333333333	13.7325	1.1060003537425005e-22	0	0	0	3.121441619178458e-6	2.2115120008479186e-23	0	1.4483586119295551e-22	2.85405800802495e-7	6.901589901206041e-7	0	1.4445689344933499e-22	0	0
TCGA-BH-A28Q-01A	0.0974914079802819	0	0.019487231860267	0.0118481918463172	0	0.416942389278599	0	0	0	0	0.0281180174559198	0	0.0552316713473856	0	0.059453284707971	0.245619108221136	0	0.0263373048685692	0.039471392433553	0	0	0	0.6	0.0297724487380532	1.07611576452916	6.551428571428572	6.46	4.69	6.5	3.17375	9.391428571428571	6.192	7.192666666666667	9.763	14.9038	5.333621484494291e-23	0	2.3753307688917004e-22	1.514265715534695e-22	4.0882728959381e-6	1.2042823666400004e-23	0	0	4.096590383817572e-7	8.245921913057832e-7	3.8517561269160114e-23	0	0	3.404403442072654e-22
TCGA-D8-A1XL-01A	0.0466543763311312	0	0.00790538517660265	0.00162562822421849	0	0.371828935297588	0.00239219316966475	0.0431536110391841	0.0444366746578494	0	0.0185144753059665	0.0171285653022842	0.0484170878450811	0.0478452227893644	0.147356305583073	0.128955907984575	8.94973731794621e-4	0	0.0663948045059308	0	0.00649585305569138	0	0	0.307465622715692	0.963171231001948	7.942142857142857	8.91	6.3757142857142854	7.96375	4.0325	10.47857142857143	7.24	6.292	8.401333333333334	13.7562	3.595691440897188e-23	6.0886866495824574e-24	0	1.9201505018496558e-23	6.622157379491617e-6	1.0078769472458337e-22	4.269399363571411e-22	0	5.157624659600151e-7	4.752306208783414e-6	7.742593203889269e-23	0	0	1.831695050686206e-21
TCGA-A1-A0SB-01A	0.0845400091419859	0	0.00543529783830737	0.0122672579566546	0	0.324999274344746	0	0.119707466507076	0	0	0	0.0935630725930657	0.0490074025271152	0.042411654883443	0	0.0822791464789762	0	0.0934810763706858	0.0826761721339161	0	0.00963216922402828	0	0.9	-0.0546769	1.11448740150466	3.777857142857143	6.61	3.227142857142857	3.09	1.47	7.895714285714286	2.816	6.040666666666667	8.303666666666667	13.3187	5.794763810785077e-23	1.0173115501805677e-23	3.2680385151518267e-21	0	2.9751299655317942e-6	1.2176764312624966e-22	0	0	2.9176186314659114e-23	1.7579446054783528e-7	1.9282058745641996e-22	1.619463964684452e-22	1.3652717364687011e-22	2.8946839609623045e-22
TCGA-E2-A15R-01A	0.0568154433878604	0	0.0502670688063106	0.113883362088174	0	0.224455793797635	0	0.00322995929823053	0	0	0	0.0726920655939862	0.0377772146900417	0	0.00750221784771229	0.274439227181693	0	0.00101105505522908	0.157926592253127	0	0	0	0.9	-0.0344619	1.09730596871195	3.9685714285714284	3.7	3.8128571428571427	3.9250000000000003	1.6525	8.401428571428571	4.168	5.977333333333333	9.033333333333333	14.1725	0	0	4.3539091425854e-21	1.1266492695155414e-23	3.480112628617409e-6	9.301559982345876e-23	0	3.4827596205189096e-23	8.0236888739187e-23	0	0	2.1461029125680967e-23	0	0
TCGA-E2-A15L-01A	0.0730659255439704	0	0.182507598672432	0	0	0.128003387320652	0	0.00631098349007239	0.01076622122346	0	0	0.0309606547102893	0.00217411127262779	0.114633691711305	0.0191751497187471	0.32841271981522	0	0	0.103989556521225	0	0	0	0.6	0.0223325067770724	1.06966157291277	4.472857142857142	2.32	2.682857142857143	3.7725	1.56375	9.047142857142857	4.386	6.075333333333333	9.063333333333333	15.145	0	6.852710960636657e-23	5.439196963660786e-21	4.8791278596035496e-23	1.443164362686517e-6	0	3.083000616554923e-23	0	0	0	1.2081342289636815e-22	1.139046711072041e-22	6.58133454200736e-23	0
TCGA-E9-A22A-01A	0.00920284917997079	0	0	0.00416872442284704	0	0.330011343888002	0	0	0.0510230402284265	0	0	0.0214329881977181	0.00246483067001627	0.144508542824529	0.17096260789913	0.0853870656941907	0.00793939040010948	0	0.169871573664878	0	0	0.00302704293018251	0	0.289987758446854	0.975817879993564	7.922142857142857	8.68	6.7371428571428575	6.01875	3.90625	11.071428571428571	6.97	7.536666666666666	10.063666666666666	16.5237	2.0365083827056392e-23	5.082631565365809e-23	0	8.735811486153563e-9	1.0600041391331912e-6	0	5.93501465251329e-22	4.217365359790642e-23	1.700895041833564e-22	4.221794153920444e-6	5.114261764169748e-23	4.169726920727324e-23	5.87632478052261e-23	0
TCGA-BH-A0BZ-01A	0.0998499405711326	0	0.0541051320695662	0	0	0.306941206257584	0	0.0135215536047118	0.0551639265334505	0	0	0.0481981466483849	0.0226607245054257	0.117535818572671	0.151585843893719	0.0659732179802063	1.93838374712873e-4	0	0.0642706509884349	0	0	0	0	0.36540694913777	0.933905089167299	8.417857142857143	9.3	6.874285714285714	6.525	4.3075	10.985714285714286	6.178	6.433333333333334	9.55	15.2287	7.443649078863335e-23	0	0	5.360464574980835e-24	3.832570382463923e-6	8.555237765713666e-24	0	0	2.4643892467298683e-23	5.417515117553131e-6	0	0	0	0
TCGA-AC-A4ZE-01A	0.135817098325118	0	0.0507117075163991	0.100289568368175	0	0.29895302199173	0	0	0	0	0.0388501815288922	0.0031614426768105	0.0432685318416527	0	0.0339808915679093	0.162555262176482	0	0	0.132412294006831	0	0	0	0.6	0.020299206643347	1.07244036671225	6.634285714285714	7.12	5.071428571428571	4.41875	3.0387500000000003	8.815714285714286	4.046	7.024	10.086666666666666	12.77	0	0	0	2.0818336840664366e-24	3.9660406692711054e-6	5.758690111653869e-23	0	1.0338713527726787e-22	1.887330642342909e-6	8.839035615588008e-7	0	0	0	1.126142133368446e-22
TCGA-A2-A3XT-01A	0.0106103147356137	0	0	0	0	0.17092034248072	0	0.0195923731497983	0.0396546053782386	0	0.00858496453620886	0	0.0261524369093798	0.492080922230811	0.0766773931361318	0.130611730440379	0	0	0.0209439802749226	0	0.00417093672779701	0	0	0.365501596437153	0.961116183993696	7.850714285714286	6.89	4.627142857142857	6.07875	2.42125	11.568571428571428	8.882	6.705333333333333	9.098333333333333	13.9325	0	1.0595763048126585e-22	0	2.0281377162538078e-23	7.2976450308625145e-6	0	0	5.807695503723125e-22	3.2991775678721515e-7	2.7855859242762312e-6	0	0	0	2.0920338869295887e-21
TCGA-E9-A5UP-01A	0.00640258364200487	0	0.00219949856745797	0	0	0.148798006449534	0	0.0748481251181841	0.0983498607209174	0	0.0524441635069853	0	0.0194168642737467	0.407516399451991	0	0	0	0.121231470574134	0.0687930276950453	0	0	0	0.2	0.10941117679318	1.07325306610951	4.138571428571429	2.81	3.7085714285714286	3.1275	2.59375	9.628571428571428	2.038	6.4	7.050666666666666	10.2788	0	1.7173254490689901e-22	0	1.859423925095737e-23	5.317136113980052e-6	1.775449621837262e-23	4.166661104936639e-22	0	1.2024426900270502e-6	1.021379106353899e-6	0	1.9502326294091767e-22	0	1.6329162460854247e-21
TCGA-AR-A0U3-01A	0.151003263853919	0	0.0782669009973574	0	0	0.219182237080401	0.00239629881037455	0.0084795608252489	0.0480183314254209	0	0.0333625959167631	0	0.0157502989844918	0.209920530092968	0.0367638244724593	0.133168126691585	0	0.0193222739716185	0.0443657568773918	0	0	0	0.3	0.0864474078347437	1.04661982166655	5.698571428571428	4.95	3.547142857142857	4.67375	1.5825	8.785714285714286	6.542	6.073333333333333	8.020666666666667	12.3338	8.845927748897431e-23	0	0	0	1.5574448231856256e-6	8.11975922071577e-23	0	4.15795758022898e-23	1.3364157914483219e-7	2.166512707931117e-6	4.0679281690683333e-23	0	0	2.4494159236835054e-22
TCGA-AC-A2BM-01A	0.0216426301552307	0	0.0722793322087238	0.0152418559316624	0	0.438460951261849	0	0.010585427708499	0	0	0.0318185899672303	0	0.0101725823441995	0.0139652665166588	0.0375006261957369	0.247449869249896	0	0.0291475875228344	0.0679310543276541	0	0	0.00380422660982518	0.1	0.126263760873335	1.03542384392344	7.457142857142857	6.75	5.414285714285714	6.34375	3.205	9.577142857142857	5.926	5.968666666666667	8.453666666666667	13.6212	5.741715596317819e-23	3.908687880559212e-22	6.881784532093237e-21	0	5.7380018325803106e-6	9.476604100018629e-23	0	2.666161024804384e-22	1.5458576178625667e-6	2.6563442913990564e-6	1.1896134594526966e-22	0	1.7229892368151146e-22	0
TCGA-GM-A5PV-01A	0.1026157032057	0	0.0329236225801689	0.0434157875371511	0	0.303405307120444	0	0.0327684153134739	0.0295521623690802	0	0	0.0385785476704446	0.0197118214239313	0.0264449613227007	0.087105758992129	0.250713992332535	0.00544128305525314	0	0.0273226370769871	0	0	0	0.4	0.064958560198824	1.06260383216088	6.019285714285714	7.27	4.6242857142857146	3.98625	1.27375	8.83	6.936	6.081333333333333	8.672666666666666	11.866249999999999	0	0	3.675897474152094e-21	1.7158074127903003e-23	3.6264023544089682e-6	0	0	0	6.159879539882575e-23	2.2674937987439694e-6	0	0	0	0
TCGA-D8-A1XD-01A	0.0714117471764502	0	0.0941740439485587	0	0	0.271503431387593	0	0	0.011011973230903	0	0.00416775814313091	0.0448170513492923	0.00701567997334458	0.188163186123837	0.00182094174479853	0.236438090635099	0	6.47629364478589e-4	0.0688284669225136	0	0	0	0.7	0.0140174042191121	1.08081224626326	4.5407142857142855	2.81	2.99	3.2725	2.48	7.777142857142858	4.062	5.892	8.331333333333333	14.848749999999999	0	3.627313142504393e-23	4.4874178589538505e-21	0	1.7331159346925225e-6	0	0	6.645938061175172e-23	6.872262239245953e-7	1.1651317989528758e-23	4.858676786134173e-23	0	0	0
TCGA-B6-A0RT-01A	0.0732618784682159	0	0.0118722549629132	0.105958996265573	0	0.31688944840964	0.0273231845573063	0	0.0685871313459082	0	0.0825898414400544	0	0.0374009364542301	0.0504668905513213	0.142952414785065	0.0281091839338174	0.00323383646093401	0	0.0513540023650211	0	0	0	0	0.484328252527619	0.874096192966042	10.608571428571429	11.4	8.974285714285713	11.19	6.76	11.374285714285714	8.356	7.120666666666667	9.625333333333334	13.885	4.102142674673576e-27	1.626126626413693e-23	3.099486262706267e-22	9.179041119985239e-8	6.005415017647424e-6	1.5226789416648666e-23	0	0	1.657665508127169e-6	6.500706343178024e-6	0	9.28169323222303e-23	0	7.176403168635682e-22
TCGA-B6-A0WX-01A	0.177389063093218	0	0	0	0	0.309996713128463	0	0.0219061536920481	0.0910316433102715	0	0.0600554046291671	0	0.0298895954352707	0.102778160854498	0.165939817328517	0	7.09129409513059e-4	0	0.0352377643151168	0	0.00506655480391574	0	0	0.16909281558765	1.03526217631634	7.775	7.76	4.764285714285714	8.82375	1.96625	9.378571428571428	6.202	5.489333333333334	9.099	15.7625	4.054421341065962e-22	3.9810055124722904e-23	3.5185843344303904e-22	1.1939833255234813e-7	1.7114058941870304e-6	7.170353911709978e-24	0	0	1.01018322624582e-6	2.631744657639128e-6	1.1457271801294701e-23	2.842000814884189e-23	1.1524268132120748e-22	1.2918589852041224e-22
TCGA-BH-A0HN-01A	0	0.0106599915514205	2.74882927926658e-4	0	0	0.430333	0	0.00259727711082266	0.0998576466870843	0	0.0376292971823699	0	0.0850852272892815	0	0.00373181285608099	0.230211357395111	0.00265876356170337	0.00411696926946713	0.0928433334097323	0	0	0	0.8	-0.0201602	1.10425227280698	3.452857142857143	2.58	1.7285714285714286	2.775	0.9475	7.934285714285714	5.116	6.04	7.3149999999999995	11.5512	1.829374483819071e-22	0	0	1.1119678429452386e-23	5.6697754171549685e-6	0	0	0	2.065765785698798e-23	6.925652912426716e-23	0	0	0	0
TCGA-AR-A0U2-01A	0.0401855520261075	0	0.119898990201513	0.0633574720911458	0	0.367530223937096	0.0147378156429589	0	0	0	0.0413133265270084	0.00269723259916115	0.0219118411350572	0.125713886164238	0.066850587695331	0.0965460767994285	0.00840307283847629	0	0.030853922342478	0	0	0	0.1	0.114810125109159	1.03854870891197	7.42	8.15	6.444285714285714	5.73	4.34	9.937142857142856	6.25	6.294666666666667	8.977666666666666	13.2625	0	0	3.2785068882620505e-21	1.0579178941406961e-23	6.450037062583905e-6	1.6432227516245936e-22	0	0	6.627623558444103e-7	1.541457486261057e-7	0	0	0	2.994695484508082e-22
TCGA-E2-A574-01A	0.0899549972857495	0	0.00232446710388694	0.0702094255921338	0	0.263441292915465	0	0.00409699587442379	0.106192252881729	0	0.0127642877104749	0	0.0424285537448436	0.315922135010622	0	0	0	0.00121882241613469	0.0749483391545865	0	0.0164984303099506	0	0.7	-0.000358179	1.10607927006316	4.546428571428572	8.95	3.8142857142857145	3.49625	0.7125	6.8342857142857145	3.2960000000000003	4.085333333333334	6.870333333333333	11.7125	0	0	0	6.732940691798891e-23	4.617210494617382e-6	0	8.546413903797675e-23	7.848715515057112e-23	0	3.7441380518973063e-7	0	0	0	0
TCGA-BH-A18T-01A	0.0648900356457366	0	0	0.0505306372760676	0	0.193393137776553	0.00578536575241277	0.0651785954415743	0.0384724573805816	0	0.0148162513848306	0.0225486423518916	0.00108589613351892	0.273685544579897	0.0984930642405183	0.141078965225037	0	0	0.0300414068113807	0	0	0	0.1	0.11616558740205	1.05693665975815	6.717142857142857	6.86	4.954285714285715	4.37	2.6225	9.984285714285715	4.468	5.5986666666666665	8.631	13.2462	2.9467425394696604e-22	3.2545937887849976e-22	5.989422358432623e-21	0	5.3670582726691375e-6	0	4.732692520934345e-22	9.731971992761445e-23	0	1.0727983782323218e-6	0	2.389945008056865e-22	2.6993692764477227e-22	4.7821932585972283e-23
TCGA-E2-A1IJ-01A	0.0951557908871655	0	0.0133908112555732	0.0528434333454984	0	0.302183597666999	0	0.0254650828240976	0.0483522883158623	0	0.0202012563201294	0.0025819606066367	0.0472935933462	0	0.0693071211884302	0.186328730966748	0.0139259683202126	0.00588151460592547	0.117088850350522	0	0	0	0.1	0.156739331198908	1.01938759493989	6.932142857142857	7.41	5.184285714285714	5.657500000000001	2.8125	9.032857142857143	7.178	5.9239999999999995	9.504666666666667	14.855	4.8663100472666145e-22	0	0	0	1.4616962176597538e-6	0	4.4983189232268055e-22	0	6.485479473744298e-7	4.981703468743371e-6	0	0	0	7.783259935304112e-23
TCGA-AC-A2FK-01A	0.0982805674584231	0	0.0615594675069321	0.0374230439569748	0	0.23497652595237	0	0.0451510897358428	0	0	0.0063700752349853	0.0247989738702633	0.0624002030569194	0.339878377584574	0.0374840062368128	0	0	0	0.0516776694059025	0	0	0	0.1	0.160024139923919	1.0305239733278	6.735	7.69	5.592857142857143	6.30375	3.00375	9.864285714285714	7.224	7.269333333333333	9.83	13.7438	2.1993723038018237e-22	0	7.867395906195734e-23	0	2.2517651177317994e-6	2.0344419704012407e-24	1.6174895978971255e-22	0	1.0331028869433643e-6	2.1639759506896332e-6	0	0	6.697048314103338e-23	6.694762256249439e-24
TCGA-3C-AALK-01A	0.0745822106953585	0	0.10563436954033	0.0572158806436086	0	0.286198177839212	0	0.00298311135905998	0.0431729101968946	0	0.035001258625411	0.00155345054708919	0.0261172071202924	0	0.0686967348773888	0.182286053036437	0.0167402851923484	0.0111968887933092	0.0886214615332608	0	0	0	0.3	0.0835487951514485	1.04145120173379	6.752857142857143	6.39	4.8342857142857145	5.88625	2.7225	9.177142857142856	6.968	6.977333333333333	9.145	15.6587	1.4699714434429829e-22	0	0	0	7.33665456537598e-7	3.451595371171165e-24	0	1.3453124153254367e-23	9.904427332185959e-7	3.4745915733106294e-6	1.0049730639555282e-23	0	0	0
TCGA-GM-A2DK-01A	0.105419506756517	0	0.0289003593713945	0.0690644920492958	0	0.17010703148313	0	0	0.0170072586697993	0	0.0137351859985459	0	0.00471080780141037	0.205989562278708	0.0405728230492312	0.317238836468124	0	0	0.0272541360738434	0	0	0	0	0.272949587253034	0.98127233733841	6.659285714285714	6.74	4.927142857142857	6.265	2.38	9.471428571428572	6.21	6.943333333333333	10.057333333333334	13.9462	0	0	2.0344455177566494e-21	0	1.9843870280296326e-6	7.342176470679849e-23	0	1.0923110561308203e-22	1.8022647216622866e-7	1.9855800187072605e-6	4.986006322461346e-23	0	0	0
TCGA-AO-A0J9-01A	0.0553130876206319	0	0.0189848280890814	0.0869832913048317	0	0.202362748729094	0	0.0158920581350258	0.0502041283543622	0	0.0191170771678693	0.0164589125810841	0.015277504524946	0.194485228706627	0.0479135367785695	0.230324851187091	8.80728005406189e-4	0	0.0458020188153794	0	0	0	0	0.317535657989575	0.956402691318639	7.405	8.03	6.3185714285714285	5.6975	3.83125	10.782857142857143	6.748	6.787333333333334	10.310666666666666	14.5962	0	0	4.531817690380358e-21	3.6849124417399325e-21	6.124790664966088e-6	3.0359989660026114e-23	0	0	0	2.295188478648674e-6	0	3.4786074554774854e-23	0	0
TCGA-BH-A0GZ-01A	0.0947552455570962	0	0.0803562066301521	0.0333684207459742	0	0.18346004842705	0	0.0206096115582955	0.0464716606084302	0	0.00985342540728723	0.0157837958099464	0.0194843600239957	0.0387149450310378	0.0349637668196414	0.306172410714793	0.0153138416274243	0.00308800767637878	0.0976042533624978	0	0	0	0.7	0.0151240743064948	1.06664966012244	5.277142857142857	5.73	4.109999999999999	4.20125	2.3649999999999998	8.552857142857142	5.47	6.564	9.472	14.555	1.7442493783492044e-22	0	0	0	1.771874752202524e-6	4.274737580932902e-23	0	6.063275874441863e-24	1.0714359453187365e-7	4.257014189880953e-7	2.4401845114874946e-23	4.4079028195801746e-23	0	4.451240846481094e-22
TCGA-EW-A6S9-01A	0.0813472146313451	0	0.138975750096567	0	0	0.0458601884483129	0	0.0237985723294105	0.0236804358494414	0	0.00167996235511445	0.0145371823630933	0	0.234124244629362	0.0852008110497662	0.199919425692728	0	0.00327985922466618	0.147596353330192	0	0	0	0.4	0.0775178848785403	1.0608110009857	5.825714285714286	4.39	3.7014285714285715	6.1425	1.78625	9.052857142857142	4.2059999999999995	6.398666666666666	8.929333333333334	15.2025	3.3695053160333144e-24	0	0	1.8058401086210114e-24	0	2.9280713433119408e-24	1.3229751517341266e-22	1.3218400294042965e-23	1.9303791243903664e-7	2.3000311478564016e-6	0	0	2.5916137168796903e-23	2.0741523122293905e-24
TCGA-BH-A1F6-01A	0.0604636843670551	0	0.070542944509273	0	0	0.187024835440257	0	0.0271656388544008	1.10633174954997e-4	0	0	0.0236625264686997	0.0120656349432039	0.290285456042457	0.103044314392809	0.214079682500638	0	0.00616864837579446	0	0.00476335697165822	0	6.22643958797933e-4	0	0.27051811002414	0.98858893145152	6.782857142857143	11.56	5.662857142857143	6.0775	3.7937499999999997	10.428571428571429	4.168	6.236666666666666	8.627333333333333	13.61	0	0	0	0	4.21047455406998e-6	0	0	6.455934572842315e-23	1.0738905983840335e-22	2.6178968708629104e-6	0	0	1.5386289573321452e-22	0
TCGA-BH-A0BL-01A	0.0875084960433977	0	0	0.0311968289687325	0	0.298098499286983	0	0.0731365935679161	0.00131364916581048	0	0.0347651154311435	0.0191717450986941	0.033750429890988	0.023360419301306	0.147572303780897	0.162753776185308	0.0443863580193085	0.0164406770771466	0.0265451081823687	0	0	0	0	0.334415047805171	0.950000631805674	8.210714285714285	7.55	6.5842857142857145	8.94125	4.6575	11.258571428571429	8.772	6.948	10.241	15.7425	5.0694514792511204e-23	3.4102182993560234e-22	0	9.541125593996366e-8	3.0826076123797787e-6	0	0	5.788699436552716e-23	3.449598280401177e-7	3.047741321440965e-6	1.1052831955452794e-23	3.5032943362431937e-23	1.2372810162861555e-23	1.032224839551505e-22
TCGA-A2-A0EY-01A	0.12406798549436	0	0	0.0323974648035577	0	0.323610051768073	0	0.0376197352099569	0	0	0.0540608649753715	0.00820400109680879	0.0525843298269416	0.0301977011796791	0.0729631015664103	0.173476332104246	0.0111506372667008	0	0.0796677947078945	0	0	0	0.4	0.0763712999670454	1.05356694003393	7.382142857142857	6.94	5.257142857142857	7.720000000000001	2.35125	10.545714285714286	6.924	7.3213333333333335	9.160333333333334	13.6613	0	0	0	4.675703877503823e-8	1.1923305701458535e-6	6.086025248952651e-23	6.476665013693762e-22	1.9508058764070114e-23	1.203278208538141e-7	5.956532407611531e-6	0	0	8.78305048280256e-23	0
TCGA-AN-A0XP-01A	0.0796497472934511	0	0.0566138270517353	0	0	0.20880115841013	0	0.00556675805014522	0.00763745597602991	0	0.0281012121359917	0	0	0.00823594260129904	0.0485065540018109	0.434353876344379	0	0.0296498759730474	0.0602715348790697	0	0	0.0326120572829103	0.7	0.0104184740086211	1.08451470674203	4.698571428571428	4.25	3.8285714285714287	3.53375	2.8175	8.91	2.654	7.002	8.882333333333333	14.5113	0	0	6.584551869645963e-21	4.599976400574771e-23	5.377828396078883e-6	1.1070168133567193e-22	4.029081281411894e-22	0	1.571158798779921e-23	0	3.5136532336808214e-22	2.615609049961913e-22	0	0
TCGA-A8-A07R-01A	0.163708375885762	0	0.19689203998132	0	0	0.1123041526746	0	0.0177905399523749	0.0365526356635279	0	0.0105559696532778	0.00832849223023627	0.00603422808905837	0.152501687906148	0.0551316309522454	0.140535091034505	0.00212235604459083	0.0761961731541913	0	0	0	0.0213466267781616	0.4	0.0683995595330018	1.04877149033361	5.3342857142857145	8.58	4.7371428571428575	6.0775	1.815	9.48	2.398	5.786	8.491666666666667	13.8938	8.932839685353436e-23	2.0392462439483549e-22	3.791420944382569e-21	5.494965757395095e-22	3.6477217253926194e-6	0	3.529522240173132e-22	2.93219330385363e-23	4.0461137253140863e-22	0	1.6132794011471122e-22	0	0	0
TCGA-E9-A54Y-01A	0.161427255974603	0	0.0563464572358647	0.0441485476785917	0	0.0101571218583693	0	0.0577373537401041	0.098867596737046	0	0	0.034629889176489403	0	0.203921059928286	0.0336944484886108	0.232634498281241	0	0	0.0498802270501838	0	0	0.0165555438506108	0.5	0.0534263019584859	1.06691706737638	4.3028571428571425	4.32	2.862857142857143	6.60375	1.125	7.735714285714286	2.878	4.9526666666666666	6.106333333333334	9.80375	1.2527711783045864e-22	0	0	6.940493647204334e-24	4.27521624745237e-6	0	0	2.638452160059127e-22	8.248002856583974e-7	1.003583577846636e-6	1.5769469948984306e-22	7.917420404754886e-23	1.1955067006000142e-22	0
TCGA-A8-A09C-01A	0.106801239593265	0	0.0419264151712549	2.67141754951407e-4	0	0.230187121140877	0	0.0199751290570845	0.0164937872029341	0	0	0.0132487864061724	0.0203271985613458	0.059695021053503	0.0677746520796192	0.326103909406507	0.0283117839299219	0.00944216804146455	0.0594456466010986	0	0	0	0.8	-0.0135064	1.08791297077783	5.5564285714285715	4.39	4.011428571428572	4.41375	1.94375	8.881428571428572	6.262	6.443333333333333	8.765333333333333	13.9512	0	1.5300828303816504e-22	6.852377199136999e-21	2.5994423901985125e-22	4.037066586959327e-6	9.066959377314281e-23	3.323205325378578e-23	0	6.924329941313404e-7	6.181946759831523e-7	0	0	1.888483752034931e-22	7.924641465851836e-22
TCGA-AR-A24H-01A	0.0266665138456947	0	0.0117596652143426	0.0108991698946049	0	0.18065003580989	0	0.15424439418886501	0	0	0	0.0267452171260323	0.0457460124801235	0.0813053820232371	0.147827149766823	0.225958327043727	0	0	0.0821152812990263	0	0.00608285130763462	0	0.1	0.138184186114908	1.03752958728207	7.635714285714286	7.58	6.061428571428571	5.885	2.8875	10.77142857142857	5.608	6.186	8.924333333333333	13.1125	0	0	5.745463205270415e-21	0	5.444790982587137e-6	0	0	0	3.002652264545095e-7	1.3311166995314689e-6	1.8605268455472335e-22	0	1.8495644103871904e-22	1.145455699416184e-22
TCGA-AR-A24S-01A	0.0567302019998247	0	0	0.00216608971425718	0	0.26447055458443	0.00917675605011722	0	0	0	0.0434994885751272	0	0.0166631722553614	0.214181634983304	0.0782310999685108	0.172542681817268	0.105947899612044	0	0.0363904204397549	0	0	0	0	0.345703652307825	0.943822804767717	7.621428571428572	6.3	5.581428571428572	7.23625	3.38625	12.014285714285714	8.782	7.144	9.811	14.8812	1.6157365025675568e-22	0	0	0	5.137080725576138e-6	1.7359035065202418e-23	0	0	7.356151761240826e-7	1.969871177669377e-6	7.174587759529025e-23	0	0	3.300932399409893e-22
TCGA-A2-A0YT-01A	0.0884237065276154	0	0.10671991765445	0	0	0.185210098594299	0	0	0.0346409196375577	0	0	0.0682892796402964	0.0450479848430052	0.0147598687502225	0	0.159413444019653	0	0.120622309881751	0.170838513122993	0	0.00603395732815712	0	0.6	0.0285201088274209	1.05696398653765	6.235	7.54	5.011428571428572	3.50875	2.91	9.891428571428571	5.892	6.664666666666666	9.673666666666666	13.4288	7.963025956986656e-23	1.2931650129708783e-22	7.474619309569164e-21	1.9819401135569612e-22	4.444050092061799e-6	0	1.837350173712794e-22	4.1572406182639064e-22	0	9.504020824480713e-7	7.8645033511956725e-23	0	0	0
TCGA-A8-A093-01A	0	0	0.0235747833671004	0	0	0.446854308689959	0	0.00725515751330445	0.0842422759278977	0	0.0411402090099221	0	0.0593115995116972	0.183687869819244	0.00484694238984809	0	0.0241803735403923	0	0.124906480230635	0	0	0	0.8	-0.0136042	1.10619100737044	3.722857142857143	4.7	3.3971428571428572	3.5437499999999997	1.74875	8.567142857142857	5.096	5.732	8.985	15.434999999999999	2.578045030600668e-22	1.1120934862360655e-25	0	6.687194731490156e-24	1.9774165515536854e-6	4.643989324088558e-23	5.511465709028684e-23	0	0	2.0292381169270052e-23	3.9044404215286014e-23	0	0	1.3325794104879608e-22
TCGA-BH-A0BV-01A	0.1248255070564	0	0.00420931255199469	0.0199687452881215	0	0.324246772113591	0	0.00779777690658212	0.0257473298145623	0	0.0427719718019934	0	0.00630613927951739	0.139550708252278	0.029270263246712402	0.241152698118587	0	0.00857178792453051	0	0.0255809876451308	0	0	0.2	0.101740802634286	1.0519966531422	6.772142857142857	7.79	5.102857142857143	5.045	2.5725000000000002	9.555714285714286	6.218	6.1466666666666665	9.157666666666668	14.5087	9.104673569536797e-22	3.4637413669947045e-23	4.239875908788634e-21	1.1681243601266082e-24	3.278392979504193e-6	6.846442865927435e-23	5.965599261728415e-22	0	6.163956401184992e-7	4.42730007024563e-6	0	0	0	0
TCGA-A8-A0A9-01A	0.0804832700488271	0	0.0223333606154402	0.0437349088012443	0	0.261764699340189	0	0.0101363393386495	0.0604879929917285	0	0.0205504653262828	0.0045820158691511	0.0122718871308128	0.154306040987459	0.0829105353128912	0.206920228582499	0	0	0.0395182556548251	0	0	0	0.2	0.109576384485006	1.04569786739713	6.527857142857143	6.64	4.844285714285714	3.52	3.015	9.959999999999999	5.388	6.537333333333333	8.706666666666667	14.4675	5.669321597371126e-22	0	2.5275459527648145e-22	0	3.2906494620574127e-6	0	1.0990458988516245e-22	2.3104877345306356e-22	9.263282530753704e-7	1.95839350462495e-6	0	0	0	1.7462799109588417e-22
TCGA-A8-A06X-01A	0.045292141953926	0	0.0183942875083976	0.0268885021940951	0	0.149836470093857	0	0.0683322744408377	0.033842026624867	0	0.0317519996729571	0.00772065906190844	0	0.275153670017778	0.0573302077182923	0.244812384082271	0	0.0244734204217593	0.0161719562090536	0	0	0	0	0.163489793740051	1.03811778422547	5.817857142857143	6.7	4.684285714285714	4.578749999999999	3.00125	9.262857142857143	3.84	5.852666666666667	8.137333333333332	13.295	1.3788067321013707e-22	0	5.569155448543525e-21	0	1.87714413778686e-6	0	1.3512217885298615e-22	2.0865705449063844e-22	0	4.420947078862667e-6	1.7924332054009232e-22	0	1.6344043195098791e-22	0
TCGA-AO-A03L-01A	0.0882442198491169	0	0.0808840439211571	0.0775424678874442	0	0.315826892339995	0	0.00816697821515518	0.0213160740925822	0	0.0447521409255874	0	0.0670384022366682	0	0.0693058609677769	0.165432728032621	0	0.0208632001399953	0.0406269913919001	0	0	0	0.2	0.11173292247568	1.03725090200274	6.974285714285714	7.93	5.441428571428571	6.1937500000000005	3.3975	9.368571428571428	5.96	6.443333333333333	9.057666666666666	15.0388	2.3442071480425276e-22	0	5.1444850875864595e-21	1.3677159017931194e-27	1.8862234665172543e-6	0	1.183908947341294e-22	1.29009558812842e-22	3.481111460058719e-8	4.503134576313574e-6	5.302549972695468e-23	0	1.0079820778145802e-22	1.997244939917761e-22
TCGA-AN-A0AM-01A	0.112729444738374	0	0.0737130265378889	0.0128744196912537	0	0.230177152712188	0	0.0551121133100357	0.0707626961714429	0	0.0199329125893676	0.0241244846612937	0.0147785372249011	0.0226971907651745	0.149450266242703	0.212185527819866	0.00146222753551064	0	0	0	0	0	0.1	0.150951895111361	1.0315447695425	6.992142857142857	7.01	5.935714285714286	5.335	3.96625	10.121428571428572	4.296	6.464	8.464333333333332	14.147499999999999	2.90176449873587e-22	5.794219795983751e-23	6.085932536588741e-21	2.3524756480647522e-23	2.5960357844441743e-6	0	0	2.4619091550259614e-22	2.8112923927294537e-23	3.228670140285891e-6	1.8505156471235632e-23	0	0	5.941303594973537e-23
TCGA-D8-A1XS-01A	0.104755115588619	0	0.0309139973584931	0	0	0.279130204263373	0	0.0342187907470817	0.0150040377646172	0	0.0332201610651769	0	0.0474105946275259	0.0227870388885053	0.0942176558439124	0.252836535735101	0.00118038629246968	0.00203645928088565	0.0822890225442394	0	0	0	0.3	0.0799546578935796	1.04855593193284	6.525714285714286	6.58	5.267142857142857	5.67625	3.04125	10.034285714285714	5.44	6.198666666666667	9.508666666666667	14.620000000000001	0	2.611363469814077e-22	7.260068752378354e-21	1.936110645911839e-22	3.8455891033101284e-06	0	0	0	9.246604683354278e-7	1.3168960084389502e-7	0	3.1216406798520123e-22	1.063962097076567e-22	3.1619018236060144e-22
TCGA-AR-A24O-01A	0.0504150387173029	0	0.0126942187158418	0.0992499989080952	0	0.25690427840915	0.00496948245881698	0	0	0	0	0	0.0553957410926071	0.0984350530077817	0.111484838510593	0.120623593661234	0.0180412462951721	0	0.160683064099454	0	0.0111034461239521	0	0.5	0.0620246521273506	1.06127777323221	7.402857142857143	7.82	6.308571428571429	7.56375	3.0075000000000003	10.174285714285714	7.522	6.930000000000001	10.748	15.3925	2.8394802398111257e-23	0	1.2533030140581297e-21	0	3.046854662584554e-6	0	1.2076906537515368e-22	2.3396839731077003e-22	3.493782210447309e-8	9.257998858621242e-7	0	4.920059879683266e-23	0	1.9220688467868123e-22
TCGA-BH-A42T-01A	0.0624723742884596	0	0.00688147504241345	0.0429473191763805	0	0.176270526884292	0	0.0936244270836088	0.00764786098727406	0	0.0102351601507047	0.0125892337925327	0.0831640157887374	0	0.0186501371801211	0.298457396330386	0	0.033984010510732	0	0.152634821375582	4.41241408775908e-4	0	0.2	0.110181830999452	1.04572863394922	6.786428571428571	6.55	4.62	4.87875	1.80125	9.721428571428572	6.5600000000000005	7.173333333333333	9.196	13.9975	0	1.5799687909396227e-23	6.925201765343946e-22	0	4.061518378640772e-6	0	0	0	4.860516750133842e-7	2.041871836518205e-6	0	2.9542607003532134e-23	0	0
TCGA-BH-A0DX-01A	0.0541728316007584	0	0.0016746439655508	0.0146464716298706	0	0.116674561702709	4.8101939308678e-4	0.00676024783779802	0.0103127441634572	0	0.00618543156417251	0	0	0.49693172795496	0.0411122534252337	0.158309999576077	0	0.00831035652454211	0.084427710661784	0	0	0	0	0.528265106406225	0.852459414899097	6.63	6.54	4.615714285714286	5.3125	3.0775	10.695714285714285	6.82	6.8486666666666665	10.064333333333334	15.235	0	0	0	6.46619155527355e-24	3.1424729499282977e-6	3.307674787915592e-23	0	0	1.1384541922644641e-23	3.0699039665250675e-6	5.432638425210045e-23	0	0	0
TCGA-C8-A137-01A	0.0542158739825956	0	0.141960240913081	0	0	0.379056878484665	0	0.0319748310510992	0.0745976173593872	0	0	0.0457469095146196	0	0.200151450062498	0.0279020357233693	0	0	0	0.0382658003262763	0	0.00612836258240831	0	0.8	-0.013729	1.09693660253944	3.8907142857142856	4.25	3.2542857142857144	3.49	2.23875	8.157142857142857	2.512	5.214	8.170333333333334	13.865	5.200421412928453e-22	0	4.290136362632455e-21	0	1.6860634428352128e-6	1.4656359248589574e-22	0	1.1674934647728252e-23	1.7734459095827013e-7	0	3.0645809962069186e-23	3.7600244117660616e-23	1.3023682778307193e-23	1.9895407134406058e-22
TCGA-A2-A3XU-01A	0.113644971267191	0	0.183354489351597	0.0529870137793641	0	0.0173214865699813	0	0.0613502047942558	0.0516187335887038	0	0	0.0103007680363903	0.00122408849797701	0.216258653751306	0.00233653386499138	0.288572019084816	0	0.00103103741342631	0	0	0	0	0.9	-0.031785	1.10631096795571	3.797857142857143	4.46	3.414285714285714	3.30875	0.7375	8.935714285714285	3.542	4.8773333333333335	7.293333333333333	11.8637	0	8.304394452323071e-23	5.070445247865477e-21	0	4.149595809642967e-6	0	0	3.2033214668236533e-23	0	0	0	0	2.6917696985839197e-22	0
TCGA-OL-A5RW-01A	0.0664179605175808	0	0.0420595882728722	0.0199145438066196	0	0.125909729636827	0	0.0654021559126577	0.0284230775483068	0	0	0.0233515559191951	0.0465829891488137	0.0481700343102781	0.0531086280488617	0.25907836111828503	0	0.192726747459023	0.0288546283006793	0	0	0	0.2	0.112512109866976	1.04603272946969	6.272142857142857	7.44	4.45	4.57	1.57375	9.102857142857143	4.042	5.387333333333333	7.600333333333333	13.7163	0	0	0	0	3.472609717716536e-6	4.3299615853223256e-23	1.3081991587290782e-22	5.1052528695480565e-22	0	1.019083122283949e-6	1.8751001718000281e-22	1.3234031807144303e-22	1.6960359050051228e-22	0
TCGA-B6-A0IQ-01A	0.0475881925397006	0	0.0568069941985654	0.088980639223645	0	0.19428979458346	0	0.0902644847117493	0.05999078798019	0	0.06021448986655	0	0.0069759859250717	0.124555008608787	0.150013623782997	0.0780466565837032	0.0368327871383225	0.00337111714136705	0.00206943771589125	0	0	0	0.1	0.131991044323831	1.04516938038396	7.476428571428571	7.26	5.751428571428572	6.8012500000000005	3.46	9.195714285714285	8.228	5.739333333333334	8.870333333333333	13.1463	0	1.8919785512083818e-24	0	5.844161008321403e-25	5.883858187324871e-6	0	7.629071921497994e-23	3.9180442921985657e-22	6.34063362039919e-7	1.1814524215561213e-6	2.7414901350226116e-22	0	0	1.5086759533219668e-21
TCGA-BH-A0DQ-01A	0.0828629247535944	0	0.0501520831823922	0	0	0.100948839402541	0	0.0127642612595221	0.0241800925469371	0	0	0.0143782563987505	0	0.274644189994482	0.0513596616412789	0.253295342484921	0	0	0.135414348335581	0	0	0	0	0.211403030761379	1.01296251392736	6.019285714285714	6.25	4.958571428571428	5.1	2.6875	9.31	5.9959999999999996	7.269333333333334	10.217666666666666	15.3138	0	9.731915864907836e-23	0	2.47054219624276e-22	3.2720521286187952e-6	3.381591541997759e-23	0	2.0486608161206433e-22	3.114061508088419e-22	1.576027644242485e-6	0	0	0	0
TCGA-C8-A1HL-01A	0.014547907614374	0	0.0447908816979181	0	0	0.241928673432339	0	0.0168423714597153	0.0346717352758633	0	0.0328505871492364	0	0	0.340981523189444	0	0.202125547116123	0	0.00131021611396294	0.0699505569510243	0	0	0	0	0.197578579444541	1.02729505276848	4.995	5.04	3.912857142857143	4.01875	1.99375	9.368571428571428	4.7620000000000005	5.554	9.706	13.6113	0	1.6792307663426294e-23	6.112986301225433e-21	2.882170441430365e-23	1.592566684790482e-6	0	1.479627416718641e-22	0	1.1476195602295833e-7	3.8936034060098343e-7	0	1.166162510350209e-22	1.722114953153735e-22	0
TCGA-AN-A0XU-01A	0.10806552277009	0	0.077588050761386	0.0744198605205647	0	0.0966391222792664	0.00660167362829828	0.0791471370834129	0.00982452004634211	0	0.0754557276591682	0.0219195323774592	0.00587234644544024	0.150096764380973	0.123005928927098	0.14862637529988	0.00172084367219331	0	0.0210165941484278	0	0	0	0	0.222542600826886	0.996880617009608	6.722142857142857	10	6.268571428571429	5.3025	5.12375	9.894285714285715	6.968	6.506666666666667	8.434666666666667	12.9625	0	0	2.539851277980464e-21	0	2.206634073398816e-6	1.3366926340461693e-22	0	0	1.8081971409291297e-7	1.3981472775294446e-6	4.318252080436295e-23	4.7610347232901466e-23	1.360910231779106e-22	0
TCGA-JL-A3YW-01A	0.0338903693903503	0	0.01611137578867	0.0251704217576102	0	0.160214928554748	0	0.0327731287720593	0.0437181421940494	0	0.0474507468634588	0	0	0.392102610692799	0.079191202073964	0.148362022547068	0	0	0.0210150513652219	0	0	0	0	0.343466909208601	0.957840362326227	7.907857142857143	6.83	5.345714285714286	6.3925	2.76625	11.365714285714285	6.272	6.907333333333333	9.555	16.11	2.786437863868851e-23	1.05222847289718e-22	0	1.9008004843510256e-24	1.2717141599756761e-6	1.8293398254078415e-25	0	2.1069570316853164e-23	6.903965271754111e-7	4.260695707333589e-6	2.2607529448360355e-23	1.65371396704434e-22	0	2.2043715312817996e-22
TCGA-AN-A0AL-01A	0.183651434463171	0	0.077160227782403	0	0	0.302305230056561	0	0	0.00350361193810753	0	0.0638401808773288	0	0.0261165470161241	0.111265884412319	0.050367611076759	0.119223397795043	0	0.0464436464647988	0.0161222281173845	0	0	0	0	0.197904374864458	1.00121864615412	7.005714285714285	6.17	5.571428571428571	9.76875	3.2325	9.814285714285713	6.32	6.402666666666667	9.704666666666666	14.7925	0	0	0	5.836719789737468e-23	7.866010151671645e-6	0	2.1070801254457406e-22	3.3133536002557103e-22	2.914973891195713e-22	3.131176697078198e-6	0	3.340461057300038e-22	1.747436332486771e-22	1.4385860328171333e-21
TCGA-BH-A0W4-01A	0.0832249395873644	0	0.034150628418143	0	0	0.322730336993514	0	0.0339848701575141	0.0388338876815018	0	0.0212327714005229	0.0266173734059914	0.0115135775641922	0.314292153686576	0	0.0540989357033862	0	0.00202791257035039	0.0572926128309438	0	0	0	0.3	0.0981058257167925	1.06276784840477	4.963571428571429	5.64	4.1657142857142855	4.19375	1.6175000000000002	8.691428571428572	6.036	7.2893333333333334	9.787333333333333	15.2562	4.611730369006508e-22	2.316948125777319e-22	1.5785360801019066e-22	0	1.9465441874723977e-6	0	0	1.4915318940652938e-22	1.1191177872465289e-7	2.642278869113265e-7	0	0	2.683736670748821e-23	0
TCGA-A8-A07I-01A	0.0252090757126051	0	0.0395055391202116	0.0164259052257501	0	0.178014934306578	0	0.0208660093560703	0.0564389203474699	0	0.0175601758734844	0.0049081077955932	0	0.271657047810254	0.0712476788639384	0.240063611947236	0	0	0.0566373137676161	0	0	0.00146567987319327	0	0.257085631817194	0.991130259770013	6.2942857142857145	5.58	4.824285714285715	6.215	3.035	10.115714285714287	4.75	5.685333333333333	8.664	14.755	1.4934075963826136e-22	0	1.882674919695144e-21	2.0579537391104966e-22	3.748538759454588e-6	0	0	3.258343428681182e-22	3.934293711631179e-23	4.282321525604125e-6	1.249447634171313e-22	1.154921397902805e-22	5.997970732047709e-22	3.76014510562794e-22
TCGA-E9-A247-01A	0.160081804233964	0	0.0498426501888397	0.0074963647281612	0	0.182225894093491	0	0.00613282272647783	0.032505381500035103	0	0.00640353440337023	0.0186386091167389	0.00591456366426923	0.112479508410419	0.0592461827268597	0.223281488353229	0.0264943794443493	0.0431926689794707	0.0660641474303259	0	0	0	0.8	-0.0123896	1.08203016082666	5.636428571428572	4.81	4.215714285714285	5.5725	1.8050000000000002	9.118571428571428	5.2	6.183333333333334	8.876333333333333	14.3575	0	4.7749915497408027e-23	7.164949148945956e-21	0	1.5640572968092202e-6	1.7898025353392136e-23	0	0	3.913249330235736e-27	5.753932112038891e-7	0	0	6.169310899733704e-23	0
TCGA-A8-A07G-01A	0.170066709714007	0	0.0306927107261782	0.0421846093148678	0	0.25609977133567	0	0.014162730772963	0.00229524644071969	0	0.0353058618423605	0	0.00445776054903617	0.0885740207959155	0.0531916498726787	0.240910401664522	0.0027472916695365	0.0221782767495493	0.0371329585519956	0	0	0	0.3	0.0819938789318766	1.05044687024503	6.482857142857143	7.75	4.784285714285714	7.7925	3.20625	9.595714285714285	5.84	6.526	9.445333333333334	15.6837	1.5487295571085912e-22	1.0362884265844516e-22	9.118206030931629e-21	1.1659642826182242e-7	9.262860396265611e-8	0	0	0	3.865656775079622e-7	1.1555215701794663e-6	2.5407588666903196e-24	1.1861461766665557e-7	8.49134553810067e-8	2.125093102305046e-24
TCGA-A8-A06Q-01A	0.130870239702951	0	0.108109151969201	0.0706560488858034	0	0.128019301076045	0	7.83146560907979e-4	0	0	0	0.0548660627462317	0.0240088748787923	0.0170949814516588	0.0426513994400289	0.283627316784411	0.00672453293766877	0	0.1325889435663	0	0	0	0.9	-0.0424982	1.08576130963015	4.962857142857143	5.46	4.228571428571429	6.12125	2.6325	9.17142857142857	4.46	5.507333333333333	7.851666666666667	11.411249999999999	0	2.5808609024733376e-22	4.9374277992444235e-21	2.9130336851869947e-8	2.245135397463884e-6	0	0	0	3.572553617051233e-7	8.632698817572504e-7	0	0	8.499452550074192e-23	0
TCGA-BH-A28O-01A	0.0942861989242078	0	0.105926887711287	0.0193738893238272	0	0.42522399200053	0	0	0	0	0.0426069729865559	0.0179060117582501	0.0227336407994228	0	0.0332979039014119	0.170086202619325	0	0.0333997165097852	0.0351585834653965	0	0	0	0.2	0.10588358313216	1.04206882847583	7.047857142857143	7.44	5.801428571428572	7.11625	2.64375	8.982857142857142	6.396	6.811333333333334	10.371	15.557500000000001	2.652396608397995e-22	1.467267307574494e-23	0	0	2.1428282160410476e-6	5.647277732925074e-24	0	9.748486012472765e-23	1.5339011490283047e-6	2.516295207549612e-6	0	0	0	2.474328432520442e-22
TCGA-AR-A24Q-01A	0.0507047956160256	0	0.0803937586124546	0.0202571925444682	0	0.192212558107763	0	0.00150410062047995	0.00130982700013033	0	0	0.0194860844531183	0	0.389676141798059	0.0528545375831448	0.12514486571903	0	0	0.0664561379453273	0	0	0	0	0.431899788419251	0.904835784106792	7.585714285714285	8.68	7.258571428571428	7.93875	3.28875	10.192857142857143	8.284	6.490666666666667	9.467	14.9887	4.265656096134925e-22	0	8.615531052711223e-22	1.6721499923838303e-8	3.1950279625357914e-6	9.566206365007304e-23	0	2.836189448278686e-22	6.059479894301099e-7	1.121667714368014e-6	2.0662803932346033e-23	0	9.305190720873048e-23	0
TCGA-B6-A0WV-01A	0.202088107702426	0	0.299120008332051	0	0	0.157489465621195	0	0.00405009579836913	0.0193292432655902	0	0	0.0379299851597896	0	0.108802628736254	0.0147375807804202	0.0672411014012593	0	0.0231230099338953	0.0660887732687496	0	0	0	0.9	-0.0613427	1.08539730766708	3.7385714285714284	4.7	3.1342857142857143	3.01	1.36375	7.304285714285714	3.14	5.315333333333333	7.746333333333333	13.3613	7.059687901563656e-24	0	2.1447432218107086e-21	4.327398844015397e-22	1.7824534665863239e-6	0	0	1.2986631244978826e-22	1.2057427778259857e-23	9.028068438515125e-8	0	0	2.379712919115361e-22	0
TCGA-E2-A1LI-01A	0.0663335948237163	0	0.0469937888116728	0.0125269902730619	0	0.258488530263545	0.00381602418668374	0.0292808975647832	0.00418778637676838	0	0.0561719298900585	0	0.0316648223301613	0.271085302513973	0.0772230701282152	0.121092470524947	0	0	0	0.0211347923124139	0	0	0.1	0.128136929698473	1.04539449243563	7.321428571428571	6.48	5.6242857142857146	8.08	3.4612499999999997	10.457142857142857	7.71	6.314666666666667	9.177	13.0475	1.99786352139255e-22	2.6628375312607105e-22	3.535131089701267e-21	4.514981219644617e-8	3.629968952547876e-6	8.89399609930823e-24	0	0	6.954696493088288e-7	1.6342981748629456e-6	0	8.078849147035762e-23	1.6998721901408089e-22	1.3021968249478897e-22
TCGA-D8-A27R-01A	0.0428989710542002	0	0.0918224720259305	0.0838931491729291	6.72237066156789e-4	0.144457180980434	0	0	0.0103016389592968	0	0	0.0474101689507805	0.0551088552989387	0	0.0467388760542679	0.315869326302822	0	0.0134281614677425	0.147398962666501	0	0	0	0	0.185356687843649	1.00420731140797	7.27	8.63	5.627142857142857	7.42	3.425	10.534285714285714	6.55	6.622	9.428	14.3837	6.3223401737094215e-22	7.359856771647086e-23	0	0	3.271342278066106e-6	0	4.584080685417355e-25	6.1894955789891e-23	6.015482753009708e-7	2.293833713302761e-6	0	5.079199908248375e-23	0	0
TCGA-E2-A155-01A	0.143542906909628	0	0.068944538473668	0.0560506502678325	0	0.152320255481295	0	0.0210845291830776	0	0	0	0.0497876734031417	0.025678473949468	0.116605875221447	0.0479167706042684	0.209494267202536	0	0	0.108574059303638	0	0	0	0.8	-0.0227417	1.08247586095231	5.547142857142857	5.21	3.775714285714286	6.7325	2.3075	8.191428571428572	4.436	6.439333333333333	8.552	12.4488	1.0291113629909931e-22	3.3773387248297734e-22	5.084560703056229e-21	0	4.255716295187146e-6	5.550022986822949e-23	1.1040351471943306e-22	3.420908672199174e-22	1.6888713194104612e-8	2.7284684435842624e-6	0	1.8435378212538844e-22	0	8.056922156600143e-22
TCGA-A2-A0CO-01A	0.166389909356112	0	0	0.092358388080143	0	0.372628698217316	0	0.013150177096482	0.0180099875825268	0	0.0614083067390461	0	0.0337930966230727	0.0111254916900417	0.096249635891996	0.12989378585115	0	0.00203052641786848	0	0.00296199645424466	0	0	0	0.164269014906252	1.03561757138432	8.732142857142858	8.14	5.771428571428571	9.674999999999999	3.45625	9.754285714285714	7.372	7.446666666666667	10.667333333333334	14.9925	0	0	4.315755360165454e-22	0	5.520888088749349e-6	1.5953606905524604e-23	0	1.146548576498038e-22	1.6644599223944975e-6	5.209944783805394e-6	0	0	1.594877793225937e-22	0
TCGA-AR-A24T-01A	0.0987255728070045	0	0.0345938850086695	0.00737830391002627	0	0.242562808103533	0	8.70554694482948e-4	0	0	0.0337167096429964	0	0.00904030309062011	0	0.0425622716068429	0.382735733926074	0.00679697176556817	0	0.141016885444181	0	0	0	0.1	0.130370846415807	1.0314178491753	5.952142857142857	7.28	5.091428571428572	5.4	2.9425	10.125714285714286	5.07	6.479333333333334	10.287333333333333	15.47	5.683798996357745e-22	0	7.587505050105189e-21	0	2.774871268047854e-6	0	2.4007458727966694e-23	2.3304697073602485e-22	2.4592369112498087e-9	1.0482758581490724e-6	0	4.3699098015767176e-23	0	0
TCGA-E2-A572-01A	0.00655796743540204	0	0.432395499980818	0.029704608880975	0	0.0429184783242679	0	0.0165669997915451	0.0217979810161063	0	0.0560003165954769	0.00856146743506141	0.0325406405223388	0.117036172027591	0.0215817396690727	0.00997124500747778	0	0.0279069974089092	0.176459885904958	0	0	0	0.3	0.0936276140948697	1.03416435957588	3.6064285714285713	11.55	3.162857142857143	3.985	0.8225	7.101428571428571	3.464	4.947333333333333	7.545333333333334	10.875	0	1.246980066212137e-22	3.0233868986057367e-21	2.2817965109955272e-23	6.807677805090588e-6	5.916076852731605e-23	0	0	0	6.375773509202621e-7	3.4572346019838303e-22	1.8704770567817962e-22	3.9796468261827024e-22	1.5021349273173822e-21
TCGA-B6-A0X5-01A	0.11880187448491	0	0.0464117503686279	0.0738931940937042	0	0.111116368433901	0	0.0183047485556208	0	0	0	0.0407147704646965	0.0102799387893963	0	0	0.421094237267544	0	0.00062497090390022905	0.158758146637699	0	0	0	0.9	-0.0338079	1.1014100053038	4.135	3.32	2.762857142857143	3.5375	1.5162499999999999	8.62	2.6	5.210666666666667	7.4239999999999995	12.1862	0	0	2.472673141941478e-21	1.7157513752925747e-23	4.426564374720622e-6	9.168068610093704e-24	2.17994149228012e-22	0	0	8.644712238773542e-7	2.0203629874654437e-22	0	0	0
TCGA-D8-A1JP-01A	0.0644138184895879	0	0.00135711809871615	0.073621887140748	0	0.219628214466355	0	0.0162233256756008	0.0292391688757916	0	0.0327568637758843	8.71898229574226e-4	0.0159013600225381	0.0378399453625329	0.0630477172326874	0.385559329978299	0	0	0.0591321094972691	0	0	4.07243154415488e-4	0.2	0.103571335731114	1.05039381718768	6.477857142857143	8.03	4.54	4.01625	2.41375	9.418571428571429	5.742	6.100666666666666	8.948333333333334	14.7525	3.6829680564522896e-22	3.351741808208996e-23	0	0	1.461197367228723e-6	0	2.2117137318073463e-23	3.6724329993894065e-23	4.032047736610543e-7	7.783814580238116e-7	0	0	0	8.403150471830498e-23
TCGA-AN-A0FD-01A	0.00336627162442036	0	0.0156302761838772	0	0	0.150034391668308	0	0	0.0431162510697036	0	0	0.0607297308396221	0	0.401185772967487	0.171359925723756	0.0706987502414607	0.0156944154544773	0	0.0681842142268875	0	0	0	0	0.325420678474186	0.977341876869029	5.610714285714286	7.44	4.1257142857142854	4.22	2.1825	8.454285714285714	3.798	5.961333333333333	8.363666666666667	15.2888	0	0	0	5.567838782308e-24	1.8016533620603344e-6	0	0	1.8621198996320607e-22	2.3199841030929558e-23	1.8869304317507802e-6	8.855477228627553e-23	0	2.8984511712527506e-22	2.7884893227407085e-22
TCGA-BH-A0BS-01A	0.156555620865291	0	0.134483217203588	0	0	0.144043061817399	0	0	0.0154662920798615	0	0	0.029782376322504	0.00805730335136046	0	0.0674998529843547	0.437502315334622	0	0	0.00660996004101906	0	0	0	0.8	-0.0211564	1.09855254385078	4.273571428571429	3.46	2.8000000000000003	2.63	2.17875	8.1	5.2379999999999995	6.161333333333333	9.324333333333334	12.9062	2.2845517518896455e-22	0	1.6304245344376105e-21	1.5843041955356308e-22	4.371335260456681e-6	0	0	1.638953976044764e-22	0	4.124532768914927e-23	0	1.0183265483991716e-22	0	0
TCGA-A8-A09T-01A	0.0200625151400101	0	0	0	0	0.377444012494424	0	0.0141903741659987	8.58275336105829e-4	0	8.27832478019859e-4	0	0.0435365148454741	0.0356602409385951	0.0498095518269774	0.368566599559837	0	0	0.0890440832145575	0	0	0	0.4	0.0718702674686459	1.0660112572692	3.1592857142857143	4	2.3771428571428572	1.61875	1.185	7.904285714285715	2.766	5.268666666666666	7.210333333333334	13.0213	0	0	4.256552476305472e-21	0	2.311834539633102e-6	9.338671806929266e-23	4.7385229513210566e-23	0	0	1.417177907311036e-24	5.345440341807157e-23	2.6399685916350875e-22	9.808590748575186e-23	3.0371436347116044e-22
TCGA-AR-A2LE-01A	0.141888396529394	0	0.0263496692703518	0.0289151625987207	0	0.275725420313386	0	0	0.018870248348665	0	0.0389854116667135	0	0.0177922385324246	0.0202000105970126	0.052487855306909303	0.264018297911935	0.0558853656818647	0.0251417423044308	0.0337401809381918	0	0	0	0.8	-0.0183483	1.08595165329239	5.847142857142857	5.52	4.651428571428571	4.945	2.5925	8.184285714285714	5.34	6.0473333333333334	9.669666666666666	13.0175	2.112923706486596e-22	4.248462936575061e-23	4.302822090610705e-21	0	8.241760328558625e-7	0	0	0	8.393765449823351e-7	2.3230534350421814e-6	0	6.20659446231741e-25	8.319267808659367e-24	7.894100844369786e-23
TCGA-AR-A252-01A	0.0375356456367985	0	0.0903358312657642	0.0912573383580299	0	0.443716348063303	0.00613514312484752	0	0	0	0.00642250061621661	0.0284090595938028	0.0497029120764463	0.0018931872128784	0.0544709159260314	0.140450888979501	0.00478447226123915	0.0130517582914918	0.0318339985936495	0	0	0	0	0.306088934959276	0.962459472117672	9.392142857142858	9.93	8.450000000000001	9.20375	6.12875	11.372857142857143	9.254	7.306	10.153666666666666	14.061250000000001	0	0	0	8.450984107568339e-8	4.239005039503209e-6	0	0	3.95698949565141e-23	8.876731975917995e-7	5.357776088418416e-6	0	1.60061345768211e-22	0	4.646973941560416e-22
TCGA-B6-A1KI-01A	0.186805939655617	0	0.146427245193266	0	0	0.0636311190930515	0	0.0345320815459381	0.026421358534827	0.024978608148164	0	0.0320344920224386	0	0.282913186630785	0.0239992612449104	0.107057628850863	0	0	0.0711990790801395	0	0	0	0.7	0.00182332153944391	1.0857633376888	4.687142857142857	5.64	3.98	4.42375	2.95375	7.981428571428571	3.818	6.8726666666666665	11.06	14.56	0	2.9807078226278594e-22	8.868122292749432e-21	1.7925404289681278e-22	5.059285105549391e-6	0	4.520818823513448e-22	2.470124972003764e-22	0	3.521493822610733e-23	1.8024384452130402e-22	2.700928562559285e-22	0	6.199908761073649e-22
TCGA-S3-AA11-01A	0.0959680691037871	0	0.0444344233398594	0	0	0.0841616806957235	0	0.0242597867988158	0.0205549171035199	0	0	0.0259645784167148	0	0.282124235188208	0.0365922703296607	0.218939220690207	0	0	0.167000818333504	0	0	0	0.5	0.0574704180970356	1.08119105975767	4.796428571428572	3.81	3.2485714285714287	3.63	1.2462499999999999	8.18142857142857	3.75	6.037333333333334	8.067	13.2875	0	2.686239896321845e-24	0	4.2607432691505035e-24	2.414070979652647e-6	3.0889490719981875e-23	3.7340641475758764e-22	0	5.943373874538815e-7	1.3506770260323223e-6	1.1069437961783552e-22	6.881202082296039e-23	0	0
TCGA-AO-A124-01A	0.145077737121698	0	0.0153334288873391	0.00191343263695348	0	0.322762541924603	0	0.0495238612758169	0	0	0.0503208057950271	0	0.0166728590408842	0.201143136368783	0.021026404792972	0.0450719831783144	0	0.105352346217049	0	0.02580146276056	0	0	0.4	0.0775338040019705	1.06172647529684	6.155	10.55	5.167142857142857	4.505	2.44625	9.537142857142857	3.266	6.042	8.316333333333333	12.7875	9.625073696567158e-23	0	3.3647438486499892e-21	1.0804833272975361e-22	7.409193491040803e-6	1.553072349352986e-22	0	0	0	8.865958604208638e-7	0	1.1351836522746492e-22	3.345812566027102e-22	9.972548012657113e-22
TCGA-OL-A66K-01A	0.139087522496875	0	0.0667917137903878	0.0186223553317807	0	0.147411312508573	0	0.0689865086528035	0.00456467445073128	0	0	0.0298884432091518	0.0331470157799468	0.0435573956901712	0.00433620373257717	0.285388101380416	0	0.0464464033570964	0.111772349619489	0	0	0	0.6	0.0306726539205448	1.05962705366631	5.127857142857143	5.25	4.112857142857143	4.3175	2.0125	8.307142857142857	4.108	6.1306666666666665	9.084	14.6837	0	0	0	8.048617476904384e-24	3.172470547734155e-6	0	0	0	3.123939501804485e-7	3.668115793092337e-7	1.7809549902548764e-24	5.320881537996484e-22	0	5.158694288726086e-22
TCGA-AO-A128-01A	0.0433229765259434	0	0.00610676598426883	0.0961400174781307	0	0.155913463039555	0.0460634320763611	0.0573664375957256	0.0350854187860745	0	0.0916217387269083	0	0.0107024547835301	0.0442326360051901	0.224726858719257	0.130097397556313	0	0	0.0586204027227428	0	0	0	0	0.525473539343935	0.850352126259441	10.175714285714285	10.95	8.762857142857143	8.5125	5.99625	12.627142857142857	6.074	7.6499999999999995	8.797666666666666	13.485000000000001	0	1.3924873579892784e-22	2.833313130381946e-22	5.30269635969206e-28	7.207439981692242e-6	9.462256442503805e-24	0	0	7.494867969506409e-7	5.946454626925645e-6	0	0	1.351820440794831e-22	1.1245278703073711e-21
TCGA-A1-A0SH-01A	0.076977444906361	0	0.0385488022706431	0.014736536850919	0	0.243709435977449	0	0	0	0	0.0292200673457025	0	0.0497811789506923	0.0510041633126466	0.0249487433990417	0.354795400813166	0	0	0.116278226173379	0	0	0	0.3	0.0785853505568525	1.05223771032111	5.414285714285715	5	3.704285714285714	4.3875	2.34875	9.18142857142857	4.482	6.394	9.111666666666666	16.6075	2.1278636352632697e-22	9.55250784809358e-23	0	0	2.6298132170571626e-7	4.287996858032205e-25	1.362452384854839e-23	0	0	1.5562551704724716e-6	1.70825973710809e-23	2.914050343493349e-23	2.2213229297904285e-24	7.680230224824873e-24
TCGA-A7-A6VV-01A	0.0340802203308708	0	0.0272251996759244	0	0	0.108138213324132	0	0.0326027569946183	0.0388319844257366	0	0.0234047038258668	0	0	0.488184383937369	0.0695061907689152	0.151181208706611	0	0	0.0268451380099558	0	0	0	0	0.363041428923704	0.960648826076261	6.725714285714286	6.39	5.121428571428571	6.8	3.26875	10.264285714285714	6.296	6.252666666666666	9.301666666666666	15.4875	0	0	0	0	3.79582439112552e-6	1.0297489027013409e-22	0	0	4.6236331593446504e-7	1.7156131844864975e-6	0	9.904914058075863e-23	2.8176036500051953e-22	5.872506447472785e-22
TCGA-A8-A095-01A	0.0456457077790904	0	0	0.01019957017514	0	0.224860611229618	0	0.0276803046047743	0	0	0.0228986340191043	0.00820808744820248	0.0222363468167176	0.105302517206553	0.0361295150569528	0.284994238462234	0	0.0372545256786281	0.174589941522986	0	0	0	0.6	0.0416643320362508	1.0704238587719	6.539285714285715	6.46	5.168571428571429	6.07125	3.2350000000000003	9.378571428571428	6.812	7.443333333333333	9.481333333333334	14.29	0	1.0433747955798421e-22	5.313854554939167e-21	0	3.5148434231665282e-6	1.8684987259132927e-23	0	0	8.863586729127019e-23	1.4424010479240772e-6	0	0	0	2.8218213899090183e-22
TCGA-D8-A27G-01A	0.0782879918945358	0	0	0.00962579735551369	0	0.300849917455359	0.00637735858231819	0.0517224130988179	0.02867802608595	0	0.0360823524885836	0	0.0512329777481594	0.0924190638251249	0.0731933280887996	0.155796225802693	0.00664439582408668	0	0.105484162865515	0	0.0036059888845437	0	0.1	0.148295622517859	1.02241080917524	7.685714285714286	8.46	5.761428571428572	6.8675	3.33	9.948571428571428	7.374	6.654	9.548666666666668	14.8675	0	4.195152163939022e-22	8.073094188478555e-21	9.01335299212624e-22	6.163798046248942e-6	0	3.371471705246863e-22	1.9003695449031277e-22	7.980015467609993e-7	2.387603876670409e-6	0	5.0590602297171404e-23	0	8.153509935105296e-22
TCGA-A2-A1G0-01A	0.132097974433025	0	0.0835438777717098	0.0217699955855271	0	0.347158594331449	9.19799699448604e-4	0	0	0	0.03372342059743	0	0.0295192390335687	0	0.042335937405705903	0.222183059000289	0.0635409176160569	0	0.0232071845257902	0	0	0	0.3	0.0799411840758717	1.04569517456093	7.326428571428571	7.81	5.752857142857143	7.83375	3.32625	9.53	8.565999999999999	7.344666666666667	9.963666666666667	14.8575	0	1.224018192497314e-22	3.10342132674694e-21	0	3.125471647339661e-6	0	4.085355739672082e-23	0	9.696428836967045e-7	2.9175102308300377e-6	0	1.5931892225451569e-24	0	1.6041278147998067e-22
TCGA-BH-A1FB-01A	0.180525804924712	0	0	0	0	0.348550168509469	0.0203824197817107	0.00211432745530741	0.00147970829852493	0	0.0647938385423207	0	0.0460663081876241	0.0665299275307114	0.102746387810776	0.0627646637738354	0.00912212793267745	0	0.092922329107287	0	0.00200198814504469	0	0	0.21731245111533	0.997961680916688	8.689285714285715	8.86	7.052857142857143	9.83	4.88375	10.697142857142858	9.782	7.6386666666666665	10.080666666666666	15.7075	1.9578876293663762e-23	0	5.060590196220662e-22	1.841059124837524e-7	2.5267798371399024e-6	0	0	9.356058038901945e-23	1.0970328135233609e-6	4.4636223566798e-6	0	4.8574820616728836e-23	0	1.0636357090703362e-23
TCGA-A7-A26F-01A	0.0191465715522278	0	0.0268737091775438	0	0.0608569357465951	0.48437177991699	0	0	0	0	0.0160594854579578	0	0.0275322466689218	0.125934518096841	0.0278042179453539	0.10081555928059	0	0.0232900398098106	0.0775753121059603	0	0	0.00973962424120686	0.3	0.0969667294803657	1.0594870391787	7.8307142857142855	6.6	5.632857142857143	4.9925	3.4612499999999997	11.172857142857143	4.0200000000000005	8.264	9.1033333333333335	13.8925	0	3.539028157383667e-23	2.0176757145631798e-22	0	2.547047421526814e-6	0	1.4372305707356342e-22	3.2482040665858916e-23	1.7221067369558475e-6	3.1772694442489144e-6	9.730608943604249e-24	2.06747285374128e-24	1.259309136637442e-22	2.978032966509158e-22
TCGA-C8-A138-01A	0.104421448703806	0	0.0489193600681297	0.0244052694279862	0	0.177119754188354	0	0.0408351234774439	0.0601311000063867	0	0	0.0633963448703733	0.00334477552016613	0.184126454125264	0.0652645728555551	0.0855707114355541	0	0.00111152560452219	0.139718346997599	0	0.00163521271886012	0	0	0.318176134769063	0.951863355618627	7.822857142857143	9.42	6.258571428571429	7.21	4.0975	10.1	7.008	6.914666666666666	9.414333333333333	14.8175	2.704215108057203e-22	0	2.6283455506977066e-21	6.320222551653388e-8	2.6525898246903955e-6	0	0	0	4.666875321304388e-7	3.705911755402881e-6	6.64742018148781e-24	0	0	0
TCGA-BH-A0HL-01A	0.0933520407703021	0	0.251599539122467	0	0	0.239378567702213	0	0.0159641330876206	0.0349314302677427	0	0.00657730991817418	0.0475490632130073	0.013428518195699	0.131990652207973	0	0.148986536216265	0	0.00305958309310153	0.0131826262054346	0	0	0	0.7	0.00548317420823733	1.06767783532669	3.7928571428571427	1.58	4	3.67625	1.5375	8.002857142857142	4.656	6.134666666666667	8.693333333333333	12.6037	2.0165980330383706e-22	0	0	1.2003137688202522e-23	4.8693160031529655e-6	1.9306196512856235e-22	1.4447423742219086e-22	0	0	1.6969551865130543e-7	1.8618520435490118e-22	3.206337384214593e-23	3.8358150039310105e-22	0
TCGA-C8-A1HN-01A	0.00227255773877412	0	0.0166902804639558	0	0	0.237433218010185	0	0.0304120766272619	0.087225362676732	0	0.0558468516989007	0	0	0.312146484415772	0.00437871241902038	0.235411792913215	4.2098520849367e-4	0	0.0177616778276896	0	0	0	0.3	0.0846458087194439	1.08445031361858	5.787142857142857	6.11	4.44	3.67	2.0225	9.971428571428572	4.492	6.0553333333333335	9.118	13.5025	2.863994415984625e-22	5.312883583277039e-23	1.2473618045255057e-21	0	6.955307710709674e-7	0	1.8266470933534603e-23	4.967643082231598e-23	0	1.3273905396740397e-6	0	6.041611089911339e-23	1.1310990806707528e-22	6.414465738858454e-24
TCGA-AC-A3HN-01A	0.115029348819404	0	0.0277199267377294	0.00100118112145317	0	0.110946701802034	0	0.0442930690493855	0.0379315477883326	0	0	0.0341477615796024	0	0.277341758851118	0.0467463697378219	0.19408806717016	0	0	0.110754267342959	0	0	0	0	0.308570659171431	0.962343468548198	7.724285714285714	8.12	6.152857142857143	8.5225	4.13	10.691428571428572	8.186	7.309333333333333	10.941666666666666	16.0413	1.8232541920134517e-22	0	0	6.004655417427277e-23	4.095416102958037e-6	7.347997195274148e-23	0	0	3.0857948515437605e-07	2.1701109154956478e-6	7.814842101939877e-23	0	6.401336380314513e-22	1.1423216391127714e-22
TCGA-E2-A108-01A	0.123713749157369	0	0	0.141805932283822	0	0.232178735695135	0.0058880991841101	0.056562363440032	0.00648447628382922	0	0.00179874116234082	0.026942589159651	0.031399107839558	0.0589956094945465	0.0845268516974394	0.118734206697862	0	0	0.110969537904304	0	0	0	0	0.335767786026709	0.94613269893002	8.535	10.17	7.87	8.3825	5.3675	11.434285714285714	7.52	6.946	10.366	15.29	1.644630587112996e-22	0	0	1.8487456727746526e-27	4.91502090061018e-6	0	4.777761555735739e-23	2.5020932315011443e-24	3.7760099515094366e-7	5.8317114866554374e-6	0	2.1544576479176524e-22	0	0
TCGA-C8-A278-01A	0.10036059231565	0	0.184774507533313	0.00434839131448515	0	0.225583411302677	0.00371105065506463	0.0144037233980238	0	0	0.01229045883705	0	0	0.128803225572374	0.0710249494136974	0.188142534443179	0.008320867840395	0.00768299240306447	0.0505532949710268	0	0	0	0	0.306950235153454	0.954293034191311	7.805	7.69	5.515714285714286	9.27375	3.12875	11.75	7.1160000000000005	7.245333333333334	9.401666666666667	14.6862	0	0	0	2.572066800997333e-7	6.760804781823107e-7	9.16135011761901e-24	0	0	2.8564061762747862e-24	4.890292101841686e-6	2.822184811456308e-25	0	7.356085494805207e-28	0
TCGA-AC-A3W7-01A	0.104857645731589	0	0.026417220300806	0.086130069503175	0	0.287514673584284	0	0	0.031556236802072	0	0.0657751933612256	0	0.0272964053446422	0	0.0436282928101532	0.226081418320655	0	0.012256161027587	0.0884866832138117	0	0	0	0.7	-0.0012191	1.08326839287631	6.803571428571429	7.02	5.274285714285714	5.07375	2.31	8.945714285714287	6.67	7.211333333333333	10.059	15.7562	2.561221122523831e-22	1.6271149736625415e-24	0	0	4.90783132314364e-7	4.250137313139894e-25	9.070499630234895e-23	8.298518302625549e-24	1.1065136437491413e-6	2.120115041605241e-6	0	9.231117444173545e-24	3.0023522662740023e-23	0
TCGA-B6-A0IE-01A	0.0928566626097022	0	0.427053470583202	0.016332167456792	0	0.0957564483836659	0	0	0.0324972665817459	0	0	0.0362031480091929	0.00782200535339513	0.00362726166112042	0.0494405678353898	0.149089233852511	0.00349203112589797	0	0.0858297365473853	0	0	0	0.4	0.0652609799469544	1.04058909713582	5.78	6.85	4.122857142857143	6.875	2.405	7.91	4.76	5.615333333333333	9.127	13.7575	0	9.549714486687683e-24	4.896306217783751e-21	0	2.7275758209368357e-6	4.842657345409725e-23	0	6.611091347581011e-23	0	2.8311306325044556e-6	0	1.0003742463737996e-22	0	0
TCGA-A8-A08I-01A	0.0864109245095725	0	0.0233462152748605	0.106634290978037	0	0.136566124644864	0	0.0181570738565548	0.0315216137840929	0	0.0109314557634849	0.0233643454289971	0.0143283418508781	0.351942496007992	0.0924407873779515	0.0720796663149084	0	0	0.032276664207807	0	0	0	0	0.3563427170923	0.944162349808152	9.324285714285715	10.23	7.4957142857142856	8.44375	5.595	12.261428571428572	8.776	7.844666666666667	8.319333333333333	12.6013	0	0	0	3.981461160921996e-8	4.4181003709243785e-6	5.315104672444918e-23	0	0	1.4879035399873753e-6	4.527509517357667e-6	1.8890761160596384e-23	7.02438168841057e-23	0	0
TCGA-A7-A6VX-01A	0.0764632496302561	0	0.0268324939629519	0	0	0.200759939980712	0	0.032212163990278	0.0303719016235123	0	2.97148543637243e-4	0.0189685610454272	0	0.293056013898265	0.0810666925621532	0.18685033213038	0	0.0147875614231627	0.0383339412092644	0	0	0	0.3	0.0975728192482174	1.06658218557579	5.583571428571428	5.58	4.045714285714285	3.7199999999999998	2.08	9.07	6.1979999999999995	5.815333333333333	8.712	14.8413	2.9467318717790074e-22	7.027435473400752e-23	0	0	2.2940828532934738e-6	4.416022546516441e-23	0	0	3.777310353540371e-7	2.13092329298509e-23	0	0	0	2.5990217844369334e-22
TCGA-D8-A27K-01A	0.114672986798878	0	0.0425371568258614	0.0163871827114515	0	0.406593514586141	0	0.0270626494383162	0	0	0.0368607532759761	0	0.0669244648644327	0	0.0686737633404935	0.137205808839362	0	0.0474514625242446	0.035630256794843	0	0	0	0.3	0.0918147961839967	1.05078007223152	7.473571428571429	7.29	5.378571428571429	8.1725	3.2712499999999998	9.98	6.494	7.045333333333334	9.317666666666666	14.5	0	0	1.2003837274483478e-21	7.803444965259333e-8	2.6442301288933034e-6	3.699324664310899e-23	0	0	1.598346435403386e-6	2.3030805208675393e-6	0	0	0	0
TCGA-A2-A1FW-01A	0.104438288526403	0	0.0530856263472456	0.0224956961243485	0	0.41951804243961	0	0	0	0	0.00431971188071434	0.0107692203976001	0.0216204577300957	0	0.069541377293836	0.243686248958215	0	0.00219680194563876	0.0483285283562933	0	0	0	0.8	-0.0113195	1.09183899379836	6.313571428571429	5.93	5.308571428571429	6.44	2.36625	9.315714285714286	4.352	6.538	8.918666666666667	13.5475	0	2.3830817223570735e-22	5.560634474979713e-21	0	4.620068329404864e-6	0	5.312982943320398e-22	4.548333760938818e-22	3.217824617472297e-7	2.61199632291786e-6	0	0	0	6.0359838108748665e-22
TCGA-C8-A1HK-01A	0.127579274174832	0	0.103606834802554	0.02275410364924	0	0.241085192262028	0.0107244920574167	0.0031977754107006	0.0101400052403484	0	0	0.0433303333457821	0.00498371056496702	0	0.0809717497838908	0.245708925007735	0	0.0247319840954378	0.0811856196050685	0	0	0	0.7	0.0129838824135082	1.06846314134628	5.984285714285714	6.09	4.5928571428571425	5.085	1.89875	9.208571428571428	4.17	5.247333333333334	8.449	12.2513	5.565744113208928e-22	0	3.0736029570352054e-21	0	4.662450377270819e-6	0	0	0	3.939416695597076e-7	1.3422054611764667e-6	0	3.188057976632459e-23	0	0
TCGA-AC-A6IV-01A	0.0713812768195693	0	0.00870210255994244	0.0767994226450978	0	0.257135562613681	0	0	7.88666148713844e-4	0	0	0.00747959896940983	0.0252688154053949	0.118141454331462	0.0326121034637247	0.244854172092952	0	0.014969389792519	0.135599811332771	0	0	0.00626762382476201	0	0.193569777319651	1.00668930431444	8.302142857142856	7.95	6.332857142857143	6.266249999999999	3.52625	11.065714285714286	6.602	8.394666666666666	10.652666666666667	15.1675	0	0	1.0449851657296652e-21	0	3.462747023379443e-6	1.9216546628841035e-23	0	0	9.5063806663097175e-07	5.265451047101344e-6	1.3131049304306152e-25	1.4347868679717272e-22	2.4908914048021506e-22	4.186062567814168e-22
TCGA-C8-A131-01A	0.0869365705363187	0	0.0363277203454776	0.0064476525942738	0	0.252607718956703	0	0.0299333815342071	0	0	0.018499242596241	0.0159033186900285	0	0.308737489289066	0.0586682577801357	0.167090741194456	0	0	0.0179604570780633	0	0	8.87449405029472e-4	0.2	0.104793270018956	1.06357012927373	5.911428571428571	6	5.151428571428571	4.48875	2.5425	9.504285714285714	5.648	7.02	8.815	14.5625	0	4.6789726284850333e-23	0	0	4.342519808752675e-6	0	0	1.57524250512415e-22	2.1184849727631778e-23	2.2367836754787414e-6	0	0	1.4517878948115424e-22	0
TCGA-E9-A1RI-01A	0.10141518485985	0	0.0626148288930385	0	0	0.27616188675705	0	0	0	0	0.030409580145363	0	0	0.108164876643613	0.0458592284265742	0.299951871477584	0	0	0.0754225427969278	0	0	0	0.1	0.114385998908613	1.03717534736376	6.445	6.39	5.287142857142857	5.92875	3.725	9.89	4.412	6.364	9.298666666666666	15.595	0	1.2810343517753656e-22	7.215478459418984e-21	5.4537356085845533e-8	0	0	0	3.232860221980363e-8	3.252053851511127e-7	1.8280451052191987e-6	1.249547151592393e-8	1.4618908523729626e-7	1.205894716651254e-7	0
TCGA-AC-A62X-01A	0.00129340161382045	9.78943682645869e-4	0.0041999817278522596	0.069681176350342	0	0.0830383909535761	0	0.106630337459424	0	0	0	0.0924904633861383	0.109995176863613	0.190536011929936	0.0177500888794663	0	0	0.17642180445768	0.129636411074275	0	0	0.0173478116212301	0.3	0.0805856685232273	1.06201473961351	3.4978571428571428	4.09	3.1871428571428573	3.8975	1.44875	8.715714285714286	2.2880000000000003	5.528	8.440666666666667	12.1962	0	2.2869480397383027e-22	0	1.1012491682763464e-21	2.4729146633383706e-6	1.9870401822993812e-23	0	1.52994544232968e-22	0	0	0	1.50227561168933e-22	1.5184535536977933e-22	0
TCGA-AR-A1AL-01A	0.116464320976758	0	0.0159114293819698	0.0100518977931662	0	0.406139238007124	0	0	0	0	0.0379072698446712	0	0.0408811905407471	0	0.0261894136133069	0.197957010967397	0.0667735695957333	0.00928442301315268	0.0724402362659737	0	0	0	0.3	0.0855628970046849	1.04803179153194	6.977857142857143	7.16	5.202857142857143	6.83625	3.14875	9.391428571428571	8.06	7.425333333333334	10.577	15.1463	0	0	4.659153803895194e-22	0	3.06644046231822e-6	7.46386834321342e-23	0	0	2.3677915107709972e-7	1.9026437002066605e-6	8.319000395402728e-23	0	1.4491059814447128e-22	4.075445861619166e-22
TCGA-AC-A2BK-01A	0.141687380437355	0	0.228512962285774	0.0238394321266537	0	0.179012038569289	0	0.0494739782276763	0	0	0	0.11052264344752501	0.027739105054482	0.119382084994355	0.049334225629301	0	0	0	0.0681014268274699	0	0.00239472240011941	0	0.7	0.00354095202567591	1.07245050846303	5.255714285714285	5.95	5.4071428571428575	4.7975	1.55625	9.061428571428571	2.916	4.964	8.430333333333333	10.7613	3.5207877635398327e-22	1.7090623493386535e-22	0	0	3.3252772410608484e-6	0	1.3977643901123884e-22	2.864250466900522e-22	3.160850053941998e-7	5.750180397984249e-7	4.7090444173918935e-23	1.8669366349294217e-22	1.3745972193732545e-22	1.7566148404160636e-22
TCGA-A2-A0SY-01A	0.188930417259333	0	0.0237058290004527	0.0375916166651589	0	0.32247990318138	0	0	0	0	0.0250539516125095	0	0.0448008950903735	0.0248018726026515	0.0779525844965761	0.137255523892044	0.0229636222271515	0	0.0944637839723699	0	0	0	0	0.186506386083574	1.00698628809538	7.406428571428571	7.62	5.3342857142857145	9.46875	2.06625	10.065714285714286	7.436	7.216	9.830333333333334	14.8788	0	0	0	3.243976226618874e-8	3.96738228313884e-6	0	0	0	1.9862637935971165e-7	4.9796722205394604e-6	4.7844942852459965e-23	0	0	2.0579262889706257e-22
TCGA-OL-A97C-01A	0.0604440799043851	0	0	0.135181449666584	0	0.168875900986897	0	0.0903741333902276	0	0	0	0	0	0.303656045484479	0.070115765390556	0.168774099486599	0	0	0.00257852569027214	0	0	0	0	0.267209095388555	0.991721630182426	6.557142857142857	7.13	5.037142857142857	4.14625	2.17875	8.134285714285713	5.266	5.168666666666667	8.736333333333333	14.0288	3.648339462958913e-22	1.9145063395722726e-22	0	0	4.793192286350937e-6	3.0191507161704406e-22	0	0	7.440397144646722e-7	2.483869886115927e-6	0	2.5024412896761705e-23	0	0
TCGA-AR-A0U4-01A	0	0	0	0.00920288966329096	0	0.109058659764233	0.012135987974036	0.0112386080316124	5.43030523164625e-4	0	0.0174754156691698	0.00242315455021443	0.0788463204420228	0.538032618075761	0.147909604909962	0.0455217625927072	0.00591216034002869	0	0.0166329490199099	0	0	0.00506683844388733	0	0.574299154499424	0.821915453124949	6.810714285714286	5.67	5.441428571428571	5.5125	2.98625	12.144285714285715	9.718	8.082	8.812333333333333	13.6862	0	1.6812370321989766e-23	0	1.9307612376654713e-21	8.042128941901891e-6	1.4159624246877037e-23	0	0	6.911900230755472e-23	2.114224742765095e-6	1.2657758604935258e-22	0	2.4494214075415376e-22	3.185811627535865e-22
TCGA-A2-A0EV-01A	0.116128529796595	0	0.0368839025192826	0.00351426894203735	0	0.275260448275004	0	0.0132302485500195	0.020835707098474	0	0.0237615462716774	0	0.0035128101794934	0.228992044992505	0.0247620966395844	0.17210195537712	0	0.0363226511599521	0.0446937901982556	0	0	0	0	0.210134193359463	1.00332023164528	7.3742857142857146	7.4	5.3585714285714285	5.94125	2.8925	10.231428571428571	6.802	6.700666666666667	9.004	14.6862	0	1.9340268139424695e-23	1.9414667452570945e-21	1.7620160677600914e-23	3.531658626445593e-6	5.88714524229973e-23	0	0	0	2.6072003004033893e-6	6.56788737716652e-23	1.9525158401837569e-22	0	1.834398945804768e-22
TCGA-A8-A084-01A	0.12291612430922	0	0.0223641793189228	0	0	0.119121709834635	0	0.0294836112035987	0.0369359708957334	0	0.0122960472132813	0.0186664032784797	0	0.331314223342271	0.0845375596931116	0.156232320064761	0.00318307610981663	0	0.0419506436927674	0	0	0.0209981310434008	0.6	0.0382383483679854	1.09810195665373	4.5007142857142854	3.81	3.0042857142857144	3.07625	2.33625	9.535714285714285	4.058	7.5	7.945	14.5687	1.8202133407606564e-22	2.0459714742091333e-23	0	5.766210059216985e-24	3.338488847018585e-6	6.918015789271984e-23	5.0432125970035495e-23	8.164647817428342e-24	7.084765323640463e-24	3.263644539982885e-23	1.3102821587525241e-22	0	0	5.961422282374894e-22
TCGA-BH-A1ES-01A	0.105773040546702	0	0.0194064924434455	0	0	0.249729234195307	0	0	0	0	0.0172311820329786	0.0100842978363961	0	0.142152197203529	0	0.333349188054978	0	0.0718086156936529	0.0345890839640337	0	0	0.0158766680289784	0.8	-0.0121438	1.10108312131875	3.362142857142857	2	2.1528571428571426	3.13875	1.27875	7.2457142857142856	3.366	5.549333333333333	7.0776666666666666	13.2963	2.6210703134972043e-22	4.8217080511426155e-23	4.5820110131369945e-21	0	1.402167343822265e-6	0	0	4.602175810151917e-23	1.29250114848444e-7	3.9895530161891694e-7	0	9.125961306663925e-23	0	0
TCGA-A2-A04Y-01A	0.0557744039388535	0	0.0920484588625625	0.0656865097212879	0	0.33026722438986	0	0.0173713296033843	0.0138659782585783	0	0.0290116067050195	0	0.0158133292085105	0	0.052685826170336	0.30246793500714	0	0	0.0250073981344675	0	0	0	0	0.167015718009485	1.01755363035386	7.833571428571428	8.52	5.9	6.03	3.7424999999999997	10.555714285714286	6.016	7.177333333333333	9.468333333333334	13.3963	0	5.362018439463384e-23	2.7303139224173162e-21	4.7552685209686366e-8	1.411669641140977e-6	0	0	0	1.1708948314307127e-6	3.4978566215409437e-6	1.9242714105256047e-24	0	0	0
TCGA-D8-A1JA-01A	0.0487470394357378	0	0.00246051161887401	0	0	0.243195597076794	0	0.0331496548572409	0	0	0.0243689916471205	0.00131352551855226	0.0357912948378958	0	0.0260514378918305	0.214197764105489	0	0.278036857010894	0.0246151062301758	0	0	0.0680722197693955	0.5	0.0510430964123674	1.08556609522283	6.013571428571429	4.25	4.05	4.55125	2.46375	10.532857142857143	2.54	7.636	8.718333333333334	14.415	0	0	8.87494759415311e-21	0	2.3414281268383635e-6	3.328743753916455e-23	2.0917992966929865e-22	0	1.505893310862375e-24	7.263612023029812e-7	5.444239851898388e-23	7.605248962276599e-23	5.982641875293612e-24	3.5210245368050263e-22
TCGA-BH-A1EW-01A	0.0598165499674604	0	0.0315194417828528	0	0	0.384411546150127	0.0471797807647597	0	0	0	0.0758802901179407	0	0.0807809289242328	0	0.074876242415651	0.149600778734063	0	0.0205360643562224	0.0753983767866899	0	0	0	0.1	0.135040227370305	1.02889080289447	7.291428571428572	7.71	5.547142857142857	5.92375	3.42625	9.608571428571429	6.228	7.17	10.048	13.8475	0	7.09796160834115e-23	3.844656434705702e-21	0	7.1222828103552e-6	0	0	0	3.495822906666113e-7	2.3818523542179786e-6	6.539709610938328e-23	9.226156180616436e-23	3.062328434897733e-22	5.735023669606735e-22
TCGA-AC-A3TM-01A	0.0302652014649967	0	0.0467352878315215	0.120077476573439	0	0.153137921846368	0	0.0703491133399708	0.058252781742654997	0	0	0.0598197873700696	0.0110599351502216	0.00436109324220425	0.0369329488245534	0.306277300293553	0.0029693015915714	0	0.0997618507288752	0	0	0	0.2	0.106002121159612	1.04248049929781	6.722142857142857	7.81	4.89	4.4375	1.66125	8.527142857142858	5.838	6.124666666666666	8.114666666666666	14.1625	0	0	0	0	5.759648106536906e-6	0	5.602355009963763e-23	0	6.0450064474870725e-24	1.8999159752340668e-6	0	0	0	0
TCGA-AN-A04C-01A	0.0670580064217659	0	0.102194311436977	0.0635840716461979	0	0.289587095445836	0	0.0197314450989328	0.0149592137008702	0	0.0304063070888071	0.00102680287973437	0.0193315859641095	0.0366333403335629	0.0647889715403885	0.231453006797554	0.00311891576556978	0.046563812309777	0.00956311356991779	0	0	0	0.3	0.0859626598174323	1.04708132669353	6.7057142857142855	5.81	4.901428571428571	6.28875	2.42625	9.892857142857142	5.636	6.232	9.262666666666666	12.883750000000001	0	8.172687335088413e-23	0	0	3.203052567304617e-6	0	0	2.041202288480706e-22	1.3447188405403106e-6	1.3662593424024265e-7	0	0	0	0
TCGA-D8-A27E-01A	0.0326987361609774	0	0.0277378222312161	0.00880063858258449	0	0.262399672494047	0	0.0344554440010231	0	0	0.0152686316441203	0.0114804338618199	0.10026568035851	0	0.0823716474729182	0.349091619890184	0.0255086354797161	0	0.0499210378228837	0	0	0	0.7	0.0162812493726929	1.08149178419568	5.795	6.36	4.678571428571429	3.925	2.8225	9.415714285714285	6.346	6.395333333333333	9.423666666666668	12.5712	6.01778510930111e-22	0	8.980936502633361e-21	6.316439593638342e-22	4.890643148360352e-6	0	6.714460716179701e-23	1.5412565935946191e-22	8.322448825025325e-7	2.584157502630336e-6	1.1654646394622506e-22	3.4033717517567863e-22	1.4691928579621364e-22	0
TCGA-A7-A0CE-01A	0.0946157686976004	0	0.0738838005491729	0.0631028825026898	0	0.110646266340781	0	0.026203666334676	0.0246304105960892	0	0.0445780464111722	0.00294829905276791	0	0.155116073002637	0.0890657990690251	0.173799242095437	0	0.0994452800549241	0.0419644652930273	0	0	0	0.3	0.0870358454184303	1.05272148848666	5.6085714285714285	7.08	5.472857142857142	5.215	3.5749999999999997	9.064285714285713	4.506	6.364	9.461	13.1337	3.0547350537347747e-22	0	3.3021733907402294e-22	0	2.359840352380079e-6	2.5338921173900884e-24	2.362970714338073e-22	4.067655706724371e-23	0	8.299027743699897e-7	7.338059783497967e-23	0	3.465837787535584e-23	0
TCGA-A8-A06O-01A	0.0994756927860289	0	0.0470535947981246	0	0	0.253879174867944	0	0.0191999354281445	0.0263225522909622	0	0.0077098739704718	0.00921793377884512	0.0197391392531804	0.0952762509800258	0.0879465249731925	0.253209509142507	0.0276518460424852	0	0.0533179716880884	0	0	0	0.1	0.1300698525305	1.03064174463762	6.498571428571428	6.29	4.654285714285714	6.4399999999999995	2.92125	10.104285714285714	6.558	6.3420000000000005	9.115333333333334	13.6875	4.4055185286155185e-23	2.535683934279148e-22	6.036040043980967e-21	4.456475245488075e-24	2.8287917752828296e-6	6.466940554952408e-23	0	5.688842007847133e-23	9.646354383550945e-7	7.094641326504735e-7	0	1.752562601690689e-22	1.632601013074947e-22	0
TCGA-B6-A0RU-01A	0.122010351731227	0	0.0195657269867239	0.0245138759537553	0	0.244526779349328	0	0.041989470234276	0	0	0	0.0362436607267584	0.0190397433954297	0.205485643519552	0.0640346455105626	0.190819274445398	0	0.00864148798040273	0.0231293401665872	0	0	0	0.1	0.148132298095932	1.03209173742063	5.676428571428572	6.78	4.465714285714285	4.9125	2.33875	8.93	8.2	5.645333333333333	10.014333333333333	14.5075	8.922435430362589e-23	0	7.055004576591199e-22	2.1219001194117216e-23	1.9757548479943133e-6	0	0	2.0271317131477739e-22	0	9.648962859171294e-7	1.5819694108617325e-23	0	0	2.500510636572086e-22
TCGA-BH-A0H3-01A	0.105105113671678	0	0.0243157631025079	0.0317334103244184	0	0.33271925517337	0	0.0116883615186826	0.00942399885180261	0	0.0299276597702725	0	0.0159145238762088	0.0544941689021538	0.0826810936769824	0.259808501934535	0	0	0.0421881491973882	0	0	0	0.3	0.0959386734732183	1.04887376072672	6.783571428571428	7.92	5.555714285714286	5.92625	3.3312500000000003	9.528571428571428	7.311999999999999	6.32	10.501	15.4863	0	0	1.184869668480986e-21	0	2.5926312894235273e-6	0	2.5180181007997852e-24	0	2.2242420168304805e-7	1.7895221564209043e-6	0	2.5711288430814765e-23	2.3963900066346443e-23	0
TCGA-AC-A2FB-01A	0.0812315511274678	0	0.0266853922047668	0.0950460811718238	0	0.392964482724616	0.05401732622654	0	0	0	0.0261286075387912	9.67707760638039e-4	0.0293979166316884	0	0.0945284131704057	0.0823823563992246	0	0.028584558905608	0.0880656061384298	0	0	0	0	0.37753519851542	0.928576622426219	9.04	9.93	7.261428571428572	9.33125	4.65125	10.751428571428571	8.193999999999999	7.7893333333333334	10.249333333333333	13.9588	2.5183826917023894e-24	0	2.9274152653499976e-21	9.869012014944288e-9	4.674219894477326e-6	0	1.4504812722207072e-22	0	8.714956068003475e-7	6.441888980209508e-6	6.85578477187244e-23	3.8258508002907857e-23	6.360439236889706e-23	0
TCGA-HN-A2NL-01A	0.0308555100697069	0	0.0593107856290413	0.0925963098939661	0	0.223883061514718	0	0.0211525694455728	0	0	0	0.0144851823065088	0.0299275009490288	0.236686783116595	0.116271508657792	0.126635763453587	0	0.0179951440879641	0.0301998808755196	0	0	0	0	0.200421400346272	1.01440301539455	7.692857142857143	8.42	5.791428571428572	7.63	2.83875	9.575714285714286	7.077999999999999	5.568	8.514333333333333	12.5563	9.291399417126382e-23	0	0	3.559257012705146e-23	5.069963760871069e-6	2.4027056908112632e-23	4.651467016659494e-22	0	8.260655376778715e-7	2.205316211323724e-6	1.3113980114255306e-22	0	4.0916199921779644e-22	0
TCGA-A2-A0T1-01A	0.1008650382596	0	0.0434049672055212	0.0211221545214927	0	0.245270667422487	0.00332554096597552	0.00428103492351644	0.0577540512706709	0	0.00952340450720803	0.0362917426686682	0.031367848277736	0.202900653032842	0.0854595886888679	0.128134787511402	0	0	0.030298520744012	0	0	0	0	0.288808265514013	0.967567399145948	8.589285714285714	9.22	7.174285714285714	7.9975000000000005	4.6875	11.2	7.822	6.531333333333333	10.163	15.1075	3.3686165646213475e-23	2.5945848001337153e-23	0	7.23753527312713e-8	3.6227638307866528e-6	4.8735479661183325e-23	3.425257954478441e-23	0	6.627653671042679e-7	6.5812386601953485e-6	0	4.5966811848225714e-23	2.071514626769299e-22	0
TCGA-D8-A1JC-01A	0.111493968167235	0	0.0315470281063567	0	0	0.218621657673907	0	0.0321345986596033	0.0437773972359863	0	0.0245117582240059	0	0	0.307823373796871	0.0645104340334592	0.117601687590743	0	0	0.0479780965118337	0	0	0	0	0.171580718800241	1.02722583478336	7.381428571428572	7.7	5.911428571428571	5.88625	3.9	10.664285714285715	5.27	7.474666666666667	9.452	15.0663	0	0	5.178077581521137e-22	3.0418003359823056e-8	1.084509490884452e-6	2.76728883548608e-24	1.975582121775192e-23	0	3.917700031134423e-7	1.0659201475935704e-6	0	0	0	0
TCGA-AC-A3BB-01A	0.0817279229973182	0	0	0.0922343559855793	0	0.303535830545464	0	0	0.0427331516934357	0	0.00530802345899295	0.00120419665082177	0.065080475820642	0.0863360539870524	0.126197957153209	0.118901385025132	0	0	0.0767406466823526	0	0	0	0	0.293215831190574	0.967482181256166	8.367142857142857	9.13	6.642857142857142	8.98	3.45625	10.071428571428571	8.322	7.128666666666667	10.096333333333334	15.4413	8.943856644792277e-23	1.3853516654971453e-22	0	2.924821627170138e-23	6.685794560284056e-6	0	5.411103220745665e-22	0	3.525254547323314e-7	5.496211682988289e-6	1.6268930886206486e-22	4.142487383076552e-23	2.3971026197335303e-22	2.1110543422761307e-21
TCGA-A2-A04W-01A	0.111072611143225	0	0.122066363136823	0.0233869344288178	0	0.0873437273999361	0	0.0100894105011673	0.0289929479944286	0	0	0.0146657941802812	0	0.355561264344336	0.0238352101909789	0.186522984348331	0	0	0.0364627523316755	0	0	0	0.2	0.108802105204907	1.06561954054573	5.007857142857143	5.09	3.592857142857143	3.7312499999999997	1.56	8.157142857142857	3.182	6.3213333333333335	8.667666666666667	14.834999999999999	0	0	0	0	1.2906215717561143e-6	0	4.1869767051658766e-23	0	6.593472738662898e-23	1.9387263182884835e-6	2.4525145081637074e-23	0	0	2.4334066663885527e-22
TCGA-A2-A0ES-01A	0.151430381227048	0	0.0347447699713006	0.00128646816586873	0	0.372205762428996	0	0	0	0	0.00981672606093819	0.00606873961042464	0.0181404909386684	0	0.0478098086516154	0.265956312136957	0.0423218119715664	0.0241921418778883	0.0260265869587284	0	0	0	0.5	0.0602708056027255	1.05975941752731	6.941428571428571	7.55	5.677142857142857	5.52625	3.30125	9.685714285714285	7.314	6.884	10.093333333333334	14.7662	0	1.7107067832702057e-22	9.559345289074525e-22	4.615193413410022e-23	1.9758938336577164e-6	0	0	0	9.613351040296752e-7	1.8171782376098888e-6	0	0	0	0
TCGA-EW-A1P7-01A	0.162970931510231	0.0758456603620965	0.0315722431492749	0.138706421296241	0	0.256995317864733	0.00521867689527555	5.01262653321318e-4	0.0229462250559742	0	0.0423221155779849	0	0.020387254862367	0.0753333494390401	0.0711785869859375	0.0777453695646676	0	0.0114422062470965	0.00683437853575888	0	0	0	0	0.412866189191388	0.910762380302621	9.177857142857142	9.6	7.274285714285714	12.276250000000001	3.87125	10.265714285714285	9.526	7.188	9.743666666666666	14.5425	4.8078077338334634e-24	9.133244086152315e-24	1.912202425427164e-22	1.7830447620456027e-7	3.867853888007428e-6	3.851744056494903e-23	0	2.2154184160901925e-22	8.137975628633524e-7	6.291946547168622e-6	0	2.51698836075781e-23	1.341982961249414e-22	0
TCGA-E9-A54X-01A	0.0988288696243381	0	0.172709245427217	0	0	0.348976321750408	0	0.0696195982761682	0	0	0.0293468502323216	0	0.0307867908540277	0.208804163029249	0	0.0193420903375273	0.00382995014557201	0	0.0118002926657921	0	0.00595582765737811	0	0.9	-0.0428177	1.10080682607489	2.612857142857143	1.58	1.9342857142857144	2.105	0.7125	6.031428571428571	2.666	5.810666666666667	6.274	9.594999999999999	0	0	4.5035621568551275e-21	1.5845916866882378e-22	1.9091456137253307e-6	5.833162551451347e-24	1.5090072420489325e-22	0	6.168632174426108e-26	6.844596145901553e-7	4.8987498164053364e-23	0	2.2925316157458003e-22	2.2366905981319953e-22
TCGA-AN-A0XT-01A	0.101687889277645	0	0.0839955016590437	0.0148630836756273	0	0.245944344792754	0	9.07827325605502e-5	0.00865207188692061	0	0.0226413212012675	0.00178998269104083	0.0220628789128724	0.0193018459009028	0.088250073629075	0.211171934116736	0	0.00177644249965582	0.177771847023898	0	0	0	0.7	-0.00634237	1.0756907889646	4.837857142857143	4.81	3.9828571428571427	5.84375	2.14	8.1	4.868	5.724666666666667	10.126	12.7175	3.8582229695136664e-23	0	8.862588107138987e-22	0	6.735482618728449e-6	2.348364671934193e-22	4.1776758446286647e-22	2.9325533122707486e-22	1.515473867607476e-7	1.6638729891287532e-22	0	0	0	5.318411610383755e-22
TCGA-GM-A2DB-01A	0.0777398163157301	0.00488796473405747	0	0.0253372243881643	0	0.183740730909285	0	0.0131578929744849	0.00188622066105595	0	0.026023704941599	0	0	0.383076517568722	0.151885988911013	0.084605356080508	0	0	0.0476585825153807	0	0	0	0	0.390833832657216	0.932847198617099	6.414285714285715	6.36	4.821428571428571	9.375	2.80625	8.902857142857142	5.536	5.514	7.662	12.2287	0	0	3.489850778846909e-21	7.363263525942203e-8	2.507797866026651e-6	6.951806647960789e-23	1.1496380587433687e-22	0	7.601663460788628e-8	2.7656416381482086e-6	3.915390878019157e-23	1.2742036428843654e-22	1.848291586915527e-22	0
TCGA-LL-A73Z-01A	0.0790700538794872	0	0.0050435363628882	0.0149556490187962	0	0.222199034943439	0	0.018866813969505	0.0514197177727905	0	0	0.043654448648438	0.031063510183011	0.00625980109650658	0.209134062867166	0.211771269061928	0.0217413675083023	0	0.0848207346877418	0	0	0	0	0.352436205458646	0.945816495544314	7.267857142857143	7.44	5.824285714285714	6.6425	3.17375	10.178571428571429	6.678	6.124	9.904	14.535	1.1729423046765074e-22	2.6272065178279146e-23	0	0	1.0464109760200474e-6	0	1.0330075453176303e-22	0	1.1509512676270267e-7	3.78361003316334e-6	1.7838453304757506e-23	0	0	0
TCGA-C8-A1HJ-01A	0.115428686211397	0	0.0277549301366322	0.0375065780602868	0	0.334694707154038	6.91545892989886e-4	0.0580226239119139	0	0	0.0465484844901135	0	0.0078009286159816	0.069675418967392	0.114578271627142	0.0902072075576393	0	0.0609734675164096	0.0310160564182467	0	0.00510109343981691	0	0.4	0.0767404851036328	1.06579923263563	6.622142857142857	8.1	5.76	7.16875	3.8125	9.101428571428572	5.68	5.990666666666667	9.730666666666666	12.713750000000001	0	0	5.952644582852986e-22	8.210697899574238e-9	2.629829460632147e-6	9.741856187903344e-23	1.8917925308778657e-23	8.816053844470702e-23	6.769077471739696e-8	6.351537100929264e-7	0	8.86045442365772e-24	0	0
TCGA-A2-A0YC-01A	0.103231931426184	0	0.0150116894945614	0.0291393438375651	0	0.197489414786877	0	0.00881843694602331	0.0274542687255468	0	0.0249375031699159	0.00262172073273569	0.0398036753260145	0.0940315035759354	0.0360031117015672	0.225754996696217	0.0634167459472684	0.0024171178801257	0.117240165110074	0	0	0.0126283746433889	0.4	0.0692850705626846	1.04908648892152	6.526428571428571	6.52	5.918571428571429	5.001250000000001	2.5725	10.252857142857144	7.5440000000000005	7.29	9.776	14.52	4.652034656782816e-24	1.088960662276393e-22	0	0	5.742826049584225e-6	1.5459170851083124e-22	8.041324834177934e-23	0	2.9809314939307864e-7	1.128171403064462e-6	0	0	6.903793546988074e-22	9.119181803481027e-22
TCGA-BH-A5IZ-01A	0.0324372817151026	0	0.0523538863368445	0.0575958959279593	0	0.130217806251278	0	0	9.88690692064301e-4	0	0.0298713958630622	0	0.0254032095974435	0.264959150539444	0.0114688676647828	0.245470937319467	0	0.133768469304482	0	0	0	0.0154644087880689	0.3	0.0968788756563291	1.07258253592631	4.922857142857143	6.61	4.067142857142858	5.05375	1.93625	10.01	5.7059999999999995	7.53	8.391666666666667	13.0762	0	8.83187058510043e-23	0	0	5.696743569220015e-6	0	1.8023622900516049e-22	8.712257154392056e-22	0	4.71441712536284e-7	0	3.4717489998066545e-22	2.585551923877454e-22	1.5910643244843383e-21
TCGA-D8-A1JM-01A	0.0366421037339224	0	0	0.192294711077983	0	0.263119877386492	0.0154865603126872	0.0463072320280438	0.046160354642515	0	0	0.0671452312385798	0.0222695712043249	0.0451499272800709	0.104206976611625	0.0696522482482209	0	0.0220914605943634	0.0694737456411714	0	0	0	0.6	0.0182393515959771	1.10939575368995	6.996428571428571	8.67	5.79	4.9725	2.905	8.687142857142858	2.542	6.1946666666666665	8.471333333333334	10.15	0	2.2278309125440882e-23	1.3184318892533832e-21	0	4.332846028500904e-6	6.073078609207036e-23	0	6.569696094045851e-23	0	2.6462327679793803e-6	2.069942031390908e-23	6.779891477637282e-23	2.2873226119495656e-22	0
TCGA-BH-A1EY-01A	0.0485178212455702	0	0	0.0409372232045769	0	0.375743749760741	0	0	0.0122827301015352	0	0.0319566265094204	0	0.0276854493344712	0.0906173222029637	0.0638783689047348	0.201402098337432	0.0347769432255423	0.00447257991366999	0.0677290872593422	0	0	0	0	0.252138123950819	0.983755519618914	7.488571428571428	6.69	4.934285714285714	6.00125	3.08875	10.567142857142857	8.78	6.810666666666667	8.421	14.5687	5.897466918939607e-22	0	0	1.7952791888680535e-22	4.5037114321040704e-6	0	0	9.385825962546006e-23	1.652385231652707e-7	3.6320582653240494e-6	1.851025567202167e-23	0	3.7772043247053987e-22	5.858034600681075e-23
TCGA-BH-A204-01A	0.0633846720884342	0	0.0146767238065536	0	0	0.188970968287362	0	0.00234954299719291	0	0	1.08475042622517e-4	0.0135460180752669	0.0482900972597415	0	0.0670425274355787	0.53216769960202	0	0	0.0484396070659261	0	0.0160530575472656	0.00497061079203555	0.8	-0.0239142	1.12332217041244	4.007857142857143	3	4.1571428571428575	3.3137499999999998	2.2199999999999998	9.174285714285714	2.822	6.912	9.712333333333333	13.555	1.1225731102934437e-22	0	5.490037767229199e-21	1.2376137471777892e-23	4.001317939813912e-6	0	0	0	0	0	0	2.2002409601016583e-22	1.7790565898320755e-22	9.23497353933784e-22
TCGA-AO-A0JB-01A	0.132731168301412	0	0.101615938670028	0.0751487872789329	0	0.148186340488765	0	0.0791983771835199	0.0084361879629549	0	0	0.0355044024108335	0.0394811145346164	0.0126130527730332	0.0512131300940795	0.252271923315867	0	0.0158264473360696	0.0477731296498883	0	0	0	0.2	0.103719169860305	1.03269041316015	4.635714285714286	5.13	3.3842857142857143	4.56125	1.195	7.345714285714285	3.802	4.814	7.699	11.905	1.567862939558945e-22	0	0	9.426138213417523e-24	2.615647875304065e-6	0	3.654757647232113e-22	0	3.521170908772239e-7	7.281476043152375e-7	0	3.2148997663159664e-23	0	4.765231218006872e-22
TCGA-AC-A2B8-01A	0.0512060336352907	0	0.0274109592095098	0.0461799566244575	0	0.349695946046224	0	0	0	0	0.0379695404163825	0	0.0670882112816573	0.0562347863760873	0.0655006395499795	0.220847977840391	0	0.00433592224756207	0.0735300267724583	0	0	0	0.1	0.130815057633791	1.03164210773127	7.631428571428572	8.33	6.381428571428572	5.8775	3.1625	10.857142857142858	6.504	8.023333333333333	10.624666666666666	15.1325	1.1362219673908428e-22	0	4.719382651694808e-23	9.650456166775418e-24	4.368077615668309e-6	0	0	0	6.065563868493002e-23	3.5775245043664946e-6	6.92634494984347e-23	0	0	0
TCGA-LL-A7SZ-01A	0.0329440673285068	0	0.261718397904715	0.0758228026925744	0	0.162809215779904	0.00828938754228079	0.0115760499090129	0.0395049474442493	0	0.00696035896129554	0	0.0344643963560422	0.0665316712648636	0.0667366872404802	0.184792848329105	0.00217762583481394	0	0.0456715434121565	0	0	0	0	0.18545125624349099	0.997987541299002	7.457142857142857	7.6	4.832857142857143	7.55875	2.825	9.527142857142858	6.768	5.330666666666667	7.492	13.0275	2.3261947311908243e-24	1.5688999885036327e-22	0	5.587789897762115e-23	6.9878170180213875e-6	0	4.049436585097343e-22	0	3.821720063784958e-7	5.606809945855587e-6	7.115334478186184e-23	5.303505735725783e-22	0	2.1030029693185025e-21
TCGA-A8-A09Q-01A	0.0556275769601964	0	0.0635883630511418	0.0383706914937662	0	0.131000091498592	4.72892499094868e-4	0.0391262340308306	0.00181301504929455	0	0	0.0606080865888009	0.0337388532220669	0.122471694456982	0.0429777571070904	0.251294972402503	0	0	0.157537984951602	0	0.00137178668803935	0	0.6	0.0298317946471271	1.06837050992699	7.882857142857143	6.97	5.502857142857143	8.51	3.71625	11.205714285714286	6.85	6.462	9.07	13.8488	3.539595631123856e-22	0	4.613448862309184e-21	4.7569369330701385e-8	4.017613531160742e-6	0	3.417823660698021e-22	0	1.1126089402240936e-6	3.145482128674268e-6	0	3.756850123753228e-23	0	0
TCGA-A7-A0DC-01A	0.0288699403229006	0	0.141979296244016	0	0	0.425818425900844	0	0	0	0	0	0.0399730004153045	0.0239884427478662	0.0681583600562058	0	0.10421753962768	0	0.0150025560443421	0.142213283143618	0	0.0097791554972229	0	0.8	-0.01162	1.08241425514394	4.420714285714285	3.7	3.7271428571428573	3.6725	2.39125	7.597142857142857	3.796	5.524666666666667	8.214666666666666	11.1762	8.885826350136599e-23	0	0	9.249299728552633e-22	6.1055643186109115e-6	0	0	1.490767935427351e-23	9.994930326174189e-7	1.2194653465229334e-6	8.952603672243042e-24	0	0	0
TCGA-A8-A08F-01A	0.0112662145620417	0	0	0.026802564659653	0	0.192344363289456	0	0	0.013964607594742	0	0	0.0255407365259324	0.0665551522587448	0.190977810017927	0.110602955777655	0.273924835364482	0	0	0.0798608630647456	0	0.00815989688462029	0	0	0.397822681916586	0.920382408759301	6.4835714285714285	8.26	5.572857142857143	5.07875	4.74875	10.74	6.544	5.8853333333333335	8.854333333333333	14.2475	9.075971102455454e-23	3.742101574250075e-23	0	5.672287562366718e-23	3.7373007375857417e-6	1.606296564817335e-23	0	0	3.671560680050588e-7	2.712875748313549e-6	0	2.593837334455888e-22	3.258923277294098e-22	0
TCGA-A8-A06T-01A	0.0303152388767826	0	0.0975623509797326	0.0407352939048802	0	0.259877871153405	0.0110256097618343	0	0	0	0	0.0324688508637135	0.0406152167313259	0.051853307772599	0.0956637761895367	0.199900598081209	0	0.0329785568393191	0.102414408657785	0	0.00458892018787709	0	0.2	0.10337697657202	1.0367950311143	7.144285714285714	7.62	5.85	6.7225	3.87625	9.584285714285715	6.708	6.362666666666667	9.015666666666666	14.3287	0	2.5383074556308484e-23	5.7292756580430655e-21	0	4.368369192022744e-6	0	3.4359098062712418e-22	0	5.676419196605959e-7	2.2169370900271224e-6	2.33581605693798e-22	2.940050211413577e-22	0	0
TCGA-GI-A2C8-01A	0.0741977053245605	0	0	0	0	0.124906722114897	0	0.0256110461930137	0.0196212556745255	0	0.0323953013479627	0	0	0.243782402717863	0.0376798782869127	0.38207140412915	0	0	0.0597342842111151	0	0	0	0	0.223605722290396	1.01697898510612	6.229285714285714	7.58	5.34	4.1425	3.00625	10.804285714285715	5.0520000000000005	7.024	9.946666666666667	15.43	0	4.36090064292683e-24	0	0	2.733073379011129e-6	0	0	0	7.022972429657474e-7	2.0670574509776286e-6	2.59712120582766e-23	7.699001666895057e-24	2.8311047727987705e-22	0
TCGA-C8-A1HI-01A	0.103030895046262	0	0.176755525047471	0	0	0.163746487885101	0	0.0070051312868468	0	0.00137517532988622	0	0.0382152425957789	0.00600127942422357	0.0340576380145095	0.0614604201757253	0.28892152594584	0	0.00294469059394341	0.116485988654412	0	0	0	0.4	0.0677188828078547	1.04364838329679	5.679285714285714	6.23	4.732857142857143	5.90875	2.88375	9.702857142857143	6.422000000000001	6.886	9.554	14.4812	0	0	8.781671011940877e-21	4.234608526787585e-8	4.43467956177885e-7	0	1.75301642946975e-23	1.5961937787897888e-23	0	9.915316538683457e-7	2.8242662239971986e-25	4.852709041586156e-24	0	0
TCGA-A7-A0CD-01A	0.121927948000557	0	0.0714417234743911	0.0339627013977415	0	0.136977939665502	0	0.00571540655304633	0.0264056628838977	0	0.0160141293434846	0.012588614576885	0.0115295884212267	0	0.0580909297922557	0.256974387519186	0.0168330268190556	0.00688795984978884	0.224649981702981	0	0	0	0.6	0.0165855346071411	1.06932660015746	4.897142857142857	5.32	4.3028571428571425	4.20875	2.7962499999999997	8.621428571428572	3.6719999999999997	6.118	9.592666666666666	13.9413	0	0	6.554608025996715e-21	0	3.935550306096431e-6	2.7351011894222067e-22	4.2239447887120537e-22	0	2.3407195853490833e-7	6.0808791860644564e-24	2.5960334216789134e-22	0	0	0
TCGA-A7-A0DA-01A	0.111104002770808	0	0.00487714115351523	0	0	0.183059961719188	0	0.0207019775370829	0.0351889099908441	0	0.0189769819059941	0.0324462529372456	0.0101448677018397	0.417905917142862	0	0.101189474332025	0	0.0405739030097581	0.0238306097988383	0	0	0	0.1	0.138668229293355	1.06481219479837	5.57	6.02	4.751428571428572	3.4175	2.41875	9.164285714285715	2.4779999999999998	5.383333333333333	8.586	14.9875	0	0	0	3.140019139223931e-24	2.7256528181178678e-6	0	0	1.9892124939120103e-22	6.434250666076572e-8	0	0	2.8208561210062537e-23	2.1660586710294454e-22	1.2513157293826098e-22
TCGA-A8-A091-01A	0.0969112390252245	0	0.036466587431841	0.041331389269656	0	0.244183782748823	0	0.0159191989150547	0.0082288279602911	0	0.00940490287533941	2.25585179587575e-4	0.0150284507172089	0.103833162117358	0.0492204433412367	0.284166900482658	0	0	0.0950795299357213	0	0	0	0.8	-0.0195566	1.08947776620578	6.586428571428572	6.98	5.042857142857143	7.28625	2.4475	9.82857142857143	6.282	7.362666666666667	10.088666666666667	14.1875	4.039748183329733e-23	1.2979775825274913e-22	0	0	4.698226470864833e-6	7.106434498676626e-23	0	5.844774292972688e-23	1.0124649443675174e-6	1.0639732030295102e-6	0	0	0	1.4374087883928876e-21
TCGA-E9-A22G-01A	0.0838857409249551	0	0.00464680413939859	6.63272729043885e-5	0	0.151356093297558	0	0.0694028591681713	0.0211937212971899	0	0.0186929588027705	0.0162057941632918	0.00477118939748071	0.243912539981248	0.0608121199873845	0.0836874337870622	0	0.226675715635258	0.0146907021453271	0	0	0	0	0.194598926019038	1.02837513544187	6.567142857142857	5.75	5.7785714285714285	4.7775	3.10875	9.608571428571429	7.266	6.459333333333333	8.439	12.955	5.584309712346737e-23	0	0	0	5.7576063083655194e-6	3.085916011396302e-23	0	0	3.1321462794837963e-7	1.9596676340458145e-6	2.3609631164496657e-22	2.651043103819512e-22	0	0
TCGA-E9-A1R2-01A	0.113840394973168	0	0.0608968789474881	0.0946070848944763	0	0.300209840987584	0	0.0433081249892553	0.0316865696496428	0	0.0375897132792549	0	0.0264232335643931	0	0.0884686867067533	0.158451833888414	0	0.0185341828939701	0.0259834552255995	0	0	0	0.3	0.0862186690679162	1.05562874351177	6.618571428571428	6.87	5.1971428571428575	6.5775	3.1875	8.894285714285715	5.722	5.786	9.172	13.855	3.542955916158389e-23	0	0	0	1.96446940260638e-6	4.325033296968701e-24	3.6032934663499486e-22	1.0043389161198622e-22	5.944445598605217e-7	3.865350924042271e-6	6.491061244329295e-24	0	0	1.132251562875041e-23
TCGA-A2-A4RW-01A	0.102331378281443	0	0.038544313052375	0.0986375014183157	0	0.209713347316909	0	0.00464436041306017	0.0317966600306875	0	0.0389620492883541	0.0180042843085959	0.0277652966056816	0	0.0522457039347999	0.155983487787994	0	0	0.221371617561784	0	0	0	0.1	0.140214043851464	1.02715918018955	6.335	6.82	5.271428571428571	6.02625	2.72625	8.664285714285715	6.346	6.44	8.850333333333333	14.5738	0	8.673842815345665e-23	0	0	1.3144756427878908e-6	3.389746333720785e-23	5.505872237647453e-23	7.954123892330482e-23	1.1494379210897433e-6	4.904260254525663e-6	1.697186136785513e-23	8.343866856156451e-23	0	0
TCGA-A8-A07S-01A	0.0904645348319598	0	0.0318935064574408	0	0	0.123098193310879	0	0.0318578270498834	0.00782806721072565	0	0.0161764544919616	0	0.0757696576320566	0.134305766633771	0.0665382147645808	0.38135608494713	9.36117975681975e-4	0	0.0384479779128714	0	0	0.00132759678105788	0.6	0.0435413665736515	1.08508573558353	4.889285714285714	4	3.32	3.20375	2.2824999999999998	9.142857142857142	4.23	5.898666666666667	8.869333333333334	13.9138	0	2.2353741579666375e-23	0	0	6.064770535878165e-6	1.7722834167733014e-22	0	4.76632553013083e-22	6.218435706612485e-23	0	0	1.8022590045203185e-22	3.812589735028502e-23	2.2604960179272475e-21
TCGA-A8-A06P-01A	0.0510599327524383	0	0.0985306528901487	0.0220687931878468	0	0.132647237794828	0	0.00202430716673894	0.0164281033829343	0	0.0201766308101977	0	0.0168930571499016	0.0569267369108903	0.018323495762676	0.44846959472271	0	5.19601075861354e-4	0.107123353342483	0	0	0.00880850305034536	0.2	0.104821094809211	1.0493053436152	6.114285714285715	6.09	5.117142857142857	6.4775	1.875	9.785714285714286	5.784000000000001	6.874	9.774666666666667	15.4675	0	0	0	1.733440577997118e-23	5.072207829899278e-6	7.617948300103206e-25	5.95567904339928e-22	5.758661059887572e-22	0	0	0	5.883458180291813e-22	0	0
TCGA-A2-A259-01A	0.106514821777345	0	0	0.0179829164244646	0	0.286365544598178	0.0189158347613045	0	0.00226643178199682	0	0.047798474877635	0	0.0606254283402514	0.00390984262262783	0.0455311762752788	0.125652931571866	0.0040789610702287	0.0449734018556158	0.235384234043207	0	0	0	0	0.182709992046963	1.0093981419731	7.634285714285714	6.25	4.977142857142857	9.13125	3.2199999999999998	9.86	7.96	8.001333333333333	10.204666666666666	14.8438	0	0	0	4.881250894308114e-8	3.1619418695832727e-6	0	5.477559514050626e-22	5.75049668630487e-23	7.821267664654269e-7	3.4950506481989065e-6	0	7.178614037767921e-23	4.366144187907542e-23	0
TCGA-B6-A0IP-01A	0.109117540726622	0.0924830357553872	0	0.128632636413979	0	0.197253469055059	0	0.0020894147909432	0.0387857502238791	0	0.0349156315163667	0	0.0509622753890637	0.134447869074957	0.0711935517275294	0	0.00117166505836292	0	0.13498193130178	0	0.00396522896606988	0	0.6	0.0433708237379652	1.06828797439957	6.782857142857143	7.34	4.795714285714285	10.1425	2.8475	8.73	6.622	6.686	9.222333333333333	14.372499999999999	1.1156240855962241e-22	3.056346155688329e-23	0	1.9782780380896757e-7	1.8391859989944835e-6	0	1.90599120686923e-22	0	9.93339876435307e-7	2.036856566877472e-6	0	0	0	0
TCGA-B6-A0IM-01A	0	0.00434776801959234	0.00154432535929913	0	0	0.295673014763875	0	0.0128317972430876	0.0286564146663145	0	0.0558925491909551	0.0253494716690363	0	0.452324348726813	0.0099293654596235	0.0340187735071254	0	0	0.0794321713942787	0	0	0	0.1	0.112980414482736	1.08642040301284	5.505714285714286	5.81	5.275714285714286	3.64125	1.7225000000000001	10.18142857142857	6.422	7.525333333333333	9.432	14.785	0	7.764804338672236e-23	0	5.015467324075891e-24	1.6963867956938403e-6	3.0882641056323824e-23	6.268687696239439e-23	1.1441691170841903e-22	2.3716235185538466e-7	0	0	1.2997427308671487e-22	4.932856070548457e-23	1.4691688197902463e-23
TCGA-BH-A0BM-01A	0.167734936691597	0	0.0485688152241928	0.0528160839134029	0	0.316077308371359	0	0.0187341047807271	0.00874463282837988	0	0.0178424640422139	0.00773180083799352	0.0169522500616621	0	0.0391429155915266	0.213948468031672	0.0200310174542965	0.0152771427189219	0.0563980594520548	0	0	0	0.7	-0.00756566	1.08273444705492	5.3342857142857145	5.46	4.43	6.05125	1.75875	7.51	4.906	5.786	8.84	13.8513	0	0	8.395093233185226e-21	0	8.521003185015087e-7	0	5.396309790792221e-24	0	2.2120276788532286e-7	6.617186837350141e-7	0	0	0	0
TCGA-GM-A2DF-01A	0.164901812370862	0	0.140264163878362	0.00245104061739706	0	0.153789467462599	0	0.0370262775825226	0.00927701839967517	0	0	0	0	0.216926877099725	0.118936842782872	0.134769996189905	0	0	0.0181958691236203	0	0.00346063449245971	0	0	0.318228982033359	0.954767101244728	7.372142857142857	11.27	5.265714285714286	8.7225	2.89	10.251428571428571	7.654	6.758666666666667	9.126666666666667	13.2475	0	0	0	7.513696856954781e-8	3.638731329567743e-6	5.135509444924152e-23	0	0	3.5941516629162663e-7	4.3931016729350545e-6	1.859931730983934e-23	0	1.6092975232789691e-22	4.98505348578765e-22
TCGA-BH-A0BW-01A	0.0153046811131527	0	0	0	0	0.249029241808848	0	0.088150445765144	0.00239445991677758	0	0.00435262014828942	0.04922566749197	0.00415557403502105	0.0993886483650301	0.293992638354877	0.13977528614003	0	0.00582289764124164	0.0447981420843635	0	0.00360969713525483	0	0	0.442976748653989	0.911145098875164	7.672142857142857	6.23	6.718571428571428	7.31125	5.2025	11.042857142857143	5.36	5.75	8.814333333333334	13.2088	9.03413208114576e-23	7.69882111836595e-23	0	8.422788148502949e-24	5.816691383862668e-6	0	0	0	2.673848795925947e-7	4.120947329945995e-6	0	0	0	1.88800395938697e-22
TCGA-A2-A25B-01A	0.0039262990564538	0	0.0209597084846551	0	0	0.370264631986298	0	0.0430106150727471	0.0210559581935438	0	0	0	0.0193311847724983	0.0899520445991171	0.0957445887541155	0.214986285955605	0	0.0294524169746891	0.0913162661502776	0	0	0	0.2	0.101498547012898	1.05079456359883	6.646428571428571	6.82	5.152857142857143	5.2525	3.5862499999999997	10.192857142857143	4.664	6.163333333333333	8.667666666666667	13.9525	5.367150542460185e-22	2.1859745925236885e-22	7.69013022329753e-21	3.075129660231576e-22	4.754950704382733e-6	1.5398880021337695e-22	0	0	7.698143725313647e-7	2.997196559513105e-6	0	0	1.137238329299731e-22	5.490244056726e-22
TCGA-AN-A0FZ-01A	0.112440329383825	0	0.0360846785771472	0	0	0.0588742715256575	0	0.02634175556412	0.0482724400067975	0	0.00851054239351741	0.00304212185628652	0	0.376569513917617	0.026779393842827	0.294050234398526	0	0	0.00903471853367921	0	0	0	0.1	0.15948943459131	1.0666603364765	5.007857142857143	4.17	4.008571428571429	3.9050000000000002	2.15625	8.672857142857142	3.37	6.675333333333334	9.710333333333333	14.7675	6.281552705132705e-22	0	0	0	5.445612771735296e-7	8.995744810931948e-24	1.4832535091282561e-22	2.1039085026186192e-22	1.5611595796158732e-7	7.193429670081119e-7	0	5.240926170816879e-24	0	2.9158434148648414e-22
TCGA-E2-A15T-01A	0.107321388864084	0	0.131470281237734	0	0	0.108092091836643	0	0.0158998017079196	0.0240190697216708	0	0.00227647046725976	0.0191984499516648	0	0.397640234461552	0.0181066334988195	0.11580690338076	0	0	0.0601686748718925	0	0	0	0.5	0.0590402677183729	1.08980257414378	5.291428571428572	4.86	3.8828571428571426	7.005	2.09875	8.412857142857142	4.8	5.7860000000000005	9.167333333333334	12.5913	0	0	7.72907804038044e-22	2.9341792684222345e-22	3.7988831757951084e-6	1.3753119641524907e-23	2.5993946953346575e-22	1.766025877157592e-22	7.635671898060145e-7	8.596483459785064e-7	1.2033699443545113e-22	7.651147506289194e-23	0	2.5715329193942255e-23
TCGA-A2-A3XW-01A	0.0135606605453103	0	0.0343847906005295	0.0399465366549915	0	0.160002958355552	0	0.0254075352027828	0.098076659318798	0	0	0.050340782008664	0.035940805686589	0.11739595505413	0.0137817497372341	0.247015114485052	0.0672453456081327	0.0176867641438468	0.0788873044075985	0	0	3.27038190789774e-4	0	0.176045924196248	1.01253673812664	7.235714285714286	7.92	5.5842857142857145	4.42	2.81625	9.197142857142858	9.074	7.878666666666667	9.469666666666667	14.963750000000001	0	0	0	8.112140239802224e-23	5.747227435371455e-6	2.3037549950978716e-22	4.8585313444222715e-22	0	7.003592453967526e-7	3.6271978783470373e-6	0	0	1.9508689410943545e-22	2.066044860603743e-21
TCGA-BH-A1EN-01A	0.0883833360787278	0	0.122861448908219	0.0237003616544107	0	0.144901812621111	0	0.0028287791503812	0	0	0	0.0542716392022338	0.0191446947136117	0	0.0248204713722179	0.416102434426725	0	0	0.102985021872362	0	0	0	0.9	-0.0286115	1.09147428675072	4.567142857142857	5.09	3.9814285714285713	2.3775	1.6325	9.581428571428571	3.92	6.696666666666666	9.335333333333333	13.846250000000001	0	5.482214597354334e-23	5.899920392495439e-21	2.04243783934271e-23	4.387380297557053e-6	0	3.4553716532586652e-22	0	0	2.698098841774535e-24	1.379593405653439e-22	0	2.3663630762760575e-22	0
TCGA-EW-A1J2-01A	0.0553514396765333	0	0.00842320684195982	0.0116416490318222	0	0.334882377842896	0	0.00581499916206885	0	0	0.0237655849267444	0.00198581955072173	0.0123696400095514	0.182719169904051	0.0672317904628457	0.219099581018282	0	0.0156146628032623	0.0611000787692614	0	0	0	0	0.164915336933368	1.02583108391086	7.335714285714285	8.01	5.908571428571428	5.7025	3.31625	11.092857142857143	7.606	7.218	10.352	15.77	0	0	6.773657610726211e-22	0	2.321807378327873e-6	2.0065280623651042e-23	2.2062653183222266e-23	6.048264513372649e-23	1.4569137028561973e-6	1.3218697223917448e-6	0	0	6.499891924518231e-23	1.545281164403131e-22
TCGA-D8-A1Y3-01A	0.0360316897653794	0	0	0.00672378216611038	0	0.136617780747169	0	0.0575901764669076	2.52476966635164e-4	0	0	0.0198199981291649	0.0510180333248945	0.0486276027258022	0.0567657443879553	0.487293178587477	0	0	0.0974857500960538	0	0	0.00177378663645136	0	0.297726887202645	0.971511750807215	6.3149999999999995	7.22	4.521428571428571	4.53875	2.52625	11.618571428571428	4.1259999999999994	6.057333333333333	8.172333333333333	13.3663	3.973519264934718e-23	3.4112333770272444e-23	4.289760287134463e-21	0	6.407608566740101e-6	0	0	0	5.199801231604127e-23	2.485899092882534e-6	9.624883005300796e-23	6.50825668506507e-23	1.0381814265875941e-21	0
TCGA-UL-AAZ6-01A	0.0971831473149628	0	0.00547647694803647	0	0	0.195601840304147	0	0.00523673013020206	0.0509951244950722	0	0	0.0346458744317606	0	0.26918301131762	0.0528283058253813	0.244866383531186	0	0	0.0439831057016316	0	0	0	0.4	0.0683935064664746	1.07942403025919	5.215	4.32	2.9	3.40875	1.5725	9.202857142857143	2.874	6.437333333333333	7.939	12.7925	0	0	5.499491130434577e-21	0	3.7343446523005618e-6	0	1.041253162834334e-22	1.1308477536147977e-22	7.689142203727276e-26	8.580950727327559e-7	0	0	0	0
TCGA-BH-A0H0-01A	0.128508029125533	0	0.0657421120656119	0.00529106249803302	0	0.253744730288859	0	0.00567011202570347	0.0443322180917733	0	0.0149949260369363	0.0058706257780836	0.0541314529655003	0	0.0504103303606962	0.202944759982208	0	0	0.168359640781061	0	0	0	0.6	0.0246789757576233	1.06185530915812	6.066428571428571	5.49	4.024285714285714	4.64625	2.68375	8.922857142857143	4.888	6.286	9.29	12.0725	0	0	8.978786955707924e-22	6.996552306007844e-23	4.569330551769784e-6	2.1014116388109094e-22	0	8.337110592957523e-23	1.8949452457622216e-6	9.015864266193203e-7	2.180137096216315e-22	6.727756575407932e-23	1.2120998905536824e-22	0
TCGA-AO-A1KS-01A	0.108703357060898	0	0.0660357456520875	0	0	0.414353720348368	0	0	0	0	0.0154525883842119	0.00453184836217205	0.0135394947759938	0.0246611570725378	0.040793676741866	0.180990287865747	0	0.0562484845102145	0.0743645987567774	0	0	3.25040469125447e-4	0.7	-0.000419048	1.07974	6.853571428571429	6.23	4.67	5.3875	2.72625	10.034285714285714	5.82	7.13	9.219333333333333	13.1638	0	0	0	0	2.649071482064141e-6	0	0	5.0057130189732316e-23	5.44825949299072e-7	1.258763891712332e-6	0	0	1.4349770939549644e-22	0
TCGA-A2-A0T2-01A	0.0653606260942046	0	0.00620681224460263	0.117568061439015	0	0.166286721799722	0.0160473577582046	0.06230014504019	0.0362212135228761	0	0.00423538839384065	0.0177329714157742	0.0169465131657997	0.0946143821051475	0.0969232880848264	0.277331830891302	0	0	0.0208615356879588	0	0	0.00136315235653542	0.3	0.0792193740982649	1.06205601663962	5.840714285714286	7.57	4.451428571428571	3.05875	2.99875	9.28	3.5999999999999996	5.693333333333333	8.906666666666666	14.1762	2.149135484725388e-22	1.9426269088156965e-23	6.407742028858714e-21	2.4356668290822006e-23	3.1450122314062107e-6	0	2.911469574443446e-23	5.453604204896048e-22	3.400146051989335e-23	4.325756954637498e-7	7.760482131701401e-23	4.9127083621808216e-23	0	0
TCGA-D8-A27I-01A	0.131199739761535	0	0.0452989641492066	0.0652063766370509	0	0.326775146037029	0.00407313271266344	0	0	0	0.039284522673935	0	0.0230273338835257	0	0.0601701311739152	0.177188875472464	0.0543153434831691	0	0.0734604340155064	0	0	0	0.1	0.158530277593012	1.01686487161549	7.895714285714286	7.88	6.324285714285714	7.97625	3.53625	10.527142857142858	8.432	8.223333333333333	10.737	16.1238	9.256983207812715e-23	0	3.232136316225619e-22	6.830192626746347e-23	4.399331748533449e-6	0	0	2.565464322315171e-22	6.007913460730609e-7	4.763127139438389e-6	0	1.3042570230772107e-22	1.2484423150274549e-22	3.678114885634777e-22
TCGA-E9-A1NC-01A	0.0485573320850004	0	0.0719905730956353	0	0	0.243622690552659	0	0.0466635114612676	0.0029220729910982	0	3.17935087205636e-4	0.0167794299122157	0.0146876718543014	0.186593341416818	0.189283530419533	0.101934088949316	0	0	0.0766478221749496	0	0	0	0	0.457540340415995	0.888580058369944	7.747142857142857	8.83	6.555714285714286	7.867500000000001	3.25125	9.892857142857142	6.806	5.736	8.688333333333333	14.515	8.659652000730168e-23	0	0	2.998428879219262e-8	2.532420444316484e-6	1.993812836354971e-24	1.5994869133683083e-22	0	3.12379157547282e-7	1.977220002510295e-6	1.6300945395023407e-23	0	2.4267429852797827e-23	0
TCGA-BH-A1F5-01A	0.101467873725966	0	0.0241558638726887	0.0165802540921274	0	0.241262853115321	0	0.00236164519157493	0	0	0.00169218931379953	0.00900593552214568	0.00316550192738554	0	0.0302658510104369	0.262394132966694	0.0388400589417675	0.00103775845199025	0.216143120530745	0.0296777505333997	0	0.0219492108039583	0.7	0.00866140369647149	1.08030106535558	4.719285714285714	4.46	4.277142857142858	5.3125	1.7825	9.23857142857143	6.29	6.639333333333333	8.242333333333333	13.215	5.301767286814957e-22	0	4.894972488166598e-21	1.0792917547480789e-23	3.6151637581325612e-6	1.1027186525229705e-23	2.7269675007392326e-22	0	4.462130714434218e-8	0	0	2.593296342650064e-22	1.6230968020511491e-22	4.1870456697752467e-22
TCGA-EW-A6SB-01A	0.0049271970835506	0.0228689404494131	0.240827695434546	0.0729649819126412	0	0.1522575194993	0.00659665612167351	0.0879472844313683	0.0856653726422881	0	0	0.0439595137888783	0.00552763010380754	0.0656794256797266	0.0572987980045515	0.0875914296451529	0.0513205932379757	0.00508804936575915	0.00947891259936763	0	0	0	0	0.38445110566899	0.922864006600919	7.8621428571428575	7.07	5.897142857142858	8.72625	3.63625	10.061428571428571	7.494	4.907333333333334	6.824666666666666	10.995	4.7211750416682553e-23	1.9402769549867154e-23	0	5.370122415043363e-9	6.058594081295894e-6	0	2.888979982664748e-22	2.6209764228596654e-22	3.797909849068815e-7	5.538186434986391e-6	1.4865897283926275e-22	2.382203648735403e-23	1.4269289180301542e-22	1.5924145321196271e-21
TCGA-AN-A046-01A	0.0684419151631883	0	0	0.0311780828508176	0	0.284069949270474	0.00126530828200382	0.0920100935921125	0.0288515781880779	0	0.0295757210997643	0.0117422412563666	0.0407152750664963	0.0631787996290674	0.137946403935771	0.1492256062419	0.0201196094947672	0.02623571022117	0.00183363143044482	0	0.0136100742775778	0	0	0.28296838047816	0.975230634666927	7.935714285714286	8.77	6.177142857142857	5.66625	4.31125	10.245714285714286	7.388	5.8853333333333335	8.934333333333333	14.4863	1.696559916772748e-22	1.2597526903886155e-22	2.128065706854462e-22	0	5.253131296050148e-6	0	4.93222690157132e-22	0	6.00899733018976e-7	5.5840943532593985e-6	2.2656895717453695e-22	0	0	0
TCGA-A8-A07U-01A	0.112097709935113	0	0.0966928730078509	0	0	0.226235865945446	0.00793535950367872	0.0639924062955962	0.0258235412787547	0	0.00709137675757965	0.0244121250362673	0.0161014108574046	0.0873843920163011	0.176664358442147	0.053356111052304	0	0.0139464652765664	0.0882660045949897	0	0	0	0	0.433850266069087	0.900200182394067	8.677142857142858	8.51	6.954285714285714	9.90375	4.47625	11.494285714285715	6.778	7.274666666666667	9.487333333333334	13.858749999999999	3.0388201635132066e-23	0	3.1132908034253126e-22	5.344268069647422e-9	6.891911772768307e-6	5.743404813918113e-23	0	3.624931153460737e-23	2.0583174314338696e-7	5.145961202385877e-6	0	0	1.3733225006849588e-22	9.33477862470212e-22
TCGA-A8-A09E-01A	0.0976327221726773	0	0.0435676703560819	0.00771642191591838	0	0.239094666325094	0	0.0299775545676628	0.00689288070477197	0	0.00385644928842263	0.0135756535493423	0.00736805511739165	0.0703972434096866	0.101720778949025	0.321335199156986	0	0.00834012894142248	0.0485245755455163	0	0	0	0.7	0.00576371199143182	1.08692951638355	4.832857142857143	3.81	3.8114285714285714	4.67875	1.56125	8.802857142857142	3.7640000000000002	5.960666666666667	8.396	13.1487	0	0	4.411859065934201e-21	2.424304314440367e-23	4.8853674926414946e-6	0	0	0	0	3.4800964978864903e-7	0	0	2.870296876044267e-22	0
TCGA-E2-A1B5-01A	0.108723846463425	0	0.0246233383063516	0.0890975330472143	0	0.433104032650901	0.00987627000149973	0	0.0646836781630004	0	0.0354141035211214	0	0.026821145077624	0.00787980620510682	0.0740030253021588	0.0791185732745277	0	0.022862877909761	0.0237917700773074	0	0	0	0	0.420625508408382	0.908983883513309	9.717857142857143	10.21	6.957142857142857	10.735	4.37125	10.304285714285713	8.422	7.035333333333334	9.985333333333333	13.2937	0	1.332390917669003e-22	0	0	6.45311019364983e-6	0	0	0	5.235163223572227e-7	6.589938944490701e-6	0	1.9701627296265034e-23	0	2.19001401423411e-22
TCGA-E2-A1IF-01A	0.110763531974095	0	0.0475395910142779	0.0457546610994136	0	0.128206338962424	0	0.00514083176871634	0.0668204875005911	0	0.00672083873779234	0.00843055576256154	0	0.340351257960809	0.0176981636242045	0.180308620243074	0	0.00369267724771423	0.0385724441043259	0	0	0	0	0.201552538901624	1.02074226686678	6.1935714285714285	6.43	4.437142857142857	6.047499999999999	2.7487500000000002	8.934285714285714	6.298	6.55	9.768666666666666	15.3975	1.633857906121146e-22	1.2427335975577353e-23	0	7.476957844509279e-24	4.66068298962301e-6	0	0	0	1.6713644463774879e-23	6.801950058472221e-7	1.1293828124908989e-23	8.211793567366031e-23	3.186270188090946e-22	3.3539276260961685e-24
TCGA-D8-A1XA-01A	0.0710587807159721	0	0.00925364639683215	0	0	0.153325500049484	0	0.0177599688898399	0.0347508474537585	0	0.00822422523920079	0.0069955989726381	0	0.255594102738752	0.0559970286616034	0.261728884632216	0	0	0.1207355984188	0	0	0.00457581783090241	0.1	0.135579894290099	1.04711286889402	5.462857142857143	4.52	4.524285714285714	5.51125	3.22125	9.922857142857143	4.18	6.497333333333334	7.782666666666667	13.7513	0	0	4.1353056089835386e-21	2.610959959060171e-25	1.7508416069776568e-6	4.00353826903395e-23	0	1.888906630753344e-22	1.6173797739029225e-6	1.7571630998813454e-6	0	0	7.161080939597842e-23	0
TCGA-E2-A15A-01A	0.0831661616801449	0	0.0400793010363102	0.0567643864726978	0	0.274455275423142	0	0.0423385887216314	0.00591401870607466	0	0.0169025332875557	0.0226853740952975	0.0173183906918172	0.0331120227887438	0.104276433112207	0.222280823527325	0.0150107178026553	0	0.0656959726543977	0	0	0	0	0.177769129136096	1.01287459741185	7.025	8.14	6.035714285714286	6.215	4.3175	10.378571428571428	6.012	6.954666666666666	8.865666666666666	14.2538	1.5133807598158466e-22	5.969695798282148e-24	0	1.650726212474697e-23	5.999689962397442e-6	0	2.8076480019914425e-23	7.709809775569789e-23	2.2522033394284465e-7	1.818199703527062e-6	0	0	0	0
TCGA-PL-A8LY-01A	0.102807680199799	0	0.115672572841867	0.127663427261598	0	0.142468474926859	0	0.0588337052396587	0.0747333836002429	0	0.044061507379973	0	0.0297626493506697	0.0152342848599149	0.00489643662222096	0.271807826650822	0	0.0120580510663752	0	0	0	0	0.5	0.0490608426191471	1.06047317632803	5.601428571428571	6.63	5.0842857142857145	4.565	2.17625	8.408571428571427	4.59	5.96	8.553333333333333	11.567499999999999	0	0	7.618628450359062e-22	0	2.3390615466800517e-6	3.091953257923573e-23	0	9.612902517811307e-23	2.794906706728435e-7	1.2826615803552795e-6	1.0545960817368989e-22	0	0	0
TCGA-B6-A408-01A	0.05458186241519	0	0.0915666006989781	0.0539739157862237	0	0.250756263807524	0	0.0668566653984498	0.052089628367634797	0	0.0435122043055502	0	0.0108996967449267	0.0806361937423566	0.0492313995056242	0.224111509448593	0	0.00312571500878742	0.0186583447701619	0	0	0	0.1	0.149980054797279	1.02213288040392	8.127857142857142	7.7	5.7457142857142856	7.75	2.9387499999999998	10.425714285714285	6.068	6.1706666666666665	9.387333333333334	14.2125	0	5.448686679243324e-23	0	1.1656633306179053e-10	2.7206885971378454e-6	1.0506222880671312e-22	0	1.4234267785318465e-22	1.7328749452531017e-6	4.044168747079974e-6	6.811894136740351e-23	1.3907937816116713e-23	0	1.754121080582817e-22
TCGA-AR-A5QM-01A	0.105565449717174	0	0.0212010214089877	0.00375147092401264	0	0.194392758625898	0	0.0142045565141854	0.0264159803615625	0	0.0180702510051078	0	0	0.264897058707036	0.01863427005189	0.154049163093581	0	0.031854215948531	0.146963803642034	0	0	0	0	0.208049444100635	1.00600096024818	6.668571428571428	7.12	4.497142857142857	5.48	2.25625	9.887142857142857	6.176	6.990666666666667	9.734666666666666	14.655	6.126844760941601e-22	2.5324978473776406e-22	0	0	3.482272545648545e-6	3.6778012218292547e-22	0	2.028868951007625e-22	7.49853806236203e-7	3.698141187712829e-6	1.2698626297425145e-22	5.018551445988363e-23	8.918726937484907e-23	0
TCGA-4H-AAAK-01A	0.094050497264858507	0	0.0377571498239665	0.0313740347782108	0	0.298384546096596	0	0.0158848925798839	0	0	0.0256374661114758	0	0.0621310831300322	0.0290994169977149	0.0527932787944804	0.21850806410589	0	0.0138318854976236	0.120547684819268	0	0	0	0.3	0.0797354611824235	1.04462385332815	6.364285714285714	5.52	4.065714285714286	5.73	1.82375	8.805714285714286	5.422000000000001	5.961333333333333	8.766333333333334	15.4763	0	5.590899763850422e-23	0	0	2.1005579537853928e-6	1.2678494959027647e-22	0	5.101179571799156e-23	1.7685617951961202e-6	8.962406026542513e-7	1.5649349779135416e-23	3.252577177300836e-23	8.444779275388708e-23	2.371494648517663e-22
TCGA-BH-A1F2-01A	2.12552217324057e-5	0	0.00814836195186906	0	0	0.28647224556884	0	0.0254297668866076	0.0557156214126719	0	0.0220274712675237	0.00628945096961791	0.0378365892570215	0.394283010034709	0.00237151679917832	0.0692240361453183	0	0	0.0856382418266714	0	0.0065424326582391	0	0.2	0.109392562845991	1.07450417064112	4.992857142857143	5.58	4.92	3.92625	2.0475	10.497142857142858	5.532	7.553333333333334	9.994666666666667	14.8025	0	0	5.780663146585845e-21	0	2.812904258659969e-6	8.235153343824618e-24	6.516089972558519e-24	0	9.864717127773117e-23	0	7.308034169733943e-24	0	0	7.880757312707963e-23
TCGA-C8-A12W-01A	0.074932623352478	0	0.116649444779188	0.00504951832213335	0	0.109689065691886	0	0.00494466374298852	0.0491946976014772	0	0.0213102900033063	0	0	0.256597713759529	0.0499092442184093	0.281817528533737	0	0	0.0299052099948677	0	0	0	0	0.298372025774177	0.9690583568082	5.9035714285714285	5.81	4.292857142857143	6.41	3.075	9.787142857142857	2.978	5.286666666666667	8.803666666666667	14.69	1.8915400798420445e-22	1.9210063000584368e-23	0	6.199349607641924e-24	4.776577132655352e-6	0	0	0	9.051697336507319e-23	2.572290821488221e-6	4.5095848799286144e-23	9.487916393195545e-23	6.657533710720599e-22	0
TCGA-GM-A2DI-01A	0.0720924919978388	0	0.0132116175026664	0.164542452551975	0	0.322544046986917	0.0351071590296158	0	0	0	0.0575562905653967	0	0.038290671635257	0.059153906958375	0.0943898439354895	0.101267171015794	0.00175962879317523	0.00192737099037263	0.0381573480371262	0	0	0	0	0.388171373940977	0.92425398243808	8.14642857142857	8.76	6.575714285714286	8.5025	3.995	9.57857142857143	8.134	5.922	8.747666666666667	13.975	0	0	1.0395086715499192e-22	4.92489352855742e-8	5.762149044871849e-6	3.37838351599307e-23	2.3299474121265924e-22	0	8.940922375529109e-7	7.3249493112917976e-6	0	0	0	4.8118866229224995e-22
TCGA-GM-A2D9-01A	0.0689175051267346	0	0.0822322353275333	0.0148549746008126	0	0.210955423230267	0	0.00178010148250933	0.0488148347841997	0	0.0199595639049655	0.014823249303888	0.024850610157878	0.0906960791163049	0.0597231600160347	0.339605505659163	0	0	0.0227867572897086	0	0	0	0.2	0.107583259581428	1.04280697920073	5.173571428571429	5.09	3.7600000000000002	5.465	1.865	7.927142857142857	5.848	5.284666666666666	8.809000000000001	13.4913	6.1405700865957125e-22	5.842703416507289e-23	4.862198140710648e-21	0	2.8645799048679348e-6	0	4.1361457398933246e-23	0	6.448876232585941e-8	0	0	1.080038322895223e-22	0	0
TCGA-BH-A18V-01A	0	0	0.00625707725706727	0.0427168572022593	0	0.211646964264491	0.00471795329323783	0	0	0	0.0413324861365037	0	0.0327505772939399	0.350386096197253	0.072347200245513	0.179306398022133	0	0.0354693557836763	0.0230690343039259	0	0	0	0	0.274127042160145	0.994935205472191	7.711428571428572	9.36	5.7542857142857144	5.93625	3.9587499999999998	10.992857142857144	6.822	6.944	9.214333333333334	13.879999999999999	1.5449885588227263e-22	1.1835504542252477e-22	9.496238358643067e-22	2.967216086924109e-23	6.756133779966859e-6	0	6.866083360184087e-22	3.6361840855595033e-22	3.2867945793925884e-7	1.5907254785178175e-6	0	2.1577494084737463e-22	1.1074191233112216e-21	1.0812076967546276e-21
TCGA-LL-A441-01A	0.27700506147823	0.0133739918939619	0	0	0	0.234386800819991	0.00717025149367596	0	0.0440485526842888	0	0.103809812191022	0	0.0159368209091404	0.217922664065848	0.0679555627693288	0.0183904816945136	0	0	0	0	0	0	0	0.54461129943591	0.841403711943623	9.589285714285714	8.99	6.989999999999999	12.85	3.66875	10.352857142857143	9.065999999999999	6.846666666666667	9.797	14.555	0	0	0	2.2847300108135904e-7	2.2807993759489236e-6	2.572557862364091e-23	1.931701044578971e-22	1.6954708371022522e-22	1.7640977168418865e-6	7.479730142744343e-6	0	0	9.2277254570516e-23	0
TCGA-BH-A0E6-01A	0.251764442460986	0	0.185645009740419	0.0203819554546566	0	0.0960590014320657	0.0258506072408945	0.0195304924078849	0.034438215832305	0	0	0	0	0.284413096432883	0.051398860462291	0.0124112953297809	0	0.00125651533535043	0.0168505078704819	0	0	0	0.1	0.156090037178484	1.02495606927566	6.311428571428571	6.69	5.63	9.08	3.29125	9.057142857142857	5.086	5.753333333333333	8.934666666666667	13.6638	3.6188112155736878e-22	0	0	0	5.008157800472698e-6	0	3.089078331325469e-22	0	0	1.394809141259908e-6	1.3958277268848711e-22	0	1.5091252194442066e-22	1.518917450078302e-21
TCGA-E2-A1II-01A	0.0190176283283142	0	0	0.0317238300630907	0	0.388476000172696	0.0361703605874643	0.0645466875850737	0.0428769187506425	0	0.0205690155385218	0.0176850739002205	0.0168652722192879	0.0427972177711551	0.161557012798638	0.0948215246345035	0.00601204926242665	0.00554647797604821	0.0427105784452718	0	0.00862435196664461	0	0	0.368520763339322	0.938129989003784	8.475	9.78	6.787142857142857	8.19875	4.3425	10.685714285714285	7.026	5.64	7.851333333333334	11.4087	0	0	1.8422761275504525e-21	2.9012619013192767e-9	6.7982901392499015e-6	2.008730655517421e-23	0	0	4.777914343536681e-7	5.401866864128182e-6	0	2.921486523547358e-23	6.810894497859002e-23	4.7638984720546314e-23
TCGA-LL-A440-01A	0.0623395368451175	0	0	0.00843835516288685	0	0.170433946239189	0	0.00132353516678647	0.00549070917016854	0	0.0327194569973444	0	0.0172655926339722	0.27085864389101	0.0222801616432789	0.285598469294661	0.0151046853335457	0.00931559514595892	0.0988313124760802	0	0	0	0	0.377334021941357	0.933010750618262	7.815714285714286	6.61	5.752857142857143	6.48375	3.2	11.232857142857142	8.868	7.943333333333333	10.627666666666666	16.8238	0	1.172870913871476e-22	0	6.758790832186656e-23	6.680595022670482e-6	0	0	0	1.736057144940064e-6	2.3135468088259163e-6	0	0	1.8299848803852503e-22	0
TCGA-AN-A0FS-01A	0.153500851575202	0	0.0400812489095307	0.0119455849010368	0	0.201523337503767	0	0.0386401741893683	0	0	0	0.0163875908406437	0.00561270876194413	0	0.0103547358584021	0.323659701734694	0	0.00559512703795516	0.192294482112011	4.04456575444408e-4	0	0	0.7	0.0143072641507586	1.07518367364002	5.542857142857143	6.23	4.691428571428571	4.5775	1.78875	9.118571428571428	6.202	6.8806666666666665	10.678666666666667	15.8613	0	0	0	1.2452514395537987e-23	1.7904375764178714e-6	0	0	0	0	7.771473411937886e-23	7.026482097957329e-23	4.925866509685041e-23	1.341652201263955e-22	1.1066063822375196e-22
TCGA-GM-A3XL-01A	0.0173354004586756	0	0.0870100937798017	0.145421571195243	0	0.125847246585332	0.0425719802644023	0.0636630831226147	0	0	0.0673225357027077	0.0174139151647346	0.015877903935495902	0.0170163791131359	0.135954641437991	0.207926555297948	0.00455716755697786	0.0181000039308788	0.0339815224540615	0	0	0	0	0.309173073623266	0.960017483998377	7.7492857142857146	8.31	6.378571428571428	6.45625	5.2275	10.164285714285715	7.256	6.316	7.645666666666667	12.2925	0	8.43486839951794e-23	0	0	6.054079293181744e-6	3.9885759013023115e-24	5.663738267408472e-22	0	2.9242395500609066e-7	4.106548218507858e-6	1.2323015486856626e-23	2.954109936431066e-22	1.1694221723198318e-22	1.7640695789562375e-21
TCGA-AC-A62Y-01A	0.0544154244269909	0	0	0.0265474279494656	0	0.130193739040239	0	0.0159912655627429	0.0041912796419238604	0	0.0130273313251742	2.28379798392118e-4	0	0.373768501577949	0.0421409503165349	0.314965714709762	0	0	0.0236993564725869	0	0	8.30629178238306e-4	0	0.180306110420557	1.06085777846702	6.115	6.78	5.291428571428572	3.725	2.57375	10.23	5.984	7.084	9.052666666666667	13.6212	0	5.983833378609206e-23	2.043625235898536e-21	1.5707518678484015e-23	3.5811639401700916e-6	1.4246365310168264e-22	0	1.5911077724891403e-22	1.8150165298173253e-22	2.538970725069019e-6	1.3920044678040752e-22	0	0	0
TCGA-S3-AA12-01A	0.0903137940388381	0	0.157327224682458	0.0642762790054296	0	0.1766866799619	0	0.0116139077688892	0.0458644803133411	0	0.0328972760119108	0	0.0325690992471074	0.0106284265581591	0.0285484695886319	0.267741046525807	0.00734938209367384	0.00128488968459234	0.0723799579286455	0	0	5.19086590616797e-4	0.8	-0.0196804	1.07118071083878	4.5528571428571425	3.7	3.06	3.87	1.46125	7.7371428571428575	3.656	5.277333333333333	7.407	12.4987	0	0	6.0145476500280285e-21	0	6.866550525039184e-6	3.0332356160547096e-22	0	0	7.109311980866431e-7	8.353111883456439e-7	8.66128402372565e-23	0	1.3791619310636175e-22	0
TCGA-A2-A0YD-01A	0.0695525527622368	0	0.0079272133497718	0.0391500517447665	0	0.308274035259812	0	0.0157454755984535	0.0107537951769123	0	0.0395892589451488	0	0.0474027022018163	0.0448941757789094	0.0671322588837664	0.261448831383994	0	0.00805241483797228	0.0770197369504534	0	0	0.00305749712598654	0.1	0.114248494337777	1.03857307043662	7.252142857142857	7.34	5.827142857142857	6.78625	3.15125	10.008571428571429	7.458	7.949333333333334	10.615333333333334	15.6375	0	9.526419635477182e-23	0	1.3585134844363146e-22	3.991423087394743e-6	2.781444415665669e-23	0	3.610400630131246e-22	3.5817105879845e-7	1.8795073378981611e-6	0	2.2751405662893153e-23	2.4540856089277059e-23	0
TCGA-AN-A0XO-01A	0.0275447991949516	0	0.00413421521409417	0	0	0.213506957254978	0	0.0106004161174279	0.0604729007893602	0	0.0496886303901805	0.01679124092267	0	0.434334539575397	0	0.037362719707417	0	0.0945954211257975	0.050968159707726	0	0	0	0.1	0.125254325731146	1.07404	4.409285714285715	3.7	3.3742857142857146	2.6	2.10125	8.461428571428572	5.432	6.946666666666666	9.230666666666666	15.4337	2.551615117513654e-22	7.280221037467956e-23	5.451978122524841e-21	1.6709342967146862e-24	5.702831830951511e-7	2.3648806600569905e-24	2.3365144647658893e-23	0	0	0	0	3.021993013675136e-23	1.3951840955016008e-22	0
TCGA-B6-A0WS-01A	0.141831101536129	0	0.0432651013368046	0	0.034070745981703	0.216519331207963	0.0104349048540892	0	0.0746266887622197	0	0.0210001303343556	0	0.0268176979902539	0.187331182374526	0.100886823785596	0.0608932902081781	0	0	0.0823230016281817	0	0	0	0	0.261476309828797	0.977036809630929	8.315714285714286	7.38	6.621428571428572	7.7700000000000005	3.97625	10.432857142857143	8.024	6.808666666666666	9.437666666666667	14.8012	0	5.169337763546994e-22	0	0	5.727195567032651e-6	1.4784591631100188e-22	4.764383255913578e-22	0	4.341905603093887e-7	6.691698049111812e-6	0	0	0	1.7707028259773698e-22
TCGA-EW-A1OY-01A	0.128312326675568	0	0.0458009553302606	0.0307959443132433	0	0.255443155294586	0	0.026462689571139	0.0273351088275452	0	0	0.016735438435938	0.0183220752857831	0.123571092880865	0.117048578557555	0.156610666746227	1.19801965286103e-4	0	0.053442166116003303	0	0	0	0.4	0.0648710375053605	1.06053161482435	5.159285714285715	6.29	3.5185714285714287	5.84	1.4525000000000001	8.681428571428572	4.608	5.121333333333333	8.365666666666666	13.008750000000001	0	7.788368648857321e-23	0	1.4783929926738608e-23	3.098331532774517e-6	0	6.739098417919362e-23	0	1.2128477462496695e-7	9.982320287747954e-7	4.275852256551399e-23	0	0	0
TCGA-AN-A0FJ-01A	0.055124790907729	0	0.00788402138767784	0	0	0.288899779810787	0	0.0595375981999151	0.0159609514631396	0	0.0119583755245776	0.0276586200202372	0.037252698088655	0.271258130484538	0.0845595681733522	0.119660324313367	0	0	0.020245141626024	0	0	0	0.2	0.100693871485419	1.06190621042594	5.719285714285714	5.09	5.344285714285714	2.97125	2.535	8.358571428571429	6.74	5.27	8.68	13.432500000000001	0	0	0	0	2.7485856612156726e-6	3.410600612825065e-23	0	6.226974015362136e-23	9.818775911745117e-8	8.73544410080489e-7	2.8120925220638463e-23	0	2.1947658696420498e-23	0
TCGA-A2-A3XV-01A	0.0711254547213021	0	0.0155727817490463	0.0358079683107099	0	0.136962747045359	0	0.0524707477494845	0.0263057536541781	0	0.0105646005550475	0.0163210296847158	0.0103378123751309	0.0215808532273772	0.0418511945093118	0.545834314108349	0	0	0.0152647423099878	0	0	0	0.3	0.0972628452797409	1.07037700403825	5.367142857142857	4.46	3.662857142857143	2.47375	0.92625	9.301428571428572	4.39	5.561333333333334	8.022333333333334	13.0388	8.097712277130615e-24	0	0	3.9248435989547503e-23	5.289626518247702e-6	0	8.436657328724622e-22	0	4.8901604631845605e-24	1.9772433729155525e-6	2.18684190588447e-23	1.3285601919655835e-22	0	0
TCGA-3C-AALI-01A	0.116319094296316	0	0.0240116717345525	0.11002664084735	0	0.244906213696941	0	0.0205358860683728	0.0591910888222165	0	0	0.0306855079968599	0.0263715665155796	0.175448786543558	0.0977726678741614	0.0199222571810534	0	0	0.0748086184230385	0	0	0	0	0.218323383358705	1.00115820182836	7.367857142857143	7.7	5.612857142857143	6.37875	3.225	8.917142857142856	4.914	5.732	8.349	13.9125	6.53195959110353e-25	0	0	0	5.4306438569963665e-6	0	0	1.188256135745348e-22	1.2721814030059852e-6	4.6960822339556624e-6	1.0773491193944398e-23	8.400713951141303e-23	1.236998221385716e-22	3.512899968099294e-22
TCGA-BH-A18P-01A	0.10021850854517	0	0.0333801547127837	0.0233038610601457	0	0.218105280957025	0.00647457314328851	0.0248614719108629	0.0179921834252993	0	0.0463865341079602	0	0.00338869074327279	0.167493139703492	0.0846350539039179	0.201937240305019	0	0.0375364022707513	0.0342869052110128	0	0	0	0.1	0.115684434388741	1.04189301829224	6.155	6.64	4.5042857142857144	4.93125	2.93	9.058571428571428	6.61	6.265333333333333	8.941666666666666	14.2975	1.6064766900153925e-23	4.8183931293916675e-22	5.746074975551551e-21	0	6.095566367344992e-6	0	5.301901664168694e-22	4.426801689591213e-23	1.4718635273348488e-7	8.37070243364015e-24	0	2.0464776857618694e-22	0	0
TCGA-A7-A3J0-01A	0.0711159350266584	0	0.0424360436275882	0.07331730534671	0	0.126924474423877	0	0.0854422990379025	0.0638472505619182	0	0.00622253531105064	0.0271973891997422	0.0131239488373595	0.148155027786836	0.126896090022636	0.182815298935239	0	0	0.0325064018824821	0	0	0	0.1	0.142968866998123	1.03343942259465	7.1814285714285715	7.56	5.57	7	3.3675	9.975714285714286	5.497999999999999	6.918666666666667	9.197666666666667	12.5638	0	0	0	0	3.646119893458897e-6	3.0856147385288984e-23	0	1.8454636202055695e-22	7.450924783726497e-7	3.620118021026876e-6	4.206175704575047e-23	0	1.6469320819977113e-22	1.2463482145819277e-22
TCGA-E2-A15C-01A	0.146703763321833	0	0.0796689835309343	0.0770857893809653	0	0.286186155150791	0	0.0424828076812064	0	0	0.0323100547037374	0	0.0105738160196692	0.0209517336581895	0.0665679377074458	0.178346732043925	0	0.00736178777182006	0.0517604390294833	0	0	0	0.7	0.0073963220752633	1.07699490973409	6.536428571428571	6.86	4.652857142857143	8.675	2.09375	8.392857142857142	5.48	6.1626666666666665	9.097	14.2837	1.3912675779485998e-22	1.3550787142411115e-22	0	9.194775574514773e-8	3.1937716693258267e-6	6.427803851416569e-24	0	0	1.0257741047519872e-6	1.637216340887436e-6	1.1888392186739708e-22	0	0	0
TCGA-A7-A0CJ-01A	0.0875888819817937	0	0.0164689533402603	0.0344468970994934	0	0.249241864994936	8.32418191953077e-4	0.0461406671195048	0.0229721623147131	0	0.0430901468316801	0	0.0282646525827543	0.200523549857264	0.0573889656508927	0.144425808224942	7.379563765731e-5	0.0398386697102717	0.0287025664618843	0	0	0	0.6	0.0382529636499429	1.07481990257924	5.787857142857143	5.25	4.924285714285714	3.375	2.24125	9.16	4.19	6.436	8.223666666666666	12.9488	0	0	0	5.885048984795499e-23	5.182328935289418e-6	0	0	0	2.4679888486569276e-8	2.6423109409469434e-6	2.6189199429676938e-22	2.560501172817162e-24	7.010034240700651e-23	1.1430420459718985e-21
TCGA-BH-A0HU-01A	0.11050699920914	0	0	0.116373155665617	0	0.154963283145192	0	0.0532540256489542	0.0827097755016289	0	0	0.0491106082901858	0.024318973196075	0.114428044797248	0.0300152980251814	0.192941822648625	0	0.00873751528027639	0.0626404985918769	0	0	0	0.6	0.0305970738806108	1.07453804979582	6.135	6.75	4.7942857142857145	4.43125	2.2262500000000003	8.405714285714286	4.872	5.886	8.58	13.4313	0	0	2.869715516277763e-21	0	3.948901012300845e-6	4.5062823687013727e-23	1.8666963856517713e-22	0	4.5019976718181774e-7	5.903464420860224e-7	1.8104933777125874e-23	0	0	0
TCGA-BH-A0DD-01A	0.103705710708897	0	0	0.00802178803177198	0	0.357389433351842	0	0.0411001423476831	0.0154196472388505	0	0.0387461287017763	0	0.0211054995441619	0.15899848752232	0.12592794151059	0.107381426400018	0	0	0.0222037946420898	0	0	0	0.6	0.040961061353653	1.08462623040825	6.325714285714286	6.04	4.538571428571428	4.8462499999999995	2.43	9.611428571428572	4.16	6.273333333333333	8.239333333333333	13.258750000000001	1.5732779517749148e-23	0	0	0	4.2643568952609634e-6	0	0	1.3774146148869071e-22	1.1181272828716266e-6	8.26909299663543e-8	2.6585044116893577e-22	1.0227265337740661e-22	0	2.02970575373191e-24
TCGA-OL-A5D8-01A	0.026203393692982	0	0.0204488140062616	0.0557373034022999	0	0.213994508436786	0	0.0800625324026581	0.0664292481121059	0	0.0408180189622134	0.011804057911562	0.0185450501299627	0.102921218669063	0.085303364930072	0.238041561171409	8.77563897285775e-4	0	0.0388133642753387	0	0	0	0.6	0.0455300327879206	1.07253412952312	6.432142857142857	5.64	4.985714285714286	4.8412500000000005	3.0949999999999998	9.044285714285714	6.67	7.065333333333333	8.764	13.4162	1.6649560835271267e-22	0	0	2.129433598863406e-23	5.433277615381491e-6	0	0	0	1.2865506600914006e-6	0	0	0	0	0
TCGA-D8-A1JF-01A	0.115002067051692	0	0.12333675020063	0	0	0.238671682493708	0.0206238772393497	0.00854667402060624	0.00892948667340575	0	0.0583006539879522	0	0.00661471841685474	0.0961934250982248	0.0406944138355307	0.231433660503601	0	0.0145857644253828	0.0370668260530615	0	0	0	0.4	0.0663214401781516	1.04601628037745	6.711428571428572	7.08	5.2214285714285715	7.5625	2.25125	10.77	6.458	6.902	8.892666666666667	14.4113	0	1.9390339214702662e-23	0	9.752802676332239e-8	7.101753278725605e-7	2.1099227198643024e-24	2.751455995751147e-22	1.374675878514107e-23	2.490552645439075e-7	3.3022883803279647e-6	1.906259762874883e-24	0	9.0140009399434385e-28	1.9058227621562656e-22
TCGA-AR-A0TY-01A	0.0943427999968539	0	0.0710473999342884	0.0132215886267806	0	0.142593409670473	0	0	0	0	0.0171334909724055	0	0	0.28364978971619	0.0202410833840882	0.288588407762696	0	0	0.0691820299362247	0	0	0	0	0.291118763881333	0.976711669378321	5.569285714285714	4.86	4.56	7.55125	1.8975	9.022857142857143	4.628	5.822	9.229	13.5437	8.471215703360629e-23	3.083373978337091e-22	9.374078091754614e-21	1.0218435000418991e-7	1.246426235728491e-6	1.435224117347979e-23	0	3.56731079780521e-24	0	2.7231476047850912e-6	0	5.82114493805275e-23	2.0389366474597885e-23	0
TCGA-GM-A3NW-01A	0.153578633645401	0	0.0583947222696259	0	0	0.357683343883933	0	0	0	0	0.0195970826116632	0.0206629954340756	0.0216256845884562	0	0.0821998794104694	0.146342596936232	0	0	0.139915061220143	0	0	0	0.6	0.040716873456638	1.06464507513482	6.307857142857143	5.32	5.007142857142857	5.9175	2.75125	8.535714285714286	6.454	6.136	9.289666666666667	13.2212	0	4.7476844602771363e-23	5.579401200586359e-21	1.4015673527305283e-23	5.9609601134191354e-6	0	9.336481821900457e-23	1.7158124343287909e-22	9.899797541967317e-7	1.0455149036744387e-6	3.290554496182364e-22	2.451327830704072e-22	1.3480774187069955e-22	0
TCGA-BH-A0BO-01A	0.0726991635124466	0	0.0339046012198522	0	0	0.244958920508843	0.00240584146017323	0	0	0	0.0474110888037716	0	0.137291781055144	0.00809489956709391	0.013287657938701	0.186084046802959	0	0.0311493013826027	0.0944124764663824	0	0.00103490203387298	0.127265319248158	0.3	0.0901007086139475	1.04814973146708	6.077142857142857	5.61	4.895714285714286	6.2125	2.8987499999999997	9.487142857142857	6.236	9.968666666666667	10.541	15.6075	0	7.201460950589644e-23	0	4.8122274950131457e-23	4.3093635840591125e-6	0	1.1638663161124053e-23	2.5090588835276406e-22	2.809093990083414e-23	2.0569390261676114e-6	1.2879664940855516e-22	0	0	6.453422241429694e-22
TCGA-AO-A03T-01A	0.0802783294237635	0	0.127207090970888	0.0569023497766271	0	0.233788998629908	0	0.0160176232639917	0.0221272376744507	0	0.0154412518633022	0.0352916136175578	0.0340076252529245	0.125698348320093	0.110586464703901	0.119311509954807	0	0	0.0233415565477845	0	0	0	0	0.23991324619142	0.985364932458182	6.39	7	4.847142857142857	5.45	3.275	8.32	7.151999999999999	6.264	8.779	12.7637	0	0	4.8368953916401475e-21	1.054708106944533e-23	4.118808357958908e-6	9.896827444936203e-23	5.047096781317658e-22	0	1.969006637972764e-7	1.4394084520540878e-6	1.9099041305919592e-22	6.57824073985077e-23	4.9994539215178915e-22	5.009699351120437e-22
TCGA-GM-A3NY-01A	0.0682700370516592	0	0.115401594539748	0.0196555745546287	0	0.289810348890269	0	0.0342003398523134	0.0134456204963007	0	0	0.08290859055716	0.0207265320874699	0	0.11056586751009401	0.172416308431518	0	0	0.0725991860288389	0	0	0	0.6	0.0346449093499816	1.07030170784298	6.804285714285714	6.49	4.45	6.13375	3.15625	8.284285714285714	5.466	6.872	9.723666666666666	14.2425	3.285988783555553e-22	1.6499902471324174e-23	2.616431705362283e-21	0	2.3119511627555993e-6	8.278319945239858e-23	0	0	5.436153355663532e-7	7.180635800051417e-7	0	0	2.3897451967854453e-22	2.6433975066301533e-22
TCGA-B6-A1KN-01A	0.208157680314514	0	0.0225733715514548	0.137100790647296	0.0291082727245955	0.20891416281207	0	0	0	0	0	0	0.0257537628773436	0.0794199126031572	0.0516327381201575	0.00593441077252406	0	0.100677076543109	0.124839376909883	0	0	0.00588844412389576	0	0.221253584461301	0.997285817951865	6.59	7.12	6.522857142857143	5.84125	2.77875	9.484285714285715	5.046	7.273333333333333	9.793	14.4925	2.821057489667181e-22	0	7.483337540350478e-21	2.0954494464500284e-8	9.798990457099175e-7	2.3983400329406967e-23	2.736798794659462e-22	0	3.366771833407686e-24	3.0099761289868537e-6	0	0	0	0
TCGA-A2-A25E-01A	0.15285075065795	0	0.0424620324590257	0	0	0.278334787116224	0	0.0689490572773843	0	0	0.0339355277214861	0	0.0277978742460469	0.0200639093063075	0.0983322819889453	0.202010821966908	0.00942943356670312	0.00406089310092398	0.0605506979304165	0	0.00122193266167775	0	0.6	0.0240805057061174	1.07020605535959	6.512857142857143	6.17	4.647142857142857	7.733750000000001	2.91625	9.635714285714286	6.4799999999999995	6.441333333333334	9.324333333333334	13.6762	3.150743338259341e-22	1.3712846048067156e-22	7.06010292987734e-21	0	4.093713369944057e-6	9.977887591415494e-23	8.687467996685472e-23	6.002764956541183e-23	1.3412244864906544e-7	1.5717619805264133e-6	1.0201112536790454e-22	0	8.139623560569693e-23	7.596158338612154e-22
TCGA-BH-A208-01A	0.134587616187646	0	0.0809405941804783	0.0596102396055997	0	0.145456834134553	0.00787310484063565	0.0163609601985829	0.021431631067333302	0	0.00549733620357824	0	0.00462542832390093	0	0.00204246447678492	0.326942467958162	0	0.141710341312957	0.0529209815097881	0	0	0	0.3	0.0920844557207396	1.04166923810619	6.300714285714285	6.44	4.912857142857143	5.035	2.21375	9.642857142857142	5.296	6.366666666666667	10.364666666666666	16.634999999999998	2.1845376610003997e-23	0	0	0	1.3766987657360055e-6	0	6.172174321535285e-23	1.18217726624289e-22	2.316970468154254e-9	1.5674796005352244e-6	0	3.6561565208995486e-24	0	0
TCGA-D8-A1JI-01A	0.105642480502364	0	0.0401239498923709	0.0385010048773002	0	0.121328815273319	0	0.0346542408663403	0	0	0	0.027514062713237	0.06716920566872	0	0.031028871870468	0.428838946932073	0.0233900902509731	2.94825993196165e-4	0.0810667803161975	0	0	4.46724843440789e-4	0.7	2.03704788641428e-4	1.0881986605177	4.510714285714286	5.49	4.082857142857143	4.13375	1.8	8.861428571428572	5.4	6.227333333333333	8.649666666666667	11.725	0	0	0	2.667523140100956e-22	7.076498432370179e-6	2.814582089187858e-22	4.270868009589746e-22	2.889669843613425e-22	3.181910288033771e-7	5.6272763687835816e-8	0	0	0	0
TCGA-E2-A10A-01A	0.0239669221019737	0	0.0637848404449408	0	0	0.122898951002607	0	0.0243491042525322	0.027326418099768	0	0	0.0325926010427818	0	0.399311370904603	0.0410581836188519	0.240269995922954	0	0	0.0244416126089877	0	0	0	0	0.342783933930306	0.963365725680961	5.0285714285714285	3.58	4.185714285714286	4.13125	2.37125	9.531428571428572	4.76	6.564666666666667	8.757333333333333	13.79	2.6356371374039544e-22	1.294734822557108e-22	3.473033559629943e-21	0	4.825934521918754e-6	8.331063547265053e-23	0	3.6186831226548376e-22	0	0	4.120058158202409e-23	2.0017559594819155e-22	2.550454371607378e-22	0
TCGA-BH-A0WA-01A	0.0148330448034892	0	0	0	0	0.234275108316405	0	0.0523200517177239	0.0144623813906877	0.00426384748919508	0.00986399810440512	0	0	0.464728026415979	0.120463874669022	0.0298272394408133	0	0	0.0549624276522795	0	0	0	0	0.331275656517509	0.973716943841253	6.76	6.85	5.71	5.16375	2.3112500000000002	9.972857142857142	7.292	5.3133333333333335	9.286999999999999	14.11	0	0	5.424064638714014e-21	1.735305028455688e-23	1.6610335949418246e-6	1.8004184610384615e-23	0	0	1.523834818750623e-9	1.0698181494070127e-6	0	5.3341252299839e-24	7.69859685680495e-23	1.805387369827812e-22
TCGA-BH-A0DE-01A	0.0936638311102124	0	0.00547270504798204	0.00566180945498871	0	0.270242613314729	0	0.0194178519471618	0.00733890978997483	0	0.046232972590877	0	0.0455289991755593	0	0.0987273069338587	0.355758811106886	0	0.0106662898119724	0.041287899715797	0	0	0	0.1	0.131947691384138	1.03713252654921	6.63	7.37	5.5	5.5725	3	10.012857142857143	6.2	7.476	10.537666666666667	14.345	1.551578943661623e-22	2.1252770942205155e-22	4.734087750559514e-22	8.335908475624243e-23	3.5260912593217753e-6	0	0	0	8.409479628290527e-23	1.6069033385647906e-6	1.615781143238958e-23	0	8.607641799613906e-23	4.98770246928782e-22
TCGA-OL-A5S0-01A	0.0589962354804254	0	0.0178576347830905	0.0240891946930635	0	0.0948542346910325	0	0.0384578972458725	0.0365413143225841	0	6.70172194571493e-4	0.0155029794112908	0.00920770631576841	0.340563756506532	0.142519115259645	0.174427374317731	0	0	0.0463123847783924	0	0	0	0	0.357471618971845	0.94993003550236	6.771428571428571	5.78	5.302857142857143	6.09375	1.3912499999999999	9.965714285714286	7.118	5.260666666666666	9.013666666666667	14.0363	3.106346352972034e-22	0	0	0	4.4918462475060815e-6	0	0	4.877833350365959e-22	3.7513038256156734e-7	1.3200580002582914e-6	0	0	0	0
TCGA-WT-AB44-01A	0.0401596221094912	0	0.101234847163735	0.0551425531469131	0	0.185864426363304	0	0.0485424657814898	0	0	0.0134324586410164	0.0129677094400077	0.00727566403594663	0.0854569567582596	0.0184604157795855	0.352066381204503	0	0.0419771789231451	0.0374193206526033	0	0	0	0.5	0.0547534329652995	1.06201040894299	4.626428571428572	4.17	4.267142857142857	3.44375	1.35125	7.832857142857143	3.706	5.16	7.514666666666667	13.6363	2.213031422273044e-22	2.5822868310989625e-23	0	5.316926819073416e-24	2.3896677788108015e-6	2.31911813360267e-24	0	2.536809679084827e-22	5.267845521537113e-7	1.5702062743839786e-6	1.289970758549398e-24	6.933534283763036e-23	1.3219093650589765e-22	3.8155849196296907e-22
TCGA-D8-A13Z-01A	0.074034277769981	0	0.00998475185039011	0.0169046104091187	0	0.174369831185695	0.0119084413725277	0.0211736845304375	0.0234653341983102	0	0.0471807745861648	0	0.00169466509608052	0.328203361025488	0.0480865803663612	0.168887161418478	0	0.0527850949389753	0.0213214312519915	0	0	0	0	0.370554355846312	0.936659276806391	7.674285714285714	7.23	5.837142857142857	8.0275	3.77875	10.888571428571428	7.202	7.274	9.727333333333334	14.9512	5.866322753271688e-23	7.924348516040259e-23	2.496873361741551e-22	8.910709680510408e-8	2.156748325350357e-6	1.1475756447705116e-23	5.964454689427347e-23	1.0961951287303909e-23	2.1261268226504295e-23	2.7411287271892005e-6	6.67114611546244e-24	0	0	2.9970442903323147e-22
TCGA-BH-A0B9-01A	0.0650457982582702	0	0.00703560295200796	0.0981224341370041	0	0.240981562886054	0.0341288740294686	0.0594227041727153	0.067171231695061	0	0.0189556738637889	0.00476586888935319	0.0138909282349518	0.0633700739440228	0.143216677664951	0.0913562599152657	0.0587887535929782	0	0.0337475557641069	0	0	0	0	0.320068558042804	0.956585241683973	9.149285714285714	10.44	7.174285714285714	8.4725	4.4375	10.704285714285716	9.491999999999999	6.6673333333333336	8.528333333333334	12.375	0	5.223928656294253e-23	1.2168021793647998e-21	9.487266990105902e-8	2.745122068389325e-6	8.149112845433225e-23	0	7.444251839216512e-23	5.776235156840314e-7	5.4033453387936795e-6	1.5067062879947256e-23	0	0	0
TCGA-EW-A1IW-01A	0.126139335656976	0	0.00380297556173971	0.0244819762479242	0	0.383599428043023	0	0.0226096785995254	0	0	0.0420670589140916	0	0.029310898516063	0.0278785015802934	0.0880313502002261	0.183160132605269	0.00949663077176545	0	0.0594220333031028	0	0	0	0.2	0.111210698636263	1.04440268011328	7.208571428571429	7.04	5.127142857142857	7.85	2.93125	9.877142857142857	7.806	8.039333333333333	9.977666666666666	15.0087	2.29669903319601e-22	0	6.832310704831337e-21	3.2011727699877475e-8	1.6644201010724404e-6	2.382323280324871e-23	0	0	5.234988221974151e-23	2.022915675127657e-6	0	8.806559947050485e-24	0	1.5161294696690314e-23
TCGA-A8-A07P-01A	0.0839339986778281	0	0.0910787606619144	0.0263804975837187	0	0.193392573453615	0	0	0	0	0.00579917850933106	0.0149244966022545	0.0247852852550969	8.38260956897678e-4	0.0286521341681006	0.284914157870432	0.00150160613416778	0.015873137732593	0.22792591239405	0	0	0	0	0.210345676249665	0.995169910120068	5.686428571428571	6.93	3.6871428571428573	3.9299999999999997	1.97	9.87	6.61	6.116666666666666	8.650333333333334	14.5113	0	9.368464951245592e-23	7.940630115928476e-21	1.1129234673353991e-22	2.0114226036773327e-6	0	0	1.36466575392932e-22	0	2.7945128891811356e-6	8.89665254359391e-23	0	1.977144307872921e-22	0
TCGA-A7-A13E-01A	3.69325935473808e-4	0.00364295075104126	0.0212698865245229	0	0	0.311854221526864	0	0.0512484967952587	0.0701305914235213	0	0.062273201661772797	0	0.006292294968162	0.405515926148994	0.00178329699146358	0.0395762529406782	0	0.0064440723727206	0.0195994819595266	0	0	0	0.1	0.130597263707823	1.07023468129125	5.205	8.73	4.801428571428572	3.23375	2.0975	8.971428571428572	3.446	4.966	8.292333333333334	13.39	0	0	0	0	3.9201305219270556e-6	0	0	1.505353556569035e-22	3.7399934152380447e-7	1.9726179811064973e-7	0	0	0	0
TCGA-A8-A09W-01A	0.0645866290016513	0	0.0248067395741778	0	0	0.243291482609985	0	0.0155302411490073	0	0	0	0.0161792478766925	0	0.00657337507666325	0.101209222225017	0.355762479304199	0.0152633121309185	0	0.156797271051689	0	0	0	0.1	0.117739982593352	1.04139100369376	5.865	6.09	4.671428571428572	4.48	1.68625	9.505714285714285	4.25	5.9639999999999995	9.275	13.1613	3.0839530625221724e-22	0	4.167838739729238e-21	2.2188213575042273e-24	3.017792450730892e-6	0	2.5632024967639673e-22	2.876867521689398e-22	8.611246652347834e-24	1.120824022075009e-6	0	0	1.7967147989235937e-22	0
TCGA-D8-A1JT-01A	0.0171188120136046	0	0.0375385583095796	0	0	0.0742632334549863	0	0.0503590255309138	5.40844580610719e-5	0.0337826672986086	0	0.027363944793748	0	0.290399494595352	0.0720171798555718	0.30614901836767	0	0.0185032837635949	0.0687944571044322	0	0	0.00365624045387701	0.6	0.044139083250322	1.10688975281725	4.512857142857143	2	4.192857142857143	3.8825	2.725	10.141428571428571	3.35	6.688666666666666	8.203666666666667	12.0162	4.1471611569792885e-22	0	3.594923453400873e-21	0	3.5925186964135515e-6	7.998003600810177e-23	0	0	2.537467602078359e-7	1.9396608867309393e-8	0	0	0	0
TCGA-AN-A0XL-01A	0.122875005552515	0	0.0429390247825937	0	0	0.254680642350738	0	0	0	0	0.00683717160829342	0.0178802839099618	0.0570608112791106	0	0.0482595441489967	0.252757951394647	0.0122898346860044	0	0.184419730287139	0	0	0	0.6	0.0316582360164273	1.06293638172917	5.842142857142857	5.64	5.425714285714286	4.575	2.7025	9.074285714285715	6.048	6.427333333333333	10.632666666666667	14.9075	0	0	3.444647335552547e-22	0	4.2486891260805116e-6	4.6552810078676815e-23	0	4.336048617152735e-23	8.528889527740142e-8	1.925437641058494e-7	1.1008784316630136e-22	0	2.57521159708481e-22	1.3885098185044343e-22
TCGA-E2-A570-01A	0.150327456011919	0	0.0725737271812695	0.0332428347793248	0	0.248915710019273	0	0.00594449411018578	0.0319845010650008	0	0	0.0225024926122005	0.0410239857694188	0.0252825362563293	0.0179795952120395	0.244117605985436	0	0.0163125266359318	0.0869713569758618	0	0	0.00282117738580894	0.7	-0.00724555	1.07404550847827	5.157857142857143	5.17	3.642857142857143	3.7375	1.04	7.864285714285714	4.1579999999999995	5.9879999999999995	8.708666666666666	14.9563	0	0	0	0	2.418274377059632e-6	2.865127437306056e-23	0	0	1.2263531478696067e-23	8.608680199230721e-23	0	8.32905647632332e-24	0	0
TCGA-S3-AA0Z-01A	0.101874994295662	0	0.0691787179677784	0.0720264678520077	0	0.130371916061714	0.00370006272184276	0.109260001272836	0.0147194700112262	0	0.0647220861640196	0	0.0458591205641801	0.14178922494791	0.0817585233991141	0.15681514036025	0	0	0.00792427438145875	0	0	0	0.1	0.127505182509769	1.03127964003175	7.617142857142857	7.48	7.065714285714286	6.715	5.09625	10.711428571428572	6.989999999999999	7.221333333333333	8.944666666666667	12.647499999999999	0	0	3.439798073555153e-23	0	6.5512949337455105e-6	0	0	5.4482346387240995e-22	9.477522778910546e-7	1.282739988273131e-6	0	0	0	9.573517328309081e-22
TCGA-LL-A8F5-01A	0.0613836796053227	0	0.241856979501772	0	0	0.128729481394589	0	0.00848810904679234	0.0101548977794365	0.0473524140395137	0	0.0256135437305318	0	0.304849435057857	0.0781198258261957	0.0755505278943292	0	0	0.0179011061236606	0	0	0	0	0.616889987704326	0.806868992475487	6.835714285714285	7.54	6.2214285714285715	7.30625	3.56625	9.188571428571429	6.11	5.300666666666666	8.504333333333333	13.2662	0	0	0	1.5692797150696062e-24	4.886907783167396e-6	2.2145083647781666e-22	0	6.05838257296656e-23	3.4943137168112824e-8	3.4181200864608797e-6	1.5003904380118194e-22	9.695703467580281e-24	3.2828680852242007e-22	0
TCGA-E2-A10F-01A	0.0602571715535572	0	0.0130868615337298	0.0202896180822572	0	0.324204667107526	0	0.00517181387634714	0.0176605730136245	0	0.0388184156904341	0	0.062799460409004	0.0912368340188705	0.0822914297287104	0.233582125039947	0	0	0.0506010299459919	0	0	0	0	0.186710139171616	1.01092437562154	7.139285714285714	7.62	6.02	4.5962499999999995	2.95875	10.512857142857143	6.448	6.748666666666667	9.337666666666667	15.105	2.0418840235014395e-22	2.920494778988958e-23	0	0	3.2181208500052255e-6	8.737078035522025e-24	0	7.528349125996247e-23	1.2091597713361017e-7	1.7106011645230051e-6	2.640027511059657e-23	0	4.824522584513051e-22	6.021304370764099e-23
TCGA-A7-A3J1-01A	0.1013775484382	0	0.0210615819597724	0.00682910338857388	0	0.365183837139932	0	0	0.0406567583853587	0	0.0632055177572879	0	0.0320244224862248	0.023481738167376	0.0903255545801668	0.151270443187122	0	0	0.104583494509986	0	0	0	0	0.224051213250184	0.993997716391302	8.800714285714285	9.18	7.238571428571428	9.63375	4.24125	10.714285714285714	7.082	7.866	10.397333333333334	14.7387	5.256996282741587e-24	0	1.4856549301835277e-22	0	4.711369914223894e-6	0	0	0	1.9000188785009587e-6	5.6949691045540394e-6	0	0	4.746108749515232e-23	2.1366952547602826e-22
TCGA-PL-A8LZ-01A	0.0770723763581505	0	0.0137403381040048	0	0	0.303022979872322	0.00941503667853865	0.0643787428307899	0.0316828184730581	0	0.0864671977742057	0	0.0126282365968172	0.0306796990336013	0.179681397806819	0.120347381136442	0	0.0366387268722865	0.0342450684629652	0	0	0	0	0.3381418508409	0.953188235990533	8.03	7.58	6.765714285714286	6.970000000000001	4.52125	10.992857142857144	4.99	5.8613333333333335	10.418666666666667	14.155	9.985118897725445e-23	3.3347509341493247e-23	0	8.444104222571465e-23	8.539592241511452e-6	0	6.430699547390456e-22	0	7.520898340178736e-7	4.257997003812428e-6	0	2.3384137228511084e-22	0	7.385014869102153e-23
TCGA-AN-A0FW-01A	0.135597369605909	0	0.0569324333933257	0.114663792164488	0	0.217111663471981	0.00105833680330977	0	0.0366042913543617	0	0.0298141120237045	0	0.0347682626474325	0	0.0712848464342921	0.23119900934358	0.0301705656477099	0	0.0407953171099057	0	0	0	0.6	0.0164280469301854	1.07211501428569	6.7942857142857145	7.15	5.445714285714286	6.4075	3.60625	8.912857142857142	6.79	6.524	9.573333333333334	14.5437	6.482290332594101e-22	7.112054368928192e-23	9.7231965640807e-21	1.9466093216840568e-22	4.9811496802251535e-6	7.222329289129363e-24	3.207361687825652e-22	0	0	2.218048296657414e-6	1.8918879667822246e-23	0	0	0
TCGA-LL-A6FQ-01A	0.002992686783792	0	0.0627480711527896	0	0.00917310242513451	0.0910303813207655	0	0.0231814846379901	0.0673339917186313	0.00284820782100007	0.050683012891125	0	0	0.374556947051772	0.0110582103612429	0.278549726095267	0	9.36077026379196e-5	0.0257505700378521	0	0	0	0	0.631814861272057	0.77920168792439	4.6692857142857145	5.32	3.5885714285714285	2.98375	1.02	8.898571428571428	5.436	5.554	7.969333333333333	13.51	6.76792676858527e-23	0	4.449082457295284e-21	0	6.546910430761632e-6	1.4714733724087894e-22	0	0	0	3.531234986414026e-7	0	0	0	0
TCGA-BH-A0AY-01A	0.0650370951778296	0	0.0665213217302576	0.0481177825712762	0	0.240736548296836	0	0.0101955913207558	0.00561056188681926	0	0	0.0395689324745963	0.019428830025266	0.027317986874465	0.0611370527204176	0.274456922504645	0	0	0.141871374416836	0	0	0	0	0.275247955639996	0.968662490462893	6.498571428571428	6.89	5.454285714285715	4.24625	2.4775	9.958571428571428	6.734	5.7459999999999996	10.023	14.855	0	0	0	2.524867301808016e-23	7.046741672994907e-6	3.0378852847670416e-22	0	2.1410579523040456e-22	0	1.2022308724834041e-6	0	0	0	8.255604279404108e-23
TCGA-E9-A3X8-01A	0.0371291241406236	0	0.145899829668511	0.130633573632055	0	0.141953168190032	0.00362389396411715	0.0390281051888973	0.049094267361677	0	0	0.0507159579026698	0.0191806969955473	0.0532397322101612	0.105627372058884	0.0746596074287786	0.0164865179563246	0	0.132728153301721	0	0	0	0	0.239939091027377	0.98339435712837	7.627142857142857	9.55	5.712857142857143	6.1575	2.46875	8.362857142857143	6.568	5.675333333333334	8.83	14.8387	0	0	0	0	5.693850761129565e-6	1.1229116338782096e-22	0	0	3.3172551486474086e-24	3.946240531817372e-6	7.980147952373847e-23	2.892878206737218e-22	1.0073543204438605e-23	0
TCGA-B6-A0RS-01A	0.0781687492723246	0	0.0310564833672175	0.0526650147070638	0	0.324874398376854	0.00203066919702964	0.0370052324800482	0.00103962446962117	0	0.0479795239196713	0	0.0110892492688072	0.0839458986065339	0.0623815756163431	0.233560420701929	0	0.026483272379518	0.00771988763703851	0	0	0	0.6	0.0248050550133106	1.0810328021377	7.6000000000000005	8.29	5.925714285714285	6.39125	2.91375	10.808571428571428	5.832	6.232	9.573333333333334	14.1275	6.869450983886864e-23	0	2.0902027528238714e-21	4.662771716021803e-24	3.3020259136694967e-6	5.0054914264708146e-23	1.3214368045231577e-22	0	5.870704889973932e-23	4.62701648449797e-6	0	0	7.163968722800175e-23	2.3014240151702733e-22
TCGA-B6-A3ZX-01A	0.300774970105362	0.00141195268071796	0.0178084863769455	0.121946871030289	0	0.139401978655808	0	0.122320573092666	0.0576790186227123	0	0.0252323862145412	0	0.0147901272180378	0.046450721703565	0.0508123041011311	0.0753092082641548	0	0.0112382435172567	0.014823158416813	0	0	0	0	0.527631673813113	0.850942429582276	10.361428571428572	9.98	7.8185714285714285	12.5475	4.0325	10.318571428571428	8.67	6.429333333333333	9.452333333333334	13.72	0	3.990163158098905e-24	1.8950538915500149e-22	1.022489029347072e-7	5.459031225735434e-6	0	8.191755974856634e-23	2.313499543649445e-22	1.5767384213610834e-6	7.69662593061183e-6	0	0	0	1.949176811575414e-22
TCGA-A2-A0T0-01A	0.0795550226140222	0	0	0.00998362597078298	0	0.277371001002199	0	0.0162595709887158	0.0712768991587917	0	0.040478962702105	0.00330253136553138	0.0134694473859352	0.215770899229692	0.0859607392073163	0.167744082096206	0	0	0	0.0188272182787026	0	0	0.1	0.139332773800406	1.0414642277804	6.674285714285714	6	4.76	3.86875	3.815	9.784285714285714	2.822	5.5473333333333334	8.810333333333334	14.8513	0	3.7648323774432374e-22	4.423122003545147e-21	0	4.712683827809955e-6	0	3.8319504537603263e-23	1.2911417608508805e-23	4.915840133448287e-8	6.528045412022786e-7	0	0	0	2.4994240102371767e-22
TCGA-AR-A1AK-01A	0.0455426737063627	0	9.36880973587621e-4	0	0	0.268676299419062	0	0.0693227584283822	0	0	0	0.0201342431374899	0.0200072301744474	0.0182693343051819	0.150892931813271	0.258326428524173	0.00185302394583452	0	0.144949647387796	0	0.00108854818441127	0	0	0.263314053353417	0.982337859886933	7.664285714285715	8.21	6.107142857142857	5.3100000000000005	3.4875	10.648571428571428	6.63	7.673333333333334	10.240666666666666	13.9175	1.237722245147431e-23	0	0	5.0296706955262395e-23	3.987084657450329e-6	0	0	0	1.0585112770878092e-6	3.835194243323852e-6	0	0	1.0897377713144805e-23	0
TCGA-E9-A1RB-01A	0.0543745619099858	0	0	0	0	0.123331292070084	0	0.0405269782061639	0.0167939485052139	0	0.00943243147051662	9.06617127837063e-4	0	0.411086652509494	0.0661771836212535	0.25701313312617	0.0148044811544021	0	0.00555272029887951	0	0	0	0	0.257148749155812	1.02142568665948	5.743571428571428	4.52	5.082857142857143	4.3525	2.0012499999999998	10.52	6.7940000000000005	6.891333333333334	8.924666666666667	14.2775	0	1.5525439891031947e-23	4.382562370444346e-21	1.538602295764834e-25	2.2844126844282903e-6	3.890005091948845e-23	1.4653773689118901e-22	7.456830095922403e-23	1.7468890204051315e-9	1.19165702543722e-6	2.3901592739233372e-23	0	1.916542254196864e-22	0
TCGA-AC-A5XU-01A	0.0578182182522819	0	0.1403043849155	0.0668379110461686	0	0.132804803843051	0	0.022008564706287	0.050754040896277	0	0.00661473620226136	0.00166205607835799	0	0.239813472522805	0.054106508639479	0.192034657090531	0	0	0.0352406458070006	0	0	0	0	0.219873153285542	0.997125350755238	5.498571428571428	6.85	4.74	5.12625	1.75375	8.768571428571429	4.978	5.95	9.4	14.526250000000001	0	3.629781159860379e-23	0	0	1.9316243414486814e-6	2.110724743209367e-24	0	0	6.265455036497807e-7	1.03933651949475e-6	2.235681621532405e-23	0	0	0
TCGA-EW-A6SC-01A	0.0395790010146142	0	0.0348495418219804	0.0375624254078955	0	0.247086157068547	0	0.0305810585492205	0	0	0.01682704222309	0	0.0417873308355164	0.030940998005334	0.0286048068823131	0.262164897383223	0.0191547898570718	0.0123288411711423	0	0.145490582336472	0.0514469441796063	0.00159558326397347	0.1	0.12658466898431	1.03563056579576	6.297857142857143	5.36	5.001428571428572	5.9875	2.54	9.58	8.204	7.492666666666667	9.669	15.190000000000001	1.020502549496496e-22	6.87598013315561e-23	0	0	4.158425021332069e-7	0	7.520157157184942e-23	4.125519324045028e-25	4.949264816218749e-7	2.533101936154025e-6	1.7812391783035625e-23	1.3989849357447452e-23	0	5.783544540036529e-23
TCGA-OL-A66I-01A	0.0062138475355824	0	0.0120031625526366	0.206625816602839	0	0.303166408352895	0.0247299895180201	0	0.0640569201450545	0	0.00744482953401851	0.0379258105221043	0.0266300817543802	0.0573626396182611	0.101742141777455	0.0648032241753704	0.0334228023470845	0.00691302625937542	0.0469592993049231	0	0	0	0	0.437234005874357	0.900479539198055	9.279285714285715	10.16	7.405714285714286	6.9325	4.16125	10.994285714285715	9.524	6.226	8.408666666666667	14.469999999999999	3.353448031097138e-24	0	0	3.899443211499533e-21	6.128594918984694e-6	0	0	2.566420635617716e-22	7.181835693309602e-7	6.050556609762594e-6	9.946128676237973e-23	0	1.8161520329921105e-22	3.782872359464362e-22
TCGA-D8-A1XK-01A	0.0509251054061563	0	0.0338451701718819	0.0087867775281948	0	0.261949431308258	0.00906876381723044	0.0277021086737895	0	0	0.0422422756984878	0.0106424456233094	0.0100353477021633	0.329352369865235	0.0859632459762639	0.121064021249267	0	0	0.00842293697976295	0	0	0	0.1	0.147735001430957	1.04794462742476	7.037857142857143	7.35	6.425714285714286	5.3875	4.06375	10.834285714285715	7.266	7.101333333333334	8.285333333333334	12.6937	0	0	1.0756745635966516e-21	5.8719502305415995e-22	5.941647652323027e-6	1.0159633493903545e-22	0	5.01175415832595e-22	1.1699484460091657e-24	1.7677007277889411e-6	1.582505313636989e-22	0	0	0
TCGA-AQ-A54O-01A	0.0762158535975168	0	0.00249522158001304	0.00453275447575419	0	0.0884591591158905	0	0.11618968854842	0.0390443513136791	0	0	0.0200394666308466	0	0.300377440258345	0.0769658919060047	0.224276783647244	0	0	0.0514033889262861	0	0	0	0	0.168737302861049	1.03753046070436	6.145714285714286	6.41	3.757142857142857	5.5975	1.0725	9.02	5.46	5.788	6.907	12.8225	1.3299859817371244e-22	3.3640597635613253e-23	3.723891866011228e-21	2.0157586602831923e-23	4.9457311759948885e-6	0	0	1.1176165867246992e-23	7.226158516437937e-7	1.3986851000265522e-6	4.094350867635036e-22	7.379895013552367e-23	1.3635972316632346e-22	0
TCGA-A2-A0CU-01A	0.15775166237747	0	0.0503846172100004	0.0304710455872595	0	0.23838078593205	0	0.0201804621365551	0.0286823427321465	0	0.00698110631548339	0.0219565143168753	0.0485959574858326	0	0.0674957322416092	0.227328973283885	0.00785866119119485	0	0.0939321391896381	0	0	0	0.4	0.0765676060663796	1.04530589402735	5.8307142857142855	5.29	3.7314285714285713	6.70125	2.5575	8.441428571428572	5.34	6.834	9.642	13.5838	1.0548282671096112e-22	0	2.264045567480389e-21	0	2.9500002842617966e-6	2.683229596819235e-23	1.811589820123318e-22	2.8077030480069086e-22	2.7337707110424213e-8	1.0951741161277457e-6	0	0	0	0
TCGA-A8-A09N-01A	0.099846823205298793	0	0.144783404927031	0.0955803839055829	0	0.102622573984349	0	0.00240732125507104	0	0	0	0.0572142787299411	0.0266998059725045	0.0821141920505067	0.0789638663110901	0.0664977858152135	5.90338251582123e-4	0	0.242679225591829	0	0	0	0.7	-0.00666504	1.07975736959135	5.883571428571429	6.29	4.574285714285715	5.5525	3.07875	8.545714285714286	5.306	5.483333333333333	8.391666666666666	13.879999999999999	1.3736808579569822e-22	0	3.915072674801958e-21	0	5.5400875306954445e-6	0	2.3018156275858625e-22	0	4.625570368974331e-24	1.1430972299963527e-6	0	0	0	1.919531393856403e-22
TCGA-D8-A1XQ-01A	0.00686549228740738	0	0.0927630675731183	0	0	0.260502285855164	0.00256780294284567	1.93526273469352e-4	0.0165111668030261	0	0	0.00553349536131922	0	0.200760814677593	0.109248004552707	0.266234436667439	0	0	0.0388199070059112	0	0	0	0	0.346121095834556	0.945355320520915	7.892857142857142	7.31	5.901428571428571	7.5125	3.2225	11.314285714285715	5.868	5.7059999999999995	8.592	14.0938	1.390149616023834e-22	0	0	5.158185708032169e-9	4.619556237578025e-6	0	0	2.199456953273727e-22	2.6040357268595154e-7	3.9176247113760944e-6	8.809547651831449e-24	0	0	0
TCGA-LD-A74U-01A	0.0482287354461553	0	0	0.00123820521018654	0	0.0642579601867134	0	0.0104525625762601	0.0381086751404865	0	0.0118130690367192	8.7400533255343e-4	0	0.458455681078703	0.0289447961199875	0.228945194538557	0	0	0.108681115333678	0	0	0	0	0.476898839172996	0.88782308323591	6.7457142857142856	6.83	5.578571428571428	5.9925	3.27875	10.33	6.611999999999999	6.588	10.221	15.4688	0	4.4771233911189834e-23	0	3.3496365265140665e-23	3.1290103260213753e-6	5.096993195376091e-23	1.542493475051995e-22	0	6.004038842553733e-7	2.2943854771299515e-6	0	0	0	1.791280406557203e-22
TCGA-AO-A1KP-01A	0.125038899408478	0	0.0915345424260845	0	0	0.307838902849262	0	0.0641476709944281	0	0	0	0.0373163769578701	0	0	0.0842367903621022	0.194608103032443	0.00140640303046223	0.0431229961425723	0.0504875485142151	0	0	2.61766282083382e-4	0.9	-0.0596032	1.1019919877986	4.688571428571429	3.7	3.0571428571428574	3.50875	2.43375	8.21	4.872	6.309333333333333	8.147	13.436250000000001	2.0635100772047234e-22	0	7.336798471116646e-21	0	4.21547977194199e-6	1.2655764385900617e-22	1.6000293631404227e-23	0	6.700986921896428e-8	0	0	0	2.1313271779860055e-22	4.5876956282214355e-23
TCGA-EW-A1OX-01A	0.114708896800113	0	0.417206596838691	0	0	0.0612167437772403	0	0.0320001567779842	0.0377512679519205	0	0.00561105685576376	0.0182061690535808	0.00441524853788278	0.213835028130835	0	0.0211966820166398	0	0.00465706697451334	0.069195086284835	0	0	0	0.5	0.0485043967150378	1.05479592044317	2.3057142857142856	1.58	3.138571428571429	1.2425	1.49375	6.758571428571429	2.2359999999999998	5.566	8.551	10.7363	0	0	4.685547431892599e-21	1.5411168375506615e-21	4.062756878693199e-6	9.098295224254269e-23	0	2.6333361045366014e-22	1.8493268409298458e-23	4.529450629721355e-7	2.4696986423177992e-23	1.6613449479109554e-22	6.394734196276648e-23	4.891381669680366e-22
TCGA-EW-A1IY-01A	0.0961754869467635	0	0.00430546212333929	0.00659243322385025	0	0.490753307589554	0.00657772249266445	0.0125620457126475	0	0	0.00717098019508072	0.0155963131252424	0.00780497730298021	0	0.149356975324273	0.0925985980329961	0.0574802476303862	0.0157121918278513	0.0373132584723707	0	0	0	0	0.320190483661264	0.962256	8.646428571428572	8.62	7.267142857142858	7.93125	6.0512500000000005	11.4	9.564	7.17	9.744666666666667	14.9275	0	4.14211869278756e-22	1.4768651089210709e-21	8.051819803114281e-23	5.5316946321185574e-6	0	0	0	6.082449839245894e-23	2.640061962471814e-6	2.52498763112352e-22	2.593760004831159e-22	1.9121726795951132e-22	1.5157936220241547e-21
TCGA-AR-A254-01A	0.0910049235785856	0	0.0327784006448473	0.0202463533365441	0	0.299017811963416	0	0	0	0	0.040308013591358	0	0.0217831672886913	0.169964854363464	0.102348366616812	0.207887534958854	0.0012831418286973	0	0.0133774318287306	0	0	0	0	0.315894179003224	0.957478046647842	7.717142857142857	7.76	6.057142857142857	6.5962499999999995	4.0912500000000005	11.612857142857143	5.892	7.5760000000000005	9.480666666666666	15.3238	2.9645855472445227e-22	0	5.8661581439157745e-21	0	3.9219235840982724e-6	0	2.0348340115679632e-22	0	1.6936183134255733e-7	2.9303348829404567e-6	4.1482525372248413e-23	0	0	0
TCGA-GM-A4E0-01A	0.101432028085412	0	0.0217977719304333	0.0961051506799134	0	0.309662192813053	0	0.00602354038864901	0	0	0.0124714725218959	0.0189824319539143	0.0259457919231064	0	0.0701859271639246	0.292236145306557	0.00689569066430796	0	0.0382618565688332	0	0	0	0.1	0.154755337159537	1.02644139058123	6.74	6.97	6.477142857142857	5.0425	3.05625	9.26	5.65	6.688	10.665	13.873750000000001	6.356663864095051e-23	0	0	2.128533645847753e-22	6.075302832983636e-6	0	0	1.700840655898398e-22	9.17428703095173e-7	2.0643422870522662e-6	0	1.5681167499193035e-22	0	0
TCGA-E2-A14X-01A	0.164619777780626	0	0.156503878708644	0.0276465488904809	0	0.325158744752322	0	0.0299984742650673	0	0	0.0457100888115013	0	0.0230108961185519	0.0307103981503422	0.0688405530297006	0.117507207052034	0	0	0.0102934324407298	0	0	0	0.2	0.104019574009938	1.03864049988494	8.644285714285713	8.98	6.657142857142857	10.4275	4.56625	10.064285714285715	7.446	6.948666666666667	10.249	14.06	2.334805861349413e-23	0	7.455735381131817e-22	1.4308613837210085e-7	3.682480266629636e-6	0	3.322385447550808e-23	0	1.0900565865487679e-6	3.993852758600769e-6	0	0	0	5.209388036697627e-22
TCGA-BH-A1EV-01A	0	0	0.0204234471142948	0	0	0.485761938910772	0	0.00349853185814962	0.0472245923576246	0	0.0831910976324997	0.0179146815063902	0.0462200127645308	0.223850486342656	0	0.0407729100642723	0	0	0.0311423014488096	0	0	0	0.6	0.025147224798593	1.10661107557218	4.402142857142857	4.52	3.9442857142857144	3.6637500000000003	1.6	8.854285714285714	3.25	6.211333333333333	8.779333333333334	14.3125	0	0	5.3144455880274605e-21	1.789470641555889e-24	4.7371224064631134e-7	0	2.4111382408619495e-23	1.0266311384163152e-22	9.409741825503632e-8	1.870615897044837e-7	0	0	0	1.5155968245193625e-23
TCGA-E2-A573-01A	0.10272191401767	0	0.0716453475227759	0	0	0.178042040505886	0	0.0526725560875142	0.00279546438879443	0	0.0199657770132307	0.03800054379818	0	0.315353208915538	0.0896766554909892	0.0886639187544331	0	0.00924005297203252	0.0312225205329557	0	0	0	0	0.243381724275618	0.994723036695381	8.096428571428572	7.86	6.53	8.21125	4.39	10.312857142857142	7.614	6.465333333333334	8.8	13.3375	0	0	2.7489404201063107e-21	0	4.8408940953902535e-6	3.305420601735256e-23	3.77932723547641e-23	3.6335695269113994e-23	1.3563965035360983e-7	4.546594036857151e-6	0	1.810319164641113e-22	0	1.0138342231877692e-21
TCGA-A2-A4S3-01A	0.0028493980620423	0	0.00144821204549861	0	0	0.24720680490699	0	0.0748306921458477	0.107671326333027	0	0.0275647802749392	0.0448193258971055	0.0273036427076952	0.246993025110003	0.0866653634857499	0.0822384878196971	0.00538495584818244	0	0.0450239853632222	0	0	0	0	0.182477755196212	1.02407617390469	7.167857142857143	7.09	5.357142857142857	5.6725	2.56125	9.288571428571428	6.614	5.561333333333334	7.907	12.72	1.5945323675647194e-22	1.9145772681104713e-22	3.0341937585886277e-21	5.0001505026973034e-8	8.263446849353084e-7	2.6961326142901316e-24	8.443876789623056e-23	7.164090186123236e-23	1.3113021726788985e-6	3.408723300908828e-6	0	0	6.168847631254918e-23	0
TCGA-AR-A2LQ-01A	0.0901169104338273	0	0.104225694623861	0	0	0.201524418144274	0	0	0	0	0.0188558860584018	0	0.00347285597777086	0.257403274766027	0.0312797043604866	0.221161591058432	0	0	0.0719596645769187	0	0	0	0	0.175493111959867	1.02030734460303	5.606428571428571	5.04	5.144285714285714	5.84875	2.51375	9.655714285714286	6.348	6.77	10.176666666666666	16.02	1.5477678751260463e-22	0	0	5.885038467265543e-23	1.0024910618751079e-6	0	0	7.07758244061656e-23	2.0412806761062033e-7	1.934035254946472e-6	2.2468438445296263e-23	3.554414235031151e-24	2.6468428761377667e-23	0
TCGA-BH-A1FC-01A	0.0700655050231	0	0.194793844091996	0.00559608829755664	0	0.247554249467264	0.0819970214281696	0.0472160368019193	0.00470137562234337	0	0	0.0502782474371326	0.00902340708127521	0.0533279997522713	0.113634880494523	0.0455652037154972	0	0.00717073496718695	0.0640366486072741	0	0.00345378790139729	0.00158496931109259	0	0.291405034293716	0.961659100290233	8.282857142857143	8.96	6.702857142857143	8.09625	5.12375	10.678571428571429	6.008	6.023333333333333	8.253666666666666	13.23	0	1.1688650868846258e-23	1.915150313392152e-21	0	6.877919477106871e-6	3.898016640495985e-23	5.924581811029407e-22	0	9.211382810877484e-7	3.6668849352624897e-6	4.8567614182203976e-23	4.6363341066863506e-23	0	0
TCGA-A7-A0D9-01A	0.0346894947233382	0	0.180825950079962	0.00439618634102719	0	0.202451868552182	0	0	8.99732373301278e-4	0	0.00817691948749081	0.00173368655133691	0	0.247627983722207	0.0105574915718344	0.25594201927107	0	0.0356967762422117	0.0170018910840375	0	0	0	0.5	0.0483249043826167	1.07738017167371	5.147857142857143	4.39	3.9842857142857144	4.10875	2.41875	8.26142857142857	5.0360000000000005	6.765333333333333	8.922	14.088750000000001	0	0	0	2.376067733020318e-23	8.139952507802568e-7	5.940347371597505e-24	0	7.488202771239497e-23	2.3126246633509899e-7	6.161882152270948e-7	8.815641424987853e-25	2.2626990845269904e-23	1.6523704152794554e-22	0
TCGA-A2-A04N-01A	0.0871368680633796	0	0.0102826306961044	0.050593065486924	0	0.214874524228903	0	0.0237672738449968	0	0	0.00724420083894295	0	0.0167996006610347	0.0543442155286562	0.0581712160493313	0.323580716717191	0	0	0.153205687884536	0	0	0	0.3	0.0831895812433332	1.05168049611511	5.83	5.43	3.8042857142857143	8.055	2.1625	8.790000000000001	5.322	5.846	9.371666666666666	14.8825	0	0	0	7.93481410073751e-8	1.5201728802891448e-6	0	6.357878549141103e-23	0	1.8114044083822e-7	4.5670801210133786e-7	0	0	0	1.3834764964689084e-22
TCGA-AR-A250-01A	0.0850281151380642	0	0.0317029654511215	0.0119581291138703	0	0.212684750463478	0	0.0181981491092427	0.0447137328751399	0	0.0110193741562246	5.25108322020885e-4	0	0.232014033894494	0.0556981855093988	0.24138942899133	0	0	0.0550680269756149	0	0	0	0	0.321752278335501	0.955583128470805	7.310714285714286	6.92	5.085714285714285	5.80125	3.28625	11.01	4.222	6.758666666666667	9.656666666666666	15.6875	1.3947864318242819e-22	7.182502759243694e-24	0	1.7737039372840777e-8	6.325254230135325e-9	0	1.4497737409942362e-23	0	3.9906080084048265e-7	4.414284953103911e-6	0	0	8.173243021360754e-9	0
TCGA-B6-A0I5-01A	0.0895814240118889	0	0.0570265595018835	0.0155610886238925	0	0.198961004165108	0	0.0854685823215894	0.0514018617926398	0	0.0257501925245061	0.00412188544987012	0.0230845853635265	0.107103186937197	0.0371168845976159	0.278326582350715	0	0.0136027882472377	0.0128933741123297	0	0	0	0.6	0.0465074184907295	1.06478749325205	5.837142857142857	6.19	4.187142857142857	6.1425	1.83375	8.23857142857143	5.798	6.270666666666667	8.440333333333333	13.5988	0	0	3.678248199705869e-21	5.570446379472707e-24	5.334216813661988e-6	0	1.719439903564975e-22	1.0530360131550104e-22	0	3.6570766465745136e-7	0	1.2682837748672566e-22	1.396569993662177e-22	0
TCGA-S3-A6ZG-01A	0.0883455592389704	0	0.0681249332050811	0.0373533571911712	0	0.237298737565751	0	0.00424057183446073	0.036881959261779	0	0.0120898406525316	0.00639483209201635	0.0348793020267311	0.0738234331994037	0.0426950225919056	0.26065804430788603	0	0	0.0972144068323125	0	0	0	0.5	0.0620006386284608	1.05094159649839	7.085714285714285	7.09	5.002857142857143	6.90375	3.17125	9.647142857142857	4.982	7.449333333333334	8.837333333333333	13.5425	1.9963205357652222e-23	0	8.053404741674672e-22	4.364012304936478e-8	3.0347697682145756e-6	7.093686047957082e-23	7.43615307281935e-23	0	7.977677667319841e-7	2.032390389327168e-6	0	0	0	3.3013845695869736e-22
TCGA-A2-A0SX-01A	0.0367032786808248	0	0.0628977997592694	0	0	0.309879864394601	0.00746738881417902	0	0.0360457357764508	0	0.00565565904523054	0.00745160136571481	0.0277208183793586	0.339484715440703	0.10643822252576	0.0602549158179075	0	0	0	0	0	0	0	0.48478936163157	0.874142020548502	8.983571428571429	8.68	6.618571428571428	9.55875	3.9975	11.10142857142857	8.314	7.442	9.383666666666667	14.6988	1.171673914703836e-22	0	1.082749724339485e-21	1.3859871123867416e-7	3.747750665488492e-6	1.0928069010775507e-22	0	7.459092251483736e-23	1.3112683114025945e-6	5.46805243962969e-6	1.3274986127237292e-23	0	0	0
TCGA-B6-A0RL-01A	0.059289772522368	0	0.0376092707026938	0.0922899342617712	0	0.0632871800151031	0	0.141429729100722	0.0122014116533439	0	0	0.0387236678222595	0.0156034424520331	0.188182811883335	0	0.157537274632743	0	0.142612417757881	0.0475730973904421	0	0	0.0036599898053046	0.9	-0.0643084	1.11225017731032	4.0407142857142855	2.58	2.994285714285714	4.18625	1.3475	8.024285714285714	3.38	6.2860000000000005	6.543666666666667	9.612499999999999	0	6.791251142425384e-23	0	0	2.7165660098984133e-6	2.2586044655132437e-23	8.02504956574084e-24	5.062498975969345e-22	3.855036509393443e-7	1.7048309610705044e-7	0	0	5.980444088888821e-23	0
TCGA-AC-A8OS-01A	0.00294520427317018	0.0161979357710264	0	0.169282089375277	0	0.142268940705804	0	0.0347168205042218	0	0	0	5.14403725514268e-4	0.071000729278129	0.0472565491793436	0.111525415244918	0.10721410071172	0.0206642699425854	0	0.276413541288291	0	0	0	0	0.163277181992906	1.02801321849687	7.409285714285715	7.69	6.144285714285714	8.16875	2.79625	9.91	6.638	6.663333333333333	10.197	14.9113	0	0	0	9.521396144744526e-26	7.60243446068389e-7	0	0	0	1.4560508436457707e-6	3.851889951146081e-6	0	1.1893131830955222e-24	0	3.2605488405061097e-24
TCGA-AC-A5XS-01A	0.090066239063498	0	0.0681450372470501	0.157541422635574	0	0.15267482728028	0	0	0.00125821374507448	0	0	0.0293322211750235	0.0267152427331945	0	0.0795402472962993	0.305695184156012	0	0	0.0798313392261847	0	0	0.00920002544180924	0	0.212906798822126	0.996151847122215	7.414285714285715	7.75	5.4957142857142856	8.04875	2.84	9.961428571428572	5.688	6.957333333333334	9.205333333333334	13.7188	7.572234739627431e-23	0	2.367015189844288e-21	0	5.77596456998525e-6	1.65807027016446e-22	0	2.129590206022414e-22	2.5855941437275783e-23	3.7578496338826513e-6	9.119982502676671e-23	5.159190583895925e-23	5.2454206309433336e-23	1.3529417178021772e-21
TCGA-EW-A2FS-01A	0.0952387062770208	0	0.236520331133257	0.0818472998705814	0	0.285911454221832	0	0.0175704963753928	0.0105329638300489	0	0.0253106833767558	0	0.0288257488431522	0.00691640932084368	0.07693554585591	0.127652927779225	0.00673743311598003	0	0	0	0	0	0.1	0.13519330620953	1.02455	7.3792857142857144	7.61	5.3342857142857145	8.98875	3.46875	9.252857142857144	7.904	6.8646666666666665	9.522333333333334	13.2513	0	6.085968946380833e-23	3.00000117333875e-21	1.539163034742622e-7	7.389104598759234e-7	0	1.018290342362117e-22	1.476057205071779e-23	4.726904159212629e-7	3.9176538973807935e-6	0	0	5.088905975945124e-23	1.0700099249430815e-24
TCGA-A8-A097-01A	0.0797807439868602	0	0	0.0148982301225625	0	0.120996662956129	0	0.0219181553241951	0.0276903260361326	0	0.025361087484414	0	0	0.328171968447559	0.0697445571448688	0.267630251931091	0	0	0.0438080165661883	0	0	0	0	0.258667645250571	1.00210370195915	6.803571428571429	7.75	5.498571428571428	7.17875	2.86	10.331428571428571	5.734	6.826	9.687666666666667	15.75	5.1980079225985444e-23	0	0	0	1.3803529618429823e-6	1.1872139752615765e-24	1.0512533535555513e-23	6.461281435867813e-23	3.679449092684091e-7	4.647380573622452e-7	0	6.021344978282954e-24	0	0
TCGA-E2-A14Z-01A	0.10599255255588	0	0	0.00712226002731582	0	0.271361263884364	0.00492328077147329	0.0328652980177808	0.0472057840832354	0	0.0314598507379492	0.0117621500495514	0.0642072627520386	0.0686309649563993	0.090311210409962	0.133187863309245	0.00436179697031924	0.00232472343732439	0.124283738037161	0	0	0	0	0.316665428852132	0.95209764510462	8.069285714285714	8.24	5.967142857142857	7.313750000000001	3.9075	10.657142857142857	8.09	5.699333333333334	9.332666666666666	14.17	0	3.701860519047099e-23	0	0	5.793634617390541e-6	7.620090319043992e-23	0	1.967191955677711e-22	1.277729815305939e-6	5.221147337965534e-6	0	1.3071242261719936e-22	0	6.474814174790293e-22
TCGA-GM-A2DC-01A	0.142019946065538	0	0.0248261632160915	0.0859461904527547	0	0.167410455406079	0	0.0282952667705912	0.0440140897690498	0	0	0.0595527720529924	0.0239668706303164	0.00160009389448477	0.0769740473561552	0.211062813518922	0.00275966803576126	0	0.131571622831263	0	0	0	0.7	-0.00618539	1.08286852258018	5.285	5.17	4.692857142857143	5.41	1.96875	7.59	4.41	5.243333333333333	8.530666666666667	12.495	6.86672257969776e-24	0	3.5317099553799646e-21	1.5360365650290813e-24	2.3039157982269354e-6	0	0	1.185473561141878e-23	8.324400413411294e-7	1.0287481822838603e-6	0	0	0	0
TCGA-AO-A03V-01A	0.141508563780886	0	0.0553493048055979	0.0572816504473471	0	0.294708886003872	0	0.00472078095017827	0.0166250843619138	0	0.0318742856126568	0	0.0101534753311368	0.0289501868453849	0.099520953942843507	0.197698977238443	6.91544413616538e-4	0.027427462677984	0.0334888435881405	0	0	0	0.7	0.0131107400180517	1.08060852402062	6.060714285714286	7.2	4.855714285714286	5.8225	2.1875	8.657142857142858	5.924	5.820666666666667	9.411333333333333	13.97	3.0366921893632803e-22	0	0	0	1.7656766138702908e-6	4.566736368260104e-24	0	2.506886322770973e-23	1.9101564571378914e-7	2.0522907790689243e-6	0	0	2.0697516412257503e-22	0
TCGA-OL-A66H-01A	0.0189159337633458	0	0.0801290194344289	0	0	0.251736435558688	0	0	0.0447428680862284	0	0	0.00278145005782769	0.0705917968100643	0.0327749018738211	0.0846081688750728	0.269803707530762	9.37323150023337e-4	0	0.14188325367745	0	0.00109514118228715	0	0.1	0.120392283192859	1.03096787441596	6.592142857142857	6.51	4.96	6.09875	2.8025	10.334285714285715	5.71	6.794666666666667	9.229666666666667	13.5587	2.0973097202406395e-23	0	1.6838615976819447e-21	3.648483033375955e-24	5.0370753233162406e-6	0	0	4.882944925917059e-22	2.2703635264346747e-24	2.827665430783052e-6	0	0	4.827472297500744e-22	0
TCGA-A7-A5ZX-01A	0.152738765307226	0	0.109615891343781	0.0146311763045888	0	0.129255405969142	0	0.0212182881950378	0.00171089999825753	0	0	0.0254378873063655	0.0157550084231963	0.0262837166256671	0.0146173328896174	0.263810550779736	6.60443978000782e-4	0	0.224264632879383	0	0	0	0.4	0.0666192477059211	1.05043619265753	5.423571428571428	5.13	4.545714285714285	4.85125	1.94875	8.592857142857143	5.234	6.101333333333333	9.237666666666668	14.965	0	8.210075178812779e-24	0	8.265464173917263e-26	2.0386562510758012e-7	9.636029448765352e-24	0	1.5310099107719355e-23	4.556445392553201e-7	8.765889427685234e-7	0	0	0	0
TCGA-A8-A09X-01A	0.110374830308193	0	0.0346014744467582	0.0490657301554432	0	0.300277453335625	0.0109955835819278	0	0.0616836586719744	0	0.0258922162265104	0.0113533622818114	0.0290145274163675	0.039692815401997	0.0559930435223552	0.205462035028225	0	0.00271051915071037	0.062882750472102	0	0	0	0	0.248242373184737	0.981589774066079	7.847857142857142	8.55	6.727142857142857	7.61	3.9475000000000002	11.241428571428571	5.428	6.374	9.346666666666666	14.0038	0	1.797724437636232e-22	0	2.0694586554799487e-27	6.002798425780205e-6	0	0	0	3.2948416156145935e-7	3.7348039369408754e-6	1.1699149706277728e-22	0	0	0
TCGA-A7-A26H-01A	0.07541746612992	0	0.00394444904003427	0.019789170773988	0	0.3132389547591	0	0.00450298695610303	0	0	0.016623072852776	0.0156033771626448	0.0211278072354632	0.223735841260407	0.0749037043911381	0.159269811604754	0.0175467256054125	0	0.0542966322282593	0	0	0	0.1	0.155459397731088	1.03108362697169	7.29	7.79	5.58	7.16375	3.2037500000000003	11.422857142857143	7.548	7.149333333333333	9.543333333333333	15.3812	3.384075497704615e-22	1.485633287728045e-22	7.442080425820093e-21	6.285696418289974e-8	1.1805344257779e-6	0	0	0	1.011984806666428e-6	1.9110482625859405e-6	0	0	1.8001430430220758e-23	0
TCGA-A2-A0CY-01A	0.109011897061705	0	0.0155198884752139	0.056231554963041	0	0.0162471052650583	0	0.145003333017985	0.0548219512390023	0	0	0.0172473217804026	0	0.403926204533418	0	0.172831241588388	0	0.00915950207578543	0	0	0	0	0.2	0.100018283238594	1.08766861054602	3.5092857142857143	7.73	2.9657142857142857	3.05125	1.67375	7.185714285714286	2.066	5.967333333333333	7.508	11.4187	3.994469142558375e-23	3.639065475862095e-23	0	3.0917422312773026e-25	2.583154015333027e-6	3.1923582396246825e-23	2.5610385480881053e-22	3.0733367960027583e-22	0	7.69023406287356e-7	0	4.540512640922229e-22	0	2.398866571473027e-22
TCGA-UU-A93S-01A	0.0452841546871202	0	0.0980260577729257	0.0317456102922892	0	0.0465732323227026	0	0.0959892417181913	0.0308734021703418	0	0.0237234051132439	0.0309023070543243	0	0.313299022597504	0.04240511162035	0.190545922570639	0	0.00745741784172326	0.0431751142386448	0	0	0	0.8	-0.0135382	1.11025087173336	4.492857142857143	4.25	3.895714285714286	3.8525	2.12125	8.758571428571429	2.4459999999999997	5.016	7.786666666666667	11.317499999999999	0	4.436598181224999e-23	4.99772987734056e-21	5.639764931698154e-23	5.101116335584201e-6	1.871444300797672e-23	2.1730686201948233e-22	1.975608241080415e-22	3.171686939364891e-7	1.4666725962754498e-6	8.173605253997793e-24	0	0	0
TCGA-B6-A0X7-01A	0.155129527609821	0	0.0798922167341934	0.0249836455713489	0	0.181514814748169	0	0.00904893797998131	0.0239865932984952	0	0.0305023940898256	0.0093288187730395	0.00997398677338071	0.00479324360693814	0.0685672919747065	0.232756386184953	0.00686113111404873	0.0062685866076989	0.1563924249334	0	0	0	0.7	0.00723796617172616	1.06783845491409	5.222142857142857	5.95	4.57	5.66	2.965	8.551428571428572	6.244	5.938	10.097333333333333	15.325	3.3571687645534354e-22	0	0	0	2.500065636539163e-6	1.9966729449519065e-23	0	7.780517374246195e-23	5.486740013985175e-7	1.2046638151857328e-22	0	9.558674187293153e-24	0	0
TCGA-BH-A0GY-01A	0.048899149034548	0	0	0	0	0.22356852259278	0	0.0211842301800481	0	0	0.0481753279508306	0	0	0.335579266078224	0.0885665018437506	0.130311750163287	0	0	0.103715252156532	0	0	0	0	0.221303565414628	1.01257998694472	6.313571428571429	6.07	4.634285714285714	6.70625	2.42125	10.007142857142856	5.802	7.026	8.778	14.0738	1.6594606298098245e-22	0	2.702357756940057e-22	1.3143487872728953e-8	2.6394937887436956e-6	1.4459835271882594e-23	1.4168469835626545e-22	1.0718857471793923e-22	0	1.9057135649706895e-6	0	0	1.2252042108116631e-22	0
TCGA-E2-A1LA-01A	0.073222548419018	0	0.0392485331182478	0.118045111937351	0	0.169498676076788	0.0396373889709587	0.0356366085791117	0.0565513643161762	0	0.00230401785550646	0.0187696531564222	0.014802739791222	0.103078448001854	0.0878140758942941	0.178887249004674	0.0188912135337843	0	0.0436123713445926	0	0	0	0	0.28412021267755	0.966912897501862	7.452857142857143	8.63	5.488571428571428	8.11625	3.78	10.127142857142857	8.004	6.6866666666666665	8.128	14.2188	9.408395667207728e-23	5.203238834476308e-23	2.1627682364901895e-21	0	5.749715595802235e-6	0	4.2203415060949486e-22	0	8.207438299500404e-8	4.234072436507807e-6	0	3.76227460084674e-22	1.2781296751966407e-22	1.3212600594250915e-21
TCGA-E9-A229-01A	0.0776310281578437	0	0.0197056284316734	0.0115110376019554	0	0.292748161882979	0	0.0112843501537916	0.0177975675330209	0	0.0304400366413969	0	0.0257162455357661	0.00640487140922577	0.101438202565468	0.308850124085139	0.00663637715167154	0.0158864276088108	0.0732308618412242	0	0	7.19079400033864e-4	0.1	0.12741497171992	1.03534191631663	7.28	6.79	5.072857142857143	6.52125	3.62125	10.615714285714285	5.896	6.999333333333333	9.422	15.9138	0	0	0	1.1655239063914381e-7	3.13355639363504e-7	0	0	1.5677427917330226e-8	8.064377254015655e-7	3.4916013360773954e-6	0	6.7077079602904965e-9	5.051018748287364e-8	0
TCGA-BH-A0HI-01A	0.130112325187591	0	0.0131588810669419	0.00612816774381954	0	0.172128055509004	0	0.0469131972666231	0.0278741203793284	0	0	0.0105588035844267	0.013533670212895	0.16225204966717	0.0430257154111015	0.333183742596317	0	0	0.0381368677536576	0	0	0.0029944036211243	0.3	0.0786793897862032	1.0649657853049601	5.325	5.29	3.5571428571428574	4.56375	2.1875	8.875714285714286	5.37	6.434	9.902666666666667	14.3175	0	6.554103281600276e-23	6.452042089845781e-21	8.013461535142036e-24	2.2234549772007676e-6	4.1076426087229167e-23	1.2498368945804327e-23	0	5.626513906392639e-23	7.28362412595148e-7	1.074083257377134e-22	0	0	8.985222020674423e-23
TCGA-A2-A0YK-01A	0.141122237486431	0	0.00873910790424954	0.0723143197612821	0	0.457030706797941	0	0.00787049321086947	0	0	0.0324340380366646	0	0.0305418327849068	0.00942125832166868	0.109349558580005	0.0971298160582453	0	0	0.0340466310577375	0	0	0	0	0.317289595535482	0.962899890554983	8.912142857142857	9.68	6.8342857142857145	10.6075	3.9137500000000003	10.111428571428572	8.71	7.390666666666666	10.518	14.7338	0	1.710138775078859e-23	5.546166885727526e-22	5.854612809794674e-8	3.160233983112344e-6	0	0	0	1.1009926094535467e-6	5.1031880676808406e-6	0	8.701288759016351e-23	1.2300527469335358e-22	0
TCGA-BH-A0DH-01A	0.0949241865143782	0	0.200971659134555	0	0	0.110852457169346	0	0	0.0481550407808945	0	0	0.0405210409382764	0.00329665227518418	0.307432918424259	0.0216641870435878	0.107034867379335	0	8.19316768613273e-4	0.064327673571571	0	0	0	0	0.22166355989202	0.997260994299574	5.671428571428572	6.82	4.614285714285714	5.6325	2.21875	8.781428571428572	5.632	6.284666666666666	9.027666666666667	13.2912	0	0	4.624754190380097e-21	0	4.03986325019556e-6	6.849054217032275e-23	0	5.080898724207015e-22	3.4581573272899263e-23	1.3361576324430864e-6	0	0	0	0
TCGA-EW-A1OZ-01A	0.070632890367087	0	0.00344654822917487	0.0150579007117045	0	0.238762519335832	0	0.0417631439948881	0.0460645020324708	0	0.0227967190419675	0.00443632577369156	0.0298599949368448	0.288775191338432	0.00590065169352968	0.169467131656028	0	5.99854489910734e-4	0.062436626398439	0	0	0	0.1	0.16064433633444	1.03444184711452	6.476428571428571	6.15	4.261428571428572	5.9025	2.2075	10.337142857142856	6.908	5.798	9.178666666666667	14.7613	1.5799466804504692e-22	0	0	8.235344451313925e-25	2.977231335538535e-6	0	0	2.1785635136211134e-22	9.522627252820152e-7	3.7399359733807925e-6	0	4.9373183451348967e-23	4.0616585035794093e-22	3.5293903750253135e-22
TCGA-S3-AA14-01A	0.140192528590116	0	0.089112290639248	0.0317712030830444	0	0.289707997998374	0	0.0144518148552625	0	0	0.0281038446121927	0.00318055011471733	0.0148223039985364	0	0.0302485771813651	0.253253860361582	0	0.0288853438937738	0.0762696846717881	0	0	0	0.7	0.0144864428265057	1.06664287371825	5.637142857142857	5.36	4.078571428571428	4.97375	1.64375	8.427142857142858	5.036	5.93	8.904	14.8138	2.8738656399975534e-22	1.163698494896182e-22	0	0	2.970280975835848e-7	0	3.2148980456677335e-22	0	6.795710713889496e-7	3.990000424096586e-6	0	2.14858552095811e-23	2.9918758925096995e-23	0
TCGA-AO-A0J7-01A	0.0959314084462579	0	0.0124563980355149	0.00770006229636187	0	0.225470635620603	0	0	0.0172576238345526	0	8.81974962590744e-4	0.00202985766598599	0	0.139439773336719	0.0829686306199285	0.328662722690312	0.0463647329583351	0	0.0408361795328381	0	0	0	0.7	0.0017272630038341	1.09919670838286	4.685	3.81	3.1314285714285717	3.0175	1.505	7.9871428571428575	5.15	5.8566666666666665	8.204	13.645	0	7.96609379353462e-23	9.64253016823231e-22	0	3.137856958892034e-6	0	0	0	2.8651405110258206e-7	9.691357350964408e-24	0	0	0	0
TCGA-LL-A50Y-01A	0.0830619786670247	0	0.0188671440793959	0.0783190889256789	0	0.14757639531071	0	0.0337253749502898	0.0504226577628479	0	0.00450784460157575	0.016510693117382	0.0519892846493909	0.0379873471375225	0.0253693604120912	0.321723430779006	0.0526700269526571	0.00446670480546469	0.0728026678489628	0	0	0	0	0.171183207386914	1.01293787190522	5.745	6.78	4.172857142857143	7.45875	1.2774999999999999	8.402857142857142	7.824	5.192	7.956333333333333	12.66	0	0	0	2.4477192043026996e-24	6.124647551497516e-6	3.91138165376749e-24	0	2.598633739959942e-22	4.233547085449805e-8	1.6660860965076196e-6	0	0	0	0
TCGA-D8-A1XM-01A	0.081360826412952	0	0	0.0205393193263898	0	0.341678343922771	0	0	0.0119340513478684	0	0.0310542351979934	0	0.039186416944035	0.0469239740460628	0.0743937309534688	0.252945654421069	0.0251866886610571	0	0.0747967587663327	0	0	0	0	0.229843856046058	0.991239556163905	7.704285714285714	8.59	6.147142857142857	7.56375	2.4787500000000002	10.885714285714286	8.852	7.464	9.848	15.44	6.183353641322292e-23	0	2.970254944086978e-22	1.561033069842711e-7	8.162871199366104e-7	0	0	3.661266739990857e-24	7.384926317970701e-7	4.77385992591521e-6	1.5273640793034847e-24	1.2939413729873498e-8	3.635430700440029e-8	0
TCGA-C8-A3M7-01A	0.100646958706535	0	0.182329470716629	0.00259569712209786	0	0.290510698991978	0	0.00255722640786873	0	0	0.0135965666097271	0.0181337334164691	0.0155929853560803	0	0.0763097171219093	0.154078451110406	0	0.00978824541648395	0.133860249023815	0	0	0	0.5	0.0613366985023907	1.04465259237189	7.192857142857143	6.98	5.8914285714285715	6.6975	3.93125	9.217142857142857	6.2620000000000005	7.044	11.153666666666666	14.2	0	0	5.074792792554655e-21	1.7301394504410057e-24	1.3401516400480772e-6	0	5.0516106651587896e-24	0	6.499458923531145e-7	1.2824639704850468e-6	0	0	0	4.1363781494872263e-23
TCGA-OL-A66J-01A	0.0605334593221892	0	0.0297576350541519	0.0607703021695462	0	0.122025739566394	0	0.050155774077162	0.0146859116089999	0	0.0218538143518887	0.0223201042807799	0.0122737405003962	0.190053630775164	0.0472805252138918	0.315639043532338	1.96770440361569e-4	0	0.0524535491067367	0	0	0	0.1	0.130603674831597	1.04324361144481	5.763571428571429	6.27	5.082857142857143	5.1375	3.0375	9.124285714285714	5.734	6.8406666666666665	9.876666666666667	14.4537	3.3858826849846065e-22	7.761246632601573e-24	0	5.039952721653607e-23	5.57355295209132e-6	0	3.113296383266617e-22	0	0	2.1438022216775032e-7	0	5.29228295289527e-22	3.065591404641711e-23	0
TCGA-AN-A0XS-01A	0.0981658433664273	0	0.0972068723472149	0.0996776040938921	0	0.201326467146875	0	0	0.0266308307582752	0	0	0.0327254123236694	0.0468092894973647	0.0937476039460085	0.123121826611004	0.0600509773662119	0.0162590538939544	0	0.10200498187512	0	0.00227323677398385	0	0.1	0.119090388132277	1.03326841308245	7.737857142857143	8.17	5.89	8.6625	2.605	9.922857142857142	6.63	6.738666666666666	9.711666666666666	14.7788	5.423026074109161e-23	0	0	1.7462042112875855e-27	5.7723482358237585e-6	0	2.722435122555774e-22	0	7.869231600417612e-7	3.838922861260279e-6	0	2.1899979272218707e-23	0	0
TCGA-D8-A73U-01A	0.086382230887007	0	0.0540023620287396	0.101339466046137	0	0.247446225788978	0	0.0134738826673778	0.0384148422601387	0	0.0251338205035146	0.0475268488946057	0.0352338907974483	0.10621383766818	0.0762953426496186	0.0802782573906234	6.31016129497574e-4	0	0.0876279762881346	0	0	0	0	0.298573195980728	0.961569525541254	9.026428571428571	9.88	8.205714285714286	9.23375	5.87375	11.425714285714285	6.826	6.628	9.356	14.5938	2.0602442594499073e-23	0	1.320818237432134e-22	1.781880684163664e-9	6.759192793487806e-6	2.4022925934592363e-23	2.2478738222703026e-22	2.5605275135905335e-22	1.098216597289213e-6	6.7772316229671115e-6	0	2.889880376191302e-22	5.2902579079465147e-23	3.451663177125245e-22
TCGA-AN-A0G0-01A	0.0462761400015485	0	0.0573751300184411	0	0	0.203165687895041	0	0.0522728922356229	0.00931136693114051	0	0.0372540305109908	0.0398396384635813	0.0081771027563353	0.2539145143617	0.071454457577817	0.198200936962351	0	0	0.0227581022854302	0	0	0	0.6	0.0201614415926908	1.09247863686539	5.632857142857143	5.49	4.8914285714285715	5.51625	3.44875	9.674285714285714	4.5200000000000005	6.076	8.883333333333333	13.5913	3.601075479672012e-23	1.4718403702408501e-22	0	0	4.078438562121447e-6	0	1.2341624330381051e-22	2.2184090706687657e-22	0	1.8468762219207622e-6	0	0	3.58733889581763e-22	0
TCGA-B6-A0IG-01A	0.167923706216947	0	0.16678180553005	0.0514359303050961	0	0.19338308134894	0	0.0185025504911171	0.0266479396369352	0	0	0	0	0.222700293863302	0.00895494487292804	0	0	0.0969033948435708	0.0467663528911133	0	0	0	0.1	0.123080384408813	1.03050256970277	6.2092857142857145	6.15	4.635714285714286	6.4625	2.6525	8.274285714285714	5.354	6.406	8.989333333333333	14.75	8.562568345840062e-23	0	2.7664982647928284e-22	0	2.2444543102027995e-6	1.7566159243547967e-23	0	0	5.877539969698323e-7	2.0796321924896954e-6	0	1.9147478117511313e-22	0	1.7280773290218228e-23
TCGA-AN-A0AJ-01A	0.0210482431230602	0	0	0	0	0.294404628085243	4.81865232552332e-4	0.04841973978906	0.014688352328997	0	0.0196740307966751	0	0	0.283613074949451	0.0909784924142127	0.150010076627952	0.00656383769523553	0.0079094214512589	0.0622082375063024	0	0	0	0	0.351920190906332	0.944967315055546	7.885714285714286	8.34	6.078571428571428	7.6025	3.65375	10.875714285714285	7.93	6.286	8.278	14.4625	0	4.616559907906528e-22	5.509974776010354e-21	1.3209754160044033e-24	5.804672964984359e-6	8.313046511806164e-23	0	0	7.238480176794923e-7	3.6878366066630215e-6	3.9053953474226797e-22	0	0	2.197392901063007e-22
TCGA-BH-A0AU-01A	0.07221510775877	0	0.0800021215282164	0.0420796587375495	0	0.193109238927476	0	0	0.0787554413878514	0	0	0.030226279911762	0.053877647217958	0.188732233906202	0.0641451185658513	0.0207018911093078	0.0101895909287157	0	0.16596567002034	0	0	0	0.1	0.132692612200535	1.02530326421693	6.714285714285714	6.94	5.228571428571429	6.73375	3.4387499999999998	9.24	6.691999999999999	6.414666666666667	8.564333333333334	14.4863	0	1.2348519913107902e-22	5.7227343636273625e-21	4.449813821878643e-28	3.082194698011542e-6	0	1.0425372898716273e-22	0	5.903226772993064e-7	1.961659907502382e-6	0	2.6258810406206766e-22	0	0
TCGA-AR-A1AU-01A	0.102245037904212	0	0.0859618914798363	0.071159395375607	0	0.235947164162789	0	0	0	0	0	0.0447455549265463	0.0461800909670936	0.0456563822226679	0.0416345045233748	0.197944840680041	0	0.0106037871248665	0.117921350632965	0	0	0	0.6	0.0184944078393853	1.06370423206166	5.79	6.54	5.0285714285714285	5.70625	2.46	9.452857142857143	5.0440000000000005	8.151333333333334	9.629	14.8562	0	0	0	0	2.794316960859579e-6	0	3.050518816168392e-22	7.360854362241744e-23	7.132182833385886e-24	6.303400830866915e-7	1.559016366764186e-23	2.439453841992054e-22	0	1.1895171840885932e-22
TCGA-A2-A0T5-01A	0.110669698638045	0	0.0307157265053282	0.0288398843577893	0	0.151336430541344	0	0.00524587079554583	0.0273771077468387	0	0.0223659838193732	0.00167895930588941	0.0592330752158774	0.0449609762884749	0.0384409920496348	0.332382754133946	0	0.103282121389555	0.0434704192123582	0	0	0	0.7	-0.00237956	1.08526510095105	5.195714285714286	5.39	4.072857142857143	6.07625	1.47875	8.91	5.574	6.586666666666667	9.239666666666666	14.651250000000001	3.931891604132162e-22	0	6.0352542180930986e-21	3.0684295324189436e-24	1.7638671227896345e-6	0	2.123400206965689e-22	0	8.843293393411643e-23	1.2009844301974344e-6	4.385358711078386e-23	0	0	1.267218835946512e-22
TCGA-AO-A0JE-01A	0.0712245778230033	0	0.038365585914775	0.0450909144567632	0	0.289365327224618	0	0.0246384213842226	0.0777827715400087	0	0	0.0339183051991456	0.0153174643811172	0.045897279717933	0.124267705130196	0.107559239245221	0	0	0.126572407982997	0	0	0	0	0.22331487378391	0.997175963149525	7.841428571428572	7.67	6.335714285714285	6.07375	3.63125	10.99	7.068	7.786	9.516333333333334	15.22	2.10592471986871e-23	2.1756119615271e-23	0	7.848063325107197e-8	1.2449897389044427e-6	2.380490803846374e-24	0	0	3.0831500425159116e-7	4.587756052573928e-6	7.680050688871065e-24	2.1347953346238164e-23	9.882363412920846e-10	8.299997790896672e-23
TCGA-AR-A2LH-01A	0.138166185421728	0	0.0308225185470167	0	0	0.447662469526413	0	0	0.0197396533491286	0	0.0367264030273072	0.0101752925976796	0.0789368416359375	0.0282316840784684	0.0760517841434062	0.0844147548385112	0	0	0.0490724128344033	0	0	0	0	0.21026275678258	1.0038535791455	7.912857142857143	8.52	5.821428571428571	8.4575	3.4275	10.025714285714285	7.47	7.199333333333334	9.541	13.9313	0	0	0	0	6.55817746699972e-6	5.863782506026538e-24	4.303548395992482e-22	0	0	6.075975008315837e-6	9.231767852935944e-23	5.51902740453315e-22	6.394846944159218e-23	1.8290927950764937e-21
TCGA-D8-A1Y1-01A	0.043571841381448	0	0	0.0272444178427289	0	0.249573543636287	0	0.012216557285536	0	0	0.0192396623716804	0.00928090070090103	0.0283452075859369	0.0499099468262627	0.044113335167278	0.474919979974048	9.88716762411214e-4	0	0.0352317184773231	0	0	0.0053641719881584	0.1	0.138952910832023	1.04655010884037	6.0407142857142855	5.36	4.774285714285714	4.43875	1.75125	10.721428571428572	4.618	7.2940000000000005	9.042333333333334	15.7387	3.712077044048796e-22	0	1.2806190682725028e-21	0	3.505592263464402e-6	8.974158001702991e-24	0	0	0	1.0164959368478618e-6	2.740520321587027e-22	9.1185412756827e-23	9.947890246397335e-23	0
TCGA-A8-A092-01A	0.0564757655063031	0	0	0	0	0.146618686757168	0	0.0418537998839169	0.0112582535876898	0	0	0.0327541455325047	0	0.165875676156271	0.104597903767025	0.32141128625103	0	0	0.119154482558091	0	0	0	0.3	0.0907621359310203	1.06578414818273	5.915	5.17	4.121428571428572	4.82	2.27375	10.432857142857143	4.73	5.862	8.573333333333334	14.1575	0	0	1.0204771298049232e-21	0	2.822158584414431e-6	0	3.922886663147172e-22	0	4.809837236291556e-7	2.203966946247515e-7	0	4.7389896464755683e-23	1.8498463736262338e-22	0
TCGA-AR-A1AY-01A	0.00759203454178359	5.26518749237371e-5	0	0	0	0.303127442826769	0	0.0228676307592572	0.00973369633599253	0	0.0430397680187754	0	0	0.560989571309835	0.0378132060212006	0.0100903825252029	0.00221317508572544	0	0.00248044070053486	0	0	0	0.1	0.140248848082084	1.10358859481181	4.843571428571429	4	4.55	3.2175	2.64375	9.664285714285715	5.674	6.274	8.668666666666667	14.2025	8.948475356327081e-24	0	0	4.1880914996189825e-23	2.845769619037464e-6	0	0	0	4.505150873426154e-25	1.37984132462031e-7	0	0	3.3506670667171723e-22	0
TCGA-LD-A66U-01A	0.0820443492797942	0	0.0501342981726556	0.161563428836213	0	0.250178029272917	0	0.0161559912926096	0.101479708319144	0	0	0.0251890332158635	0.0419721199187406	0.026175662412027	0.0750747799303378	0.0995956211839363	0.00126245731020701	0	0.0691745208555536	0	0	0	0	0.182551180778153	1.01663192959497	8.165	8.78	5.804285714285714	7.37125	3.5125	9.092857142857143	7.178	6.609333333333334	9.028	15.0162	4.756181475859328e-24	0	0	6.627860793735771e-25	4.707448973318524e-6	0	6.221574401455863e-22	0	2.83919348527526e-7	5.318898338510688e-6	0	1.6914512490766915e-22	0	0
TCGA-E9-A1RD-01A	0.0905569402814797	0	0.0919279311488599	0.00198661153888729	0	0.145740810414741	0	0.0103141438690474	0.00781623685773383	0	0.00105434316691926	0.0156529207255128	0.0869695477866551	0	0.0536093174765121	0.366639069299153	0.0193713126367735	0	0.108360814797725	0	0	0	0.6	0.0202861919976503	1.07071231338936	5.482142857142858	5.21	4.451428571428571	4.53625	3.7975	9.505714285714285	5.7379999999999995	6.6946666666666665	9.974333333333334	14.2937	2.0458630663317431e-22	0	5.868006139123919e-21	0	3.582711015674969e-6	0	2.5708192691792803e-22	0	0	1.3957539304984937e-22	2.3232323478954366e-22	2.3668403201100982e-23	0	0
TCGA-HN-A2OB-01A	0.102860909887253	0	0.0548224352177145	0.0306979552136862	0	0.298571048373222	0	0	0	0	0.0265193647579286	0.00988727824619995	0.025001146736906298	0.0210407787010599	0.0237192349741684	0.19993152079275	0	0	0.206948327099111	0	0	0	0.5	0.0527550035035302	1.05773782320145	5.873571428571428	6.19	5.015714285714286	5.7924999999999995	2.5375	8.941428571428572	5.952	6.538666666666667	9.476666666666667	15.4512	0	0	0	3.6728989371925574e-24	1.8671292611127613e-6	0	0	0	1.0523107133237712e-6	1.7458508986717489e-6	0	0	0	1.7644408402666633e-22
TCGA-AR-A1AO-01A	0.0326441449732894	0	0	0	0	0.104334277753533	0	0.0190409400348041	0.0300856360394132	0	0.0222352178620484	0	0	0.60647620076597	0.0464336453311154	0.106583590550632	0	0	0.0321663466891939	0	0	0	0	0.839323879583462	0.567128826522819	8.573571428571428	9.22	6.827142857142857	8.27625	4.675	12.59	8.684000000000001	7.5553333333333335	10.448666666666666	15.608749999999999	7.983164211953223e-23	0	4.923789378682182e-22	1.0246826159638155e-8	4.301795785365514e-6	0	0	0	3.4898039117956206e-24	5.785334709825124e-6	9.627613421995161e-24	1.283128169669674e-22	0	0
TCGA-A8-A08R-01A	0.0220833756761453	0	0.0450632226397867	0	0	0.176695196060556	9.75663409815985e-4	0	0.027857247109392	0.00872720512606377	0.00689462384093267	0.0115601236562697	0	0.419975711541054	0.142681016134708	0.0858460845918269	0	0	0.0516405302134485	0	0	0	0	0.49371805843572	0.871480224911572	7.993571428571428	7.64	6.71	8.6875	5.135	11.281428571428572	6.516	6.219333333333333	9.776333333333334	14.053749999999999	0	4.623140148825225e-23	1.23800275680217e-22	1.8836631223434963e-8	4.257400580641017e-6	0	2.728785808095985e-22	2.9868194002794235e-22	7.913593904251393e-7	3.0376717956608826e-6	9.12697579377173e-23	0	0	0
TCGA-AR-A0TV-01A	0.0299677036947608	0	0.00853793942885576	0.0170786126431675	0	0.15006241062408399	0	0.0592238605030633	0.00472075391693447	0	0.00257839935474598	0.0433671958010883	0.0770749067804395	0.270404799888107	0.106453628422538	0.140039414351036	0	0	0.0707629398175839	0	0.0197274347735962	0	0	0.169862556425278	1.03025491616648	7.295	7.75	5.4471428571428575	6.29375	4.2375	10.502857142857144	6.9479999999999995	6.006	8.384666666666666	12.1325	3.030529785181295e-22	1.4782862844492128e-22	0	0	8.895023957442069e-6	0	1.8292229971974252e-22	0	1.1582234867090098e-6	2.971904279700146e-6	4.721805495302163e-23	0	0	5.865027476917253e-22
TCGA-A8-A0A4-01A	0.128905699726865	0	0.110713788875284	0.0370109505834132	0	0.176199477226161	0	0.0340494591235118	0.0318288135982431	0	0.012637562634962	0.0180904843616693	0.014181419140935	0.00234814759215725	0.0687380876559038	0.24765525392232	0	0	0.117640855558575	0	0	0	0.6	0.0354501531380424	1.05545665531775	5.714285714285714	5.81	5.072857142857143	4.9175	3.38125	8.642857142857142	5.7540000000000004	6.496666666666667	9.319	14.495000000000001	0	0	0	0	3.531940521079882e-6	0	2.9310925874501614e-22	1.6145201416255917e-22	1.2184410768700627e-23	0	2.6079425135257657e-22	2.340102882370812e-22	0	0
TCGA-EW-A1P3-01A	0.0412425052902591	0	0.0123000824092782	0	0	0.313253645097314	0	0.10044547841008	0.0408610187502973	0	0	0	0.0504135869422	0.155052891617441	0.054143392836145	0.0213034592408704	0.0107917384503066	0	0.200192200955809	0	0	0	0.6	0.043114777517067	1.0716329407341	5.595	5.43	3.9757142857142855	5.65875	2.33375	8.381428571428572	5.406	6.6739999999999995	9.05	13.4525	0	0	2.6529132944735924e-21	0	1.1324299381314243e-6	1.1250993109384132e-23	0	0	2.513118771525772e-7	6.96940166199905e-7	9.962515761553836e-23	0	7.854812550501475e-24	0
TCGA-E2-A1IE-01A	0.184385407300968	0	0.221717138323541	0	0	0.148824581801802	0	0	0.0188512780357176	0	0	0.0363509345852885	0.00266326591928428	0.0745762023439865	0.0184373136515551	0.213478787499508	0	0	0.0807150905383488	0	0	0	0.9	-0.0534437	1.08310800932891	4.565	5.29	3.9885714285714284	3.3675	1.955	8.292857142857143	4.436	6.616666666666666	9.923333333333334	13.7188	1.3695536285887271e-22	1.505337908204863e-22	6.855000251565666e-21	0	4.465180345025981e-6	0	1.27262402731886e-22	0	0	4.055072985931917e-23	1.4484510227841987e-23	3.1759551083160375e-22	0	0
TCGA-BH-A0H7-01A	0.144671304060901	0	0.0280457977514688	0.0427244964251484	0	0.205073975194894	0	0.0331073416422158	3.74514751574346e-4	0	0.0218991724415563	0	0	0.21628456863301	0.0815428697737915	0.171580569781072	0	0	0.0546953895443679	0	0	0	0.1	0.135553486014989	1.03564977058786	6.109285714285714	6.29	4.542857142857143	6.2425	2.0637499999999998	9.535714285714285	5.5760000000000005	6.158	9.270999999999999	16.2025	0	1.6049234199723823e-22	1.0443260974859444e-20	0	2.1931518334256833e-6	6.280278150603388e-24	0	5.604892822311025e-23	1.5592410221202522e-23	1.2524307894304247e-6	5.995252427851569e-23	1.7727938283539697e-22	2.552476845949815e-22	0
TCGA-D8-A1XG-01A	0.00227299343011608	0	0.00376580340623041	0	0	0.35076054571027	0	0	0.0795216956677426	0	0.0595600102992736	0.0309227466479565	0.0219188386507015	0.117171774287689	0.00915925472425143	0.0422649762756973	0	0.00112296483239958	0.281558396067672	0	0	0	0.3	0.0855608256689182	1.06937394141863	3.6935714285714285	3.32	2.7985714285714285	2.8825	2.27625	8.872857142857143	5.482	6.415333333333334	8.106	14.015	0	2.36484819559721e-22	5.174018492799604e-21	8.77595230100826e-23	2.4719576634560625e-6	0	1.7981888886451165e-22	1.3868287795812623e-22	3.833767072542822e-7	1.4038438723284103e-6	1.087020553001161e-22	7.923292323889393e-23	2.56919910973387e-23	2.9688208118300285e-22
TCGA-A2-A0T3-01A	0.105910105941648	0	0.00735469976641584	0.020109658597605	0	0.185137707403618	0	0.0800715874724489	0	0	0.0278989565556699	0	0.0473799691200352	0.437719634882519	0.014013791299697	0.0354510768426843	0	0.0129889082559883	0.0259639038616707	0	0	0	0	0.223573313744909	1.02050971209604	6.05	5.95	4.607142857142858	5.15875	2.3525	9.025714285714287	4.486	6.822	9.612	13.9125	2.598733984198418e-22	0	0	3.510746042893724e-22	2.385163680921248e-6	4.183122456540971e-23	0	1.369079826873825e-22	3.782525668160438e-7	8.488240095592241e-7	0	6.747629661210879e-24	3.8913348032677947e-23	0
TCGA-E2-A1LL-01A	0.0598693519997028	0	0.0385527007253509	0.0216381626769989	0	0.248906449204817	0	0.0603699723915246	0	0	0	0.0268740767972683	0.0702777381383425	0.242562814419157	0.00788435164824617	0.0737907760682191	0.00871349514808783	8.55993665592087e-4	0.125558546715535	0	0.0141455704011581	0	0.6	0.0330971157113959	1.0729564759063701	4.412142857142857	2.58	3.4314285714285715	4.3	1.66625	8.304285714285715	5.392	5.802666666666666	8.770666666666667	11.99	2.6934650434512927e-22	9.91397922938489e-24	0	1.3970782436649747e-23	3.289866400973768e-6	0	1.0240094207326698e-22	4.51434226362304e-22	0	3.116862511767292e-9	0	3.863419564289927e-23	2.325208069993173e-22	0
TCGA-AC-A7VC-01A	0	0.00823673794821113	0.00295183236588845	0	0	0.136896566517221	7.89071887339563e-6	0.0426253289252818	0.0378833308232879	0	0.0992752331805866	0	0.0190136678395961	0.600639820846906	0.00695156042329169	0.0209936086345418	0.00478287205930157	0	0	0.019741549717013	0	0	0	0.748749472896935	0.669592036035512	4.095714285714286	3.17	3.527142857142857	2.50375	1.69625	9.105714285714285	6.05	5.913333333333333	9.581	15.8712	2.77651102383123e-23	0	0	0	6.791626508215374e-6	0	0	8.018278313201475e-22	0	0	0	0	0	0
TCGA-A2-A04V-01A	0.0614701035746305	0	0.0222184902075848	0.0248053118303433	0	0.158367554175077	0	0.00938992334657813	0.044841960752531	0	0	0.029755095114602	0.0201941936707739	0.292526494470481	0.0374696663124811	0.173527167572631	0.00168694124834491	0.00405549668288257	0.119691601041058	0	0	0	0	0.230133167798138	1.00056181890117	5.412142857142857	6.19	3.9014285714285717	4.30875	1.96625	9.275714285714285	7.122	6.132	9.270666666666667	14.6525	3.0487725779131424e-22	0	0	1.2058035052548815e-23	3.6395816038554513e-6	4.1882710952613085e-23	1.0579436741813066e-22	0	3.942698133161049e-7	9.780342822595134e-8	0	1.9896151066426177e-22	4.703774161856714e-22	1.8876210378865192e-23
TCGA-EW-A1P5-01A	0.0599790970307679	0	0.0083327456831955	0.021169003673947	0	0.133235335096327	0	0.0448853693639001	0.0368095463683799	0	0.0241246125759785	0.0087747735702543	5.20058187062552e-4	0.244993316875214	0.0451271604760599	0.260001055282304	0	0.0513451094523117	0.0569623214427884	0	0	0.00374049492150931	0	0.274879056451489	0.980818555487305	6	6.02	5.27	4.25375	2.79125	10.672857142857143	4.024	7.26	8.064	13.9413	2.3621460071650634e-22	4.115640971648429e-23	0	0	2.7679538610446427e-6	5.623748793286596e-23	0	4.571597025352448e-24	0	3.438785705326467e-6	4.989014801321756e-23	2.2061676257876613e-22	0	9.2142566130073125e-23
TCGA-A1-A0SQ-01A	0.127815644853728	0	0.226767392244465	0.0364945977430019	0	0.162667984569306	0	0.0152970802041118	0	0	0	0.0347324002938199	0.0349500427289608	0	0.027190579228008	0.260399707962506	0	0	0.0727405701843378	0	0	9.43999987754119e-4	0.7	-0.00805802	1.06463772821717	5.442857142857143	5.13	4.332857142857143	5.30875	3.13625	9.085714285714285	4.9799999999999995	6.900666666666667	9.384666666666666	12.885	0	0	0	4.7880445390496756e-23	4.544157531501096e-6	0	4.9962192835406067e-23	0	2.6249858268762072e-23	1.0431510228497968e-6	1.9122839769782886e-22	0	0	0
TCGA-C8-A130-01A	0.109106602909145	0	0.0238371610147923	0.0708120919986359	0	0.30026229274195	0	0.0260596895404578	0.0383356340974875	0	0.0483815575578044	0	0.00852590848394503	0.0162177880977598	0.0735005000890564	0.213104819366254	0	0	0.0718559541027121	0	0	0	0.4	0.0670373059449369	1.05963271289421	6.795	7.23	5.304285714285714	5.21875	2.56875	9.612857142857143	4.272	5.685333333333333	10.055333333333333	14.115	1.6813409892300241e-22	1.312408747729657e-22	0	8.659162368142625e-24	1.1120743720086905e-6	0	2.0032100206424037e-22	2.4590125966285906e-23	1.0909967048255364e-6	9.518571075547855e-7	0	8.528856295869113e-24	0	0
TCGA-D8-A13Y-01A	0.043546877716254	0	0	0.0468033513745914	0	0.055801032567263	0	0.134239108453874	0	0	0	0.0647862087820584	0	0.143473444359743	0	0.420580748846734	0	0.0808416540988284	0.00992757380065374	0	0	0	0.9	-0.0424467	1.13356605038793	3.6014285714285714	10.37	1.8657142857142857	4.0925	1.44	8.66	2.482	5.735333333333333	8.243	13.2175	9.39463136849705e-24	1.136284195471736e-22	0	0	3.0055577761685034e-6	2.797833920490102e-23	0	5.229716142204368e-22	2.2998457281292465e-9	3.918393408237554e-7	4.0537125578448617e-23	0	0	8.357246686599107e-22
TCGA-GM-A3XN-01A	0.127295204919144	0	0.0544634563864066	0.0511775120754318	0	0.316358290453825	0	0.0248687803339481	0	0	0.0215924781174715	0.00185998112810517	0.0230366168308011	0.0907986129021066	0.0859455716445098	0.171570332952433	0	0	0.0310331622558184	0	0	0	0	0.164032016818173	1.01878289894126	7.595	7.95	5.792857142857143	7.36125	2.66875	9.902857142857144	6.7459999999999996	6.951333333333333	10.728	15.407499999999999	4.648115442338722e-22	5.518406667177745e-23	0	0	2.3405045554845964e-6	0	0	0	1.0750486052235927e-6	2.26769396008611e-6	1.0048247816088932e-22	0	9.9353409542342e-23	0
TCGA-BH-A0B8-01A	0.12755335903836	0	0.069678821143125	0.00640505704357102	0	0.307162306517247	0	0.00317786696200673	2.15843083442945e-4	0	0.0115028761709432	0	0.0326643612510167	0.0159416668390164	0.0550122106256581	0.258447060437537	0.0191174918927807	0.00959797913587223	0.0834322746886577	0	0	9.08251707654583e-5	0.8	-0.0151759	1.0783359765174	4.744285714285715	5.67	4.138571428571429	4.43625	2.1875	8.632857142857143	4.362	6.756666666666667	8.915666666666667	13.895	0	2.318594339604992e-22	1.0508152654018594e-20	0	5.424478134743998e-6	8.876383962507117e-23	5.465402677332139e-22	0	0	0	0	0	0	0
TCGA-D8-A1XT-01A	0.0520155943416465	0	0	0	0	0.121659457032337	0	0.0524570138309508	0.0211088948721822	0	0.0263531820768385	0	0	0.288561870856578	0.122317244161502	0.279119485946895	0	0	0.0364072568810702	0	0	0	0	0.325133755212803	0.966973391521424	6.442142857142857	6.25	4.548571428571429	5.4350000000000005	3.07625	11.762857142857143	4.732	6.2893333333333334	10.246666666666666	15.5875	1.1512441155768679e-22	6.59755196206633e-23	4.65899985105525e-21	2.6402123696233977e-27	1.5684591384621057e-6	0	3.5906344058156075e-23	1.1306839336827832e-22	2.520774195388328e-23	3.7254046479452354e-6	5.042221932191074e-23	1.801511946833267e-22	1.095683121614982e-22	0
TCGA-BH-A0E7-01A	0.0101018394795014	0	0.0838551415519523	0	0	0.221168568421843	0	0.0109052957006818	0.00420035192164978	0	0.00367249114003581	0.0666611476445349	0.0214255861681225	0.0216323788126245	0.0134525233671713	0.340146619576329	0	0.00681517809130823	0.195962878124246	0	0	0	0.7	-0.0108678	1.08778065171841	4.121428571428571	2.32	3.64	3.1675	2.15875	8.784285714285714	3.36	6.243333333333333	9.299	13.8575	5.448931933247604e-23	0	8.459428116650511e-22	0	4.4999309418975655e-6	1.8700020105076492e-23	0	3.3510607731523264e-22	0	0	0	0	3.387699241978302e-22	0
TCGA-E9-A22E-01A	0.00633012505209948	0	0	0.0088543103561843	0	0.315823737349332	0	0	0.0650598711196692	0	0.0145257200631003	0.0136768132490927	0	0.286189298861057	0.123901469505516	0.111863786884327	0	0	0.0537748675596222	0	0	0	0	0.301148351920888	0.97387230734909	6.9678571428571425	8.53	5.445714285714286	4.88125	3.1075	9.857142857142858	4.338	6.444	9.774000000000001	16.6812	0	1.161569513083307e-22	3.882562259316893e-22	5.196158327851954e-23	1.0022306234312155e-6	3.533616377149341e-23	1.588596372655483e-22	0	1.5192498331097562e-7	1.7651206729786969e-6	0	0	9.092283404985144e-23	0
TCGA-E2-A15H-01A	0.129440205731274	0	0.119431225814605	0.0426075299038565	0	0.221542335084114	0	0.0097571849069185	0.015278023740524	0	0.0417488080824726	0	0.00971812226797968	0.0890285359148715	0.0632807626661398	0.225893275394583	0	0	0.0322739904926606	0	0	0	0.6	0.0194394660227677	1.06610156203521	5.320714285714286	5.43	5.122857142857143	5.2075	1.62375	8.822857142857144	5.05	5.72	8.539666666666667	14.3525	1.9879599840595247e-22	0	2.968947899130408e-21	0	1.8133813173685583e-7	1.9589127100332164e-24	0	2.613722316855892e-23	0	3.178944421157591e-6	0	1.8094412607156362e-23	0	0
TCGA-AC-A6NO-01A	0.0880773091018984	0	0.0326850799202188	0.0515912593306617	0	0.252134730209791	0	0.0494491765574136	0.0204099211692932	0	0.0155208981811425	0.0168541503746246	0.0214312866015131	0.102514737648945	0.0540716281428862	0.20429662249392	0.023992311753748	0.0268979661713934	0.0400729223425503	0	0	0	0.7	-0.00725838	1.08374797887995	5.747142857142857	5.64	4.8	5.9275	2.01875	8.505714285714285	6.858	6.758666666666667	8.916333333333334	14.2538	3.1153466775928695e-23	0	0	2.0664258840264982e-23	3.617018746691018e-6	1.749171639377479e-23	0	1.6017265623936925e-22	5.334815821373408e-7	1.2897569376105662e-6	7.173417174737197e-24	0	0	0
TCGA-AR-A1AV-01A	0.015607702527005	0	0.0600631913575291	0	0	0.347876917124906	0	0.0162362653500297	0.0780288388931255	0	0.0548270169467955	0	0.0112489681766698	0.33069751710575	0	0.024647057357795	0	0	0.0607665251603941	0	0	0	0.6	0.0170523815288038	1.10271942944607	4.769285714285714	4.58	4.078571428571428	3.3162499999999997	2.09625	9.542857142857143	3.918	6.827333333333334	9.320666666666666	14.3963	3.154409159835229e-22	9.328855194648979e-23	7.18209671468409e-21	0	3.0384389537582624e-6	9.508850892691866e-23	0	1.2223532239217102e-22	2.8088954119661006e-8	9.486149409141789e-7	1.5852583835193557e-22	0	1.1567864203915844e-22	0
TCGA-C8-A26Z-01A	0.14890602253233	0	0.119301781143068	0.0546586862327084	0	0.126280598376358	0	0.012638182311958	0.00930428310029627	0	0.0231143753454583	0.012690679041694	0.0264186141099177	0	0.0516022052440518	0.311959583432201	0.0156945796012647	0	0.0874304095286943	0	0	0	0.9	-0.048464	1.0862251862244	4.977142857142857	5.52	3.625714285714286	5.78625	2.0375	8.672857142857143	4.672	6.466	8.806000000000001	14.6487	0	4.136396789494081e-23	6.006524117246966e-21	1.1736730395082616e-8	7.52119257283612e-8	0	1.1516047707022495e-22	2.2424278179402537e-23	1.7056627461671575e-7	1.0349990266333804e-6	8.852610574140703e-24	7.277248141962213e-24	2.630740144199851e-23	1.09266157046672e-22
TCGA-A7-A426-01A	0.0969911121898656	0	0.045750204097769	0.101997988584804	0	0.262579541995481	0	2.11945310807028e-4	0	0	0.0744226500878483	0.00628902505103413	0.0469904294626841	0	0.0269657309839542	0.173420957216803	0	0.0018826783446452	0.162497736674304	0	0	0	0.3	0.0843450640775131	1.04824227601833	7.382142857142857	8.1	6.452857142857143	8	4.0675	9.095714285714285	6.498	7.355333333333333	10.698333333333334	15.352500000000001	0	6.368917329491692e-23	0	3.687083712391526e-24	3.4911313560344054e-6	5.046466252598453e-23	0	1.476531260815712e-22	1.0383196382958364e-6	3.1576394394266595e-6	0	0	1.3424503775633913e-23	4.361116127111285e-22
TCGA-B6-A400-01A	0.0493292394143104	0	0	0.0179746895442045	0	0.13007251606332	0	0.0415264738910243	0.0691598046033307	0	0.0277055284246393	0	0.00468771061072429	0.278434292259666	0.0103443991188584	0.125698520778684	0.0625963303807743	0.170925283285058	0.0115452116254069	0	0	0	0	0.408975112757146	0.915446469380741	7.684285714285714	6.92	5.411428571428571	5.375	2.52875	10.711428571428572	9.938	6.487333333333333	9.302333333333333	14.6188	0	0	0	2.878195657352001e-24	3.119902812739528e-6	0	2.6764261382714544e-22	5.293772384012833e-23	9.964217323763494e-7	3.0355950119137343e-6	1.207461821860553e-23	7.137796671793813e-23	0	7.933376717063392e-23
[truncated: 413 more rows]
[truncated: 82 more columns]
