# Supplementary material for: TDO2-Associated Tryptophan Metabolism Correlates with Impaired Tertiary Lymphoid Structure Maturation and Reduced B Cell Class Switching in Breast Cancer
Source: Oncol Res. 2026 Feb 24;34(3):26. doi: 10.32604/or.2026.071122 (PMC12963687; doi:10.32604/or.2026.071122)
Supplement: Supplementary file 7 [file OncolRes-34-71122-s007.xlsx]

## Sheet: 1
	Early_Memory_B	Activated_B_cells	Plasmablasts	Naive_B_cells	Late_Memory_B	GC_like_B_cells	Endo	CAF	Epi	Tcell	Mph	Mon	Mast	celltype
AAACAACGAATAGTTC-1	6.13786663909399e-05	6.13786663827737e-05	0.00353809071559817	0.00617422139656965	6.13786663718351e-05	0.000368874927151228	0.103080588105794	0.111095949297567	0.485296865539577	0.00717027281172893	0.0989278516906011	0.000104791119381067	0.150440446434559	Epi
AAACAAGTATCTCCCA-1	0.0181779112692855	8.76838091205763e-05	8.76838091182552e-05	0.0142185253311871	0.00561250408364387	0.00551952240742431	0.0484677424260627	0.217943182949854	0.298605198559219	0.027812992966929	0.192562005458701	8.96229215739899e-05	0.0839932741698527	Epi
AAACAATCTACTAGCA-1	0.000286380784057234	4.29650663963508e-05	0.00153380224174806	4.2965066472958e-05	4.2965066401991e-05	4.2965066352118e-05	0.0200690661590963	0.0276249823806064	0.655919974578554	4.29650664679456e-05	0.0536509272658004	8.92506826097874e-05	0.147664553430535	Epi
AAACACCAATAACTGC-1	4.29650668068022e-05	4.29650671408972e-05	4.29650664679465e-05	4.29650667507094e-05	4.29650668217081e-05	4.29650666642901e-05	0.0197331512620775	0.0423862385706079	0.624627101897607	4.29650664679438e-05	0.0623230961836338	7.91203531874682e-05	0.185328303981402	Epi
AAACAGAGCGACTCCT-1	0.0143476713659558	6.13786663827793e-05	6.13786663827783e-05	6.1378666363389e-05	6.13786663634936e-05	0.00029230435393505	0.365891070561489	0.112768157331016	0.290764009576443	0.0123690242888614	0.108567874478843	0.00369618062650921	0.110230728220821	Endo
AAACAGCTTTCAGAAG-1	0.0676315177342093	0.000125262584454663	0.000125262584454649	0.00125210495405078	0.00012526258443475	0.043409350155528	0.133542218408356	0.229888428098944	0.174085931767649	0.029633557760991	0.13159056362447	0.00012526258445465	0.0544294125605361	CAF
AAACAGGGTCTATATT-1	0.0778309927830322	0.000125262584433654	0.00012526258445465	0.000125262584457814	0.0117280579966068	0.00313132980095965	0.0544763992090466	0.120437381930379	0.324866362516127	0.0812949977893045	0.14133956023493	0.00012526258445465	0.0846807166819143	Epi
AAACAGTGTTCCTGGG-1	6.13786661143901e-05	6.13786663570234e-05	6.13786663827786e-05	6.13786655925972e-05	6.1378666128791e-05	6.1378667069999e-05	0.00337908358768898	0.153052975937793	0.538834062250947	6.13786663827779e-05	0.0170765274013194	0.0072726887356328	0.218054297890362	Epi
AAACATTTCCCGGATT-1	2.10528826082143e-05	2.10528825648684e-05	2.10528825692929e-05	2.1052882617597e-05	2.10528825625916e-05	2.10528826354361e-05	0.0080796956088904	0.0133307305885105	0.701882170133745	2.10528825692917e-05	0.0149610907329097	0.0255970056626291	0.122554187471068	Epi
AAACCACTACACAGAT-1	0.00927715817270775	6.13786663827756e-05	0.0185955335375323	6.1378666381752e-05	6.137866638617e-05	0.00212800565924052	0.0553587654965125	0.0710286987854841	0.475518010623124	0.00291193426985016	0.115166874295119	9.60358806563765e-05	0.19414467496351	Epi
AAACCCGAACGAAATC-1	0.0561003624288162	8.76838091182524e-05	0.0266588969754541	0.0128768575807836	8.76838091108289e-05	8.7683809129551e-05	0.03350198347023	0.136210977144107	0.304660955419289	0.0363393538562208	0.227024416335732	0.00419560438476759	0.0575976159568412	Epi
AAACCGGGTAGGTACC-1	4.29650665618338e-05	4.296506646835e-05	0.00881408701646515	4.29650653597293e-05	4.29650663489108e-05	4.29650662751031e-05	0.0263533877073692	0.00966318807051973	0.656256719377472	0.00437593361026823	0.0477662420153926	6.91794734389865e-05	0.152185694923819	Epi
AAACCTAAGCAGCCGG-1	0.000692571265804091	3.00755465274496e-05	0.00139544266449846	3.00755466089277e-05	3.00755467937158e-05	3.00755463373982e-05	0.0320214905463035	0.0734214422221265	0.677697851045336	3.00755465275615e-05	0.0566128725026525	4.65258492432836e-05	0.132354466607346	Epi
AAACCTCATGAAGTTG-1	0.000583731387825643	4.29650665031277e-05	4.29650664679447e-05	4.29650663385636e-05	4.29650664561488e-05	4.29650663412412e-05	0.0157423052452301	0.165899407393054	0.483866986712581	0.00527175433971374	0.162328828063425	5.06529843563426e-05	0.130631379663691	Epi
AAACGAAGAACATACC-1	0.00500036437355454	4.29650664679446e-05	4.29650664679466e-05	4.29650666612465e-05	4.29650664534646e-05	0.000217884421492613	0.0443563642758749	0.0600401551654064	0.623549487789705	4.29650664679456e-05	0.0620429406832642	6.00967999213278e-05	0.137979116974463	Epi
AAACGACAGTCTTGCC-1	0.00852821336981398	3.00755465275607e-05	0.000542219577248145	3.00755464993259e-05	3.00755465322354e-05	3.00755465097873e-05	0.0644830542471845	0.0974702108271635	0.548818299719535	3.00755465275628e-05	0.112265848987287	0.00640301630548949	0.131581741185664	Epi
AAACGAGACGGTTGAT-1	0.00829919369972929	6.13786663827782e-05	0.0235249170691777	6.13786663514824e-05	0.00222392331964629	6.13786663963426e-05	0.0655709834178495	0.125410275287473	0.479609343282915	0.00911843489379428	0.125571482205172	7.12103464735354e-05	0.109493685311607	Epi
AAACGCCCGAGATCGG-1	0.0101346850673762	4.29650664679463e-05	4.29650664679489e-05	4.29650663884171e-05	0.00592151598734715	4.29650664088387e-05	0.0404302114880937	0.112138823677024	0.526894822946651	4.29650664679463e-05	0.127676977644779	6.42894956618084e-05	0.145567319969975	Epi
AAACGGGCGTACGGGT-1	3.00755467363285e-05	3.00755465533648e-05	3.00755465275609e-05	3.00755465778828e-05	3.0075546721238e-05	3.00755470169279e-05	0.00804971450309056	0.0238087517796629	0.776999560858904	3.00755465275573e-05	0.0249502674262974	4.85233003582121e-05	0.0842270381292118	Epi
AAACGGGTTGGTATCC-1	2.105288268141e-05	0.000372578483598252	2.10528825692933e-05	2.10528828500367e-05	2.10528826943894e-05	2.105288251968e-05	0.017623308136914	0.0112132689970038	0.671985387575299	2.10528825692927e-05	0.0322456240056302	0.0139225196141794	0.140938166924523	Epi
AAACGGTTGCGAACTG-1	0.000271222203596574	2.10528825810102e-05	2.10528825692945e-05	2.10528827210326e-05	2.10528824789218e-05	2.1052882200339e-05	0.020289135003338	0.0317736141867773	0.659421771563881	2.10528825692933e-05	0.0564762756200115	0.0590334165977162	0.174913249881361	Epi
AAACGTGTTCGCCCTA-1	0.00837717216490645	6.13786663827785e-05	6.13786663827787e-05	6.13786662778335e-05	6.13786664141191e-05	6.13786664431681e-05	0.158151838760947	0.09690324303965	0.440999900770542	6.13786663827777e-05	0.0906888797488675	7.98511751885361e-05	0.156393430237022	Epi
AAACTAACGTGGCGAC-1	0.0218192219904494	6.25480199659946e-05	6.13786663827785e-05	0.00268538369693072	6.13786663862753e-05	6.13786663524647e-05	0.0660013993460545	0.110008966923605	0.471268019792146	6.13786663827808e-05	0.149275442206032	0.000178012292341627	0.142594022595845	Epi
AAACTCGGTTCGCAAT-1	3.00755467746865e-05	3.00755465430637e-05	0.000591275549066999	3.00755464667295e-05	9.9282962763641e-05	3.00755464184939e-05	0.0104534565152353	0.0533490742122565	0.66936326782066	3.00755465275624e-05	0.0726561632240313	0.00391783305954228	0.125366453582888	Epi
AAACTCGTGATATAAG-1	0.00695738905593073	4.29650664679457e-05	0.0142022298058535	0.000161981690412105	4.29650664605515e-05	4.2965066424969e-05	0.0565522397604469	0.0911802094075248	0.518942335207858	0.0177675704744249	0.0790337583008527	7.76424457067119e-05	0.140980616659507	Epi
AAACTGCTGGCTCCAA-1	0.00549880151475557	4.2965066467945e-05	0.00938124716402693	4.2965066282341e-05	4.29650664641982e-05	4.2965066370127e-05	0.0275790766699249	0.0603351299604678	0.558164716643166	0.0233807481160171	0.115977851516707	5.90727860831487e-05	0.131566200431707	Epi
AAACTTAATTGCACGC-1	4.29650667062963e-05	4.29650664720157e-05	4.29650664679434e-05	4.29650677301451e-05	4.29650662351365e-05	4.29650660481585e-05	0.0105801077457757	0.0774434420245399	0.648493779158147	4.29650664679434e-05	0.0509509659635506	0.000104969284764888	0.190704996281186	Epi
AAACTTGCAAACGTAT-1	0.0837570653467335	8.7683809118255e-05	8.76838091182549e-05	8.7683809120203e-05	0.00824904491380609	8.76838091309268e-05	0.166236442194608	0.0969969276833647	0.353077183296075	0.021736146146071	0.0664759215142077	8.76838091182548e-05	0.117054086265072	Epi
AAAGAATGTGGACTAA-1	4.29650661266391e-05	4.2965066472218e-05	0.000341367804139205	4.29650663683243e-05	4.29650668833044e-05	4.2965066330424e-05	0.0105067771700153	0.0472271863312003	0.679872542329398	4.29650664679447e-05	0.0415943851979635	0.023435552125928	0.155770822269421	Epi
AAAGACATGAAGTTTA-1	0.000463470193874672	2.1052882550801e-05	0.0072010381012404	2.10528825706365e-05	2.10528825810052e-05	2.10528824794345e-05	0.0334385347251362	0.033981922530165	0.658792712555218	2.10528825692922e-05	0.063862394114263	0.0176164538330061	0.128748781479988	Epi
AAAGACCCAAGTCGCG-1	0.00206171611031967	3.0075546531308e-05	3.00755465275619e-05	3.00755466860554e-05	3.00755464134878e-05	3.00755464957261e-05	0.0206627771512011	0.0485748547944058	0.640122995533675	0.0337238331875775	0.0980926236397247	5.93543648368407e-05	0.133639921005724	Epi
AAAGACTGGGCGCTTT-1	0.0100677695285713	4.29650664679444e-05	4.29650664679447e-05	4.29650664431193e-05	4.29650664258389e-05	4.29650665845187e-05	0.0721891227237569	0.291609146648576	0.307532830511775	0.101798685360917	0.193682393219137	4.37252349040624e-05	0.0589345455252254	CAF
AAAGGCCCTATAATAC-1	3.0075546324204e-05	3.00755465199505e-05	3.00755465275624e-05	3.00755461139652e-05	3.00755464786125e-05	3.00755464710107e-05	0.00708971778591379	0.0884075299038689	0.597760890124785	3.00755465275615e-05	0.0503821528156258	0.0189803815277436	0.195733913711134	Epi
AAAGGCTACGGACCAT-1	4.29650665170595e-05	4.2965066467945e-05	0.000263983313693616	4.29650662629654e-05	4.29650664179523e-05	4.29650661097981e-05	4.41291328850574e-05	0.0938685039773335	0.586363470227234	0.0171606435561659	0.123508774175868	0.0130658097625413	0.180979424208918	Epi
AAAGGCTCTCGCGCCG-1	0.000280056158961269	3.00755465275951e-05	0.0160554935224776	3.0075546297817e-05	3.00755465896385e-05	3.00755465065838e-05	0.0188819025718597	0.0382059349593049	0.647121837358306	0.0119201816702632	0.105446867730715	3.64905820126661e-05	0.137869937379825	Epi
AAAGGGATGTAGCAAG-1	3.00755468956092e-05	3.00755465285512e-05	3.00755465275618e-05	3.00755460561029e-05	3.00755465289417e-05	3.0075546548403e-05	0.0165845242158833	0.00912229739303366	0.715046320312251	3.00755465275543e-05	0.023322157565304	8.52567867816008e-05	0.146510945219257	Epi
AAAGGGCAGCTTGAAT-1	0.00271068616751122	4.29650664464109e-05	4.29650664679463e-05	4.29650661863209e-05	4.29650664960922e-05	4.29650667075666e-05	0.0230612891094537	0.108029856160117	0.44801844347108	0.0327862773574478	0.264772973972503	5.09662457792145e-05	0.0944833084563082	Epi
AAAGGTAAGCTGTACC-1	0.0162408995060609	0.00772688132704024	6.13786663827787e-05	6.13786663142665e-05	0.00146528904446154	6.13786664169601e-05	0.0482174096932026	0.28082339250826	0.332922391670897	0.0243473581442522	0.201718269337587	6.77017315263581e-05	0.081696028758348	Epi
AAAGGTCAACGACATG-1	3.00755466808517e-05	3.00755465281825e-05	3.00755465275605e-05	0.00144958177144142	3.00755465485564e-05	3.00755465258046e-05	0.0229898589282448	0.0935208046669309	0.676149573870812	3.00755465275616e-05	0.062427003848007	5.99414401765551e-05	0.0574559588537313	Epi
AAAGTAGCATTGCTCA-1	2.10528824690848e-05	2.10528825491009e-05	2.3877293925259e-05	2.10528824252387e-05	2.10528826588285e-05	2.10528827266478e-05	0.00666984915086329	0.0388762814157647	0.60936085531488	2.10528825692925e-05	0.101404586685707	0.0106265807613369	0.188404056426027	Epi
AAAGTCACTGATGTAA-1	0.00549479610237951	4.29650664635623e-05	0.00089962036275648	4.29650664429488e-05	4.29650664575055e-05	4.29650665279414e-05	0.0175742059321702	0.108626912116757	0.53293991205153	4.2965066467954e-05	0.0655561584249189	0.000337918513794897	0.167916369549741	Epi
AAAGTCGACCCTCAGT-1	0.00748753194957039	6.13786663827784e-05	0.0288211476364843	0.000809263546729014	6.13786663678173e-05	0.0192321912378639	0.0358889847607969	0.208786396786297	0.389231421051795	0.00758928019859582	0.138707228041478	6.13786663827768e-05	0.0995987377476593	Epi
AAAGTGTGATTTATCT-1	0.0395985225428147	6.13786663827775e-05	6.13786663827785e-05	0.00318603771443795	6.1378666381209e-05	6.13786664066776e-05	0.0567381741196828	0.13511685835192	0.464976581887469	0.00532361339700153	0.0671932966064534	0.00011473145760715	0.109572677868948	Epi
AAAGTTGACTCCCGTA-1	0.00131891081589877	4.29650664822298e-05	4.29650664679437e-05	0.000642436071039084	4.29650665022685e-05	4.29650662963232e-05	4.2965066467945e-05	0.0113039766367783	0.702254591041763	4.29650664679474e-05	0.0271459252760396	0.0146663846648749	0.0976269329339325	Epi
AAATAACCATACGGGA-1	0.00331463875030711	4.29650664679445e-05	4.29650664679456e-05	4.29650668528412e-05	4.29650665038194e-05	0.000347871084974628	0.43575617173513	0.0870571002090616	0.245306737742489	0.059168447131958	0.0467090347573915	4.29650664679444e-05	0.0846610464502652	Endo
AAATAAGGTAGTGCCC-1	3.00755461435296e-05	3.00755465169708e-05	3.00755465277568e-05	3.00755466175164e-05	3.00755463587551e-05	3.00755464782709e-05	0.00405495859655425	0.0113948597795465	0.674377193245051	3.00755465275601e-05	0.0170763724572333	0.0112219030471863	0.151879772084374	Epi
AAATACCTATAAGCAT-1	0.00441299986992657	4.29650665032266e-05	0.00375444726276509	0.000519977150912075	4.29650664950197e-05	0.000134698799283049	0.331909123658877	0.0744783697172495	0.410981830836235	0.0078948941124702	0.0496245810309152	4.63741148679571e-05	0.127730271778066	Epi
AAATAGCTTAGACTTT-1	0.00135876152271813	4.29650664692451e-05	4.29650664679451e-05	4.29650664533416e-05	4.29650665019198e-05	4.29650664429105e-05	0.00707025408340618	0.0188663601389568	0.683441728669509	4.29650664679451e-05	0.0632652322178626	0.0178266254117217	0.136109959390441	Epi
AAATAGGGTGCTATTG-1	0.0164584626437658	6.13786663827776e-05	0.00506820988808142	6.13786663933462e-05	6.13786663974491e-05	0.00217466300284187	0.0264375437697151	0.101514189338603	0.559070523162604	0.00464950830005156	0.0952541996224735	6.42556194037125e-05	0.0885621903869573	Epi
AAATCCGATACACGCC-1	3.00755465710759e-05	3.00755465442036e-05	3.00755465275614e-05	3.00755463104701e-05	3.00755466587122e-05	3.00755462278499e-05	0.0172434772056519	0.106540815521498	0.653714892241043	3.00755465275604e-05	0.0803949957731188	6.65253344289819e-05	0.12984753177514	Epi
AAATCGTGTACCACAA-1	4.29650665466038e-05	4.29650664129422e-05	0.0360933220720995	4.29650650634983e-05	4.29650666916272e-05	4.2965066112015e-05	0.0226398848134323	0.00394787057473093	0.618360718611328	0.0078069142041262	0.0939178431836423	0.012212713270615	0.106069869672695	Epi
AAATCTAGCCCTGCTA-1	0.000485347199877796	0.000531429676932431	4.2965066467945e-05	0.00138881689238371	4.29650665156892e-05	4.29650664536709e-05	0.00972420044435308	0.0219110422460522	0.698926247423469	4.29650664679449e-05	0.0211195080404856	0.0161052284289615	0.150536007162563	Epi
AAATGATTCGATCAGC-1	0.00556689121528175	6.13786663827791e-05	0.029909107081902	0.000487863104251556	6.13786663706695e-05	6.13786663970793e-05	0.103091276501046	0.0765620912687602	0.465356463990286	7.08176505572111e-05	0.0994198974599465	7.23333506598587e-05	0.144172987654647	Epi
AAATGCTCGTTACGTT-1	0.000224613763425112	3.00755464637181e-05	3.00755465275614e-05	3.0075546804723e-05	3.00755466141504e-05	3.00755464910479e-05	0.0238344590015634	0.0135922806595355	0.656436564576471	3.00755465275621e-05	0.0539591358859128	0.0222024767110761	0.171421234387276	Epi
AAATGGCATGTCTTGT-1	0.00133294290257522	3.0075546527561e-05	3.00755465275608e-05	3.00755469193505e-05	3.00755465010134e-05	3.00755466995812e-05	0.0366016152012564	0.0196015543347126	0.682820683512961	0.0228048379880827	0.0474186005417487	5.18177819231436e-05	0.108574950238572	Epi
AAATGGCCCGTGCCCT-1	0.0416522075210855	6.13786663827753e-05	0.0141610188982523	6.13786663688231e-05	6.13786663852414e-05	6.13786663561222e-05	0.0575346572300179	0.0712025693816256	0.411605191535083	0.11830301456851	0.109360461074189	8.98555745826734e-05	0.13262283846861	Epi
AAATGGTCAATGTGCC-1	4.2965066488578e-05	0.000981841466738815	0.0390251933076659	4.29650665938181e-05	4.29650663328142e-05	4.29650668285224e-05	0.0349660507377666	0.019163176801464	0.598048504174136	4.29650664679449e-05	0.108556357796345	4.85192442225739e-05	0.0924678149991923	Epi
AAATGTGGGTGCTCCT-1	2.10528827662466e-05	2.10528825508666e-05	0.0020930614867709	2.10528823408579e-05	2.10528825765942e-05	2.1052882548731e-05	0.00826531988121248	0.0125506448743493	0.681694472664349	0.000334027001305284	0.0559784313288619	0.019449602067537	0.149935844461152	Epi
AAATTAACGGGTAGCT-1	0.00381533304248901	0.00309627927904359	8.91703733033186e-05	0.00017629243672927	6.13786663595851e-05	6.13786664512782e-05	0.0561434232346313	0.136911050447168	0.468681233877874	0.0645665742769898	0.155857723281494	7.66450184362083e-05	0.114379086386147	Epi
AAATTACACGACTCTG-1	0.00790993739389882	0.00879740105672786	0.00447162262693896	4.29650664759207e-05	0.0052357541526754	4.29650664730353e-05	0.114538521899678	0.107380876020051	0.444466283232122	0.0190094274194633	0.0870064844971847	9.29366573241651e-05	0.147665229208388	Epi
AAATTACCTATCGATG-1	0.0153967921899572	0.0148024105028836	4.29650664679447e-05	4.29650664558813e-05	4.29650664678027e-05	4.29650664544802e-05	0.139061077049426	0.176662174224671	0.406716623149915	0.0166336169533962	0.0837196960116497	0.00548023620410582	0.137908089465371	Epi
AAATTCCAGGTCCAAA-1	0.000729426491917054	4.29650665222064e-05	4.29650664679452e-05	4.29650664358212e-05	4.29650664302503e-05	0.000958634130162006	0.0123421160424276	0.0189761569752421	0.623424991492768	4.29650664679445e-05	0.0244432366714696	0.0414286559415063	0.12427380218115	Epi
AAATTGATAGTCCTTT-1	2.10528826523498e-05	2.10528825243474e-05	2.10528825692931e-05	2.10528823451857e-05	2.10528823643681e-05	2.10528824095155e-05	0.010492069348031	0.0485367417416823	0.711486779208071	2.10528825692959e-05	0.0281904193015967	0.00067506851684814	0.143322477044242	Epi
AAATTGCGGCGGTTCT-1	0.00119641849094544	4.29650664605453e-05	0.0164853226858255	4.29650661413736e-05	4.29650663134147e-05	0.000524131329849764	0.046312667652204	0.045184186920378	0.454311786334577	0.0805290017167561	0.0944257764378849	0.0182529221234697	0.223077534613067	Epi
AAATTGGTGAGAAGCA-1	0.00333340837884492	4.29650664679448e-05	4.2965066467945e-05	0.0023822306850062	4.29650665550934e-05	4.29650665148915e-05	0.0460197647240152	0.0750242966345555	0.522938538394919	4.2965066467945e-05	0.103465205397541	6.95549993902432e-05	0.173103373813447	Epi
AAATTTACCGAAATCC-1	8.76838135116392e-05	8.76838091197497e-05	8.76838091182561e-05	8.76838125596698e-05	8.76838093589509e-05	8.76838099489756e-05	0.388983801899286	0.275929256803384	0.0613035647544709	0.0151309484739325	0.127056638747119	0.00123494448533968	0.174797585098582	Endo
AAATTTGCGGGTGTGG-1	4.29650664223836e-05	4.29650664679747e-05	0.0024141528886384	4.29650664293651e-05	4.29650664662842e-05	4.29650666467522e-05	0.195634110572012	0.140729209212874	0.33072751102689	0.0425148608821085	0.146303717155113	4.29650664679448e-05	0.12638667712288	Epi
AACAACTGGTAGTTGC-1	0.0028143437378383	6.13786663471196e-05	0.0332697722383496	6.13786660908566e-05	6.13786664138713e-05	6.13786662739837e-05	0.0289866706654816	0.0586959711001774	0.471784312199857	0.0709854022175539	0.149035770773314	0.0054311527609892	0.149037256025798	Epi
AACAATACATTGTCGA-1	3.00755464159522e-05	3.00755465234937e-05	3.00755465275616e-05	3.00755463362228e-05	3.0075546680094e-05	3.00755471417876e-05	0.0100882380425708	0.0449576073429604	0.64113634421285	3.00755465275617e-05	0.0307456180696295	0.0359676023760609	0.213969638114147	Epi
AACAATTACTCTACGC-1	3.00755467857566e-05	3.0075546585496e-05	3.00755465275614e-05	3.00755469580907e-05	3.00755465214376e-05	3.00755467911413e-05	0.0135320223245528	0.0193135795452344	0.648309972230283	3.00755465275644e-05	0.0691609656662229	0.00612363692857917	0.184182421810949	Epi
AACACACGCTCGCCGC-1	3.00755465607353e-05	3.00755465252849e-05	3.00755465275604e-05	0.000126532817696133	3.00755464462728e-05	3.00755466630594e-05	0.0127546392878656	0.0229198452746915	0.677164627165719	3.00755465275605e-05	0.0297784791883632	0.0186678951310219	0.126385588266949	Epi
AACACGACTGTACTGA-1	0.0030386350119193	6.13786663790977e-05	7.20415228558646e-05	6.13786666846111e-05	6.13786663238926e-05	6.13786663977613e-05	0.0351720008673761	0.125913254452683	0.316255974968231	0.194040437014532	0.183723914470531	6.13786663827808e-05	0.134083471092802	Epi
AACACGAGACGCGGCC-1	0.0217086110611304	0.00260547940677304	0.0266124320488038	6.13786663408385e-05	0.00516765045948894	6.13786664279053e-05	0.0414294615907904	0.0393232076561308	0.572362901740057	6.13786663827775e-05	0.0969872250348204	6.68473731898127e-05	0.157197561065346	Epi
AACACGCGGCCGCGAA-1	0.00541849757731044	4.29650664625214e-05	4.29650664679441e-05	4.29650664090546e-05	4.29650663902698e-05	4.29650664855548e-05	0.00870896889234621	0.0568547691307243	0.620290441926124	4.29650664679413e-05	0.0404479950277004	0.000115867948827882	0.157866122959412	Epi
AACAGCTGTGTGGCAA-1	4.29650659652051e-05	4.29650665763874e-05	4.29650664679467e-05	4.29650671189103e-05	4.29650665500026e-05	4.29650667348962e-05	0.0140367888970963	0.0289655040963025	0.643723712025372	4.29650664679426e-05	0.0379738828021367	0.0312254069485732	0.199396457604461	Epi
AACAGGAAATCGAATA-1	4.29650669506005e-05	4.29650664144205e-05	4.29650664679454e-05	4.29650669609281e-05	0.000666237806180007	4.29650662681293e-05	0.0354098406503222	0.0939034754094813	0.511395665625006	0.00522946768737245	0.0931373614798162	8.24659514326841e-05	0.224285482973629	Epi
AACAGGATGGGCCGCG-1	0.000731043905097151	6.13786663293172e-05	0.00240432732571728	0.000334848927697539	6.13786662719741e-05	0.00179403450503192	0.0206023841904569	0.016660835176736	0.641668741462464	6.13786663827777e-05	0.0859433250865666	6.5448270924361e-05	0.125760697003751	Epi
AACAGGTAGTATGGAT-1	0.0430044668811913	8.76838091182545e-05	0.020240674345862	0.0193620108090758	8.76838091200501e-05	0.00602556664963487	0.0558894956656869	0.213810840062306	0.249246175675013	0.0738342092631912	0.142473132570579	0.000495521795289122	0.0439541403539867	Epi
AACATATCAACTGGTG-1	0.0102431061521053	4.29650664679445e-05	4.29650664679451e-05	0.00122494858642909	0.0223477395618854	4.29650664631448e-05	0.0469457861590899	0.0837072791221865	0.654773825819971	4.29650664679451e-05	0.0443809326817476	0.000106200394746685	0.114365550614742	Epi
AACATCGATACGTCTA-1	0.00389333574632427	0.00945138181666022	0.00634986500121531	4.29650663454781e-05	4.29650664479029e-05	0.00160863040167952	0.0667790839794877	0.079328037211264	0.524702410791545	4.346616847297e-05	0.12538536526635	5.87713203953322e-05	0.115948759882787	Epi
AACATTGAAGTTGATC-1	2.10528825144104e-05	2.10528825725827e-05	2.10528825692912e-05	2.10528830053535e-05	2.10528825723513e-05	2.10528825358573e-05	0.00801184390698176	0.064372986408847	0.623435796847689	2.10528825692924e-05	0.0360657442226502	0.0323092369915457	0.193095218469505	Epi
AACATTGGTCAGCCGT-1	4.29650668265236e-05	4.29650663558277e-05	0.0319052643461887	4.29650659962665e-05	4.29650661270219e-05	4.29650676116133e-05	0.0773279003653926	0.0892772812839624	0.350315825148957	0.0695186645187902	0.190084014080257	4.48762193890771e-05	0.17973343922104	Epi
AACATTGTGACTCGAG-1	4.29650663805029e-05	4.29650664928554e-05	4.29650664678545e-05	4.29650700230677e-05	4.29650665087961e-05	4.2965066042401e-05	0.0400858510717471	0.0752248852572501	0.568130779443831	4.29650664679356e-05	0.0222301038674631	0.0525065906781017	0.224028638064298	Epi
AACCAAGACTTCTCTG-1	4.29650664956806e-05	4.2965066468454e-05	0.00482087863894196	4.29650644364489e-05	4.29650665036839e-05	4.29650668603892e-05	0.0139993936541345	0.0120235245719583	0.614723844816337	4.29650664679445e-05	0.107968795346094	0.000415617298157678	0.157438192188695	Epi
AACCAGTATCACTCTT-1	3.0075546535152e-05	3.00755465447405e-05	0.00494063345091027	3.00755462696454e-05	3.00755464465725e-05	3.00755466276067e-05	0.285815910987259	0.301862391932962	0.167661120233871	0.0143560978805234	0.131287457361353	3.00755465275657e-05	0.108197462962435	CAF
AACCATAGGGTTGAAC-1	0.000385744276341941	3.0075546528274e-05	3.00755465275638e-05	3.00755470905279e-05	3.00755465040828e-05	3.00755464115117e-05	0.0136863732392132	0.0668799545789271	0.616759165949708	3.00755465275615e-05	0.0529561279650893	0.0167538082796006	0.211657967238301	Epi
AACCATGGGATCGCTA-1	0.0124005155652236	6.13786663827794e-05	6.13786663827785e-05	6.13786664568346e-05	0.00641676268081355	0.00742621146707649	0.0361545349435863	0.0898212691376157	0.425008833070794	0.0285190555307851	0.228442137741381	0.00506380740206907	0.141631681534207	Epi
AACCCAGAGACGGAGA-1	0.000627173828218782	4.29650664674654e-05	4.29650664679448e-05	4.29650669703005e-05	0.00174950862431804	4.29650664569554e-05	0.0113275078895393	0.0124728906479096	0.701989086238647	4.29650664679442e-05	0.0614992439189212	0.00769017761105331	0.150863187551366	Epi
AACCCATCCCATGATC-1	4.29650654295407e-05	4.29650663130709e-05	4.29650664679441e-05	4.29650658098373e-05	4.29650658932114e-05	4.29650655501675e-05	0.0215093483612056	0.067870973432546	0.594665822260826	4.29650664679454e-05	0.0419063694008785	0.0278024214391256	0.214173737651909	Epi
AACCCGACAACCCGTG-1	3.00755461835151e-05	3.00755465757998e-05	0.000736359494401736	3.00755468770663e-05	3.00755465268215e-05	3.0075546714373e-05	0.0401643265175276	0.0688909439456522	0.590375121045035	3.00755465275551e-05	0.0369743194499959	0.00933392742676747	0.231447373250959	Epi
AACCCGAGCAGAATCG-1	0.000426443322875939	4.2965066474172e-05	4.2965066467945e-05	0.000571760506635471	4.29650664494085e-05	4.29650663247824e-05	0.0182114800214906	0.00390204138275172	0.72065672813439	4.29650664679443e-05	0.0283394492209235	0.0174376281247336	0.114768169046519	Epi
AACCCTACTGTCAATA-1	0.00096320828712987	3.00755465275615e-05	0.00325036715000002	3.00755463489703e-05	3.0075546609158e-05	3.0075546427696e-05	0.0149994819896611	0.0141460553585593	0.682751559517219	3.00755465275609e-05	0.0399946116480954	0.0381978261599458	0.160718498128954	Epi
AACCCTGGTGGAACCA-1	0.00353420243497686	4.29650664679444e-05	4.2965066467946e-05	0.00338573550761629	4.29650665471997e-05	4.29650664924527e-05	0.0340349023202749	0.0121793280229917	0.660493704389961	4.29650664679454e-05	0.0664806772634755	8.89643195312485e-05	0.151633253728931	Epi
AACCGAGCTTGGTCAT-1	3.00755465753305e-05	3.00755463912114e-05	3.00755465275604e-05	3.0075548269052e-05	3.00755466641442e-05	3.00755461192893e-05	0.0208478633708449	0.0103025918800312	0.696690433405063	3.00755465275688e-05	0.0399315579956932	8.38627506510784e-05	0.168916180269422	Epi
AACCGCTAAGGGATGC-1	0.00640908552631155	4.2965066467945e-05	0.0669297427226937	4.29650664233092e-05	4.29650664914086e-05	0.000732119837082193	0.016932182611551	0.196140680131846	0.437550574494858	0.0596874479835272	0.141416686267273	0.0129431695508768	0.0507554657222553	Epi
AACCGTTGTGTTTGCT-1	0.0566077610307349	8.76838091182557e-05	8.7683809118251e-05	0.00986192151420537	8.76838091139868e-05	0.00246417279941025	0.00222781533557592	0.0584410648354048	0.370338395761464	0.0788086519414611	0.15876262690308	0.01184186589812	0.141270217813799	Epi
AACCTAAAGCCGTCCG-1	3.00755466566014e-05	3.00755465285357e-05	3.00755465275601e-05	3.00755465562858e-05	3.00755463305843e-05	3.00755461406896e-05	0.0118594867059709	0.0177272655506562	0.634848154598688	3.00755465275605e-05	0.0582340573913997	0.0189188049679568	0.143914954666798	Epi
AACCTCGCTTTAGCCC-1	0.00442373795951285	3.00755465275607e-05	3.00755465275616e-05	0.000541492749516437	3.00755464009252e-05	3.00755465519053e-05	0.0362862340775919	0.0890789140614046	0.626307794509486	3.00755465275606e-05	0.0753220973011146	0.00748998908294555	0.100148786851996	Epi
AACCTGTCACGGAATT-1	0.0320269049833589	0.000125262584441002	0.00012526258445465	0.0213521573073873	0.000125262584467173	0.0173833796837816	0.0706683236515867	0.128059489360154	0.319193908827712	0.00012526258445465	0.048693177317512	0.000774442442891662	0.0911596428278441	Epi
AACCTTTAAATACGGT-1	0.00134991728655299	4.29650664708566e-05	0.0240412270887714	4.2965066251832e-05	4.29650666256919e-05	0.000310019164169813	0.0880946148346874	0.0269397505906238	0.632783381346063	4.29650664679468e-05	0.0422653636764794	6.25397659326902e-05	0.0813733972454071	Epi
AACCTTTACGACGTCT-1	0.0130005770367306	0.0122595044312135	0.00857696671444042	4.29650664266245e-05	4.29650664753584e-05	4.2965066448689e-05	0.132859533745455	0.120861533317273	0.460681050246502	6.02993096466875e-05	0.0960367030682551	8.64476846604008e-05	0.0883021827478439	Epi
AACGAAAGTCGTCCCA-1	0.00462130324699591	0.000574156051427408	4.2965066467945e-05	4.29650664843296e-05	4.2965066464265e-05	4.29650666111452e-05	0.0303244054813605	0.0664751351293975	0.598877905659259	4.29650664679484e-05	0.0597040622874296	0.0306207659728036	0.260876730349919	Epi
AACGACCTCCTAGCCG-1	0.000713221761297766	3.00755465196681e-05	3.00755465275614e-05	3.00755466757277e-05	3.00755467058303e-05	0.000997060788610441	0.0593684199430485	0.021904211674565	0.677816906964277	3.00755465275613e-05	0.0225577150547532	0.0182883472404833	0.15806824821225	Epi
AACGATAATGCCGTAG-1	0.00621066044259955	4.29650665127215e-05	4.29650664679443e-05	4.29650665157747e-05	4.29650664952953e-05	0.000146284053235568	0.0315284924114828	0.0420565731564441	0.615649445073028	4.80329915958082e-05	0.0679253101170856	5.42178880243289e-05	0.151767701878992	Epi
AACGATAGAAGGGCCG-1	0.00110264256844011	3.00755465275604e-05	3.00755465275615e-05	3.00755463847956e-05	3.00755465134091e-05	3.00755465652915e-05	0.0112160246497579	0.0832949349034185	0.561390465519456	3.00755465275604e-05	0.0766254365769643	0.0306790737594434	0.172767424902014	Epi
AACGATATGTCAACTG-1	0.000760899746114273	3.00755465329975e-05	3.00755465275648e-05	3.00755471682156e-05	3.00755465414943e-05	3.00755463695211e-05	0.0257585608051209	0.0274456253238956	0.635265623706868	3.00755465275626e-05	0.0734588405428244	7.72433022455125e-05	0.198625929952929	Epi
AACGCATGATCTGGGT-1	0.00588534977883121	4.29650664569726e-05	0.00827345674117132	4.29650662176339e-05	4.29650664714835e-05	4.29650664983644e-05	0.0616340818308139	0.0623606870507493	0.50270348182923	0.0206501739463837	0.131894431946165	6.3307518107598e-05	0.100857647953684	Epi
AACGCGAACGGCAACA-1	0.00414199929465567	6.13786664378249e-05	0.0223536484713653	6.13786665092849e-05	0.00147686854129807	6.13786663081453e-05	0.0293201272665707	0.0421998209771378	0.569978231909551	0.0401112588515989	0.0568997609217411	8.88197928095465e-05	0.140689911546085	Epi
AACGCGACCTTGGGCG-1	8.76838089033366e-05	8.76838085466501e-05	8.76838091182555e-05	8.76838081546251e-05	8.76838088926291e-05	8.76838111328224e-05	0.0207461220432193	0.12152772165162	0.568437809824536	8.76838091182549e-05	0.0571679151022193	0.0134606277792762	0.20677671483394	Epi
AACGCGGTCTCCAGCC-1	3.00755467245467e-05	3.00755465275622e-05	0.00553190210281393	3.0075546668158e-05	3.00755465164085e-05	3.00755462819336e-05	0.0394514805366422	0.0129486294194136	0.622284027875165	3.00755465275662e-05	0.0547323466895152	0.0204883828696548	0.150291376918295	Epi
AACGCTGTTGCTGAAA-1	0.000199229495506563	3.00755465282053e-05	3.0075546527561e-05	4.39791834527364e-05	3.00755464376875e-05	3.00755465766619e-05	0.015342358946287	0.0177396040325892	0.670790348633823	3.00755465275604e-05	0.0374610301447149	8.53826745721562e-05	0.154828400407357	Epi
AACGGACGTACGTATA-1	0.000675234893129878	4.29650664673508e-05	0.000620431746178223	4.29650673263883e-05	4.29650664243492e-05	4.2965066433743e-05	0.02084806248909	0.0481898190834342	0.632371337970463	4.29650664679447e-05	0.0721290540065236	9.3866872507026e-05	0.123653090784406	Epi
AACGGCCATCTCCGGT-1	0.0137857572264326	8.76838091182549e-05	0.00923151347024476	0.00611127579980059	0.00219046134238856	0.0213256226192102	0.0808164591482276	0.198262619638792	0.417313551600057	0.00649846645721198	0.0995378814338002	9.90125137031159e-05	0.0948370603930671	Epi
AACGTACTGTGGGTAC-1	0.0276326599677032	0.011809646523936	8.76838091182535e-05	8.76838091689892e-05	0.0176457472198784	8.76838090416514e-05	0.0816297654845474	0.139580577504408	0.309167340035325	0.0632488373942105	0.154507713347227	8.7683809118245e-05	0.171312845581183	Epi
AACGTAGTCTACCCAT-1	0.000986981404890102	4.29650664744136e-05	4.29650664679463e-05	4.29650666960989e-05	4.29650664695731e-05	0.00382519470907844	0.0143740816465288	0.0601010991854894	0.538896658046714	4.29650664679455e-05	0.102428422372842	0.00323913436868316	0.174355713476173	Epi
AACGTCAGACTAGTGG-1	3.00755465492078e-05	3.00755465277438e-05	0.00414146558633927	3.00755460648929e-05	3.00755465142812e-05	3.00755465846767e-05	0.0227776504513315	0.00711938994738689	0.726033525173357	3.00755465275608e-05	0.040724942579605	7.46130132040795e-05	0.128879367295266	Epi
AACGTCGCTGCACTTC-1	3.0075546820547e-05	3.00755463961733e-05	3.0075546527565e-05	3.00755464891059e-05	3.00755460826437e-05	3.00755467589211e-05	0.0169121215313725	0.0310923425672712	0.711358167315542	3.00755465275718e-05	0.0358899288982493	0.0168159984845182	0.147735814271763	Epi
AACGTGATGAAGGACA-1	0.00609002877727369	4.29650664679436e-05	4.29650664679445e-05	4.29650664410538e-05	0.00531274125191125	0.00119778268710654	0.0420236585993382	0.0976566420547631	0.552725201630578	4.29650664679452e-05	0.0998245176294836	7.25441887069889e-05	0.130493216836464	Epi
AACGTGCGAAAGTCTC-1	0.00145204526593556	6.1378666353594e-05	0.0715970245566271	6.13786667730197e-05	6.13786664633899e-05	6.45873529344485e-05	0.157053186767398	0.171793634206103	0.209524787327065	0.068387669600262	0.204182880993995	6.13786663827785e-05	0.111206536427873	Epi
AACGTTATCAGCACCT-1	0.0117800463541406	8.76838091182464e-05	0.0118929998204251	0.00305123887089272	8.76838091332423e-05	0.00902820027647435	0.0682726138233531	0.113216909529274	0.384868378018374	0.0341961066940232	0.152119006366695	9.16123950033774e-05	0.134548267486633	Epi
AACTACCCGTTTGTCA-1	0.0427102264130735	0.0182416253911067	0.139253824117271	8.76838091419892e-05	8.76838091248836e-05	0.00205110582187432	0.0553160583199164	0.119157183250963	0.185571439987589	0.0699626075277365	0.223060583044072	8.76838091182556e-05	0.0469621970366945	Mph
AACTAGCGTATCGCAC-1	0.00125577920708509	3.00755465275903e-05	0.00265097290975366	3.00755465607512e-05	3.00755465155736e-05	3.00755464431425e-05	0.0106095352016194	0.0174465816761517	0.630463532191578	3.00755465275632e-05	0.036225234466423	0.0601193820663081	0.206204841781352	Epi
AACTAGGCTTGGGTGT-1	0.00138699467885311	3.00755465275611e-05	0.00911497392025243	3.00755466796045e-05	3.00755465528885e-05	3.00755464761866e-05	0.0266270224577603	0.01631488662228	0.645120288270262	3.00755465275615e-05	0.0387115406750833	5.9343762106344e-05	0.162496276070811	Epi
AACTCAAGTTAATTGC-1	4.29650665882812e-05	0.00144658482013543	0.00167335202030087	4.29650659790437e-05	4.29650665502459e-05	4.29650663124124e-05	0.0168171029980762	0.0254801582927529	0.65152226959624	4.29650664679434e-05	0.0522910455655822	0.00353283572407057	0.147638230436881	Epi
AACTCCAGAGCGTGTT-1	3.00755466446585e-05	3.00755465024312e-05	3.00755465275615e-05	3.00755459680229e-05	3.00755464784553e-05	3.00755467823981e-05	0.0239551592675469	0.0520647495467925	0.724629334426883	3.0075546527559e-05	0.0235821846294073	0.0274141010502985	0.12109661258175	Epi
AACTCCTAATCCCATG-1	0.0140241264220356	4.29650664679159e-05	4.29650664679446e-05	4.29650665384603e-05	0.00359587682046234	4.29650664475179e-05	0.018174927132658	0.0885478189132707	0.528199065181936	0.00544098388846355	0.113325593352826	0.0052570853632	0.130592812623411	Epi
AACTCGATAAACACGT-1	0.000812979783522219	6.13786663952099e-05	0.000376587992230922	0.000237167958238684	6.13786664907711e-05	6.13786662657486e-05	0.0409529553055578	0.0341553200408547	0.460961267083113	0.0779031805269466	0.123379072716971	0.00011946683523347	0.254265036525493	Epi
AACTCGATGGCGCAGT-1	0.00270521455263585	4.29650664721319e-05	4.29650664679452e-05	4.29650659132708e-05	4.29650665228799e-05	4.29650665609691e-05	0.00916956334573366	0.0841469394956382	0.564924532616426	4.29650664679446e-05	0.0556621361827814	0.00418455421537392	0.205903987877144	Epi
AACTCTCAATAGAGCG-1	0.00518939212482189	4.29650664634368e-05	4.29650664679448e-05	4.29650664609593e-05	4.29650664835811e-05	4.29650666502522e-05	0.0403385513513427	0.0850350200444144	0.636736384708642	4.2965066467945e-05	0.0542919442464033	5.4599962652181e-05	0.143624241070264	Epi
AACTGAGGTCAGCGTC-1	0.0292576834136748	6.13786663827787e-05	6.13786663827793e-05	6.13786663583159e-05	6.13786663790284e-05	0.00104760298188722	0.0626600070898857	0.111567938279713	0.467741361850457	6.13786663827782e-05	0.125276120109883	0.000111266070635912	0.155102078604685	Epi
AACTGATATTAGGCCT-1	0.00176595844486402	4.2965066467945e-05	0.0233248999461403	4.29650663281818e-05	4.29650664514744e-05	4.29650663485786e-05	0.0227132828249776	0.0415948817321048	0.551988014186225	0.0390146626091127	0.111937942510122	0.0169760331988118	0.192187424705845	Epi
AACTGGGTCCCGACGT-1	3.00755456130004e-05	3.00755465358847e-05	0.0108391845119488	3.00755465050385e-05	3.0075546446238e-05	3.00755466655012e-05	0.0403210375184641	0.0831773474866572	0.451631880299938	0.0315474476565688	0.0978665366383497	0.0097240637694545	0.207735380047386	Epi
AACTGGGTTCGAGCCG-1	0.00107640717067765	4.29650664679398e-05	0.0409332254639891	4.29650664057339e-05	4.29650664965198e-05	4.29650665954219e-05	0.329491552809892	0.130117537948995	0.36058195783914	6.76748933130356e-05	0.0350977946625191	4.79898257633507e-05	0.102073213847807	Epi
AACTGGTGTGGGCCTT-1	0.00151293975562586	3.00755465215365e-05	0.00613102213063001	3.00755463368687e-05	3.00755464645855e-05	3.00755465744474e-05	0.0173535449605412	0.0125344637390436	0.604219521420647	0.0132742061176321	0.0639594914292291	0.0101850075077831	0.195563623667885	Epi
AACTTCTGCGTCTATC-1	0.000809929008290023	3.00755465316006e-05	3.00755465275521e-05	3.00755466956519e-05	3.0075546513106e-05	3.00755466385699e-05	0.0129946421569829	0.0135155735989798	0.649815529013333	3.0075546527561e-05	0.0764890768160097	0.0114824305940178	0.17268994075676	Epi
AACTTGCCCGTATGCA-1	3.00755465208241e-05	3.00755465084052e-05	3.00755465275603e-05	3.00755460009004e-05	3.0075546428555e-05	3.00755470242647e-05	0.0194011474191278	0.00813488668792198	0.659110882585898	3.00755465275616e-05	0.0698399793225818	0.0180512582214391	0.153939416548802	Epi
AACTTGCGTTCTCGCG-1	0.00298573017946361	0.000451754034850546	6.13786663827768e-05	6.13786664259585e-05	6.137866631926e-05	0.00183537774151057	0.0343878696672047	0.0526410586741924	0.547420999145578	0.0161926396050037	0.142766658895056	0.00240464834486958	0.187270386467204	Epi
AACTTTAGCTGCTGAG-1	0.000344212541733999	3.00755465091648e-05	3.00755465275641e-05	3.00755464670972e-05	3.00755465785564e-05	3.00755464772715e-05	0.0285090596575791	0.0200976159871162	0.613097097131861	3.00755465275649e-05	0.0514668095377238	0.00519035795590709	0.191429702931123	Epi
AAGAAGGATCAGTTAG-1	0.00693363264260286	4.29650664679454e-05	0.0128528048785292	4.29650664417681e-05	4.29650665157435e-05	4.29650664534422e-05	0.0200237415590616	0.0619852640341348	0.583504023696651	0.00227305469099864	0.0820449978201182	0.000101317722987274	0.158512189473378	Epi
AAGACATACGTGGTTT-1	3.00755463265106e-05	3.00755465815817e-05	3.00755465275596e-05	3.00755463082787e-05	3.00755465619849e-05	3.00755463862476e-05	0.0131223956349189	0.00609683967890258	0.771013518550609	3.00755465275646e-05	0.0227199187741714	0.0065733339741425	0.115170104517234	Epi
AAGACCCAACTGAACA-1	3.00755459701017e-05	3.00755464903998e-05	0.0122347045998406	3.00755462546506e-05	3.00755467240014e-05	3.00755467224857e-05	0.0305665777590273	0.0324507237749278	0.618360580169327	3.00755465275639e-05	0.061645999419792	0.00728917752493894	0.17616380008634	Epi
AAGACTAACCCGTTGT-1	0.000910697377852869	6.13786663828714e-05	0.0132524010710525	0.00367284272612519	6.13786666734132e-05	6.13786663647891e-05	0.0179961597104787	0.084077975512903	0.546631608315589	0.0166828254968563	0.0978518362791277	0.000148646839584596	0.172250226476014	Epi
AAGACTCACGCCCACT-1	3.00755466385395e-05	3.00755465275618e-05	3.00755465275613e-05	3.00755463792945e-05	0.001735629133508	3.00755464850616e-05	0.0134125145898993	0.0340264169954065	0.662448222448265	3.0075546527555e-05	0.0457153914045099	0.038717984223921	0.155139092024137	Epi
AAGACTGCAAGCTACT-1	0.00266367796958196	4.29650664685101e-05	4.2965066467944e-05	4.2965066428407e-05	4.2965066459442e-05	4.2965066498742e-05	0.0133327145977281	0.0200300534777064	0.628709587641451	4.29650664679436e-05	0.0783778539782681	0.0166941213316384	0.127772503832609	Epi
AAGAGATGAATCGGTA-1	3.00755463506025e-05	3.00755465289904e-05	0.0138313703976077	3.00755464690581e-05	3.0075546539643e-05	3.00755466891918e-05	0.0139726207365338	0.00658084460993293	0.63921300366926	0.00105411922721002	0.0671512957775637	0.0186033862642805	0.115923116058657	Epi
AAGAGCTCTTTATCGG-1	0.00729222424869265	4.29650664679444e-05	0.0097572461487892	4.2965066437441e-05	4.29650664369246e-05	4.29650664959398e-05	0.115788098215759	0.0861988806397773	0.514960910251828	0.0017145995473407	0.119844863716052	5.95534404762355e-05	0.117913561648447	Epi
AAGAGGATGTACGCGA-1	4.29650660676545e-05	4.29650665097319e-05	4.29650664679448e-05	4.29650662272684e-05	4.29650662487923e-05	4.29650659665357e-05	0.0137544720293154	0.0176667550815866	0.65290323817205	4.29650664679443e-05	0.0846345601219764	6.40418067536142e-05	0.14203864531847	Epi
AAGAGGCATGGATCGC-1	0.0070016969643002	3.00755465232467e-05	0.0068026184757044	3.00755464269276e-05	3.007554652835e-05	0.000793019184427886	0.0406322588610398	0.0668575756232885	0.584661783655598	0.028739691260236	0.134541947374723	0.0136087625535087	0.0934621560313113	Epi
AAGAGGCCCTTTGGAA-1	4.29650664636369e-05	4.29650664058806e-05	4.29650664679449e-05	0.00126707587394721	4.29650664001728e-05	4.29650663574327e-05	0.0705678300760265	0.0825897986742913	0.595001580241368	4.29650664679428e-05	0.0557559177129896	0.0188038306424245	0.152644383943407	Epi
AAGATGGCACCGGACC-1	3.00755465901121e-05	3.00755465790691e-05	3.0075546527564e-05	3.00755457226815e-05	3.00755466714879e-05	3.00755466333101e-05	0.00812996811366377	0.0167620488311878	0.688917240525351	3.00755465275603e-05	0.014433765031563	0.0299927871744736	0.209765189808989	Epi
AAGATTGGCGGAACGT-1	0.00649295300080907	3.00755465275613e-05	0.00151546533920251	3.00755464984537e-05	3.00755465253129e-05	3.00755465614223e-05	0.0961887892284108	0.0727452651165275	0.578757797638985	3.00755465275619e-05	0.0644170232744627	6.52093819536505e-05	0.0954457638323768	Epi
AAGCACCCTGCGTATC-1	0.00812281272459168	6.13786663828853e-05	6.13786663827786e-05	0.000424854606241152	6.13786665131946e-05	6.13786663716842e-05	0.0226938791699271	0.0834995062717444	0.519866612431145	0.0370639776205099	0.091721138658505	0.011167578483595	0.14444855208841	Epi
AAGCATACTCTCCTGA-1	0.00030894317970341	3.00755465276062e-05	0.0217633787851275	3.00755469601074e-05	3.00755465386134e-05	3.00755464813266e-05	0.0738146421095551	0.0191612941701429	0.581837632355134	0.0143333916741614	0.0839522729912372	0.00283579409644761	0.140371708271555	Epi
AAGCCGAAGCGGTTTA-1	0.0506989925068475	8.76838091142359e-05	8.76838091182547e-05	0.0126286290923211	8.76838091197189e-05	0.00939095432770708	0.0296364034322665	0.255312488211388	0.259713898053566	0.0586317649049104	0.173759913376812	8.7683809118255e-05	0.0188118009707797	CAF
AAGCCGCCGTGAAATC-1	3.00755465473405e-05	3.00755465424864e-05	3.00755465275613e-05	3.00755458726281e-05	3.00755467000267e-05	3.00755477142397e-05	0.0117975520443012	0.0530295232236621	0.631549368207412	3.00755465275616e-05	0.0370766227776305	0.01462680140787	0.207082167592204	Epi
AAGCGCAGGGCTTTGA-1	2.10528825565482e-05	2.10528825680736e-05	2.10528825692933e-05	2.10528824093512e-05	2.10528825182054e-05	2.1052882334798e-05	0.0200168603155394	0.0289049398847266	0.735719867156907	2.10528825692926e-05	0.0349113753751996	0.00384429771293984	0.143637785707036	Epi
AAGCGGCGTCATGGGT-1	0.0080718766264661	0.00447089186307035	0.00216858985545143	4.29650664601037e-05	4.29650664826398e-05	0.000303377558330257	0.0695753422518688	0.0833947306198591	0.514189066033759	0.0041941438129447	0.115740023494074	0.0131917336465134	0.119899234620527	Epi
AAGCGTCCCTCATCGA-1	2.10528824661791e-05	2.10528825670058e-05	0.00288368520854935	2.10528822211756e-05	2.10528825916591e-05	2.10528825856628e-05	0.00421131446580339	0.064353540435632	0.634397722544766	2.105288256929e-05	0.0316407067899492	0.0275720393483876	0.221968254609186	Epi
AAGCTAGATCGAGTAA-1	0.0135013811914145	4.29650664679448e-05	0.00518848502645123	0.00192047465931164	4.29650664537691e-05	4.29650664972031e-05	0.0432827156238	0.0739614063938497	0.480802393806555	0.0162221166963938	0.192771269966619	7.21769393451096e-05	0.129854000009169	Epi
AAGCTCGTGCCAAGTC-1	4.29650680993039e-05	4.29650666346706e-05	0.028215184904462	4.29650664209419e-05	4.29650666255334e-05	4.29650662754206e-05	0.069087226399482	0.0967244043497589	0.431824066019383	0.0681132535731934	0.134587552890703	4.31471151316025e-05	0.099978913197107	Epi
AAGCTCTTTCATGGTG-1	0.00662804794222941	0.00236686585912518	6.13786663827786e-05	0.00298840575212246	6.13786663197884e-05	6.13786664141701e-05	0.0424805017888708	0.0396197591533136	0.610022108506292	6.13786663827806e-05	0.0605058080155728	7.08789762239221e-05	0.128042405254935	Epi
AAGGAGAACTTATAAG-1	0.000395206680445368	3.00755465274559e-05	3.00755465275608e-05	3.00755464251911e-05	3.00755465244613e-05	3.00755463936739e-05	0.00889857984822351	0.022999452926198	0.672965988605702	3.00755465275616e-05	0.0552716368964398	0.0146198705468003	0.152171026369222	Epi
AAGGAGCGGTTGGTGC-1	0.010889587919808	8.76838091182552e-05	8.76838091182554e-05	8.76838091540702e-05	0.00136833718557636	0.0128092673451258	0.0677061106065033	0.123460771580784	0.446479335995238	0.0199070048400255	0.119073840874738	8.76838091182549e-05	0.130588395912664	Epi
AAGGATCGATCGCTTG-1	0.000572980594396783	0.00155435793079386	4.29650664679445e-05	4.29650664450152e-05	4.29650664509356e-05	4.29650664043488e-05	0.00719168237428359	0.0149048866695455	0.671361123019886	4.29650664679434e-05	0.0176552101634527	0.0802558846550894	0.102912066142777	Epi
AAGGATGAGGGACCTC-1	0.00514878293816288	0.00362853711704058	0.0016272457087095	3.00755466581738e-05	3.0075546532472e-05	3.00755465690523e-05	0.0524036971543962	0.0728607818141191	0.578994948971578	0.00298903280318308	0.0795202133750308	6.16645879672111e-05	0.101731855609665	Epi
AAGGCGCGTAAAGCTT-1	3.00755465415297e-05	3.00755465268785e-05	3.00755465275594e-05	3.00755466270511e-05	3.00755461679572e-05	3.00755463466465e-05	0.0135178567744454	0.0192093063484917	0.678661715312809	3.00755465275661e-05	0.0514214320370648	8.74555822172364e-05	0.165877847791731	Epi
AAGGCTGTGCTCATCG-1	0.0050350789298631	6.13786663891114e-05	0.00992119804674502	6.13786665398663e-05	6.13786661807051e-05	0.000532095248869924	0.0462468569500486	0.0176474292752373	0.524095769383758	0.0382511358157272	0.150609645338647	0.00499803992574363	0.114590159290661	Epi
AAGGGAACGACTGGCT-1	4.29650665142555e-05	4.29650664677506e-05	4.29650664679443e-05	4.29650676638947e-05	4.29650662041044e-05	4.29650659752756e-05	0.0132381835058477	0.0910784782766577	0.567641559505657	4.29650664679403e-05	0.064165930879036	0.00352584352117819	0.241667013174757	Epi
AAGGGACAGATTCTGT-1	0.00654506101959285	4.29650664679361e-05	4.29650664679455e-05	4.29650663071699e-05	0.0128608863578562	4.29650664923588e-05	0.0801400775148487	0.110595052972631	0.525565026458076	4.29650664679477e-05	0.0805573188041418	5.36501123773882e-05	0.129726415607222	Epi
AAGGGACTATGCATTC-1	0.00080823741986405	3.00755465297603e-05	3.00755465275598e-05	3.00755466033866e-05	3.00755464877032e-05	3.00755465933074e-05	0.00578308649459132	0.0573801238721577	0.67032054412686	3.00755465275636e-05	0.0445038691529844	0.0170336785794596	0.155122039812669	Epi
AAGGTATCCTAATATA-1	0.00409942770646162	3.00755465275608e-05	0.00340167030981649	3.00755466346616e-05	0.00255630318108045	3.00755465295399e-05	0.0143313537232058	0.0278324686486114	0.576771224658873	0.0165773827630777	0.116545177813376	5.71498456855801e-05	0.193669410629318	Epi
AAGGTGATAAACCAGC-1	0.0361881953197052	6.13786663827783e-05	0.00536969779379172	6.1378666370534e-05	6.13786663835252e-05	6.13786662860199e-05	0.0488136146465688	0.177890409246515	0.401313219692616	0.0262894563202437	0.121832279961578	8.15316582642826e-05	0.092323922309445	Epi
AAGTAAGCTTCCAAAC-1	0.00185357737447193	0.0102094349923337	6.13786663827794e-05	6.13786664237866e-05	6.13786663812481e-05	0.00124873212316488	0.0378826193527413	0.0644356353848872	0.518904257509925	0.00579515003382533	0.145973024086664	9.863413135144e-05	0.161949888070584	Epi
AAGTAGAAGACCGGGT-1	0.0110444324625492	4.29650664621604e-05	4.29650664679468e-05	4.29650665019679e-05	4.2965066465917e-05	0.0105253991467013	4.2965066467945e-05	0.0170156518054429	0.649116746470925	4.29650664679459e-05	0.0770787095338708	0.0105655303385835	0.136584707172493	Epi
AAGTAGTGACGCGAGG-1	0.00744653622811189	0.00668879419964986	6.13786663827794e-05	0.000474319153026167	6.13786663857788e-05	6.13786663794003e-05	0.00788010989245057	0.0140696169203168	0.651269488636184	6.13786663827796e-05	0.06783704019141	0.000115558491956522	0.154899572855897	Epi
AAGTCAATTGTCGTCA-1	0.0056559611281169	8.76838091148843e-05	0.0428365764793667	0.0014776599184609	0.000106503238389293	0.000112755893454345	0.0273697191380466	0.149419331931126	0.328489726646428	0.057425128177545	0.216823571881803	9.13713946385974e-05	0.11250576222993	Epi
AAGTGACGACCGAATT-1	3.00755465561308e-05	3.00755465294666e-05	0.000183428212325063	3.00755464276129e-05	3.00755462771641e-05	3.00755462662576e-05	0.00541817022992932	0.0274335533484109	0.650845800510261	3.00755465275631e-05	0.0588064913100328	0.00232617420411435	0.145642491813137	Epi
AAGTGAGTCGGGTTTA-1	3.00755460775407e-05	3.00755466054539e-05	3.00755465275364e-05	3.00755471521602e-05	3.00755467862171e-05	3.00755465648125e-05	0.0144895902868464	0.0799960534129889	0.610312331593656	3.00755465275655e-05	0.0366377409378298	0.0398189496074537	0.217730329134691	Epi
AAGTGCAAAGGTAGAC-1	0.00551316386113703	0.00438786918678276	8.76838091182554e-05	8.76838092498069e-05	8.76838091734301e-05	0.00301879869903013	0.146826394456229	0.153327342579641	0.399831216774545	8.76838091182548e-05	0.13537700207269	8.95739535837912e-05	0.122847709743071	Epi
AAGTGCCTTGACTGTA-1	0.0112680681913587	6.13786663983361e-05	0.00031966196530586	0.000823334686095783	6.13786664096158e-05	6.137866640608e-05	0.0371572014369803	0.10744830675431	0.551252666148168	6.13786663827767e-05	0.0969621575831541	0.000133854452149262	0.10328302648234	Epi
AAGTGCGTTAGAATCT-1	0.0361542911925909	6.13786663840299e-05	6.13786663827787e-05	6.13786663610845e-05	6.13786663586121e-05	0.0165021717162243	0.246380698986005	0.339169077690094	0.125877833794027	0.0122061732780208	0.174495747188257	6.13786663827784e-05	0.0577197362239472	CAF
AAGTGCTTCTCTATTG-1	4.29650658293192e-05	4.29650664813851e-05	4.29650664679449e-05	4.29650684485402e-05	4.29650661554175e-05	4.29650660605219e-05	0.00191083617295937	0.0422920957125738	0.663118075892995	4.29650664679478e-05	0.0160779761907909	0.050852569095565	0.189692809067425	Epi
AAGTGTTTGGAGACGG-1	0.0118259028361571	6.1378666382778e-05	6.13786663827786e-05	6.13786663038629e-05	6.13786663919017e-05	6.13786664030115e-05	0.0128424864494734	0.0699541862649651	0.59665395944939	0.00434868554574229	0.0908268220246921	7.10393737161118e-05	0.139446401330181	Epi
AAGTTCACTCCAAGCT-1	0.00568298113966764	4.29650664599106e-05	4.29650664679426e-05	4.29650664143081e-05	4.29650664609625e-05	4.29650666561261e-05	0.0191561788970843	0.0642132530907677	0.676049882778226	4.29650664679497e-05	0.0714798525439057	8.92496152990995e-05	0.0930681863771249	Epi
AAGTTCAGTCTGCGTA-1	0.00299929031722481	0.000190024483525147	0.00794084598711676	0.00557120842463644	6.13786663997108e-05	6.13786663266527e-05	0.0564455493488734	0.0796395006733167	0.50743512735202	6.13786663827782e-05	0.0877320630812311	6.81614427008085e-05	0.0986554088272738	Epi
AAGTTCGGCCAACAGG-1	4.29650663006469e-05	4.29650663547822e-05	4.29650664679449e-05	4.29650663459395e-05	4.29650663896929e-05	4.29650658879439e-05	0.0203738149219797	0.127264689463912	0.555455086353808	0.0110826323213159	0.070873028046518	0.00370266958376741	0.170982925111985	Epi
AAGTTGTGATGTTATA-1	3.00755464809231e-05	3.00755465238899e-05	3.00755465275622e-05	3.00755464795423e-05	3.00755462130812e-05	3.00755466393109e-05	0.0199657925688617	0.0112707397647839	0.760711127817028	3.00755465275608e-05	0.0175626088913075	0.0191358170630417	0.0500560709861229	Epi
AAGTTTACTAATGGCA-1	0.00201950785567263	3.00755465249973e-05	3.00755465275623e-05	3.00755466055771e-05	3.00755465388129e-05	3.00755465980826e-05	0.0272790986550506	0.0524175435257114	0.641144752810017	3.00755465275688e-05	0.0588305241254802	0.0128717897021894	0.137480817213525	Epi
AAGTTTATGGGCCCAA-1	0.000168536728687009	3.00755465273599e-05	3.00755465275608e-05	3.00755462326959e-05	3.00755465709439e-05	3.00755463487763e-05	0.0414126023988003	0.0251961855176585	0.698229532822459	3.00755465275614e-05	0.0454699727488147	7.17672752497974e-05	0.164712017868706	Epi
AATAACAACGCTCGGC-1	0.000652790423649701	0.00151002552033158	6.13786663827782e-05	6.13786652167669e-05	6.13786663008829e-05	6.13786658264002e-05	0.028207026213979	0.0807881948954052	0.55545209869372	0.0295130556683144	0.112387509487876	0.000281460778435096	0.136590489356873	Epi
AATAAGTCCTCGAGAC-1	2.10528825763523e-05	2.10528825692928e-05	2.10528825692946e-05	2.10528828155136e-05	2.10528825887541e-05	2.10528826847091e-05	0.0125936168800543	0.0162625391045283	0.619682554035817	2.10528825692926e-05	0.0531619070121357	0.0206241179255765	0.184206474361057	Epi
AATACAATGTTTCAGG-1	0.0192268987443826	8.76838090643968e-05	0.000100999992303436	8.76838090495658e-05	0.0066518162799887	0.00754062837956601	0.0552394852152385	0.133512280714666	0.234618366044158	0.111406939344158	0.271253784641742	8.76838091182538e-05	0.124582759683652	Epi
AATACCGGAGGGCTGT-1	4.29650679184757e-05	4.29650665027239e-05	4.29650664679456e-05	4.2965066329075e-05	4.29650668221738e-05	4.29650692943098e-05	0.0227765419878844	0.131539298668538	0.576042014232308	4.29650664679488e-05	0.0137065458015093	0.022570495656946	0.208246723463313	Epi
AATACCTGATGTGAAC-1	3.00755466848e-05	0.000294305642244611	3.00755465275623e-05	3.00755465984508e-05	3.00755466027941e-05	3.00755467766e-05	0.00527097271752755	0.0561597185581702	0.697275479705609	3.00755465275584e-05	0.045976081236929	6.63775184241873e-05	0.146624314469798	Epi
AATAGAATCTGTTTCA-1	0.0219757835588487	4.2965066467944e-05	0.00175391881954252	4.2965066438675e-05	4.2965066460154e-05	0.00498999240577753	0.0814718687870964	0.389502583088258	0.293453424072438	0.0173222878541795	0.121798740175849	0.00779059895838663	0.0713735016601561	CAF
AATAGCAAGCCTCCTG-1	0.0184806629946466	0.00215828814681006	4.29650664679444e-05	4.29650665259241e-05	4.29650664801697e-05	4.29650664552079e-05	0.0344297912164938	0.0914531356963972	0.473290871068407	4.29650664679422e-05	0.0997139219028728	0.000129752857705731	0.195101010361643	Epi
AATAGCTACCGCGTGC-1	0.00153168727576725	0.00542076091961658	4.88805578427018e-05	3.00755467301485e-05	3.00755465287945e-05	3.00755465766039e-05	0.0366455222254244	0.0969192266788726	0.559712529441282	0.00224795337987778	0.107078829740099	6.19119523659115e-05	0.107092618267722	Epi
AATAGTCCGTCCCGAC-1	3.0075546930788e-05	3.0075546527563e-05	3.00755465275615e-05	3.00755459935625e-05	3.00755465412171e-05	3.00755466546858e-05	0.0157108988201111	0.0514495654898274	0.649622015516333	0.00986405634200572	0.101386452915471	3.95449236558359e-05	0.146901251740675	Epi
AATATCAAGGTCGGAT-1	4.29650664782364e-05	9.5223713621022e-05	4.29650664679445e-05	0.000509212124330936	4.29650665041628e-05	0.00216764362129493	0.00730479708375075	0.00408411983659345	0.683684830743223	4.29650664679442e-05	0.0202213601653051	0.00628219303827657	0.161153841807824	Epi
AATATCGAATCAATGC-1	0.0933976068403394	8.76838091172797e-05	0.0107716366089829	0.00400608892736255	8.76838091180438e-05	0.00441878496927258	0.0382660925082328	0.263878156773142	0.199502464753384	0.044424256263211	0.144187432026682	0.00484823726716595	0.0568665092682384	CAF
AATATCGAGGGTTCTC-1	0.00469538881239095	4.29650664679485e-05	4.29650664679475e-05	4.29650662564374e-05	0.00130754730002206	4.29650664546512e-05	0.0371689281903746	0.083368517094812	0.604063485518267	4.2965066467947e-05	0.0872433640457212	0.0227891162878376	0.132955726686029	Epi
AATATTGGAGTATTGA-1	4.29650667018895e-05	4.29650664524994e-05	4.2965066467945e-05	4.29650631075362e-05	4.29650664663572e-05	4.29650666124786e-05	4.29650664679449e-05	0.00640370228349472	0.631984568169492	0.00523003767155355	0.117928123164829	4.6616920571644e-05	0.144008788634653	Epi
AATCAGACTGCAGGAC-1	3.00755463588943e-05	3.00755465278213e-05	0.0102892255137723	0.00106199401951203	3.00755464775057e-05	3.00755466271342e-05	0.0174303561510245	0.00873387650089654	0.625174441309885	3.00755465275596e-05	0.0378693780806454	0.0244112256638847	0.17660409298036	Epi
AATCAGGTTTCATTTA-1	4.29650663822996e-05	4.29650664691159e-05	4.29650664679466e-05	4.29650652924333e-05	4.29650664772783e-05	4.29650668054033e-05	0.0145583923838573	0.0974898176360035	0.586049175868365	4.29650664679533e-05	0.0277810583618553	0.021224246692392	0.238788598663777	Epi
AATCATGTAAAGACTC-1	6.13786663733577e-05	6.13786663561769e-05	6.13786663827785e-05	0.0092706442473587	6.13786663822073e-05	6.13786664069711e-05	0.0817707641994844	0.125499316244402	0.501117516660016	6.13786663827781e-05	0.0661416233139172	6.28754247118193e-05	0.113176978425271	Epi
AATCCAAGGGCCTGAG-1	0.00216746837778053	3.00755465275629e-05	0.00865376319912843	3.00755463778706e-05	0.00167043630858426	3.00755465402067e-05	0.0176547427631433	0.038232632435375	0.669278247081656	0.00235105487432108	0.0420936696453885	0.0148603439011157	0.0954815080598893	Epi
AATCCATGCAAGGGTG-1	0.00186734695928163	4.29650664933192e-05	0.0219113891276198	4.29650665797947e-05	4.29650664340801e-05	0.00328170304384995	0.0186908318752266	0.0514343838499052	0.581473525568797	4.29650664679445e-05	0.0664506004153835	0.00395334365951104	0.182998438731942	Epi
AATCGCCTCAGCGCCA-1	0.00207910964027618	0.0198060879767866	0.00799404974166882	3.00755465397321e-05	3.00755465301195e-05	3.00755464466011e-05	0.0730328980067601	0.106284857110176	0.596593145417026	0.0156227403155906	0.034260588277247	4.08647218623862e-05	0.0892522743390049	Epi
AATCGCGCAGAGGACT-1	0.0489547481781637	8.76838091182675e-05	0.0239102728664986	0.000820403888997892	8.76838091155876e-05	0.0225342890997304	0.0328261187627258	0.160040883068311	0.355273901856265	0.0128341063562918	0.150074385713288	9.66630102154974e-05	0.0493374662057526	Epi
AATCGGGACACTACGA-1	0.0112802176557394	0.00465559956485949	6.13786663827749e-05	6.13786664002807e-05	6.13786663626881e-05	6.13786664093825e-05	6.66477456268705e-05	0.0773931010168429	0.527719811657804	0.0043468208206894	0.120577065609543	0.000974767604947064	0.206138661916885	Epi
AATCGGTATAGCCCTC-1	3.00755463646619e-05	3.00755465200551e-05	3.00755465275658e-05	3.00755468564854e-05	3.00755463262103e-05	3.00755466021636e-05	0.0167658231281557	0.00701842653879414	0.725338805040254	3.00755465275589e-05	0.0189236845168113	0.0309730114966174	0.140543038989408	Epi
AATCGTGAGCCGAGCA-1	0.00104760634015741	4.29650664677857e-05	4.29650664679446e-05	4.29650660335074e-05	4.29650664795044e-05	4.29650663129365e-05	0.0215512043495474	0.0368848127804463	0.681977261494799	4.2965066467943e-05	0.0800732731718422	0.00481608853602586	0.1152073880052	Epi
AATCTAGGTTTACTTG-1	0.042863910318855	8.76838088879477e-05	0.00176950728756818	8.76838091229711e-05	0.00665922875803633	0.00593244685018286	0.158403551657375	0.151859321310675	0.222096419033825	0.140099611598808	0.171388247071475	8.76838091182546e-05	0.096403241666789	Epi
AATCTATGCCGGAGCC-1	0.0021940295779217	4.29650664679455e-05	0.023388368760671	4.29650660262586e-05	4.2965066426675e-05	4.29650663624801e-05	0.118941290914769	0.354618730319183	0.253592447946752	0.012506386530162	0.125981116265613	0.00490264460966627	0.125084337619462	CAF
AATCTCTACTGTGGTT-1	0.00451924694333736	6.13786663827772e-05	0.00611472896968686	6.13786664460644e-05	6.13786663674131e-05	0.00536687846013244	0.0474154084317481	0.0743244223737396	0.546496216233707	6.13786663827776e-05	0.102244234660698	8.11699600831533e-05	0.163802172636759	Epi
AATCTGCGTTGGGACG-1	0.0392134046828317	4.29650662297066e-05	4.29650664679453e-05	4.2965066462303e-05	0.00377646475680042	4.29650665176527e-05	0.0676070847903167	0.0800910487610674	0.594279805870658	8.31840506938149e-05	0.0670126606204036	6.40007414030854e-05	0.0621083611506966	Epi
AATCTGGCTTTCTAGT-1	0.0101010287221783	0.0547691871405518	0.0529260036875138	8.76838091128491e-05	0.0282183776231643	0.00142576172453058	0.131636948450896	0.138175123889008	0.0762028481963233	0.275994866719552	0.126354074565282	0.00106036110646733	0.104446118878868	CAF
AATCTGGGTAGACCCT-1	3.00755464914775e-05	3.00755465277449e-05	3.00755465275614e-05	3.00755467097674e-05	3.00755464591489e-05	3.00755466470801e-05	0.317300494961518	0.445368618909747	0.141227380254506	3.00755465275615e-05	0.078816002668655	3.00755465275614e-05	0.0358676466338212	CAF
AATGACAGCAATGTCT-1	0.005796297101009	0.00429220724746397	0.00759467665448187	6.13786663692313e-05	6.1378666395464e-05	6.13786663746663e-05	0.0707261168539131	0.177092052559992	0.405896175425508	0.0371476626422622	0.117790911751358	0.00122487452275886	0.133746751466318	Epi
AATGACGTAGGATGTC-1	0.00668181485284004	4.29650664679449e-05	0.00850627230059239	0.00145373268937436	4.29650664428093e-05	4.29650664270802e-05	0.0381416106093534	0.155862041463529	0.5274214688382	0.020381403355412	0.0887716386037448	6.60116481344893e-05	0.0872049088175408	Epi
AATGACTGTCAGCCGG-1	8.76838085620252e-05	8.76838087516969e-05	8.76838091182544e-05	8.76838144822327e-05	8.76838087650577e-05	8.76838091025411e-05	0.0105169566787913	0.00829900917826117	0.688896139850008	8.7683809118259e-05	0.0406365040657513	0.00814797696145128	0.150313886573831	Epi
AATGAGTTCGCATATG-1	0.000647291761775998	3.00755464885596e-05	0.000585640367136972	3.00755464607445e-05	3.00755464812989e-05	3.00755463047322e-05	0.0105802453772888	0.00484944969649918	0.684047205611031	3.007554652756e-05	0.0551606650144714	0.014759710287086	0.151334000817026	Epi
AATGATGATACGCTAT-1	0.0060896469545866	0.0130983299360472	4.29650664679446e-05	8.72430954406633e-05	4.29650664923106e-05	4.29650664116062e-05	0.0433635769299138	0.173691058516473	0.516207668710071	0.00753302617247268	0.117189813441733	8.299919215174e-05	0.0625434962024608	Epi
AATGATGCGACTCCTG-1	0.0202810899813763	4.29650666894376e-05	4.29650664679441e-05	0.000355935887430163	4.29650664683202e-05	4.29650665637006e-05	0.0617335701473227	0.111525631438774	0.500480902692531	0.0103948037810035	0.10466968683285	0.0383180471651182	0.129115093755439	Epi
AATGCAACCGGGTACC-1	4.29650666581095e-05	4.29650664713815e-05	4.29650664679445e-05	4.29650675743498e-05	4.29650664587898e-05	4.29650659964132e-05	0.0299536512422467	0.0179143455940114	0.653719380600943	4.29650664679452e-05	0.0373783903934828	6.52110018892276e-05	0.193462719148434	Epi
AATGCACCAAGCAATG-1	0.011326343105463	0.00563544366412002	0.0119160638396453	4.29650664901991e-05	4.29650664838058e-05	4.29650665265672e-05	0.0633295711850618	0.0913991128439372	0.468710310976787	4.29650664679442e-05	0.107911889258232	5.29483252206438e-05	0.162334053619268	Epi
AATGGTCCACCGTTCA-1	0.0229498927625502	6.13786663827786e-05	0.00123424183765831	6.13786663899352e-05	6.13786663927635e-05	6.13786663500642e-05	0.0465096030486497	0.0967967708835457	0.529464582020144	0.0102969702349135	0.171055303589822	7.69159930740453e-05	0.100953755278904	Epi
AATGGTTCTCACAAGC-1	0.00360646965856377	6.13786663867437e-05	6.13786663827786e-05	0.00199808539004683	0.000884532718575742	6.13786664141963e-05	0.0737879427849589	0.0807113090215873	0.479590839042962	0.0404934433859385	0.101924521482375	9.64211432397455e-05	0.163033912814278	Epi
AATGTATGGCACTGTA-1	3.00755466377303e-05	3.00755465264939e-05	3.00755465275592e-05	3.00755468096015e-05	3.00755466239002e-05	3.00755463246392e-05	0.0203492505465829	0.0665173332148159	0.636998826353895	3.00755465275608e-05	0.060965505826957	9.55449809146254e-05	0.200290128275828	Epi
AATGTGCCCGAGGTGT-1	3.00755461111085e-05	3.00755465235897e-05	3.00755465275613e-05	3.0075547377764e-05	3.00755465775059e-05	3.00755470210762e-05	0.0164280945782423	0.0452294824456403	0.660393076763066	3.00755465275623e-05	0.0309856130196325	0.0058625987946017	0.204721149263864	Epi
AATGTGCTAATCTGAG-1	8.76838066924022e-05	8.76838091243767e-05	8.76838091182549e-05	8.76838058927962e-05	8.7683803499883e-05	8.76838099945011e-05	0.00136926815114878	0.0839909414831144	0.620742015620527	8.76838091182534e-05	0.0161808774657476	0.0518060153420842	0.197162923563966	Epi
AATGTTGTCGTGAGAC-1	2.10528825657974e-05	2.10528825566679e-05	2.10528825692936e-05	2.10528824815794e-05	2.1052882558193e-05	2.10528828473778e-05	0.0158601411287629	0.0189121130110521	0.774310233864689	2.10528825692977e-05	0.0148173779737922	0.0069741076867343	0.11384730002111	Epi
AATTAAAGGTCGGCGT-1	0.00324660056224624	4.29650664679698e-05	0.0243603816784519	4.2965066394751e-05	4.29650664837432e-05	4.29650665453656e-05	0.00405691551505402	0.0196582085038682	0.658795964765132	4.29650664679442e-05	0.0712153864096376	5.92350170973807e-05	0.0938341058172737	Epi
AATTAACGGATTTCCA-1	0.00281370834314524	3.00755465275619e-05	0.0155031222359951	0.000370295489948088	3.00755465976008e-05	3.00755465206533e-05	0.0387733323098018	0.0505514747562626	0.644890867771323	0.00225873215879353	0.0547826655655243	4.81479282385091e-05	0.0943831135540286	Epi
AATTAGCGCTGCAGCG-1	0.00370397424471517	0.00272300050397637	4.29650664679438e-05	4.29650662469282e-05	4.29650665255921e-05	4.29650664824689e-05	0.0909290956763272	0.0683986470116918	0.509980127556774	0.0315897028575861	0.109191799713814	0.00552554811549158	0.138074672492921	Epi
AATTCATAAGGGATCT-1	0.00564392870192344	3.00755465275599e-05	3.00755465275615e-05	7.48650917505139e-05	3.00755465483838e-05	0.000650795105864667	0.0802108359235604	0.0738838872277503	0.555573491430767	0.0246069902473725	0.0913508552951083	0.00428855951035004	0.139083157850862	Epi
AATTCATTGTCATGCA-1	0.0011829103424961	3.00755464847223e-05	3.00755465275625e-05	3.00755467675036e-05	3.00755463294524e-05	3.00755465724895e-05	0.0355271622368346	0.092381885332642	0.60774670876978	3.00755465275606e-05	0.067159840606795	0.000105182704848987	0.144283192013989	Epi
AATTCCAACTTGGTGA-1	0.000568211196351147	3.00755465362689e-05	3.00755465275642e-05	3.00755463643463e-05	3.00755465046381e-05	3.00755465162907e-05	0.0246842933467479	0.0312295225538325	0.595702740712573	3.00755465275607e-05	0.0656439278196661	0.020627085016985	0.199488468802712	Epi
AATTCCAAGCATGTAC-1	3.00755465879462e-05	3.00755466112968e-05	3.00755465273181e-05	3.00755454392771e-05	3.0075546416383e-05	3.00755468925589e-05	0.00364350561639044	0.0490508544845799	0.610842964681735	3.00755465275813e-05	0.10168721857354	0.028970502197675	0.196746139287795	Epi
AATTCGATTCGAGGAT-1	3.0075546658585e-05	3.00755465301623e-05	3.00755465275604e-05	3.0075546888717e-05	3.00755463481775e-05	3.00755452426959e-05	0.00712862318668588	0.0459250696723871	0.658372320070583	3.00755465275655e-05	0.0878940187900981	7.47150243496558e-05	0.128654594181873	Epi
AATTCTAGAGTTAGGC-1	0.00848799950964299	4.29650664679445e-05	0.0275989069023372	4.29650665112277e-05	4.29650664634539e-05	0.00735873812776133	0.0634421538112383	0.142376945441151	0.4801642038759	0.0460301991525502	0.0508667807849791	6.82325301358485e-05	0.132604939356852	Epi
AATTGAACGCTCTGGT-1	0.0062013918471956	6.1378666382777e-05	0.0209855698425415	0.00689866900925322	6.1378666390123e-05	0.00014710774116668	0.0383724895495715	0.139680722789688	0.489958460898957	0.000350039511043877	0.107537893587652	0.000112786098698069	0.13830483205598	Epi
AATTGCAGCAATCGAC-1	3.00755463545439e-05	3.00755465378221e-05	3.00755465275583e-05	3.00755464417512e-05	3.00755464523269e-05	3.00755466729798e-05	0.00694309859777921	0.0124743260807243	0.733518094942303	3.00755465275598e-05	0.0178464974633093	0.0244587791870532	0.0815028018694215	Epi
AATTGCGTGGATTACA-1	8.7683805550124e-05	8.76838091759823e-05	8.76838091182548e-05	8.76838115595939e-05	8.7683809965286e-05	8.76838080033255e-05	0.00521394136573006	0.0413742184318829	0.668924657379894	8.76838091182542e-05	0.0221047895780668	0.0551051016107883	0.183736042435311	Epi
AATTGTGGTTGCCAAA-1	0.000187233442540124	3.00755465196849e-05	3.00755465275614e-05	3.00755465183622e-05	3.00755465886035e-05	3.00755463847016e-05	0.00731639722838149	0.0130726761952082	0.781394927416981	3.00755465275572e-05	0.019663068049865	0.0291908126461311	0.100455087200118	Epi
AATTTGGGACATAGTA-1	0.0114466539102772	4.29650664679448e-05	4.29650664679456e-05	0.00314641845891708	4.29650664771995e-05	4.2965066442729e-05	0.0572716137496303	0.0741962440966421	0.52756405106316	4.48556397610619e-05	0.0960576724944041	0.00441221052845846	0.179791298177082	Epi
AATTTGGTTCCAAAGA-1	0.0022974833960721	6.13786663827823e-05	6.13786663818974e-05	6.13786664779892e-05	0.00577207190011452	6.13786660392162e-05	0.283939801695518	0.0228561147631993	0.297580938405807	0.0783002340036607	0.0910797782742597	0.0198617331584711	0.181643887785852	Epi
ACAAACCATGCGTCCT-1	3.0075546468905e-05	3.00755465275618e-05	3.00755465253262e-05	3.0075546140464e-05	3.00755465268972e-05	3.00755467504066e-05	0.000534191990594847	0.0719695131401461	0.584897916043419	3.00755465275645e-05	0.0799789140107222	0.0338468252799629	0.218539925229561	Epi
ACAAACCGACAAGGCG-1	3.0075546520146e-05	3.00755465284528e-05	3.00755465275622e-05	3.00755469469852e-05	3.00755464633644e-05	3.00755476857657e-05	0.0124950087579318	0.0127790317791479	0.624975938397487	3.0075546527561e-05	0.0555678255451958	0.0275199472868902	0.188455764218069	Epi
ACAAAGCATGACCTAG-1	2.10528824805202e-05	2.10528825975197e-05	2.10528825692932e-05	2.10528827130071e-05	2.10528825337801e-05	2.10528825043929e-05	0.00931052402476971	0.00913057927535987	0.801359616073483	2.1052882569293e-05	0.0202250338392069	0.00444310770045584	0.089014960758421	Epi
ACAAATCGCACCGAAT-1	0.0036408536597582	4.29650664641636e-05	4.29650664679449e-05	4.29650665267534e-05	4.29650664934555e-05	5.38271662622773e-05	0.0258226008491668	0.0568917715168291	0.650113741276675	4.29650664679446e-05	0.0670466095217783	0.0179059907245951	0.122329573119656	Epi
ACAAATGGTAGTGTTT-1	0.00931623146430193	4.29650664679449e-05	0.00246085912333951	0.00411165319380579	4.2965066468687e-05	4.29650664798936e-05	0.107529213767013	0.109253014938827	0.517380924191795	0.0135712866694031	0.0903491394799757	6.26420456944607e-05	0.0946840194278254	Epi
ACAAATTCAGATCTGA-1	0.0223644575499769	8.76838091233735e-05	8.76838091182553e-05	0.00402999455718038	0.0035406606797735	0.00334516801759403	0.130361419786802	0.179153364625427	0.295542644796199	0.0572869588816637	0.18822769183337	0.00329157340028185	0.132448659892282	Epi
ACAACAGCATGAGCTA-1	3.00755471721512e-05	3.00755465555681e-05	3.00755465275615e-05	3.00755456763022e-05	3.0075546627243e-05	3.00755465094975e-05	0.0193266335930159	0.0123473175833443	0.661050161831806	3.00755465275626e-05	0.0354218929448551	0.0054742656360026	0.160612467772664	Epi
ACAACGGTCCCTGCGA-1	0.000453160114792762	4.29650664679448e-05	4.32963501318152e-05	4.29650658027441e-05	0.000375740266606712	4.29650663978938e-05	0.0133921531565749	0.032900422973457	0.445372985692368	0.0549037277723393	0.261241775545582	8.11337730699208e-05	0.188868690350262	Epi
ACAAGCAGTGCCTAGC-1	5.85266484867094e-05	4.29650664655304e-05	0.00436806772594508	4.2965066648244e-05	4.29650664674524e-05	4.29650659851445e-05	0.0393999067687842	0.0167749441520437	0.659833821065675	4.29650664679455e-05	0.0527745912436685	6.0802207730983e-05	0.141032472602599	Epi
ACAAGGAAATCCGCCC-1	0.0737270347023006	8.76838091182652e-05	8.76838091182561e-05	0.0225777294393783	0.00515483358000983	8.76838091215031e-05	0.0287819278549939	0.153517120764964	0.191303510503191	0.078989409531028	0.240352687840222	8.7683809118255e-05	0.0742025577149329	Epi
ACAAGGACAAGAGGTT-1	0.00078353190494831	0.000295512690519039	0.0221667895543603	4.29650663877026e-05	7.92940781707455e-05	4.29650665112575e-05	0.0172822261672526	0.0123681121826043	0.585700725061222	0.0154676122052497	0.114314112490659	5.65927353003136e-05	0.132831830170667	Epi
ACAAGGATGCTTTAGG-1	3.00755465163044e-05	3.00755466174583e-05	0.00233961528682155	3.00755461916838e-05	3.00755465000951e-05	3.00755466332825e-05	0.026747495731157	0.170642998298638	0.593535761860019	3.00755465275596e-05	0.0414758213749742	4.81247691075843e-05	0.102822319331483	Epi
ACAAGGCCTACCAGCC-1	0.0142915878758699	4.29650664679448e-05	4.29650664679596e-05	4.29650665210335e-05	4.29650664687655e-05	4.2965066384367e-05	0.0377487541155375	0.121076012116777	0.501859845982426	0.0138550938497834	0.100157901202666	7.68816996070558e-05	0.161507945180418	Epi
ACAAGGGCAGGCTCTG-1	0.00793637284501741	3.00755465275614e-05	3.0075546527561e-05	3.00755464646679e-05	3.00755465395472e-05	3.0075546504887e-05	0.0259569446455238	0.0611561932585486	0.667859348142782	0.0193144509273342	0.0909661664538585	4.82353215658126e-05	0.0978036356186119	Epi
ACAATAGTCGTACGTT-1	0.00162896563422665	6.13786663846163e-05	0.00122425637854907	0.000135219497592452	6.13786663936089e-05	0.000767908351557615	0.041027734831943	0.0361775759543127	0.580095666270036	0.00242270408189141	0.0939370295269745	0.000114804607656856	0.157194316168159	Epi
ACAATCCATTTAAACC-1	4.296506667028e-05	0.00575716033038164	0.00444613220039359	4.2965066357407e-05	4.29650664934427e-05	4.29650664277634e-05	0.0123643614565313	0.0379851240419468	0.623956736035832	4.29650664679449e-05	0.0810436419317806	4.29650664679447e-05	0.155369017735631	Epi
ACAATCGATCTTTATA-1	2.10528827487305e-05	2.1052882569314e-05	0.00529730094536121	2.10528823881277e-05	2.10528827196436e-05	2.10528830121605e-05	0.0179576940568303	0.00762769225838414	0.720596449379208	2.10528825692928e-05	0.0322419622564769	0.0307421178710281	0.118389165287208	Epi
ACAATGAATACGGAGA-1	6.13786652171417e-05	6.13786663608035e-05	6.13786663827784e-05	6.13786670935803e-05	6.13786665010472e-05	6.1378666733544e-05	0.0489212459536386	0.0334981091886214	0.62989240997641	6.13786663827783e-05	0.0428347086871971	0.011389154947963	0.198204318062316	Epi
ACAATGATTCTTCTAC-1	0.0193076124563158	6.1378666382778e-05	6.13786663827778e-05	6.13786663076482e-05	6.13786663621949e-05	0.00315579729214208	0.0700761938854228	0.15974307166373	0.441233572854022	6.13786663827781e-05	0.131415872863977	0.00109220099648783	0.132396313896043	Epi
ACAATTGTGTCTCTTT-1	0.000611989787483252	4.29650664768025e-05	4.29650664679447e-05	0.000455658516258706	4.29650663877747e-05	4.296506641067e-05	0.0299686035917142	0.0638040780850628	0.60576846070072	4.29650664679457e-05	0.0423329761997966	0.0108367831476577	0.12513985974811	Epi
ACAATTTGAGCAGTGG-1	0.00361234057567503	3.00755465275853e-05	0.0188079150612605	3.00755464896619e-05	3.00755465069783e-05	3.00755464832683e-05	0.0353284040301511	0.0425052671858911	0.63521365573125	0.00223288087129394	0.0888761481907146	6.55744223093224e-05	0.0965283097906935	Epi
ACACAAAGACGGGTGG-1	4.29650667300079e-05	4.29650664679976e-05	4.2965066467945e-05	4.29650666980286e-05	4.29650664774007e-05	4.29650661956744e-05	0.0941913981100191	0.0604192698773947	0.536370235799969	0.00244321798944535	0.0710203576010127	8.35496752895035e-05	0.201600333493837	Epi
ACACACCAGGACCAGT-1	0.0241531306439351	4.29650664679445e-05	0.00771059564941839	0.000598615715000605	4.29650664820696e-05	4.29650664835208e-05	0.0523533643072213	0.290027503674209	0.393122740876861	0.0221211155466844	0.0920191610121765	5.16467827015014e-05	0.0856063828167338	Epi
ACACACTTTCTACACG-1	3.0075546584759e-05	3.00755465277367e-05	3.00755465275601e-05	3.00755469338571e-05	0.0031849070121303	3.00755466004822e-05	0.0305790715126803	0.00904450321004251	0.701327252741654	3.00755465275602e-05	0.0488676390606604	0.0220689763574431	0.0929546634308253	Epi
ACACATGATCAAATCT-1	3.00755462551934e-05	3.00755465292903e-05	3.00755465275637e-05	3.00755467442597e-05	3.00755466546545e-05	3.0075546901084e-05	0.0198145253573636	0.0281537280252394	0.64528336328139	3.00755465275637e-05	0.0712099112734187	0.0116025139989466	0.177765783686005	Epi
ACACATTTCCGTAGAC-1	4.29650654467467e-05	4.29650665956116e-05	4.2965066467945e-05	4.29650684709217e-05	4.29650673447496e-05	4.29650671928753e-05	0.0147124981826943	0.0896570418462992	0.570198470174712	4.29650664679495e-05	0.0649011036986283	0.0233626638685583	0.187980996031572	Epi
ACACCACATAATTAGC-1	3.00755465001093e-05	3.00755465284569e-05	3.00755465275609e-05	3.00755463415355e-05	3.00755463873424e-05	3.00755466066719e-05	0.00850485708859676	0.0087365527393824	0.655328748470228	3.00755465275614e-05	0.0121158372893785	0.0273732379017567	0.14542864891178	Epi
ACACCCAGCATGCAGC-1	7.60979907424087e-05	0.000679980520605465	6.1378666363513e-05	6.13786662334357e-05	6.13786663382638e-05	6.13786658555482e-05	0.0245756627115429	0.00548737046168613	0.668274183990507	6.1378666382761e-05	0.0629192819827425	0.00104121333195067	0.12556778676959	Epi
ACACCCGAGAAATCCG-1	0.00424103394028539	6.13786663822884e-05	6.13786663827782e-05	6.13786663043905e-05	0.000544136648632315	6.13786664171658e-05	0.0294747996198595	0.0104397726078463	0.617531444491932	0.0140104848426461	0.087858903421558	0.0241113541091043	0.186615619809513	Epi
ACACCGGTCTGACCGC-1	6.91444336266588e-05	3.00755465736065e-05	3.00755465275639e-05	3.00755468632377e-05	3.0075546672587e-05	3.00755464361292e-05	0.0126592928316931	0.0737752094298213	0.617889763887961	3.00755465275612e-05	0.036523193973882	0.00200189279105902	0.226801962560204	Epi
ACACCTTAAGTAGGGC-1	4.29650665782948e-05	4.29650664664733e-05	4.29650664679453e-05	4.29650646109451e-05	4.29650666661662e-05	4.29650679311028e-05	0.0398221838492254	0.00775787950682858	0.666561343042489	4.29650664679433e-05	0.0441315613727626	0.0104233911001289	0.141629929076992	Epi
ACACCTTACTACTTGC-1	0.0538899461434176	8.76838091182589e-05	8.76838091182545e-05	8.76838091219909e-05	0.00600603927706612	0.0304523505394785	0.0209951298000459	0.208474962406772	0.262246699467899	0.0328759473288799	0.110830753174836	0.00572395456056628	0.0750469458609789	Epi
ACACGAGACTCCTTCT-1	0.000906362225846133	6.13786664188117e-05	6.13786663827766e-05	6.13786667047889e-05	6.13786664243441e-05	6.1378666347385e-05	0.022704924176062	0.0297822249111422	0.571445423042552	6.13786663827784e-05	0.102497665903222	0.0030570280341776	0.185453460442363	Epi
ACACGGCACTATGCAT-1	0.00318342173125829	4.29650664679472e-05	0.0195461253538987	4.29650663477856e-05	0.00290426681208292	4.29650664683323e-05	0.0774980516793936	0.107692802010014	0.515901285681803	4.2965066467943e-05	0.0725340349198512	5.75308503196453e-05	0.182017551454191	Epi
ACACGGGAACTTAGGG-1	0.00215981636125009	3.0075546527567e-05	3.00755465275664e-05	3.00755465251129e-05	3.00755464945643e-05	3.00755464766302e-05	0.00628672391384953	0.0105883051235855	0.678393025389434	3.00755465275617e-05	0.0495385908858488	6.94404816738156e-05	0.151237515353744	Epi
ACACGTAGGCCACAAG-1	0.00452688041587979	4.2965066468558e-05	4.29650664679449e-05	0.00581481906038778	4.29650664648065e-05	4.29650664680609e-05	0.0445895864382983	0.0938226669278978	0.607275501197325	4.29650664679445e-05	0.04172901997411	0.00635092992718342	0.157667279245771	Epi
ACACTCCAATGTCACT-1	3.00755467122538e-05	3.00755464751994e-05	0.00583847218205124	3.00755464625321e-05	0.000377429156665706	3.00755468651327e-05	0.0192183275963654	0.0208195875624543	0.650577222088449	3.00755465275605e-05	0.0657092279472956	0.00270929964459021	0.161538997478351	Epi
ACACTGGGACAGTCGT-1	0.00397582583459687	6.13786663827819e-05	0.00660385093348223	6.13786663500156e-05	6.13786661603232e-05	0.0128308509869073	0.0301441132065498	0.077633266020512	0.573142240756615	6.13786663827796e-05	0.0740441960881756	0.0048496503003971	0.12663706941832	Epi
ACAGAACTGAGAACAA-1	3.00755463545972e-05	3.00755465014517e-05	3.00755465275614e-05	3.00755466073725e-05	3.00755465426252e-05	3.00755461977511e-05	0.0446146327841469	0.0287073424655606	0.65828374124473	3.00755465275654e-05	0.0337214123856904	0.00538562677316155	0.199928561533633	Epi
ACAGATTAGGTTAGTG-1	2.10528827104091e-05	2.10528825691808e-05	0.00176008575306904	2.10528823954043e-05	2.10528825698969e-05	2.10528826272089e-05	4.35471621909114e-05	0.018964468534297	0.678080987251687	2.10528825692927e-05	0.0475315121038992	0.0152877761750155	0.178433539512365	Epi
ACAGCATAGAGCCAGT-1	2.10528827179828e-05	2.105288256929e-05	0.00980651460770006	2.10528821797975e-05	2.10528825842323e-05	2.10528825662914e-05	0.0376699568246592	0.0189545072210549	0.58402456669988	2.10528825692944e-05	0.0793008784613527	6.40876547134362e-05	0.186842989341541	Epi
ACAGCGACATTCTCAT-1	0.000601298573495037	3.00755465285083e-05	3.00755465275623e-05	3.00755464546511e-05	3.00755465243404e-05	3.00755466805222e-05	0.00762578459491775	0.0543611025191906	0.629455941182319	3.00755465275608e-05	0.0545710566561161	0.0420449300837108	0.139258928749918	Epi
ACAGCGCACCCGCAGC-1	0.00972705495088298	4.29650664662208e-05	4.29650664679415e-05	4.29650664477105e-05	4.296506647203e-05	4.29650664281501e-05	0.126830822583115	0.0593579292906083	0.51271627660756	4.29650664679272e-05	0.0739798554449048	5.58624482350722e-05	0.147030336518519	Epi
ACAGGCACGGATCCTT-1	2.10528826804166e-05	2.10528825997861e-05	2.10528825692926e-05	2.10528830315263e-05	2.10528825028706e-05	2.10528829198559e-05	0.0122533668395953	0.0586349823574077	0.748992497061364	2.10528825692871e-05	0.0235843806306392	0.0172154763634248	0.120040760928958	Epi
ACAGGCTTGCCCGACT-1	0.00219847504886429	4.29650664274865e-05	4.29650664679446e-05	4.29650662370314e-05	4.29650665250047e-05	0.000693839273505447	0.0343720856920662	0.029024777210429	0.686936932760569	4.29650664679449e-05	0.026496188060258	0.00242374278847318	0.114573443720551	Epi
ACAGTAATACAACTTG-1	0.067187929778867	8.76838091182638e-05	0.0112687404884966	8.76838092069593e-05	8.76838091200715e-05	0.0161242848396212	0.100652453302241	0.126519575231931	0.319273494824172	0.0897531118063663	0.128345165967508	8.76838091182549e-05	0.0781457624349096	Epi
ACAGTATACCGTGGGA-1	0.00343068594817926	4.29650664679457e-05	4.29650664679428e-05	0.00312764855192602	4.2965066465028e-05	4.29650664008725e-05	0.0446303937375648	0.110490880762688	0.55403489026113	0.053086820823177	0.076187346161762	0.000100975729465108	0.0907868869590869	Epi
ACAGTGCAGCGCATTT-1	0.00448881424822771	6.13786663827791e-05	0.0131347697753193	0.00255918024991657	6.13786663573147e-05	6.1378666382588e-05	0.047342937495127	0.0350376177388717	0.428750554752186	6.13786663827829e-05	0.0831269161448466	0.0808552815851692	0.14535337074954	Epi
ACATAAGTCGTGGTGA-1	0.00107735126167525	3.00755465026959e-05	3.00755465275614e-05	3.00755462866424e-05	3.00755465582409e-05	3.00755467213123e-05	0.0472527606384928	0.0832716723744692	0.633791237992469	3.00755465275611e-05	0.0504841296588133	0.012654433437238	0.200746298121952	Epi
ACATAATAAGGCGGTG-1	4.29650663800367e-05	4.29650665103148e-05	4.29650664679445e-05	4.29650670190853e-05	4.29650664858028e-05	4.29650659479015e-05	4.2965066467928e-05	0.0343442353829993	0.644791823820481	0.00640511446257589	0.0442381978365435	0.0286449925260957	0.209720549476937	Epi
ACATCAGCTGGGACGC-1	0.00584682891826076	6.13786663827785e-05	6.13786663827784e-05	0.002977114975523	0.00266843332617762	6.1378666410135e-05	0.083789603201441	0.0972068678931608	0.514392371096758	0.00548626152197711	0.107167497750457	7.38753233354804e-05	0.138472845379675	Epi
ACATCCCGGCCATACG-1	3.00755466023268e-05	0.00258000052103969	0.0110755061198681	3.0075547048953e-05	3.00755466185325e-05	3.00755463682677e-05	0.0117489945553533	0.029074486215899	0.663630774357463	0.0314895843377926	0.0696789966422016	7.7718786462943e-05	0.13351550445606	Epi
ACATCCTGGTAACTGT-1	0.00518256956292849	4.29650664678015e-05	4.29650664679444e-05	4.29650663736299e-05	4.29650664622449e-05	4.29650663066072e-05	0.0833254326291465	0.216672584762502	0.349167813391759	0.00898684103071984	0.235485355052642	0.0117457256879534	0.0984079313496763	Epi
ACATCGATCGTTTACC-1	0.00330307633769339	3.00755465275618e-05	3.0075546527561e-05	3.00755466839001e-05	3.00755464912552e-05	3.0075546456194e-05	0.0324919501997188	0.0403949713841634	0.627908839189059	3.00755465275619e-05	0.102541805736584	7.96798280223703e-05	0.129306650995951	Epi
ACATCGGTCAGCCGCG-1	3.00755461818261e-05	3.00755465270581e-05	3.00755465275547e-05	3.00755463988405e-05	3.00755464500901e-05	0.000162901402514857	0.0364128919604833	0.0648267029511258	0.579530125493184	3.00755465275622e-05	0.124365401995877	0.00281127929730762	0.143683377660602	Epi
ACATCGTATGCAATGG-1	0.00508584779220353	4.29650664781123e-05	0.0388424422058735	0.00252435535525123	4.29650664095206e-05	4.29650663888936e-05	0.0396082743262417	0.145803316066507	0.472012993450149	0.0409163019425806	0.108383939874416	0.0010898065332704	0.083385711275025	Epi
ACATCGTTAACCTAGT-1	0.00332235306712178	4.29650664679405e-05	4.29650664679487e-05	4.29650664772042e-05	4.29650664074677e-05	4.29650663128371e-05	0.0753627230051769	0.124031374253704	0.544417390490543	4.29650664679436e-05	0.0859528903359818	5.4162574797165e-05	0.143765086096147	Epi
ACATCTCAACGCGTAA-1	3.78867234338879e-05	3.00755464937322e-05	3.00755465275661e-05	3.00755464210276e-05	3.00755464620293e-05	3.00755464230506e-05	3.00755465275612e-05	0.0119121494651785	0.631040058376303	3.00755465275593e-05	0.0466980690007679	0.0324780336980437	0.165902059459025	Epi
ACATGGCGCCAAAGTA-1	0.000178361177345639	3.00755465195389e-05	3.00755465277419e-05	3.00755466487174e-05	3.0075546451001e-05	3.0075546489628e-05	0.0172623119045399	0.015762145526613	0.669593455222961	3.0075546527562e-05	0.0162477551089415	0.0546247394981581	0.124694399101962	Epi
ACATGGCTCAATTTAG-1	0.000840156179000148	6.13786663828413e-05	0.0223355586548276	0.00151996441027623	6.13786667059803e-05	6.1378666335479e-05	0.0371463423938542	0.16469116040595	0.374445293612267	0.0537405282717319	0.187195367835983	9.30560032384953e-05	0.162358905736878	Epi
ACATTAGTTTATATCC-1	0.000516766878129172	0.00171813954254038	3.00755465275609e-05	3.00755466745873e-05	3.00755464753725e-05	3.00755465437095e-05	0.0200732368520438	0.0179577992863504	0.646964581297588	0.00013625506575595	0.0589471410244721	4.03610744671153e-05	0.158417385425167	Epi
ACATTTGAAACCTAAC-1	0.000680919154286906	4.29650664696623e-05	4.2965066467946e-05	4.29650664035623e-05	4.29650666273502e-05	4.29650662874565e-05	0.0322316040160414	0.0485175374290706	0.697990494976388	4.29650664679448e-05	0.0360162072631138	4.9702605782229e-05	0.114759633604875	Epi
ACCAAACACCCAGCGA-1	0.00337831962469036	4.29650664679414e-05	4.29650664679449e-05	4.29650666854268e-05	4.29650663737984e-05	4.29650663588744e-05	0.103678598185007	0.0562389285517109	0.527453365853536	4.29650664679482e-05	0.0886437059225042	0.00221024200796306	0.13972867754733	Epi
ACCAAACTAGAAATCC-1	3.00755460241974e-05	3.00755465248663e-05	3.00755465275616e-05	3.00755464024706e-05	3.00755465110118e-05	3.00755474982526e-05	0.0158281820597529	0.00784806010142133	0.700280638621525	3.00755465275609e-05	0.0207287411370267	7.93701914921798e-05	0.142461276037835	Epi
ACCAACACCACACACT-1	0.00445713480313734	4.29650664679398e-05	0.00122999044223807	0.000841030321467607	4.29650665687147e-05	4.29650665975742e-05	0.0501583287023761	0.0925011998403708	0.518380846262479	0.0326373201071722	0.105810790798873	6.00529444203615e-05	0.129985682227221	Epi
ACCAACCGCACTCCAC-1	3.00755468264348e-05	3.00755465222088e-05	3.00755465275618e-05	3.00755463138394e-05	3.00755464977695e-05	3.00755467150884e-05	0.0115477537318641	0.0158409965083586	0.802605889503459	3.00755465275632e-05	0.014291104250336	4.46143732052875e-05	0.0825206874504689	Epi
ACCAAGAACGCGTGTC-1	2.10528821499862e-05	2.10528825691931e-05	2.10528825692921e-05	2.10528823669281e-05	2.10528824992505e-05	2.10528828744881e-05	0.0573130002813622	0.027588246407818	0.593389278848907	2.10528825692935e-05	0.0662627790630103	0.0290685704007401	0.161777396616641	Epi
ACCAAGTCATCGGCAG-1	3.00755473057497e-05	3.00755465830837e-05	3.00755465275617e-05	3.00755465130549e-05	3.00755466866708e-05	3.00755468379693e-05	0.0136474624305422	0.00141665116563863	0.776629672886144	3.00755465275583e-05	0.0267012213607908	0.0207435462174443	0.10115182855076	Epi
ACCAATATGCAAGTTA-1	0.0073085886191889	8.7683809116267e-05	0.0197074132620009	0.00569275648416577	0.00240788719606288	0.00600882659504168	0.0368237335394897	0.0890566474589597	0.427461131740579	0.0311826108044399	0.153837892040377	0.000121755795673976	0.138798570424571	Epi
ACCACAACTCAGAACA-1	0.0109147042058414	0.00278346516397459	4.29650664679433e-05	4.29650663710993e-05	4.29650664656625e-05	4.29650664882485e-05	0.0509464268810456	0.106262251295436	0.582428368809862	4.67564291582291e-05	0.101893047838796	4.81280381190754e-05	0.133326500812382	Epi
ACCACAAGTTTCTATC-1	0.00826656336046652	0.000120076772910478	6.13786663777315e-05	0.00341866172486489	6.13786664001367e-05	6.137866645776e-05	0.0229414500459115	0.152370810204776	0.483169181588376	0.0154882669639386	0.127207938801503	7.03299399232281e-05	0.11369609461219	Epi
ACCACCAATGTAACAA-1	0.00254402152891787	6.13786663344239e-05	0.00112001612927387	0.000274613875389972	6.13786665526103e-05	0.00114147667279074	0.0386522368496955	0.322565765619742	0.380302696041295	6.13786663827746e-05	0.0659723464470693	0.015784866707368	0.161196583149565	Epi
ACCACGTGCAGCTATA-1	0.0868136932861339	6.13786663827781e-05	0.0026968777421941	0.000953776643679172	6.13786663837158e-05	0.00378292850340728	0.0378815252701739	0.211881966825992	0.285946095436942	0.0177110629149813	0.187459097426945	6.13786663827791e-05	0.0917574523128272	Epi
ACCAGCCCGGTCTTTG-1	4.29650661110657e-05	4.2965066613496e-05	4.29650664679459e-05	4.29650672783152e-05	4.29650666395726e-05	4.29650652120246e-05	0.000731081053210041	0.0065764931804794	0.726964890014205	4.29650664679406e-05	0.0187088965089432	0.0159351233986941	0.117960819882181	Epi
ACCAGGAGTGTGATCT-1	0.000735984824291105	3.00755465278139e-05	3.00755465275634e-05	0.000355650788446548	3.00755466528967e-05	3.00755463303486e-05	0.0377781155907985	0.020862087849763	0.639566653105527	0.00811194725896671	0.0614259932964828	0.0101945201911849	0.145833347035711	Epi
ACCAGTGCCCGGTCAA-1	0.0417375344977756	6.13786663843938e-05	6.13786663827787e-05	6.13786663533105e-05	0.00171913981218832	0.000571536129287949	0.119897897769327	0.255289282539686	0.28486819330267	0.0255296812128377	0.153431332311326	6.8415266829775e-05	0.0975925469829367	Epi
ACCAGTGCGGGAGACG-1	0.00189719497177556	4.29650664334813e-05	0.0125876902953112	0.000204965357003579	4.2965066490796e-05	0.00142073044408307	0.00957217486571207	0.141580623473399	0.555313817402565	0.0142378035650824	0.078069007839847	0.000108461063391285	0.152665372687558	Epi
ACCATATCCGCAATAA-1	3.00755462911388e-05	3.0075546528026e-05	0.00648290876064317	3.00755465709182e-05	3.00755465909589e-05	7.07979590621843e-05	0.0916087089165047	0.0315752139538751	0.586754683760051	3.00755465275621e-05	0.0957358440554506	4.141246735014e-05	0.108382517771947	Epi
ACCATCCGCCAACTAG-1	0.0278853475997433	0.000178946549223294	0.0185642460357035	0.0075773512938597	0.0137259968201328	0.0290278994016703	0.0342907367508263	0.0631458848006935	0.313535185266936	0.0609799218723483	0.0788821072640373	0.000682827898791657	0.120337639578704	Epi
ACCATCGTATATGGTA-1	0.000146578174492182	3.00755464740837e-05	3.00755465275609e-05	3.00755461538084e-05	3.00755465695281e-05	3.0075546517619e-05	0.0419758660194325	0.0226834865198826	0.645446763302773	3.00755465275611e-05	0.0612525003937336	0.00498389204160901	0.145173868945038	Epi
ACCCAACGCCCGTGGC-1	0.00276850496812507	4.2965066473886e-05	0.0064284340579678	4.29650662964011e-05	0.000637709683115516	4.29650664499649e-05	0.0471357089607364	0.0611524432324383	0.575971937528185	0.000491786429705509	0.0752274238159284	7.55745421623835e-05	0.135501750144984	Epi
ACCCACCTACATGCTC-1	0.000597523163247947	3.00755465374716e-05	3.00755465275557e-05	3.00755463335997e-05	3.00755465054798e-05	3.00755464524939e-05	0.0270026908094077	0.0139783945824774	0.619604522843304	3.00755465275384e-05	0.120805896631558	0.00842414288273385	0.106635700914563	Epi
ACCCATCTTGAGGGTA-1	6.13786669084528e-05	6.1378666385433e-05	0.00947354539826281	6.13786672256052e-05	6.13786665063457e-05	6.13786657919318e-05	0.0405201813752261	0.0377811023683017	0.614548047756958	0.00447241713818447	0.0733881196722465	8.05666841447843e-05	0.161182978431727	Epi
ACCCATTTGTCCCTCT-1	0.000647227235382102	4.29650664686258e-05	4.29650664679453e-05	4.29650665895551e-05	4.29650664622632e-05	4.29650663514136e-05	0.00466341748745749	0.0165856212585627	0.712863197593481	4.29650664679499e-05	0.023993956834355	0.0322904710741918	0.131623695866668	Epi
ACCCGAGCGAAATTAC-1	4.29650668033002e-05	4.29650664565622e-05	4.2965066467942e-05	4.29650654834988e-05	4.2965066481339e-05	4.29650657956774e-05	0.0123685499872093	0.0358676788434952	0.64604108214321	4.29650664679439e-05	0.0297822887256759	0.0120117437325362	0.206890199872222	Epi
ACCCGATTGGTTCCGA-1	3.00755465971843e-05	3.00755465366482e-05	3.0075546527903e-05	3.0075547300383e-05	3.00755465249312e-05	3.00755475204184e-05	0.0047676823181506	0.0968488241692493	0.683331573661862	3.00755465275581e-05	0.0245733225108072	0.00525275126375082	0.174952275118076	Epi
ACCCGGAAACTCCCAG-1	0.0020965883324176	3.00755465275615e-05	0.0106708807798429	0.000576902679708696	0.00315352210764917	3.00755465604564e-05	0.0196360783505549	0.0494237073181826	0.652526774160976	0.00950445176227624	0.0719510032440699	4.99431709867712e-05	0.133722454116272	Epi
ACCCGGATGACGCATC-1	3.00755467557065e-05	3.00755465011672e-05	3.00755465275642e-05	3.00755465486207e-05	3.00755466085013e-05	3.00755460929763e-05	0.00871485840108222	0.00387807636533025	0.728712266754004	3.00755465275667e-05	0.0175586131106737	0.000588954124770729	0.146034595985342	Epi
ACCCGGTTACACTTCC-1	2.79195479363287e-05	2.10528825765457e-05	0.015641090817519	2.10528827380589e-05	2.10528826263813e-05	2.10528826193281e-05	0.0292913742001834	0.0145674186423963	0.624638856447679	0.019306456437303	0.0821196875027264	0.0105651834048382	0.113934530612176	Epi
ACCCGTAGTCTAGTTG-1	4.29650662187563e-05	4.29650664816425e-05	4.29650664678109e-05	4.29650652897369e-05	4.2965065399819e-05	4.29650664885694e-05	0.00340729666763654	0.00474194396773136	0.727524390197893	4.29650664679999e-05	0.0232586450978265	0.0456439339401072	0.157644263267089	Epi
ACCCGTGTCATCAGTA-1	2.1052882690046e-05	2.10528825379823e-05	0.00725173462343151	2.10528829074882e-05	2.10528827126515e-05	2.10528826409743e-05	0.0137970726490096	0.0259244964166142	0.639185647165907	0.00801173745190258	0.0773713891959789	0.0165226581714798	0.177511062899439	Epi
ACCCTATAGGACTGAG-1	0.00101156740175155	3.0075546527597e-05	3.00755465275615e-05	3.00755465370426e-05	3.00755465612343e-05	3.00755465421482e-05	0.0092349099544639	0.0356880943903201	0.614218668129144	0.0132672030752682	0.0839829563625739	0.00803725804410913	0.164073998164694	Epi
ACCCTATGCCATATCG-1	6.13786664051266e-05	6.13786663828505e-05	6.13786664247487e-05	6.13786671917138e-05	6.13786669291185e-05	6.13786655094154e-05	0.0232836246176825	0.113606702801237	0.398906674340035	0.0981824595085116	0.133217773613833	0.00014662686477967	0.242241901730314	Epi
ACCCTCCCGTCAGGGC-1	2.10528825433712e-05	2.10528825730894e-05	2.10528825692905e-05	2.10528827475036e-05	2.10528825470853e-05	2.10528827186786e-05	0.0136854455026965	0.0144872274037145	0.796196185352455	2.10528825692924e-05	0.0265546035225414	0.0279557932398558	0.0706586301893607	Epi
ACCCTCCCTTGCTATT-1	0.0140450231785501	6.13786663827781e-05	6.62890878065893e-05	0.00279011259713594	6.13786663838443e-05	0.000905887526533601	0.0211895429208662	0.376452447895422	0.199454887517589	0.0534767419047169	0.243796751864945	6.13786663827788e-05	0.0998076841343407	CAF
ACCCTGGTAACGCCCT-1	0.000962404855765045	3.00755465357572e-05	3.00755465275631e-05	0.00247827971164842	3.00755465025507e-05	3.0075546636636e-05	0.0448431692996666	0.0681364967644956	0.613159577027069	0.0143031341798473	0.0959260582033149	6.81977200896024e-05	0.119021652798886	Epi
ACCCTTCATCTGCGAA-1	3.00755464719989e-05	3.00755465290706e-05	3.0075546527561e-05	3.00755469611641e-05	0.000683899219625855	3.0075546297761e-05	0.0135001422739535	0.0212702282758996	0.540162592263903	3.00755465275619e-05	0.0591553170701882	0.0224856038506658	0.180052134386191	Epi
ACCCTTTAGTTCTCCA-1	0.00182143653109968	3.00755465275517e-05	3.00755465275556e-05	0.00140291053703629	3.00755465268769e-05	3.0075546581721e-05	0.0896625239476521	0.0855112434876519	0.604979591196582	3.00755465275603e-05	0.0703832987858201	6.82752925405565e-05	0.0886237053231694	Epi
ACCGAAAGGGCCCTGC-1	0.00272044184384498	4.29650664679451e-05	4.29650664679455e-05	4.29650665812489e-05	4.296506642437e-05	4.29650665398572e-05	0.0353947262707658	0.0340924796109723	0.586203712201748	0.0201691099731603	0.0670898807782778	0.0255135797495994	0.171650108441081	Epi
ACCGAAGAGTCTGGTT-1	0.000187779311277432	4.29650664224053e-05	0.00440021034458801	4.29650668888859e-05	4.29650658326936e-05	4.29650664229434e-05	0.0342153358956947	0.0805574403337277	0.586556379498383	0.0117792680158594	0.0711177522299786	0.00282064265158717	0.223985252989569	Epi
ACCGACACATCTCCCA-1	0.00565832887830518	4.29650664374341e-05	0.0124086268560234	4.29650667617065e-05	4.29650664677408e-05	0.00635080315488498	0.0343952651022504	0.0283487777376438	0.674258524076253	4.29650664679444e-05	0.0686768192427793	6.93090466299807e-05	0.110973093034585	Epi
ACCGACTGAGTCCCAC-1	0.000487471534281579	3.00755465275967e-05	3.00755465275612e-05	3.0075546376477e-05	3.00755465479781e-05	3.00755465850771e-05	0.0290620334766184	0.0384646912702702	0.628739758965176	0.0145428626241002	0.0784686705652536	5.65011205531851e-05	0.148524937184729	Epi
ACCGAGTCTCCTTATT-1	2.10528825965639e-05	2.10528825692106e-05	2.10528825692936e-05	2.10528822213644e-05	6.90827590671149e-05	2.10528824678566e-05	0.0110458430442775	0.0302277745176363	0.667284672542005	2.10528825692902e-05	0.0578631188179194	0.0219006147864459	0.153515733719049	Epi
ACCGATAGGCATAACC-1	0.00113479137683796	8.76838091393605e-05	0.00757689035087983	0.002306997707458	0.000356738875936093	0.00587455715245981	0.0202327094233944	0.0635290155970108	0.601814404419859	0.00120598765277282	0.0616458744132754	8.76838091182545e-05	0.145922165916832	Epi
ACCGATGGTAGCATCG-1	0.0054598904651777	3.00755465275612e-05	0.00354332861419479	3.00755464779749e-05	3.00755465263839e-05	3.00755464651537e-05	0.0443390288418897	0.0819564072029223	0.678812834893111	3.00755465275604e-05	0.0715504104661021	0.00533042187753966	0.0804857186208339	Epi
ACCGCAATAACTGCCT-1	0.0049766820918219	6.13786664368011e-05	0.00259777369413906	0.00289958120406783	0.000910916251410908	6.13786662958399e-05	0.0314430604537358	0.203177355750153	0.38334159275158	0.0332620918935568	0.16651242203737	6.13786663827782e-05	0.102706173875845	Epi
ACCGCGGTGGAAGTCG-1	0.00526984645625527	6.1378666373432e-05	0.00293281150872814	6.13786665693554e-05	6.13786664740096e-05	6.13786663066828e-05	0.0587777481632376	0.137475948169747	0.536794268650822	6.13786663827784e-05	0.081820450896657	7.47575624795192e-05	0.11664948499874	Epi
ACCGGGCCTTTGTTGA-1	0.039046162123866	6.13786663806665e-05	6.13786663827789e-05	6.13786663805134e-05	6.13786663788591e-05	0.0315516265920837	0.0376354497403172	0.222889161969194	0.251822624264328	0.0611443181215338	0.205566707287281	6.13786663827778e-05	0.0519562140894804	CAF
ACCGGTCAGGTACACC-1	0.000864777368726876	0.000460048653620591	4.29650664662424e-05	4.29650664590109e-05	4.29650663515343e-05	4.29650665227104e-05	0.0712199471131858	0.0211986986400325	0.618318004749294	4.29650664679441e-05	0.0537755093578776	0.0126559771106627	0.226717781514265	Epi
ACCGGTCTGAGTACGG-1	0.021146659335992	4.29650664679441e-05	4.29650664679516e-05	4.29650664839343e-05	0.00925809094771881	4.29650664742043e-05	0.0399677014057521	0.116701318665927	0.444816590518354	0.0370729904884785	0.173154453768619	0.0146818373643626	0.0941423026282689	Epi
ACCGTGACCACGTGGG-1	4.29650664580614e-05	4.29650664735917e-05	0.000797228819333598	4.29650665817948e-05	4.29650664989679e-05	4.29650661814424e-05	0.00547644566386619	0.0496545349646242	0.582763101437497	4.29650664679454e-05	0.0374929538287671	0.0620887143560792	0.241435657652058	Epi
ACCGTTCCCGCTCTGA-1	0.00120107548030711	4.29650664679526e-05	4.29650664679471e-05	4.29650665066686e-05	4.29650665005226e-05	4.29650665083284e-05	0.152424635470634	0.070242130953989	0.519482794004239	0.000143922655993335	0.0693136173951063	0.00559194264754203	0.153317444451361	Epi
ACCTAAGTACCTTTCA-1	0.00981960143153283	6.13786663827787e-05	0.00100849739369175	0.00415747016175822	6.13786663774238e-05	6.13786663759316e-05	0.0696648325974568	0.164003685158819	0.519140433540722	6.65267024388742e-05	0.101916581586234	0.000118879188909753	0.132098414818058	Epi
ACCTAATCGACTTCCT-1	3.00755464340187e-05	3.00755465254983e-05	3.00755465275611e-05	3.00755465761008e-05	3.00755462547078e-05	3.00755463523586e-05	0.0117473803409851	0.0242834460124754	0.65940662451913	0.00416069194896444	0.0606264810481951	0.00142995268112166	0.159082582279387	Epi
ACCTACAGTATGTGGT-1	0.0658805524598412	0.000178946549220927	0.00379795384513758	0.0237213026275185	0.000178946549225922	0.0238038294895402	0.00931026085191877	0.204421591205342	0.183576954859476	0.0594471876354468	0.117849121131646	0.00561203878197523	0.0653953892113819	CAF
ACCTACTATAAATCTA-1	0.000163755828789608	3.00755465423081e-05	3.00755465275597e-05	3.00755466283268e-05	3.00755467593587e-05	3.00755466465276e-05	0.0139790884754356	0.0208153584807544	0.702022561915422	3.00755465275565e-05	0.0331061879604483	0.0234804352936044	0.201899178926052	Epi
ACCTCCGCCCTCGCTG-1	0.000261396422804399	3.00755465185068e-05	0.00290904905064141	3.00755467340381e-05	3.00755459713686e-05	3.00755464615094e-05	0.0299296978243426	0.0174907223717507	0.693809349174608	3.00755465275608e-05	0.0305814468949862	0.0113127351616276	0.0946184878621487	Epi
ACCTCCGTTATTCACC-1	0.00174829990574609	4.29650664695188e-05	4.29650664679452e-05	7.81857741823598e-05	4.29650664617643e-05	4.2965066682502e-05	0.00705651687411096	0.0362568982009269	0.600283322952923	4.29650664679448e-05	0.038449623826258	0.021323921907415	0.133807509581763	Epi
ACCTCGAACTTATGCT-1	4.29650676453603e-05	4.29650664320189e-05	4.2965066467948e-05	4.29650661118926e-05	4.29650663297092e-05	4.29650670890072e-05	0.044007518722888	0.0594526067196215	0.611753708321551	4.29650664679503e-05	0.0468382896712957	0.015460569313928	0.211246532224101	Epi
ACCTGCGTGTCATGTT-1	0.11390193168266	0.000125262584454649	0.000125262584454651	0.0293775145058494	0.0268109660673045	0.000125262584395695	0.113980770423751	0.191158004579027	0.178341918641456	0.104715183907291	0.104244644774247	0.000125262584454651	0.038785523901211	CAF
ACCTTTCCTTTAGAAG-1	2.10528827629951e-05	2.10528825699617e-05	0.00602104362912247	2.10528827953624e-05	2.10528827168379e-05	2.10528824617154e-05	0.0126997405799462	0.0128615029333045	0.651160990559093	0.00702424343360505	0.0491444866914382	4.1446272259015e-05	0.149240832267976	Epi
ACGAAATGGGCGGCAC-1	4.29650658654877e-05	4.29650666879492e-05	0.00624446840710298	4.29650667318434e-05	4.29650666379052e-05	4.29650670256135e-05	0.0240576039401013	0.0170354190785123	0.647676430403901	0.00298034805689565	0.0917190875755684	4.30273978915612e-05	0.116142240084585	Epi
ACGACTCTAGGGCCGA-1	0.000757273976680921	3.00755465181042e-05	3.00755465275617e-05	3.0075546581799e-05	3.00755464568953e-05	3.00755465757709e-05	0.0213156132919863	0.042492982326197	0.663108570678872	3.00755465275605e-05	0.0388095560047632	0.0230757780528824	0.140959391559704	Epi
ACGACTGGTCATACTC-1	3.00755461109104e-05	3.00755461679835e-05	3.00755465275622e-05	3.00755465705687e-05	3.00755469235605e-05	3.00755462276105e-05	0.0190652847287804	0.0765864608149352	0.638851576669301	3.00755465275537e-05	0.0141473304599283	0.0203887733055186	0.205681984035534	Epi
ACGAGAACCCATCACG-1	2.10528825426462e-05	2.10528825736332e-05	2.10528825692923e-05	2.10528818018246e-05	2.10528825759719e-05	2.10528821162105e-05	0.0122484016673629	0.00166190480366519	0.68919543961779	2.10528825692865e-05	0.0212106125141073	0.000730556574281651	0.151641981006508	Epi
ACGAGATATTTGCTTA-1	0.00715946419249801	4.2965066467945e-05	4.29650664679423e-05	4.29650663288665e-05	4.29650664701682e-05	4.29650664386566e-05	0.0601929246002938	0.0931570998852062	0.494437714092829	4.29650664679457e-05	0.109096096031683	0.00492992715149771	0.164549834107568	Epi
ACGAGGATACCACTCT-1	0.044068623327146	6.13786663827725e-05	0.037417442402574	6.13786663762307e-05	0.00995056024058302	6.13786663799541e-05	0.0948116336192234	0.0961208085650356	0.402737552855621	0.0454925360919727	0.097862580867742	8.56754817080908e-05	0.141895968202921	Epi
ACGAGGTTTACAACGT-1	3.00755460623145e-05	3.00755465462704e-05	3.00755465275638e-05	3.00755473677158e-05	3.00755463008025e-05	3.00755455721402e-05	0.0692225219723149	0.020001980772672	0.630067725633327	3.00755465275632e-05	0.029166259184144	0.0401583828494367	0.190026482002377	Epi
ACGAGTACGGATGCCC-1	0.000297423230278427	3.00755465616082e-05	3.00755465275554e-05	3.00755459732666e-05	3.00755465440534e-05	3.00755464146043e-05	0.00738348921400545	0.00764992985678838	0.704382521284957	3.00755465275616e-05	0.0248821078902287	0.0694043890097002	0.0947077561320038	Epi
ACGAGTCGCCGGCGTT-1	0.00390088273958465	6.13786663827785e-05	0.00619351258759374	6.13786661760564e-05	6.13786663408285e-05	6.13786664744539e-05	0.0528733905304336	0.0645326550340494	0.511876424008948	0.0188247907378498	0.133634089033479	9.30780099302471e-05	0.194411179389776	Epi
ACGATACATAGAACTA-1	0.00327119695870711	4.2965066461826e-05	4.2965066467945e-05	4.29650665633549e-05	4.29650664522243e-05	0.000435899302107799	0.0268316018255225	0.0987779175145967	0.515303782696214	0.0567248964077793	0.100640118529428	0.00639069370331014	0.127686000781892	Epi
ACGATCATACATAGAG-1	2.10528827341932e-05	2.10528825693357e-05	2.10528825692952e-05	2.10528826451835e-05	2.1052882523113e-05	2.10528825556255e-05	0.0119475469047735	0.0124830489551311	0.701998262775478	2.10528825692847e-05	0.0378043169426116	0.0136283082626613	0.162824820494576	Epi
ACGATCATCTTGTAAA-1	0.000380984362943928	4.29650664681898e-05	4.29650664679461e-05	9.2827261175853e-05	4.29650667281307e-05	4.29650668040699e-05	0.0223069535448384	0.0188243703948917	0.600931320803335	4.29650664679449e-05	0.110777543558855	5.63796048516574e-05	0.121118216847596	Epi
ACGATGCATATGTTAT-1	3.00755466139718e-05	3.0075546530699e-05	3.00755465275614e-05	3.00755463943177e-05	3.00755464479965e-05	3.00755464734941e-05	0.00754018141594967	0.00774077988637709	0.66534235548154	3.00755465275616e-05	0.041868755591181	4.46277215616867e-05	0.126656930844904	Epi
ACGATGGATCCGATGC-1	0.00535540787979982	0.00234755514618729	6.13786663827782e-05	6.13786663157498e-05	6.137866638372e-05	0.0119657752938888	0.243511316566351	0.0765783162590193	0.387468708460642	0.0417744600873645	0.0780590815651467	8.53988322993169e-05	0.130265581998656	Epi
ACGCAAACTAATAGAT-1	3.007554712951e-05	3.0075546528733e-05	3.0075546527562e-05	3.00755470585245e-05	3.00755461240929e-05	3.00755467057579e-05	0.00996869494531373	0.058892864478333	0.609010556502223	3.00755465275626e-05	0.0589568076465779	0.0338003581780513	0.223637485297442	Epi
ACGCAATCACTACAGC-1	0.00368261348029881	0.00942228922442052	4.29650664679453e-05	0.00159957366152796	4.29650663565622e-05	4.29650664697148e-05	0.185168792592368	0.190120163782169	0.455540915550611	0.0320176011813888	0.0576684185996683	0.00664334065659469	0.0590568176056265	Epi
ACGCATAAATGACATG-1	0.0139649448751885	0.00846103949742904	4.29650664679494e-05	4.29650664116483e-05	4.29650664629322e-05	0.00195953608391529	0.0400994839705372	0.0932503253513637	0.515347848673625	4.29650664679424e-05	0.141873656729036	8.06715834417857e-05	0.160440080677863	Epi
ACGCATACGTTTACTA-1	0.0109127921086388	6.13786663827723e-05	6.13786663827781e-05	0.00917069507214618	6.13786663891685e-05	0.00770895382824053	0.106747013019933	0.066242033402066	0.537281759410581	0.00601308715009203	0.0653238270073632	0.0110601192983836	0.103921801791283	Epi
ACGCATTCGTGAGTAC-1	0.00447058138279852	8.76838091182536e-05	8.76838091182549e-05	0.0107758450645627	8.76838091520975e-05	8.76838091355563e-05	0.0189545095876624	0.0963169764847625	0.443743746390048	0.0883370497640206	0.135794162017068	0.000100486073650945	0.156404557215552	Epi
ACGCCAGATGATTTCT-1	0.00432947663598173	6.13786663820575e-05	0.0467195883927929	0.00780946063569669	6.13786659357524e-05	0.0249762998828356	0.0291119244327172	0.075864058887233	0.400147752137817	6.13786663827784e-05	0.210699760242172	0.0007623178390676	0.0875266346553287	Epi
ACGCCAGTGCGTTTGC-1	4.29650664278724e-05	4.29650664423985e-05	4.2965066467904e-05	4.29650667746472e-05	4.29650664948639e-05	4.29650663405594e-05	0.0200371961941846	0.0434126327802284	0.694478554626106	4.29650664679438e-05	0.0321694297551598	5.92846848456562e-05	0.146794603793728	Epi
ACGCCCAGCTGTCGAT-1	3.00755459921058e-05	3.00755465723333e-05	3.00755465275616e-05	3.00755463343639e-05	3.00755464836919e-05	3.00755460957532e-05	0.0398181629003244	0.00801008576650553	0.616255991026238	3.00755465275606e-05	0.0173981215339363	0.0363923842830485	0.18084042776042	Epi
ACGCCGCTAGACGACC-1	0.010703942504683	4.29650664679452e-05	4.29650664679461e-05	0.00196184421130194	4.29650664803298e-05	4.29650664496465e-05	0.078078450949267	0.100804023216275	0.534495294694583	0.0229051480484282	0.0957053686996174	0.000210824599976961	0.09551847059007	Epi
ACGCGCTACACAGGGT-1	3.00755463398946e-05	3.00755464968602e-05	3.00755465275613e-05	3.00755474329927e-05	3.00755465163142e-05	3.00755467038441e-05	0.0356429664814686	0.0558618211623553	0.644266585546945	3.00755465275616e-05	0.062279972973694	0.00525435953649536	0.118652537120662	Epi
ACGCGGGCCAAGGACA-1	0.000127439288184319	8.76838091181943e-05	0.0127903872568167	0.00776458406213981	8.76838091913502e-05	0.00739271003446844	0.0039619283728542	0.0740988328235524	0.323230417534087	0.0824486354068337	0.285360956594034	8.76838091182548e-05	0.128801933788675	Epi
ACGCTAGTGATACACT-1	0.00519625836136322	4.29650664378487e-05	4.29650664679439e-05	4.29650664261734e-05	4.29650664648297e-05	4.29650666282128e-05	0.0214809093426193	0.0499673115042341	0.630472111616024	4.29650664679435e-05	0.0492866845945965	0.0332521256012654	0.148386659622016	Epi
ACGCTGTGAGGCGTAG-1	0.00525312068335033	6.13786663827767e-05	6.13786663827782e-05	0.00483409540644614	6.13786664707627e-05	0.00179440254904311	0.0258205958212276	0.0285763800841798	0.541405582972439	6.13786663827812e-05	0.128942076217516	7.87023815006242e-05	0.176688791025243	Epi
ACGCTTAGTGTCTCTC-1	0.00336972018965899	0.00120721230736206	0.00156645960808147	3.00755465958944e-05	3.00755465436418e-05	3.00755464958075e-05	0.0545278162882697	0.0221974880328191	0.613474820477763	3.00755465275615e-05	0.0723349091992683	0.0104153522899299	0.13618019167502	Epi
ACGGAACACGAGTGCC-1	0.000945088191603751	4.29650664682078e-05	0.00292604234790842	4.29650667142253e-05	4.296506655693e-05	4.29650664495579e-05	0.0306125700454399	0.0330480996744946	0.707995031383908	4.2965066467943e-05	0.0238446950075769	5.5311294376039e-05	0.140207353037251	Epi
ACGGAATTTAGCAAAT-1	0.00567550180626462	6.13786663817711e-05	0.000463311723320381	0.00158822188703825	6.13786663705652e-05	0.00425970268807244	0.0578312821065268	0.27904225496468	0.330740554569184	0.0260677945509983	0.194066565025822	6.13786663827786e-05	0.106568190483901	Epi
ACGGACTCTCAAAGCG-1	0.0149743813106769	6.13786663805508e-05	6.13786663827787e-05	0.00544559098614174	6.13786663828271e-05	6.13786663729134e-05	0.039447829422655	0.0558382711680358	0.57514262993797	6.62104312755378e-05	0.0774666902585251	0.00531709494093403	0.132121332450613	Epi
ACGGAGCGCAAATTAC-1	0.00653072725809773	6.13786663733486e-05	0.00333208183342137	6.13786660263577e-05	6.13786663695728e-05	0.00132325981322217	0.0599199172864646	0.0889383239827717	0.473848063407526	0.000257978284087738	0.137012914139712	7.78787745823271e-05	0.111253909512223	Epi
ACGGATGGTGCGGATA-1	0.00880077095550236	6.13786663827788e-05	0.00440517580329951	0.0115557641196741	6.13786663344811e-05	6.13786663798952e-05	0.0478931438641325	0.084149486256431	0.477602396572081	6.13786663827786e-05	0.154988974414204	6.13786663827783e-05	0.116656539403878	Epi
ACGGCACTTGCTTGGG-1	0.000593782858081744	3.00755465266128e-05	0.00892624621875356	3.00755466493635e-05	3.0075546610759e-05	3.00755465531717e-05	0.00596877774816563	0.026850661508947	0.633487157283254	0.00705514533758389	0.0881163401194478	8.67982314236177e-05	0.169025184075091	Epi
ACGGCCAACATGGACT-1	0.00450099972795681	4.29650664952818e-05	4.29650664679448e-05	4.29650667100514e-05	4.29650664867112e-05	0.00033916451161741	0.0481581096265572	0.0611784559995009	0.660610763951021	0.00127939984318799	0.0864693399815139	6.88647106079969e-05	0.112731096947061	Epi
ACGGCGACGATGGGAA-1	0.0490652042636255	6.13786663861794e-05	0.000130158348344582	6.13786664173619e-05	0.00458014412653087	6.13786663913785e-05	7.95978308570339e-05	0.140466856558095	0.283348780497707	0.131684435216721	0.2749497632685	6.47407750458029e-05	0.0973547544851128	Epi
ACGGCGGGTTGCCCTG-1	4.2965066505279e-05	4.29650664679448e-05	0.00200818056271587	0.00124964456529252	4.29650665100719e-05	4.29650668815171e-05	0.0515842430550398	0.112711353049259	0.529608809273943	0.003809450786664	0.0530567887174028	0.00011354914046434	0.192499363095608	Epi
ACGGCTGGATGTAGAA-1	0.000293048151991239	6.13786663546466e-05	6.13786663827773e-05	6.13786673697283e-05	6.13786665323787e-05	6.13786663828689e-05	0.0165433047748016	0.080614885822633	0.585980149890471	6.13786663827746e-05	0.0657230602334631	0.00736976145761678	0.248009819787897	Epi
ACGGGAGTGTCGGCCC-1	0.0270601567103873	0.00393932368459975	0.0041107822358027	0.000917615793817963	6.13786663876977e-05	6.13786663775027e-05	0.165678947445273	0.0859372060622452	0.460418463681404	0.00633495022165975	0.100343775489585	7.21739805559489e-05	0.093576753888239	Epi
ACGGGCGTATGCGACA-1	0.0139731850153948	4.29650664681867e-05	4.29650664679405e-05	4.29650664169855e-05	4.29650664676437e-05	0.0050374703001995	0.0401514791490759	0.14349705511131	0.552240985158255	0.0187181449170492	0.0795245107687771	8.55050509114881e-05	0.0880342897885287	Epi
ACGGTACAGTTCAATG-1	2.10528824790024e-05	2.1052882576248e-05	2.10528825692925e-05	2.10528826237886e-05	2.10528825112203e-05	2.10528825707806e-05	0.01153726741111	0.089813150399094	0.704173920013048	2.10528825692938e-05	0.0321428762424175	9.34868527544466e-05	0.103711626232511	Epi
ACGGTCACCGAGAACA-1	3.00755464356513e-05	3.00755464544513e-05	3.00755465275616e-05	3.0075546106584e-05	3.00755466701104e-05	3.00755465774813e-05	0.010503013192501	0.103803633657864	0.654841391699419	3.00755465275613e-05	0.033477898215292	0.0125288666257253	0.213327676651907	Epi
ACGTACAGATTTCTCT-1	0.00881792166786004	8.76838089131957e-05	0.093783972925911	8.76838091906824e-05	0.000311789444676981	8.76838087809118e-05	0.0208179683796823	0.0873200000553952	0.350896934027767	0.100093785622792	0.119943387415209	0.00904877563606444	0.136649056481362	Epi
ACGTACTTTGGCACGG-1	3.00755464729379e-05	3.00755465335752e-05	3.00755465275624e-05	3.00755464942157e-05	3.00755465223623e-05	3.00755469930148e-05	0.0178578297456223	0.0748942171242618	0.621659757282117	3.00755465275607e-05	0.0271587181356278	0.0271992927060121	0.213929917130346	Epi
ACGTAGATTGCTGATG-1	0.00104436234950786	4.29650664638865e-05	4.29650664679472e-05	4.29650661489537e-05	4.29650664160777e-05	4.29650662947365e-05	0.00947673495952561	0.0335950111015695	0.577134580506402	0.00547303658454569	0.12658589490741	0.0110840979595011	0.159134609871857	Epi
ACGTAGGAGAGTCGCT-1	0.00105245728629957	4.29650664679433e-05	4.29650664679463e-05	4.29650662538274e-05	4.29650664207126e-05	0.000402477624150839	0.0369454895728485	0.0391921058196308	0.674636947424538	4.29650664679449e-05	0.0405541635791497	0.00923346359076208	0.13104185250467	Epi
ACGTATTACTCCGATC-1	0.000705369184714535	3.00755465235877e-05	3.00755465275625e-05	3.00755465732756e-05	3.00755464607693e-05	3.00755465303998e-05	0.0140200033638275	0.0088119363442153	0.728420534933298	3.00755465275596e-05	0.0251652936661352	0.0272208173224899	0.075790432836663	Epi
ACGTCCTAAACGAGAT-1	3.0075546398625e-05	0.000410281918622986	0.00181002031317776	3.00755466566301e-05	3.00755464928621e-05	3.00755466116975e-05	0.00954837801971501	0.00751954142121264	0.645957062025695	3.00755465275608e-05	0.0194397539398008	0.0478802888467376	0.134498885128784	Epi
ACGTGCGCCTCGTGCA-1	0.00582784439499361	0.000125262584454656	0.00012526258445465	0.0101354962504233	0.000125262584452395	0.00222884940821687	0.0157962856659935	0.0354885621792362	0.306179774128602	0.142100609142036	0.181012023731954	0.00269043532644366	0.224090151225302	Epi
ACGTGGTCGAATGTGC-1	3.0075546257706e-05	3.00755465275622e-05	3.00755465275633e-05	3.00755440981901e-05	3.00755469653869e-05	3.00755462594286e-05	0.0224069737836228	0.0176891215336013	0.660115025593076	3.00755465275665e-05	0.0350621860512198	0.0391046803130247	0.140322492775476	Epi
ACGTTAATGTCGAAGA-1	0.00466121281836014	0.00460636810280363	3.00755465275598e-05	3.00755466854723e-05	3.00755465274728e-05	3.00755465295638e-05	0.0762150590688033	0.106270195741849	0.600539453763189	0.00854235483771901	0.101823326948782	7.58486458942621e-05	0.0818633957406651	Epi
ACGTTAGATTTGCCCG-1	4.29650663890719e-05	4.2965066464746e-05	0.000970733925662302	4.29650661320985e-05	4.29650662745489e-05	4.29650668083041e-05	0.0095469751055141	0.0801751409614714	0.59340037335851	0.0224759665079424	0.0773692990199169	4.49108142483329e-05	0.163917790242043	Epi
ACGTTATTGGTCACTC-1	0.00589718654209174	6.13786663827785e-05	6.13786663827746e-05	6.13786663522526e-05	6.13786664390601e-05	6.13786663911506e-05	0.0854639373950797	0.097589366046997	0.426533523188983	0.0139900270483592	0.15303534988521	9.75745828163259e-05	0.18970878793723	Epi
ACGTTCCGCGCTCCGT-1	0.000801649146102976	4.29650664679434e-05	0.0199721500813013	4.2965067022089e-05	4.29650662324548e-05	4.2965066414488e-05	0.0277492606554364	0.0688988030758769	0.314938403670736	0.0675912534927015	0.296805356518714	0.0062660208367321	0.155947364353736	Epi
ACGTTCGCAATCAATT-1	3.00755465211424e-05	3.00755465628788e-05	3.0075546527561e-05	0.00045473061064173	3.00755465167319e-05	3.00755466921489e-05	0.00708646022323312	0.0159829333203331	0.675893893472449	3.00755465275614e-05	0.0303526609299234	9.64132710639061e-05	0.135149066829902	Epi
ACGTTCGTTCAGGAAA-1	2.10528826967002e-05	2.10528825734512e-05	2.10528825692932e-05	2.10528829773881e-05	2.10528826397057e-05	2.10528826399881e-05	0.0194516241960168	0.111846389181297	0.581608767227944	0.00156013797236825	0.0497669003310078	0.0493877881018781	0.201343177468652	Epi
ACGTTCTGTACAAGTC-1	3.00755464230958e-05	3.00755465270357e-05	0.00137166357365876	3.00755467260872e-05	0.000288196301884961	3.00755466974155e-05	0.00952341111639954	0.014404073602763	0.762647690321452	3.00755465275598e-05	0.0280788794962987	0.00707431859107097	0.0991852335348705	Epi
ACGTTTAGTTGTGATC-1	3.00755485618198e-05	3.00755464504525e-05	3.00755465275689e-05	3.0075548911403e-05	3.00755466169916e-05	3.00755455185284e-05	0.0163222107224642	0.0387522663107398	0.604913007061866	3.00755465275574e-05	0.0950064992318903	0.0202790988786489	0.143199999255407	Epi
ACTAATACGTCAGGCG-1	0.00359221453475105	4.29650664679448e-05	4.29650664679458e-05	4.29650665055629e-05	4.29650664602012e-05	4.2965066456946e-05	0.0145998951398477	0.0381751497288462	0.628191938396448	4.29650664679402e-05	0.0837302727465233	7.13945634857574e-05	0.135537962965804	Epi
ACTACAAAGAGAGGTG-1	2.10528829437882e-05	2.10528825482522e-05	2.10528825692932e-05	2.10528826178485e-05	2.10528831129495e-05	2.10528826128421e-05	0.0134678903265117	0.0566746516148833	0.644451737962948	2.10528825692908e-05	0.0228467216377134	0.0405033128373778	0.207969958077076	Epi
ACTACATCCCGACAAG-1	0.000238072797132798	3.00755465275576e-05	3.00755465275632e-05	3.00755469001708e-05	3.00755465514105e-05	3.00755469911908e-05	3.99951335357676e-05	0.102479922582513	0.626745022600884	3.00755465275571e-05	0.0579043127549529	0.0274107881498427	0.153820246325899	Epi
ACTACCAGCTCTCTGG-1	0.000377119114775644	4.29650664656891e-05	4.29650664679442e-05	7.70142767493226e-05	4.29650664651389e-05	4.29650667459338e-05	0.0130688785960932	0.00734430507931169	0.735273175802222	4.29650664679451e-05	0.0527850176079557	5.526785760341e-05	0.101897334826275	Epi
ACTACGCGTTAGAATT-1	2.10528822723167e-05	2.10528826106986e-05	0.0211829810348086	2.10528828229751e-05	2.10528824554334e-05	2.10528824854558e-05	0.062758738096339	0.0145949832781649	0.574515810973922	0.0225084156690702	0.0851069529204349	0.0231282138458465	0.153460741862178	Epi
ACTAGTTGCGATCGTC-1	0.0323223845301956	6.13786663843119e-05	6.1378666382778e-05	0.00878708173782766	6.13786663810705e-05	0.00775688653124225	0.0440187275397908	0.169565767842767	0.362990848885339	0.0430875751903344	0.166912296512342	6.13786663827797e-05	0.0856612038334081	Epi
ACTATATGCTGTGTTC-1	0.0118478756896828	0.00814178418334527	6.60515234431128e-05	6.13786663820208e-05	0.00179771628076194	6.13786663460859e-05	0.097542297544653	0.185361335325787	0.384365968552838	0.0320615314265461	0.131149491101415	6.99034150777347e-05	0.0933606179123073	Epi
ACTATCCAGGGCATGG-1	0.000218905858917139	3.00755465130765e-05	0.0031238732198399	3.00755462285635e-05	3.00755463658093e-05	3.00755464392689e-05	0.00870787791884019	0.00421010955608702	0.638730697770997	3.00755465275616e-05	0.0131607791468201	0.0473386765096686	0.150001403381299	Epi
ACTATCTGCCCGCGTA-1	0.00722201036723604	6.13786663944107e-05	6.13786663827783e-05	0.00509831943441984	6.13786664226788e-05	6.1378666249945e-05	0.055122214188338	0.0822474067378191	0.498995274041838	0.0210542407485739	0.126165573967077	0.0214730990444033	0.140937286475665	Epi
ACTATGTCCAGCTGCC-1	3.00755472584825e-05	3.00755465846937e-05	3.00755465275614e-05	3.00755446767265e-05	3.00755462871521e-05	3.0075546884563e-05	0.0156157759932718	0.0467657192920673	0.597110251636633	3.00755465275573e-05	0.0667843304453137	0.0227926890178563	0.205343612449499	Epi
ACTATTCGTCCGTGGT-1	0.00845451166534661	3.00755465221742e-05	3.00755465275629e-05	3.00755465203013e-05	3.00755465227985e-05	3.00755465151231e-05	0.0625805996911173	0.0708504268334866	0.635259224149766	5.26281048133673e-05	0.0682292628865538	0.00847470572631273	0.118905984923348	Epi
ACTATTTCCGGGCCCA-1	2.10528833100376e-05	2.1052882518906e-05	0.00351293436505026	2.10528833328768e-05	2.10528825218615e-05	2.10528835381798e-05	0.0116118234915252	0.0205643621215564	0.620163985136391	2.10528825692913e-05	0.0386326480259033	0.0671707259045184	0.21605712121264	Epi
ACTCAACGAATGTATT-1	0.00639858252909286	4.29650664654818e-05	4.2965066467947e-05	0.00053027098287838	4.29650664196393e-05	4.29650665388629e-05	0.00204853882383865	0.0383870737951469	0.643473599564358	4.29650664679441e-05	0.0412810009409004	0.000195202391832229	0.181825812843967	Epi
ACTCAAGTGCAAGGCT-1	4.29650665890979e-05	4.29650664681981e-05	4.29650664679447e-05	0.000735783673228727	4.29650664513669e-05	4.29650664931101e-05	0.0151317498719421	0.0727074707277416	0.608139814872281	4.29650664679445e-05	0.0653619264324699	6.9732442155522e-05	0.14862795408614	Epi
ACTCAATAAAGGCACG-1	2.10528826225164e-05	2.10528825692916e-05	2.10528825692931e-05	2.10528826548263e-05	2.10528825607686e-05	2.10528825721642e-05	0.028235683918629	0.0171508601031038	0.726871277820677	2.10528825692904e-05	0.0384731520914246	0.000189019844503839	0.140961497887212	Epi
ACTCAGACCTGCTTCT-1	0.000323402329993829	3.00755465275625e-05	0.00209435546130472	3.00755466890504e-05	3.00755462357693e-05	0.000146842527434209	0.0269944359693644	0.0298292324823646	0.600666356243163	3.00755465275609e-05	0.0450304076781187	0.000100525241782696	0.205790537438373	Epi
ACTCATGGCAGCCTTC-1	3.00755464435956e-05	3.00755464807069e-05	3.00755465275603e-05	3.00755459219011e-05	3.00755465260018e-05	3.00755463102717e-05	0.0305143556228814	0.0810829087599086	0.601514761711594	3.00755465275602e-05	0.0588258623823177	0.0260418294607209	0.199437770247262	Epi
ACTCCAATATCATCAT-1	6.13786655441695e-05	6.13786663624435e-05	6.13786663827811e-05	6.13786671713737e-05	6.13786659632236e-05	6.13786661909479e-05	0.0812198676344372	0.0637943438786711	0.619091414571915	6.13786663827777e-05	0.00889030296543352	0.0209513469759065	0.18647524935229	Epi
ACTCCCATTCCTAAAG-1	0.066126746351817	8.7683809118258e-05	8.76838091182547e-05	0.00859670706322684	0.00797128391100404	0.00308891379376279	0.0674919148508552	0.156359896882448	0.346317065114477	0.0809431877472851	0.13095383181985	8.76838091182552e-05	0.0490331743998744	Epi
ACTCCCGAATTCGTTT-1	3.00755465487169e-05	3.00755465284568e-05	3.00755465275617e-05	3.00755469715848e-05	3.00755465633908e-05	3.00755465932473e-05	0.0118298160835624	0.00338532588405626	0.750793691196576	3.00755465275585e-05	0.0285392577706582	0.0594737830320253	0.0992089677472237	Epi
ACTCCCTAATGCTAAA-1	0.00353531219010826	0.00441533081781664	0.0002661476350196	3.00755464678196e-05	3.00755465243177e-05	3.00755466069558e-05	0.00368151982063978	0.0440329363015867	0.653429495133052	4.73445141454917e-05	0.0590437565919493	0.0168070420930236	0.112899557654531	Epi
ACTCCCTAGAATAGTA-1	0.0128629975644472	0.00650086132449386	4.29650664679459e-05	4.29650665421948e-05	0.000425759248014591	0.000251884632602113	0.0480321961103596	0.1199462115231	0.456887594995706	0.0791231425553808	0.119632934676975	7.48729945829314e-05	0.113386143951165	Epi
ACTCCGGCCGACCACT-1	0.000631784377934291	4.29650664680092e-05	4.29650664679452e-05	4.29650662088741e-05	0.000127772746253686	4.29650662575811e-05	0.0126188626971263	0.164079454808292	0.607929971508917	4.29650664679447e-05	0.0321331449774014	0.00739596925648326	0.112622662545096	Epi
ACTCGATGTATTTCAT-1	0.00860423517256415	6.13786663827782e-05	0.010965676714951	6.13786663275446e-05	6.13786663758808e-05	6.1378666407957e-05	0.105192715145835	0.120481420623082	0.475656016933584	0.0160564944156174	0.147264150735078	7.88650102384076e-05	0.121499510734515	Epi
ACTCGCCGTTCGATAA-1	3.00755468917233e-05	3.00755465236774e-05	3.00755465275533e-05	3.00755461305217e-05	3.0075546434683e-05	3.00755468208132e-05	0.00608900986331371	0.0119793735571766	0.740203717185554	3.00755465275593e-05	0.0122209795820269	0.0252098094568852	0.130817131205528	Epi
ACTCGTAACCCGTCCT-1	0.0546883325216086	0.0174432594286542	9.20632414116582e-05	8.76838091152815e-05	0.0183785947931893	8.76838091330911e-05	0.0861307411304567	0.127929789208386	0.378914336287728	0.00716380020907223	0.109697853870686	0.00154408597759603	0.160576937758036	Epi
ACTCGTCAGTAATCCC-1	0.0143006174473983	4.29650664679454e-05	4.29650664679447e-05	4.29650664734404e-05	4.29650664713328e-05	4.29650664423627e-05	0.123318233993619	0.100489182133149	0.455650473699848	0.00297288940129183	0.140353402921869	6.13754349697907e-05	0.119232945297333	Epi
ACTCTCTGACTTAGGT-1	0.00399182352759828	0.00794354520642482	0.0157314065537872	3.00755466495345e-05	3.00755465444223e-05	3.00755465519864e-05	0.0670126244183232	0.0907746095409882	0.552718504541552	0.00187643254499591	0.0476991243439651	0.000140145521681586	0.0909097992454213	Epi
ACTCTCTTATACACGA-1	0.00154676509248816	0.0162100680703146	0.0126665780860598	4.29650666831042e-05	4.29650664725906e-05	4.29650665930416e-05	0.157557137210973	0.102957804969884	0.435498337757047	4.29650664679428e-05	0.102701189994527	7.60274707888739e-05	0.135014263910553	Epi
ACTCTGACCTAATAGA-1	0.000174956447058906	3.00755465820976e-05	3.0075546527559e-05	3.0075546574044e-05	3.00755465430113e-05	3.00755465219668e-05	0.00531336633679399	0.0120152828326524	0.742895033034547	3.00755465275592e-05	0.0370364279584294	0.017761454997437	0.142479871274588	Epi
ACTCTTGTATAGTAAC-1	0.00589503993647157	6.13786663827784e-05	0.0290192323151357	6.13786665981139e-05	6.13786663927823e-05	6.13786663544728e-05	0.0340516126821364	0.1502735580418	0.241437007413358	0.0540685880625614	0.326748951086444	6.13786663827791e-05	0.108264486318644	Epi
ACTGAAACGCCGTTAG-1	0.000697461022308391	3.00755465393735e-05	3.00755465275608e-05	3.00755465745251e-05	3.00755465195077e-05	3.00755462657465e-05	0.031003277823383	0.0419544117072041	0.641926783923039	3.00755465275605e-05	0.0526818371149804	0.00315182524464148	0.139085687295288	Epi
ACTGAATGGCGAAAGT-1	0.0472619100186303	4.29650664679447e-05	4.29650664679436e-05	0.00446982151716921	4.29650664641722e-05	4.29650664521164e-05	0.0367187316327289	0.460776922886555	0.263817700562568	0.00241883624800427	0.1017271244217	4.29650664679447e-05	0.0571165372424545	CAF
ACTGATTTAGTGATTC-1	0.00247842722460576	6.13786663827786e-05	0.00856451336964505	6.13786666400376e-05	6.13786665184817e-05	6.13786661480678e-05	0.0334559296636933	0.106455434325081	0.470906381126429	0.00613581807819278	0.14239353403341	6.90812850110875e-05	0.166658581086481	Epi
ACTGCCCGCCATTCTC-1	6.13786670571535e-05	6.13786663851819e-05	6.13786663827785e-05	6.13786660671603e-05	6.13786658570765e-05	6.13786655041803e-05	0.00738256570233848	0.0838575866688006	0.63581978836978	6.13786663827793e-05	0.0164450049946895	0.056840856133112	0.152227409740339	Epi
ACTGCCGTCGTAACTC-1	0.00942270521016837	4.2965066467945e-05	4.29650664679439e-05	4.2965066484431e-05	0.0144882718657234	0.000461428206892678	0.0448526032167632	0.0839990271111865	0.462325582662269	0.0690226654261437	0.112160792599281	7.08109762467059e-05	0.149494251104477	Epi
ACTGCTCGGAAGGATG-1	0.0213449341103574	0.00408658555369322	0.312250617101028	1.03159124298421e-05	1.03159124564624e-05	1.03159123867386e-05	0.106906212532507	0.0917884971286954	0.101303459577442	0.248359409447593	0.0603226833487458	1.03159124589535e-05	0.0503865570059768	Plasmablasts
ACTGGGATGCCAGTGC-1	3.00755467448883e-05	3.00755465254205e-05	3.00755465275615e-05	3.00755448646405e-05	3.00755465225362e-05	3.00755464534384e-05	0.0281359862653843	0.0752268259600803	0.636217835676211	3.00755465275623e-05	0.0353001060612367	0.040374555903054	0.187230581134685	Epi
ACTGTACGATACACAT-1	0.00228686506221899	0.00446649430467591	0.00996631508913713	0.000434256326539483	4.29650664636731e-05	4.29650664091499e-05	0.0488918289143117	0.0472104274447923	0.619281919485768	0.00665839457172142	0.0690131558457233	5.79463313526605e-05	0.101433136689501	Epi
ACTGTAGCACTTTGGA-1	0.000530253067552515	0.00114713057544841	0.0203618858916187	3.00755464931052e-05	3.00755465660201e-05	3.00755463305444e-05	0.00974061087101591	0.0269158757125563	0.635800261116819	0.0162652784501696	0.120512549407453	6.1555423689094e-05	0.115461509222745	Epi
ACTGTATACGCGAGCA-1	2.10528821199675e-05	2.10528825306134e-05	2.10528825692941e-05	2.10528828707458e-05	2.10528825460489e-05	2.10528828202454e-05	0.0101179074702021	2.10528825692931e-05	0.650321186368758	2.10528825692872e-05	0.0372628725817272	0.0216477893571866	0.173725993055252	Epi
ACTGTCCAGGATTATA-1	6.73115802684736e-05	0.00597732180342219	0.00761233602308655	0.000464783297775841	6.13786662773181e-05	0.000637736561515624	0.12200192542517	0.0378956667789184	0.509550139747879	0.00364358455449641	0.0917757317025187	6.13786663827797e-05	0.117437053102313	Epi
ACTGTCTTCTTTAGAA-1	3.00755464455723e-05	3.00755465289744e-05	0.000509464528697479	3.0075546551323e-05	3.00755465364691e-05	3.00755467236631e-05	0.0102993228539423	0.0329524571152976	0.614566466270169	3.00755465275611e-05	0.0255743095803621	5.45206565807943e-05	0.213599677850282	Epi
ACTGTGCTAGTAGATC-1	0.00149382608428569	4.29650664630794e-05	4.29650664679439e-05	4.29650664290161e-05	0.000448591122820067	4.29650665353958e-05	0.0312429099303808	0.0197638876402073	0.664455973955306	4.29650664679445e-05	0.0572423358397552	4.87534454857251e-05	0.139934718415738	Epi
ACTGTTTAGTGTAGGC-1	2.10528824801768e-05	2.10528825451063e-05	2.1052882569293e-05	2.10528823756929e-05	2.1052882679139e-05	2.10528824174927e-05	0.020361403317114	0.00873080700732631	0.601960941716836	2.10528825692923e-05	0.028782300103826	0.03789086491302	0.200053380996484	Epi
ACTTACCGGGCGCGCA-1	0.0180460475295753	0.00340610170931237	6.13786663827791e-05	6.13786663352494e-05	6.137866638909e-05	6.1378666421284e-05	0.100520504372916	0.111961138921548	0.417990112971537	6.13786663827783e-05	0.134883925363207	8.09815085763163e-05	0.164022999295009	Epi
ACTTACGCATCCACGC-1	0.00565208780722545	6.13786663824027e-05	6.13786663827785e-05	0.000775026746813525	6.13786662251193e-05	0.00482716757506413	0.0158838379005867	0.0506640757641008	0.56333738040936	0.00358456264729573	0.0966692271392522	0.000904136532112479	0.111896956633479	Epi
ACTTAGTACGACAAGA-1	0.000923927690532031	4.29650664680027e-05	4.29650664679481e-05	4.29650667778501e-05	0.0021289805020062	4.2965066487967e-05	0.013935671709013	0.0109920422211359	0.709855159969619	4.29650664679448e-05	0.0491901805515743	9.65686740054173e-05	0.148888559075316	Epi
ACTTATACTTACCCGG-1	0.00438229509115674	0.00214151056086622	0.00585168604212415	4.29650665121267e-05	4.29650664688048e-05	4.29650664762632e-05	0.0729466058180459	0.111237242770974	0.567211580630694	4.29650664679419e-05	0.0954655315741628	6.77640256416838e-05	0.129701342863974	Epi
ACTTATCTGATCTATA-1	0.000633623311957616	3.00755466550261e-05	3.00755465275613e-05	3.0075546558719e-05	3.00755465769065e-05	3.00755465294605e-05	0.0193442557021542	0.0132779898975762	0.675102624719348	3.00755465275606e-05	0.0623471607801734	7.44993185405381e-05	0.149580689007808	Epi
ACTTATTAGGATCGGT-1	3.00755464794755e-05	3.00755465340012e-05	0.0081630098957926	3.00755465415271e-05	3.00755467080362e-05	3.00755462129608e-05	0.030062998000518	0.0216674345467453	0.607128048931167	0.00899042007872924	0.0905441156369096	0.00940660280018108	0.101116835166682	Epi
ACTTATTTATGTGCCA-1	0.00689655583831803	4.29650664631105e-05	0.0449960444370156	4.29650666490094e-05	4.29650664800532e-05	0.00165725729651073	0.0397026046267615	0.242000524497428	0.446923996325112	4.29650664679418e-05	0.091240524571502	0.0117754018149451	0.0948746782852181	Epi
ACTTCAGGCTGATCCC-1	0.00392166005758654	4.29650664682518e-05	0.000350370492205698	4.29650665425949e-05	4.29650665272431e-05	4.29650663675679e-05	0.0147769193467418	0.118847457691021	0.617114664110063	4.29650664679452e-05	0.0666249569338389	6.8123432882221e-05	0.110677781050058	Epi
ACTTCCATGCGGGACA-1	9.50553594344465e-05	3.00755465453525e-05	3.00755465275615e-05	3.00755463133209e-05	3.0075546234554e-05	3.00755462087625e-05	0.0239746733912151	0.157568459687758	0.566703731647719	3.00755465275619e-05	0.0712150283607024	3.86673538180199e-05	0.143461140828773	Epi
ACTTCCTGTCGTGCGA-1	0.000435350275794316	3.00755465275642e-05	3.00755465275585e-05	3.00755468637982e-05	3.00755465430179e-05	0.000247668729865102	0.0322255477633014	0.0100569605130269	0.558357046014248	0.0228058098812826	0.0877089806892823	0.0353554525260835	0.151692552245771	Epi
ACTTCGCCATACGCAC-1	0.00275222449164626	3.00755465275617e-05	0.00596086519191647	3.00755467812343e-05	3.00755464300142e-05	3.00755463902589e-05	0.0206471958496582	0.0290497872473036	0.65804041025084	3.00755465275696e-05	0.0777570810074986	6.03269509814092e-05	0.117031348200589	Epi
ACTTGACTCCCTCTTT-1	0.0103339072280053	0.0105208521302284	4.29650664679474e-05	4.29650665199961e-05	4.29650664466524e-05	4.29650665090405e-05	0.145434757989375	0.239400885979197	0.347557173991236	0.0144989274088076	0.0839090065840055	5.64589462186976e-05	0.103539114378066	Epi
ACTTGCCATATTGTAC-1	0.00166367697180032	3.00755465292523e-05	3.00755465254453e-05	3.00755462817683e-05	3.00755465225731e-05	3.00755466072727e-05	0.0188532750285349	0.0361623037732125	0.638919031958608	3.00755465275627e-05	0.0716586190959962	0.00782960229771073	0.130631545441255	Epi
ACTTGGGACCCGGTGG-1	0.0443612306462828	0.00012526258445465	0.0175335406765554	0.00012526258447876	0.00402914556170561	0.0207909732331378	0.0730099039620393	0.100036593978522	0.309741854407886	0.0419479739327942	0.143824009090671	0.00422084340181451	0.116255293437261	Epi
ACTTGTAGTCCCTTCA-1	0.100925239920777	0.00012526258445465	0.00012526258445465	0.000125262584450998	0.00987200400190527	0.0299349559910128	0.0505594174586314	0.116602174763246	0.268446051860895	0.032703967723828	0.105467011645067	0.00012526258445465	0.0734741398084114	Epi
ACTTGTGGATGGAACG-1	0.00207860403396118	3.00755465251727e-05	3.00755465275622e-05	3.00755463402064e-05	3.00755466099549e-05	3.00755465468396e-05	0.0143063221848088	0.0432595766058767	0.638637638789608	0.00569374054688758	0.100629640984976	0.017533591812953	0.115363475999549	Epi
ACTTTACCCTCATGAA-1	3.00755465307317e-05	3.00755465650939e-05	3.00755465275615e-05	3.00755469486845e-05	3.00755465940576e-05	3.00755466823379e-05	0.0214785869217552	0.00905244031762385	0.639876444138219	3.00755465275609e-05	0.0280918106639704	0.0788731874077352	0.147353612880465	Epi
ACTTTCCTATAGCTTC-1	3.0075546492733e-05	0.00622649467060147	3.00755465275641e-05	3.00755466326123e-05	3.00755465632172e-05	3.007554659029e-05	0.0263347366496065	0.0173747768733869	0.667699970363149	3.00755465275648e-05	0.0612000809496696	7.91051664603926e-05	0.146345380429451	Epi
ACTTTGACTGCATCCT-1	0.00872241406102361	6.13786663827781e-05	6.13786663827793e-05	0.0113694248726661	0.000655975356334209	6.13786663871423e-05	0.0284763136159905	0.0627049944684629	0.572038139369882	6.13786663827772e-05	0.121241461051585	8.70913113821546e-05	0.140748534086444	Epi
ACTTTGGTCGTGCTCC-1	0.000315417218342365	4.29650664360389e-05	4.29650664679451e-05	4.29650670762478e-05	4.29650661828983e-05	4.2965066359345e-05	0.0179848884257232	0.065040632752544	0.616092898622455	4.29650664679448e-05	0.0623926849049633	0.0111060576817064	0.236453501857466	Epi
AGAAATTATGACTCGC-1	0.0154208976520983	6.1378666382777e-05	6.13786663827776e-05	0.00263761646895536	6.13786664043251e-05	6.13786663667507e-05	0.0448754441305459	0.0794579572362148	0.566255972406267	0.00629755681607311	0.0890384467825921	0.000499194010924304	0.107550488122189	Epi
AGAACCCTCAATTGGG-1	0.00113336931724352	4.2965066468586e-05	4.29650664679445e-05	4.29650665123399e-05	4.29650665153226e-05	4.2965066515666e-05	0.0205915704802164	0.0851115622057091	0.580665830683584	4.29650664679437e-05	0.0697829429545654	0.000109612157044869	0.231768061185778	Epi
AGAACGTGGTACATTC-1	0.000229227618155334	3.00755465372997e-05	3.00755465275618e-05	3.00755466613228e-05	3.00755465573484e-05	8.85042584385744e-05	0.0525077959339226	0.0309652180648449	0.640525281529113	3.00755465275617e-05	0.050270353050388	6.85606566862508e-05	0.162936919294843	Epi
AGAAGGTACACTTCAC-1	0.0491835806193533	0.0878889499499525	0.0167811282923834	0.000125262584443077	0.0059313888081539	0.0109861300019552	0.155532022680707	0.129360103487288	0.128062942463384	0.176098635710317	0.116715861128948	0.00012526258445465	0.0873471075031644	CAF
AGAAGGTTGCCGAATT-1	0.00973682212702138	6.1378666382529e-05	6.13786663827786e-05	0.000813389030294846	6.1378666343036e-05	6.13786663323983e-05	0.126576785343483	0.0569893863926366	0.502185345337885	0.00648340395562525	0.0851493526332813	0.0058322751130344	0.115225048283681	Epi
AGAAGGTTGTAGGTCG-1	0.000271411419969385	4.29650666176451e-05	0.00117929316834222	4.29650667444395e-05	4.29650662757049e-05	4.29650663332866e-05	0.00586230137703148	0.133974888313443	0.587278107117086	4.29650664679488e-05	0.0799696122990927	0.00362147513100517	0.136989932328238	Epi
AGAAGTGATTCGTGAT-1	0.0291934284781898	6.13786663827805e-05	6.13786663827776e-05	0.00222276646203298	0.00871969117562035	6.13786663970868e-05	0.0729751097897172	0.241456420267731	0.392404749669707	0.0162775179309695	0.124738506583263	6.13786663827763e-05	0.114024787876931	Epi
AGAATAAATCTTCAGG-1	0.00802598822760944	6.13786663827781e-05	6.13786663827793e-05	6.13786663143316e-05	6.13786664042312e-05	0.00377895364969269	0.0347474468391325	0.0421950269893688	0.539179484527551	6.1378666382778e-05	0.116308314445023	8.93652345322329e-05	0.163649518332327	Epi
AGAATGCGGGTTCGGA-1	0.00370637700451546	6.13786663825085e-05	0.00442859386645078	6.13786665425164e-05	6.13786663671289e-05	6.13786662937638e-05	0.218344947219473	0.059723685063354	0.46912714675522	6.13786663827783e-05	0.0572631369888497	8.21925129848112e-05	0.146171587922209	Epi
AGAATTATGGATTCGA-1	0.000692523169077939	3.00755465328055e-05	3.00755465275614e-05	3.00755466646302e-05	3.00755465380016e-05	3.00755465983661e-05	0.015131245321561	0.00108036514325565	0.693523721024163	3.00755465275609e-05	0.0185034728438351	0.0251798903661362	0.18870284440782	Epi
AGAATTGTTTGACATA-1	0.000508260237768945	0.000296819486399869	0.0145682978318789	4.29650663906533e-05	4.29650664521751e-05	4.29650666634628e-05	0.017376551591682	0.0490675367187764	0.623540556204091	0.0035471109456704	0.0725715759170964	0.0125583981656396	0.172196278444872	Epi
AGACAGCTCAGAATCC-1	0.0101056335374978	6.13786663827779e-05	6.13786663827787e-05	0.00107957250889833	6.13786663619591e-05	0.0038778359794249	0.0695687422617049	0.0960857949199181	0.476043839852094	0.0126992243584621	0.186024177065056	6.69514847852771e-05	0.110480355024517	Epi
AGACATAGATCCTTCC-1	0.00140331436331892	0.00031005851367861	2.10528825692938e-05	2.10528824591835e-05	2.10528825593482e-05	2.1052882581387e-05	0.0163513786022622	0.0156890641556029	0.658408084916072	2.10528825692938e-05	0.0495912472418871	0.00520405594637894	0.167139348501598	Epi
AGACCAAACCACACCT-1	0.0190761161765311	0.0420175898277182	0.37245982635185	6.13786663922792e-05	6.13786663620917e-05	6.13786664199277e-05	0.0216002104833014	0.0522635372555654	0.0922965371576499	0.244002319752219	0.0748811054814659	0.000243698183755605	0.0730992529427718	Plasmablasts
AGACCATGGGATACAA-1	0.0028433712486062	4.29650664679405e-05	0.000746489705604644	4.29650661733714e-05	4.29650663878995e-05	4.29650665389886e-05	0.0466074276314417	0.0693234744246146	0.416968149201341	0.00433509738108258	0.287658307390424	0.00252065117217232	0.160726018734022	Epi
AGACCCACCGCTGATC-1	0.00497562307737137	4.29650664679454e-05	4.2965066467945e-05	0.00165960855365609	4.29650665479254e-05	4.29650664757434e-05	0.0297007027847024	0.0754050023019519	0.551631082097744	0.0476267245890091	0.127050777798684	6.87135200358721e-05	0.1259877430569	Epi
AGACCCGCCCTCCTCG-1	4.29650664797212e-05	4.29650664087856e-05	4.29650664679443e-05	4.29650659665121e-05	4.29650662971092e-05	4.29650666307311e-05	0.0106057652944059	0.0132451174153383	0.716852828967313	4.29650664679467e-05	0.0452188102937355	6.96538022251133e-05	0.129604691421633	Epi
AGACCGCTCCGCGGTT-1	0.0368933718310278	6.13786663825699e-05	0.00777954140381455	0.00105946169069154	0.00454000876817671	6.13786663928043e-05	0.0515853948347689	0.219084905898045	0.382813636988085	0.0300445968802982	0.101138236047658	0.0148339669434811	0.0953358184563014	Epi
AGACCGGGAAACCCTG-1	0.0124628981749391	6.13786663827786e-05	0.0117390649388498	6.13786662454978e-05	6.13786663703171e-05	0.0046607471870715	0.023617518500399	0.190701230290298	0.447833805424924	6.13786663827784e-05	0.0924161930542037	6.13786663827763e-05	0.13358330815221	Epi
AGACGAAGTGCCGGTC-1	0.00201686789512006	0.000186853335674115	4.29650664679448e-05	4.29650663282561e-05	4.29650664289255e-05	4.29650665493672e-05	0.104622899410536	0.0522434098491377	0.540374889843113	4.29650664679448e-05	0.0712718541393235	0.000106065510864499	0.172444597031166	Epi
AGACGACGATGCCGCT-1	0.000205795159997421	3.0075546521946e-05	3.00755465275616e-05	3.0075546429334e-05	3.0075546627825e-05	3.00755464881884e-05	0.0211011603267008	0.0324021172456963	0.669657060857212	3.00755465275617e-05	0.0242224014346633	0.0127895420646681	0.176266959270031	Epi
AGACGGGATTGGTATA-1	2.1052882268058e-05	2.1052882554632e-05	2.10528825692927e-05	2.10528818334405e-05	2.10528825635533e-05	2.1052882655992e-05	0.0408403602288755	0.00908193550891615	0.679537640745515	2.10528825692884e-05	0.0406522055821695	0.0255445181846968	0.142344311592913	Epi
AGACGGGCCGATTTAA-1	0.00391269698150466	4.29650664662508e-05	4.29650664679449e-05	4.29650665737843e-05	4.2965066541923e-05	4.29650663456132e-05	0.0219714861657298	0.0801310578164381	0.499377853054204	0.00266472368137667	0.137378596916701	0.0167286935085307	0.184174029453552	Epi
AGACTAGCCTTCCAGA-1	0.00130948886498488	4.29650664503666e-05	0.00319644045907371	4.29650664588293e-05	4.29650665319543e-05	0.00177693464536605	0.000247468398097456	0.0258778791198839	0.640951165216474	4.2965066467944e-05	0.0749158570431687	0.000131714814356946	0.162907270717928	Epi
AGACTGTTACCGGGTC-1	6.137866675039e-05	6.13786653109776e-05	6.13786663827791e-05	6.1378667078222e-05	6.13786668496511e-05	6.13786656122682e-05	0.00734266522325388	0.0902848930166985	0.593856543203796	6.13786663827781e-05	0.0492227929832862	0.0325460027946529	0.221963084401012	Epi
AGAGAAACACCAGAAA-1	3.00755458508079e-05	3.00755465319281e-05	3.00755465275611e-05	3.00755472954534e-05	3.00755464606822e-05	3.007554717846e-05	0.0190820658475264	0.0398504335374027	0.668912918100214	3.00755465275621e-05	0.0178877834546404	0.0205798858108606	0.175238870374645	Epi
AGAGAACCGTCTAGGA-1	0.00313969317756797	0.00621051216846501	0.0141592182790569	3.00755465013525e-05	3.00755465526008e-05	3.00755464959897e-05	0.0479847327442653	0.0821505702336479	0.576160430366202	3.00755465275624e-05	0.0617056216160001	0.00192784026959269	0.173368340354804	Epi
AGAGAAGGAGTACAAT-1	6.13786659329686e-05	6.13786663899523e-05	6.13786663827807e-05	6.13786648762989e-05	6.1378666322343e-05	6.13786700103334e-05	0.0294046424445228	0.0489849046901325	0.602416959579856	6.13786663827794e-05	0.0312067584813178	0.0249534216468797	0.21983527437304	Epi
AGAGATCTCTAAAGCG-1	0.00249675143844682	8.76838091182414e-05	0.0155331105222384	0.00138732544572413	8.76838090813403e-05	0.00439228695765352	0.157091487050697	0.117379507876457	0.346372748717558	0.00469566399452325	0.156944618986506	8.76838091182547e-05	0.137183773190786	Epi
AGAGCAGTTATGAGAC-1	0.00129843918392092	0.00127895361351393	0.0100598540113028	6.13786661241689e-05	6.1378666454973e-05	6.13786663834692e-05	0.0264158368059484	0.101536279045101	0.443838134618887	0.0536484551233026	0.17188359912588	0.00164338407899429	0.150521527544711	Epi
AGAGCCGCCGAGATTT-1	0.00153228471714552	6.13786663828128e-05	6.13786663827787e-05	0.00854256896307714	6.13786664302815e-05	6.13786663894153e-05	0.0602107600286293	0.0535151495004241	0.625940569174595	6.13786663827765e-05	0.0537303653987777	0.00589753969619891	0.148503119408511	Epi
AGAGCGGGCTAATCAT-1	0.00265581740585619	4.29650664759265e-05	0.0102144462529072	4.29650665568199e-05	7.05652728086806e-05	4.29650665357402e-05	5.63226106333516e-05	0.0902329561081062	0.437740272998039	0.153080772397164	0.157209580469353	0.00465677254096023	0.127462867078325	Epi
AGAGCGTACAAGCTCG-1	0.00200410510897671	6.13786664476216e-05	0.00979198376599628	6.13786662717192e-05	6.13786662113245e-05	6.1378666295053e-05	0.0234679006342907	0.0703216434467598	0.409553525097501	0.0430957411732446	0.235758384179244	0.0045055276515016	0.161381922515896	Epi
AGAGCTACGAAAGCAT-1	0.00101965155708145	4.29650664681506e-05	0.0115162540866346	4.29650664247749e-05	4.2965066471043e-05	4.29650664200334e-05	0.079242882040127	0.164865154223049	0.477962956401801	0.0261367648071779	0.0773821005397663	8.35439794255299e-05	0.168216750821204	Epi
AGAGGCTTCGGAAACC-1	0.0233612838349046	0.00188338198622432	6.13786663827784e-05	0.00482033449843163	6.13786663766821e-05	0.00503047582319124	0.0893039064813724	0.0957098087590046	0.479065079694052	0.00598901722261276	0.0671245035534935	0.0289531369306221	0.128747304715396	Epi
AGAGGGACAATTGTCC-1	0.0233016074800384	0.0118637602637062	0.000102077738474636	6.13786664386195e-05	6.13786663835982e-05	0.000504177624937846	0.0609688968918668	0.119066595727861	0.431854856832438	0.00920363382413352	0.140924852821754	9.09240554849733e-05	0.202663476891001	Epi
AGAGGTATCTCGGTCC-1	0.0019648558997317	4.29650664679459e-05	4.29650664679436e-05	4.29650661242251e-05	4.29650663967192e-05	4.29650664746638e-05	0.0100194949819983	0.0382004096549617	0.561630245146963	0.0441856402471294	0.124977577347841	7.67911070880692e-05	0.188931781206042	Epi
AGAGTAAACTTCACTA-1	0.0604702141191213	0.0157137431086273	9.63326836057884e-05	8.76838091170836e-05	8.76838091184565e-05	0.0123781882963389	0.0322039489640047	0.248104998022716	0.207215104671804	0.0745227889233267	0.173434124980877	0.00178061178229277	0.0452120064774259	CAF
AGAGTTAGAGACCGAT-1	0.0512247748336116	8.76838091188001e-05	8.76838091182536e-05	0.0299858152459378	0.000858749093594341	8.76838091150006e-05	0.0456463479865903	0.103664214790031	0.358633745889628	0.00798171651465828	0.126701938002015	0.000126266194266808	0.106366614732599	Epi
AGATAACTTCAGGGCC-1	4.29650665642731e-05	4.29650664815417e-05	0.00572051023478943	4.29650658742546e-05	4.29650664979638e-05	4.29650662917045e-05	0.025304585966332	0.0643096145645057	0.463073872482158	0.0122974323153147	0.191999751270662	0.00924801240252676	0.145084492227052	Epi
AGATACCAATAGAACC-1	3.00755465082517e-05	3.00755465198798e-05	3.00755465276086e-05	3.00755464499163e-05	3.00755465327861e-05	3.00755465803737e-05	0.0086673406624832	0.00594548129355036	0.747014081193372	3.00755465275607e-05	0.0118561425266034	0.00784984016655067	0.109852535626986	Epi
AGATACCAGCACTTCA-1	4.29650665116315e-05	0.0154171385052856	0.0304130879617609	4.29650666057269e-05	0.000214346912552158	9.16984669222113e-05	0.0419454525878998	0.0826077233631841	0.520562553310578	4.29650664679429e-05	0.0723955705687837	7.95116621532654e-05	0.151817396366326	Epi
AGATACCGGTGTTCAC-1	4.29650661518556e-05	4.29650664760444e-05	4.2965066467945e-05	4.29650683708256e-05	4.29650662375833e-05	4.29650649628213e-05	0.016343926510437	0.159112750736188	0.499269150148237	0.0191808788370551	0.107604173933624	6.01949363362973e-05	0.150530395238243	Epi
AGATACGACTTCATAT-1	0.000760433530645987	4.29650664682935e-05	0.00388947474071781	4.29650667897426e-05	4.29650664188807e-05	0.000201762353488634	0.0153108938404067	0.0155252290664081	0.633099188108849	4.29650664679444e-05	0.0794230681415555	0.000123601973809219	0.178176363133858	Epi
AGATACTCAAGATCGA-1	0.0516438090463974	8.76838090214877e-05	8.76838091182556e-05	0.0359143685921851	8.76838091182551e-05	8.76838091195129e-05	0.0264103326641907	0.199877032284292	0.332316905506553	0.0321749723976941	0.121184389537817	9.22757834302901e-05	0.0796209239122554	Epi
AGATATAATACGACTA-1	0.000698807348954058	3.00755465220658e-05	3.00755465275622e-05	3.00755465387657e-05	3.00755465262671e-05	3.00755464782057e-05	0.0229379204281722	0.0179783571667157	0.746072211499669	3.00755465275648e-05	0.0205185686728194	0.00550561464674231	0.130717228545716	Epi
AGATCGTGCATAAGAT-1	0.00531044257906738	6.13786663827663e-05	6.13786663827713e-05	0.00232135507163995	6.13786664323709e-05	6.13786663320526e-05	0.143774373838911	0.112411722417026	0.421834893557475	6.13786663827748e-05	0.102607783830478	0.0120753962914096	0.124765319193065	Epi
AGATCTCAGGTGTGAT-1	3.00755465215589e-05	0.0022667883338028	3.00755465275593e-05	3.0075546793707e-05	3.00755466631325e-05	3.00755466532366e-05	0.0153136981032432	0.0205325925917983	0.671168717812709	3.00755465275605e-05	0.0481420343201	5.650013537715e-05	0.103116298519294	Epi
AGATGACTCGCCCACG-1	4.29650665580467e-05	4.29650665117767e-05	0.0126495466522979	4.2965060888575e-05	4.29650665044244e-05	4.29650655686021e-05	0.021894939907239	0.198856837470595	0.50184475096316	4.2965066467945e-05	0.111433697365588	8.16369495470814e-05	0.132421935676809	Epi
AGATGAGGGTTGCGAT-1	0.0183672841689845	0.00457367259480454	6.13786663827784e-05	0.0073018403532303	6.13786663847076e-05	6.13786664030019e-05	0.0456842286119014	0.135125739409771	0.421215989673708	0.00362472548950398	0.139683808666088	0.00922115800882747	0.126178529442407	Epi
AGATGATGGAGTCTGG-1	0.00159123468655308	4.2965066466685e-05	0.00307780042644643	4.29650664004734e-05	4.29650663077481e-05	4.29650662816108e-05	0.0225772123179651	0.0138016506335236	0.719154719824954	4.29650664679449e-05	0.0321371507082354	7.37042563336093e-05	0.118433054299589	Epi
AGATGCAAGACGTGCA-1	4.29650660077481e-05	4.29650665135804e-05	4.29650664679451e-05	4.29650677856865e-05	4.29650665894128e-05	4.2965067176547e-05	0.00190461651479833	0.0721929372950226	0.611811379394499	4.29650664679446e-05	0.0523843870250417	8.50692672610077e-05	0.176249652418867	Epi
AGATTATAGGACGTTT-1	3.00755465682378e-05	3.00755465262052e-05	0.00948479540016391	3.00755469307272e-05	3.00755464805925e-05	3.00755467308883e-05	0.00652835310242041	0.0132073740025893	0.677097612654653	3.00755465275611e-05	0.0452120538359054	0.00180349330354195	0.13805241106164	Epi
AGATTCAAGCGGGTCG-1	0.0143311640843747	4.29650664687927e-05	4.29650664679434e-05	4.29650664706626e-05	4.29650664741549e-05	4.29650664740811e-05	0.0564884406622953	0.0968894546975985	0.528672051292111	4.29650664679475e-05	0.134690909081621	6.52452638400547e-05	0.0882216797328012	Epi
AGATTCACAACCGATA-1	0.0319106303545948	0.00204327119677398	0.0696803903452524	8.76838090979353e-05	0.00222047425614254	0.00946044344128381	0.0547469714743666	0.226448060938544	0.215875807418496	0.101754374590992	0.15339232127427	8.7683809118255e-05	0.120677190831398	Epi
AGCAAAGGCCGCTAGT-1	0.00618856380119082	4.29650664630329e-05	0.0193270497176692	4.29650664231312e-05	0.00168823991947657	4.29650664311273e-05	0.0167394193804302	0.0459368500848595	0.619625018975985	5.12198141796032e-05	0.0581785834120911	0.0145430391279889	0.134885572118883	Epi
AGCAACATATCTTATT-1	0.00550266970898093	3.00755465275608e-05	3.0075546527562e-05	3.00755465439156e-05	3.0075546539574e-05	3.00755465682483e-05	0.0300004818088961	0.0470761512821077	0.629691098337838	0.000404719538111135	0.0415745731487124	0.0373934055192721	0.133720771516903	Epi
AGCAACCGAAAGTAAT-1	0.00353468872095134	6.13786659565188e-05	6.13786663827776e-05	6.13786669893092e-05	6.13786663484509e-05	6.13786650932148e-05	0.0801344015556933	0.058664371030268	0.649553192293008	6.13786663827782e-05	0.0527326969130494	0.000149693003514185	0.141828138518479	Epi
AGCACACGTTTAGACT-1	0.000633760702921618	4.29650664317021e-05	4.29650664679445e-05	4.2965066540732e-05	4.29650665863805e-05	4.29650664641011e-05	0.00624412713360058	0.051332018278279	0.667424515551245	4.2965066467959e-05	0.0108493874001358	0.0563127867885344	0.194878446705133	Epi
AGCACCAGTACTCACG-1	3.00755465425441e-05	3.00755465079741e-05	3.00755465275625e-05	3.00755465439465e-05	3.00755465751241e-05	3.00755465164929e-05	0.012231026935198	0.0489709703905806	0.677423047133429	0.00795235392060013	0.0568596810255211	8.67536372499439e-05	0.140951747725777	Epi
AGCACTACCGGCCTGT-1	3.00755465353689e-05	3.00755464961774e-05	3.00755465275607e-05	3.00755467739705e-05	3.00755466151678e-05	3.00755468664109e-05	0.00978914755812842	0.0218763796119201	0.633656535441692	3.00755465275616e-05	0.0729751101018611	0.00581852805668034	0.176514284947415	Epi
AGCACTACCTCACCAG-1	0.00690116752821636	8.76838091198319e-05	0.00805546915220411	0.0100606581850543	8.76838091394465e-05	0.00889693221453368	0.0326276475849984	0.133985634777013	0.446753100725171	0.0072966495550304	0.0988159164011214	0.000104265910257966	0.103965554164513	Epi
AGCACTTAAGGACGCC-1	0.00618144588225392	6.13786663802156e-05	0.0310724403062615	6.13786662018627e-05	6.13786664586408e-05	6.13786664450653e-05	0.0249430623696708	0.0623286968213204	0.578296793782236	0.00678851191447475	0.102979080714358	7.99748524160763e-05	0.116970792508481	Epi
AGCAGAAGGAGAAAGA-1	0.000497100009507911	3.00755465144581e-05	0.00757205918105274	3.00755463203303e-05	3.00755465987089e-05	3.00755466973218e-05	0.0239667887577189	0.0399086706043502	0.68305655748365	3.00755465275634e-05	0.0429392778114907	0.016002609297449	0.137044282813904	Epi
AGCAGCCAGATGAATA-1	0.00126400434686163	4.29650664679791e-05	4.29650664679446e-05	4.29650664761887e-05	4.29650664638773e-05	4.2965066695833e-05	0.0192513996988917	0.0254336809338958	0.618403067138032	0.0157301218281395	0.0895725298794232	7.12067148508703e-05	0.176103386416998	Epi
AGCAGTCGAAGCATGC-1	0.0127578820697947	6.13786663827785e-05	6.13786663827817e-05	6.13786663574741e-05	0.00383486552220192	6.13786663419456e-05	0.0491222602688478	0.0579683113049265	0.529805657448609	6.13786663827782e-05	0.150008891243117	0.000128817305477247	0.171862522385362	Epi
AGCATATCAATATGCT-1	0.000184211388254004	3.00755465141146e-05	3.00755465275625e-05	3.00755459690679e-05	3.00755464249999e-05	3.00755466754754e-05	0.00926675065290668	0.0289600027432473	0.672625925829363	3.00755465275617e-05	0.0396225734034156	0.000669639421342861	0.145709827177382	Epi
AGCATCATTTCGAAAG-1	0.00350888940621833	0.00019399803782228	0.0140147316338153	8.76838091017885e-05	9.37853887459202e-05	0.00783088817217145	0.0433035147696559	0.199715476608981	0.30814614531858	0.0391336756715276	0.225130887668254	0.00520890728956418	0.143036026420164	Epi
AGCATCGTCGATAATT-1	3.00755464796582e-05	3.00755465106418e-05	3.00755465275616e-05	3.00755464463277e-05	3.00755464804319e-05	3.00755463995587e-05	0.0314773418246215	0.0232645775997586	0.630675453815935	3.00755465275605e-05	0.06089735577803	5.80975564261326e-05	0.16844013731701	Epi
AGCATTACGAGGCAAG-1	3.0075546481387e-05	3.00755465222305e-05	3.00755465275592e-05	3.00755467360054e-05	3.00755465496338e-05	3.00755466322947e-05	0.0119649143933024	0.00707324225737906	0.814265113748113	3.00755465275607e-05	0.013930917689533	4.32716485040128e-05	0.0559807294759617	Epi
AGCCAAGCTTTGTGTC-1	4.29650720031437e-05	4.29650664059363e-05	4.29650664679492e-05	4.29650640943064e-05	4.29650668705064e-05	4.2965066399552e-05	0.0114732272141213	0.135539073828661	0.484442452662507	0.014891436631518	0.136478560903796	0.00864283189707694	0.220106021511458	Epi
AGCCACAGGTTACCCG-1	5.17969006234406e-05	3.00755465263136e-05	3.00755465275598e-05	3.00755466796135e-05	3.00755461903513e-05	3.00755468609616e-05	0.0113511697086241	0.0394564695318881	0.741863487154719	3.00755465275624e-05	0.0428787087742894	4.9592163618635e-05	0.0856803330587555	Epi
AGCCACTCCCGTGCTT-1	0.00430550028654428	0.00280093802869781	4.29650664679503e-05	4.29650664532506e-05	0.000204174482391146	4.29650664701407e-05	0.0489877747414922	0.0707080035311275	0.502213471015386	0.0618793023059841	0.0858146530566439	0.000131039472129651	0.162141572443924	Epi
AGCCATATAGTATGTG-1	2.1052881586249e-05	2.10528825743402e-05	2.10528825692909e-05	2.1052882366422e-05	2.10528825206928e-05	2.10528828146407e-05	0.00968811922828487	0.0426710628135909	0.705099116114084	2.10528825692931e-05	0.0622935577237395	0.000174628563682742	0.185770097497085	Epi
AGCCCATACATGTAAG-1	0.000653921143902367	4.29650664664017e-05	0.0116841616521947	4.2965066992465e-05	4.29650662066501e-05	4.29650663452164e-05	0.0326397044910007	0.0653175091769726	0.563188268850951	5.33729187809143e-05	0.104915026735609	6.84332997855927e-05	0.149862825965239	Epi
AGCCCGCAACAAGCAG-1	3.00755475805502e-05	3.0075546761876e-05	0.000304729566629224	3.00755472234827e-05	3.00755460759342e-05	3.00755464334139e-05	0.0200646869643296	0.0512085261852748	0.604876638463273	3.00755465275619e-05	0.0280018710336091	0.0396390575823005	0.221247524234298	Epi
AGCCCGCACTACAATG-1	4.29650662829423e-05	4.29650665976452e-05	4.29650664679509e-05	4.29650665624189e-05	4.29650664137152e-05	0.00258563826621216	0.0196588046952203	0.0491125827192618	0.730073003415686	4.29650664679414e-05	0.0263144701594205	7.04817799736779e-05	0.127868775323023	Epi
AGCCCGGCATTAGAGG-1	3.00755454197048e-05	3.00755465196072e-05	3.00755465275623e-05	3.00755469166758e-05	3.00755464248132e-05	3.00755471745267e-05	0.00165540035301712	0.0210836840776469	0.679677395132933	3.00755465275614e-05	0.0225819986763333	0.0392807202595124	0.194750273029831	Epi
AGCCCGGTAGCCTGTA-1	3.00755463272877e-05	3.00755465414782e-05	3.00755465275566e-05	3.00755462517408e-05	3.00755463761946e-05	3.00755467979521e-05	0.0140190903594454	0.118873233940585	0.479467756243834	3.00755465275644e-05	0.0705181243830115	0.0589318287623965	0.272080767386153	Epi
AGCCCTAAGCGAAGTT-1	3.00755468014248e-05	3.00755465000497e-05	0.00501742975398357	3.00755467048074e-05	3.00755465437166e-05	3.00755465572565e-05	0.00544635224213421	0.0123623980104775	0.7191981582714	0.00250037805292353	0.0241861437736822	0.0146069675669438	0.139774102516431	Epi
AGCCCTCCCTGGTGGC-1	3.00755468962639e-05	3.00755465213262e-05	3.00755465275614e-05	3.00755463927571e-05	3.00755464953501e-05	3.00755467353285e-05	0.00756023555177182	0.0196955197890053	0.6741109649952	3.00755465275603e-05	0.0134494816562625	0.0486324357227907	0.178245208805482	Epi
AGCCCTTCTAATCCGA-1	0.00190159187970086	6.13786663827794e-05	6.13786663827793e-05	0.00103607370134173	6.13786662576043e-05	6.13786666040154e-05	0.0623731395663584	0.0517306338958855	0.520634186786199	0.000650735112866402	0.0966621927894971	9.76502672435252e-05	0.124204639188009	Epi
AGCCCTTGGACATCCC-1	0.00559447308874349	6.13786663828543e-05	6.13786663827787e-05	0.00319529235138918	6.1378666408024e-05	6.13786663663039e-05	0.0703894518218046	0.0344665108976009	0.627139819259377	0.000342905887874796	0.0558475094218048	0.020485741920223	0.119242000707394	Epi
AGCCGTGGCTAAATGT-1	0.0182248321499652	0.0153749613552046	0.0160139828080039	0.00366816588246791	8.76838090939412e-05	0.00342066287919589	0.0758395330088405	0.145005046270413	0.38905637477179	0.0392779164048599	0.130951142785497	9.47206570490329e-05	0.137809944422728	Epi
AGCCTAATACCCACGT-1	0.0344779588614158	0.00684511182078466	0.100788447951857	6.13786659544057e-05	0.0150415956226049	0.00387818791461251	0.0977034628209392	0.0658831740455892	0.105839664620666	0.319122347569363	0.123149917591845	6.13786663827785e-05	0.128953153203167	Epi
AGCCTTAAAGCGGAAG-1	0.0145139053919036	6.1378666385658e-05	0.00703379331543394	0.000664653841291077	6.13786663438784e-05	6.13786663589534e-05	0.057374327560879	0.104616921933929	0.479701121733489	6.14730302061547e-05	0.165534582155584	9.08325599971947e-05	0.140838851032997	Epi
AGCGACATCCCATTCA-1	0.00685532548060055	6.1378666458895e-05	6.13786663827745e-05	6.13786664355938e-05	6.13786664113893e-05	6.13786663279649e-05	0.00149171176737206	0.0697043150357876	0.519495931232685	0.0220645665813851	0.151146386504147	0.0148428736087986	0.17469952942315	Epi
AGCGACCAACGATATT-1	6.13786660982517e-05	6.13786663750284e-05	6.13786663827786e-05	6.13786662399376e-05	0.00038125581432937	6.13786661345953e-05	0.00661754539727347	0.0192475854245265	0.728827009905009	6.13786663827789e-05	0.0308348484666223	0.000112523899846734	0.128520919472536	Epi
AGCGAGACGTGAAGGC-1	6.13786665329362e-05	6.13786673274094e-05	6.13786663827793e-05	6.13786661873094e-05	6.13786643990535e-05	6.13786675466029e-05	0.0108887018566259	0.0797067799541134	0.627260175510122	6.13786663827778e-05	0.0256960013828629	0.0113384525145166	0.219608957653428	Epi
AGCGATGCGCCTAATA-1	3.00755463461335e-05	0.000345249374155637	3.00755465275618e-05	3.00755468486789e-05	3.00755462375648e-05	3.0075546713791e-05	0.00284797825535119	0.00280479261786614	0.761534651664615	3.00755465275603e-05	0.019834468400596	0.0197111661116515	0.0909555370647557	Epi
AGCGCATAATGAATCG-1	0.0011182911437861	4.29650664880848e-05	0.00485071458809007	4.29650664350995e-05	4.29650665539884e-05	0.00444698793255994	0.00275945766782334	0.132892344666718	0.524541840748285	0.0137072146803089	0.101940320234948	0.00273272716786121	0.176565888410763	Epi
AGCGCGGGTGCCAATG-1	0.00821896624371794	4.29650664679457e-05	4.53770880926662e-05	4.29650665384544e-05	4.29650664528138e-05	4.2965066500199e-05	0.0619788662827794	0.10332242192508	0.58377874699807	5.02574431200858e-05	0.0659973949347626	0.000110976606597221	0.138454386932899	Epi
AGCGCTTATGGGCAAG-1	0.000639852006720036	6.13786663827791e-05	6.13786663827785e-05	0.00214536127969887	6.13786663564599e-05	0.00385087379080286	0.264817379464646	0.111125366112468	0.324225304546704	0.0288616999104533	0.136295776653955	0.000232194788141531	0.123947292505634	Epi
AGCGGACACTTCGTAG-1	3.00755467570882e-05	3.00755465275645e-05	3.00755465275615e-05	3.00755464196185e-05	3.00755465247974e-05	3.00755468147549e-05	0.0380379525729686	0.0943035167162785	0.578963034461579	0.0183684322468162	0.12369959534979	9.31312830286089e-05	0.142222333682075	Epi
AGCGGCGGTTAGCGGT-1	0.0836843027744008	0.000125262584454651	0.098309671836347	0.000125262584666874	0.0155764215515847	0.00187881187626642	0.0611207828363905	0.089135120303948	0.0944382613808483	0.347301195653819	0.0827219225070726	0.00012526258445465	0.0799101544303873	Tcell
AGCGGGAAGGGTCCAT-1	0.00198858341102054	3.00755465277502e-05	3.00755465275623e-05	3.00755465745673e-05	3.00755464720703e-05	3.00755465933758e-05	0.00286961029685143	0.00850745884284086	0.675708184144975	3.00755465275609e-05	0.049842472367755	0.0057910939597611	0.18277104701996	Epi
AGCGGGTCTGACACTC-1	0.000110948818269279	2.10528825692909e-05	0.0118004386506703	2.10528826978571e-05	2.10528825673128e-05	2.1052882572714e-05	0.00545154563319506	0.0255586809581398	0.686351318120275	2.10528825692926e-05	0.0398101599842967	0.00237183149191793	0.174616932712257	Epi
AGCGGTTGAGATGTAC-1	0.000310806859004621	2.10528825348282e-05	0.00920670666688414	2.1052882678744e-05	2.1052882587241e-05	2.1052882492305e-05	0.0496250919443569	0.0270813180238649	0.70193045451993	2.10528825692912e-05	0.0319212145991716	0.0286902928880408	0.082663126378929	Epi
AGCGGTTGCCGCTCTG-1	0.00297740330128944	4.29650664679449e-05	4.29650664679468e-05	4.29650664612227e-05	4.29650663803115e-05	4.29650665174139e-05	0.0565581792357186	0.103481155452211	0.50081791390443	4.2965066467945e-05	0.111666829823999	7.76152362257098e-05	0.109468731599162	Epi
AGCGTACGAGAGCTAG-1	0.00576235232464324	4.29650664678884e-05	0.00115263634283479	4.29650665418031e-05	4.29650664931399e-05	4.296506640691e-05	0.0245406639404914	0.0298345949661181	0.551421976241332	0.026773536485146	0.0865370916990621	0.00273968743180111	0.176134404896554	Epi
AGCGTAGCGCTAGACC-1	3.00755462914185e-05	3.00755465278287e-05	3.00755465275615e-05	3.00755466255035e-05	3.00755468931567e-05	3.00755460343769e-05	0.0257552225696308	0.0242427308427427	0.654927310553185	3.00755465275615e-05	0.028401604407358	0.0193795222971267	0.163426840430136	Epi
AGCGTCTGAACCCGCA-1	5.3362701807818e-05	3.00755465291322e-05	3.0075546527561e-05	3.00755459820085e-05	3.00755465717198e-05	3.00755466326094e-05	0.0158350914565743	0.0409784595460924	0.688906947817316	3.00755465275624e-05	0.027768939314418	5.88033439566257e-05	0.126638359088134	Epi
AGCGTGGTATTCTACT-1	0.00907659208896622	3.00755465275614e-05	3.00755465275608e-05	3.00755464675261e-05	3.00755465352876e-05	3.00755466001719e-05	0.0163950829605203	0.122702601882487	0.61846383872071	0.0112182062171689	0.0840937469348944	4.92854237656903e-05	0.0977062780041063	Epi
AGCGTTCCGATTTAAA-1	6.13786663927498e-05	6.13786663805458e-05	0.0230274426039195	0.00968077776370788	6.13786663653181e-05	0.00558304043849339	0.0480043035079742	0.133224675890868	0.43306491137727	6.13786663827782e-05	0.0754721798831022	6.16006352090786e-05	0.156859856969927	Epi
AGCTAACAAGCAATGT-1	6.13786700636242e-05	6.13786681815193e-05	6.13786663827786e-05	6.13786649394554e-05	6.1378666340672e-05	6.13786690898929e-05	0.0033855231564255	0.122536118588112	0.667352824738245	6.13786663827799e-05	0.0153873083460518	0.000181861384768623	0.184446259956787	Epi
AGCTAAGTACGCAGGC-1	3.00755467403711e-05	3.00755465187225e-05	0.00266231896500678	3.00755462908101e-05	3.00755462186071e-05	3.00755467438851e-05	0.0264004201777955	0.17508746293613	0.524878375396891	0.0162462004387448	0.0809380431393365	0.00551597468005081	0.141282200951461	Epi
AGCTAGAAGCAGAAGT-1	0.00599631337516221	4.29650664680192e-05	4.2965066467958e-05	0.00168394986066864	4.29650664670284e-05	4.29650663132363e-05	0.0448377485203544	0.123563046342413	0.501771779789534	0.0201260038567238	0.13905218827716	4.78789978300613e-05	0.120878996014827	Epi
AGCTATTTAATCCAAC-1	0.00275124767540071	3.00755465353202e-05	0.00244851680249113	3.00755465164466e-05	0.00680640455328913	3.0075546498905e-05	0.0498398745332214	0.0704922188447428	0.551647138035707	3.00755465275567e-05	0.0681824969143075	0.00161024866447914	0.176124004587251	Epi
AGCTCCATATATGTTC-1	3.00755464998995e-05	3.00755465282988e-05	3.00755465275626e-05	0.00656477806507216	3.00755465175721e-05	3.00755465241754e-05	0.0532751463388349	0.0685765772189461	0.656764740992031	3.00755465275604e-05	0.0479087868429723	0.00596000852049866	0.0953764104521735	Epi
AGCTCCTTCGCACATC-1	0.000617622352891417	4.29650664669726e-05	0.00293723231553955	4.29650663784613e-05	0.000222608555333749	4.29650664103167e-05	0.0198389320062325	0.0470258918047364	0.6237063228456	4.29650664679457e-05	0.0442410626321992	7.32549224262142e-05	0.141787396999291	Epi
AGCTCTAGACGTTCCA-1	0.00360000279494757	3.00755465275653e-05	0.00267497538635781	3.00755466151789e-05	3.00755465286382e-05	3.00755465183071e-05	0.0504326570287708	0.0292286041670652	0.657125103775505	3.00755465275614e-05	0.0723494194840874	0.00283363578329779	0.147693071543354	Epi
AGCTCTTCCCAGTGCA-1	0.0091602082198472	6.13786663827861e-05	6.13786663827781e-05	6.13786663531558e-05	6.1378666346588e-05	0.000567438820830306	0.176187115905955	0.120336041145404	0.439354210058144	0.00767929058579725	0.083350668391961	6.5235114461885e-05	0.119468985704881	Epi
AGCTCTTCGTAACCTT-1	0.0019074193278751	3.00755465268077e-05	3.00755465275618e-05	3.00755465900749e-05	3.00755465268128e-05	3.00755465068244e-05	0.0126984421535822	0.0193489982167075	0.717744546692704	3.00755465275615e-05	0.0482377469250734	0.031915698496417	0.126401653443851	Epi
AGCTCTTTACTCAGTT-1	0.00137134565533069	4.29650664655102e-05	4.29650664679464e-05	4.29650661745852e-05	4.29650665649703e-05	4.29650666678097e-05	0.0447988639376934	0.0467833542363507	0.572866357644001	4.29650664679444e-05	0.109618179910937	6.85359675382254e-05	0.139276063348844	Epi
AGCTGAAGTAAACCAA-1	0.0041425739369841	0.00613043110897887	3.00755465275619e-05	3.00755466015895e-05	0.00198941475599292	3.00755465449895e-05	0.0566844696921878	0.0326864706072641	0.642717052874287	3.00755465275617e-05	0.0914107729474747	0.000133090776050312	0.100263404501137	Epi
AGCTGCATTTGAGGTG-1	0.000842447756649285	0.00085206362955665	4.2965066467943e-05	6.54344360780955e-05	0.00971697770164978	4.29650663125698e-05	0.0513438792440406	0.135769500852764	0.522832950806789	4.29650664679446e-05	0.0985228149869068	0.0119804077083635	0.122121710057165	Epi
AGCTGCTGTGCCGAAT-1	0.0050760100069005	2.10528825691975e-05	2.34502323985529e-05	2.10528825694453e-05	2.1052882569639e-05	2.10528821163641e-05	0.0168023222463266	0.0733955991082515	0.688129207669113	0.0336183464758172	0.0784980699916238	9.08006684173368e-05	0.105108437144459	Epi
AGCTGTAACCTCAATC-1	3.00755465911493e-05	3.00755465282592e-05	3.00755465275625e-05	3.00755472739344e-05	3.0075546500559e-05	3.00755465657381e-05	0.016740181085158	0.0541705344021715	0.640058597233593	3.00755465275605e-05	0.0684607615449232	0.00430583909273764	0.161173226761801	Epi
AGCTTATAGAGACCTG-1	0.0197305029461068	4.2965066467592e-05	4.29650664679467e-05	4.29650664799149e-05	0.00506608507928368	4.29650664738093e-05	0.00337060426516751	0.0247883827655592	0.61235842270853	0.00302426829685687	0.0529976857475296	0.00962349226175956	0.171072487223748	Epi
AGCTTCAATACTTTGA-1	2.1052882828289e-05	2.10528825720587e-05	2.10528825692937e-05	2.10528826553911e-05	2.1052882468001e-05	2.10528824238484e-05	0.0186402235669499	0.0126713086373912	0.595202786785661	0.00166898317388645	0.0348875345303782	0.0460020723210005	0.1972639717976	Epi
AGCTTCTTCTCGAGCA-1	0.000311372030645287	3.00755465485785e-05	3.00755465275626e-05	3.00755461314818e-05	3.00755465175391e-05	3.00755464171183e-05	0.0399754643999841	0.0190389799976117	0.687330819220461	3.00755465275652e-05	0.0333075129241818	0.0218496901348358	0.136327802185635	Epi
AGCTTGATCAGGGTAG-1	4.29650678332764e-05	4.29650664465963e-05	4.2965066467945e-05	4.29650667860127e-05	4.29650669023891e-05	4.29650666049754e-05	0.00687148247782117	0.0804648735793332	0.556991578590903	4.29650664679433e-05	0.090906402615139	0.0159280597791612	0.183350848235968	Epi
AGCTTGATCTTAACTT-1	0.000503571442432573	4.2965066468204e-05	0.0158383316162218	4.29650666990044e-05	4.29650664555857e-05	4.29650665364902e-05	0.0140764171085574	0.0449399996028173	0.633624706646698	4.29650664679451e-05	0.0536342722677308	6.52643171674843e-05	0.139894284107722	Epi
AGGAAAGCCTCTGATG-1	0.000155834372667203	4.29650664686578e-05	0.00539232680281288	0.00175107858234248	4.29650663977275e-05	4.29650665527487e-05	0.0136021318450575	0.0254490527457239	0.566793447469389	0.00802073462942122	0.0968527340795003	0.0108363852942592	0.228743855948725	Epi
AGGAAGCTGTCCGCCG-1	0.00292865245266509	4.29650664679421e-05	0.0208124723323544	4.29650668214781e-05	4.29650665300419e-05	0.00176063584660671	0.0186604201814527	0.0420546688206478	0.589425879697166	7.13308356038668e-05	0.0932694716108394	0.00576857008585096	0.166472341799241	Epi
AGGACAGTCGAATCCC-1	0.0167995866185515	4.29650664679455e-05	0.0011351547628432	4.29650664993698e-05	4.29650664738276e-05	4.29650665057479e-05	0.0222048254484587	0.170539958220166	0.519667800825825	4.29650664679448e-05	0.0684970420043691	0.0010084540523325	0.11990098723458	Epi
AGGACATCGCACGTCG-1	3.00755466420877e-05	0.00128347228423762	3.0075546527562e-05	3.00755458198291e-05	3.007554650425e-05	3.00755465013894e-05	0.00666273130362882	0.0131738457273032	0.685657713599648	3.00755465275632e-05	0.0579250593788083	0.0117505485044659	0.15972584665437	Epi
AGGACGACCCATTAGA-1	0.000977256078689108	4.29650664665073e-05	4.29650664679446e-05	4.29650663061082e-05	4.29650666970247e-05	4.2965066412821e-05	0.0160944512416876	0.0213232722883722	0.632844412497884	4.29650664679449e-05	0.0623147333938206	6.48841004033663e-05	0.167101465371074	Epi
AGGACGCTCGATGTTG-1	0.0114546924481321	0.0131970175603237	0.00155207362640834	6.13786664006996e-05	0.00218128362271004	6.13786663589463e-05	0.0855941257502138	0.0595404473176764	0.497063380699274	0.00511700628608006	0.105157333297774	0.000118923393813405	0.134347176125113	Epi
AGGAGGCCTTCGCGCG-1	0.0148548460881181	6.13786663827758e-05	6.13786663827782e-05	6.13786662735166e-05	6.13786663687639e-05	0.0246409435130415	0.043698124777774	0.0975958060394039	0.508971899541124	6.13786663827789e-05	0.0679456617478962	0.00690671051494572	0.103484991759355	Epi
AGGATAAAGTCGGGAT-1	0.00112313583744993	3.00755465401548e-05	3.0075546527564e-05	3.00755463613825e-05	3.00755464572301e-05	3.0075546541813e-05	0.0337018669810142	0.0416275372661545	0.65817063410473	0.00308139624258998	0.0567752648107864	5.21594341467108e-05	0.153270891823399	Epi
AGGATATAGGGATTTA-1	0.0228556295453409	4.29650664679449e-05	4.2965066467945e-05	0.00498823934907175	4.29650664730663e-05	4.29650664777797e-05	0.095186988251881	0.238579338490463	0.411240197755833	0.0246268604252293	0.105699910010905	0.00702502322239944	0.0948202695680869	Epi
AGGATATCCGACTGCA-1	2.10528825356595e-05	2.10528825429276e-05	2.10528825692931e-05	2.10528826445469e-05	2.10528825908282e-05	2.10528824642525e-05	2.1052882569293e-05	0.0654186228725721	0.710772764442389	2.10528825692949e-05	0.0333272941846665	0.0127190537422575	0.128898262957353	Epi
AGGATCACGCGATCTG-1	0.0381664287711522	8.76838091182553e-05	8.7683809118255e-05	8.76838091405698e-05	0.00935511573309037	0.00245416441072019	0.0395737791785325	0.048254370703873	0.445160924074179	0.0483956282721434	0.11274384291823	9.2651472290223e-05	0.130604233256525	Epi
AGGATTGCTTACGACA-1	3.00755467248926e-05	3.0075546522555e-05	3.0075546527543e-05	3.00755460797685e-05	3.00755465750173e-05	3.00755464819307e-05	3.00755465275615e-05	0.00287934649798575	0.694010426845273	3.00755465275631e-05	0.0188994415857454	0.0851034917872217	0.151376651013303	Epi
AGGCAAAGAGGAATCA-1	4.29650665771582e-05	4.2965066463996e-05	0.0012164322471219	0.000502699478744151	4.29650664573163e-05	4.2965066020353e-05	0.0215885166651815	0.0114877937517875	0.650096376181429	4.29650664679447e-05	0.0449204814643672	7.00479499405525e-05	0.168788958452023	Epi
AGGCACGTGACTGTCC-1	0.00297318459500454	4.29650664682732e-05	4.29650664679449e-05	0.00302702635856323	4.29650665056225e-05	4.29650664628325e-05	0.038856968071133	0.0165017097598726	0.729752329738168	4.29650664679457e-05	0.0285013165531005	0.00498408304126304	0.131942976954001	Epi
AGGCAGATGCGTAAAC-1	0.00965962571860987	4.29650664614815e-05	0.00155404415722391	4.2965066374672e-05	4.2965066467058e-05	4.29650665368047e-05	0.131660945694029	0.104578250673016	0.504001770479039	0.0193424906704216	0.0573124093256723	7.63978823718933e-05	0.135805021898395	Epi
AGGCAGGGAGCGTACT-1	3.00755468929736e-05	3.0075546527595e-05	3.00755465275642e-05	3.00755465763568e-05	3.00755463870626e-05	3.00755458780279e-05	0.0425894791848861	0.0791540708796762	0.422034071610657	0.0124935724738292	0.179642703716565	0.04674634026107	0.232631285682153	Epi
AGGCATTGTCGTAGGG-1	0.00786459357744522	6.13786664855041e-05	0.0149751223270329	6.13786664476302e-05	6.13786664011176e-05	0.00388895577765832	0.211114494268876	0.252719835382525	0.223936109581206	0.0460169661665859	0.140825379076247	0.00832557210526787	0.0596094298296232	CAF
AGGCCACCCGTTATGA-1	3.0075546500127e-05	3.00755465282117e-05	0.00675795154642894	3.00755460796037e-05	3.00755465417305e-05	3.00755465588353e-05	0.0226743656403993	0.00592454786910211	0.685485829269057	3.00755465275613e-05	0.0788281495606793	3.29085541758906e-05	0.0963127822337132	Epi
AGGCCCAGTGACTGGT-1	0.0017542622679949	6.13786663720759e-05	0.0176981040927234	6.13786663558235e-05	6.13786662278619e-05	0.00556926885338925	0.0546775740888016	0.307048246810028	0.41154425973336	0.015191702390322	0.078477808823462	8.72887880493786e-05	0.101941092708038	Epi
AGGCCCATTGTACAGG-1	0.00299876860204602	4.29650664679449e-05	4.2965066467948e-05	4.29650663725716e-05	4.29650664528096e-05	4.29650665550201e-05	0.0243888922891068	0.0331557476431213	0.550044329262672	4.29650664679441e-05	0.113385018489758	0.0107677776190076	0.189255557123172	Epi
AGGCCCTAGAACGCCA-1	0.00180813764234323	6.13786663827786e-05	6.13786663827797e-05	0.00375952871779118	6.13786663077602e-05	6.13786663714613e-05	0.0598665375642597	0.054206420756135	0.571657194073099	6.13786663827777e-05	0.0945695790268032	7.2821707293435e-05	0.131872371822695	Epi
AGGCCTATCATACCAA-1	3.00755469594971e-05	3.0075546452875e-05	3.00755465275615e-05	3.00755475174346e-05	3.00755458407911e-05	3.0075546824137e-05	0.0137842782089265	0.0357600998794615	0.654177300267725	3.00755465275616e-05	0.0186014765739075	0.0383020447413179	0.196162375411604	Epi
AGGCCTGAGAATCTCG-1	3.00755467042029e-05	3.0075546782922e-05	3.00755465275611e-05	3.007554624502e-05	3.00755463964349e-05	3.00755466399229e-05	0.0565975179715156	0.0902313669854906	0.645062448207828	3.00755465275614e-05	0.0303578199879642	0.0113253821957079	0.116128196359941	Epi
AGGCGGTTTGTCCCGC-1	3.00755465827145e-05	3.00755465682658e-05	3.00755465275608e-05	3.00755463638096e-05	3.00755464951795e-05	3.00755464100424e-05	0.019576108303021	0.0442993024752427	0.681066187643567	3.00755465275584e-05	0.0440539891526191	0.00815433801937645	0.169920900836714	Epi
AGGCGTCTATGGACGG-1	0.00312283935760117	0.00551784968722487	0.0205009219643219	6.13786668538009e-05	0.000502729634317892	0.00133067694968207	0.0533242189772416	0.202045048176002	0.337231693820827	0.0382051077139086	0.211244256318705	7.10687450380554e-05	0.101006504562573	Epi
AGGCTATGGTTAGCTT-1	0.000750776155846155	4.29650664677935e-05	0.025703038850998	4.2965066957866e-05	4.29650664342812e-05	4.2965066456328e-05	0.0255634513036839	0.0229237581857914	0.560349439151618	0.0464405445294884	0.0924345889779264	6.11175899308872e-05	0.178017857844265	Epi
AGGCTTGCTAGACACC-1	0.0107129499967542	8.76838091196301e-05	0.023013840997622	8.76838091262409e-05	8.76838090795146e-05	0.0158579462438691	0.0718968605490827	0.110149451286996	0.344550665978806	0.00863719391347216	0.217638616295168	0.0020712218081299	0.0924387270067793	Epi
AGGGAAACGAGGTACT-1	0.0134843535466236	0.00247418318149432	4.2965066467943e-05	0.00115725864798461	4.29650664800759e-05	4.29650664282004e-05	0.0681317779369826	0.100309285105227	0.564089249460551	0.0103978393101389	0.104462333331387	8.7011768977624e-05	0.106912881162848	Epi
AGGGACAGCACGGCGG-1	0.00170571907164222	3.00755464410326e-05	3.00755465275615e-05	3.00755465398701e-05	0.000160343269138817	0.00010125012056141	0.027279485700544	0.0231450159096377	0.659006213651108	0.00323746134711765	0.0499487194365326	0.0143086405956924	0.147299315201001	Epi
AGGGACCGGCTGCGTT-1	0.0227779393029402	6.13786663832039e-05	0.00179203291929738	6.13786664402106e-05	6.13786663743486e-05	0.000810626617961139	0.0465525222395794	0.0519928686496035	0.591288253145185	6.13786663827778e-05	0.0293763534307909	0.00460954243731411	0.115738725784992	Epi
AGGGACTCTACGCGAC-1	0.00286589581698016	4.2965066467945e-05	4.29650664679449e-05	0.00173442428407655	4.29650665064834e-05	4.29650665199262e-05	0.0429009277788581	0.0543007665362241	0.644419530262658	0.00907120046285798	0.0505247190515007	0.000115633684497971	0.146107531914541	Epi
AGGGAGACATACTTCG-1	3.00755463752225e-05	3.00755465204263e-05	3.00755465275616e-05	3.00755468156169e-05	3.00755465293739e-05	3.00755462397567e-05	0.00332365003660764	0.0169231520663388	0.737883101550685	3.00755465275598e-05	0.0244544672139974	0.0240079329409515	0.111618690980422	Epi
AGGGCAGCGGCGTGGT-1	0.00507929650043085	4.29650664679619e-05	4.29650664679437e-05	4.29650668166603e-05	4.29650664649748e-05	4.29650664613307e-05	0.0651282495408914	0.0758310886856622	0.547590128222777	4.29650664679462e-05	0.0750069753565855	8.4089499550636e-05	0.191483376032052	Epi
AGGGCGAGCAGCTGAT-1	0.0314967378241447	6.13786663827779e-05	0.0126802940512099	0.00239504152025596	6.13786663806434e-05	6.13786664007691e-05	0.0651495395301828	0.0932156135765074	0.500557563117377	0.000434530033984481	0.104945911337587	8.71197792811401e-05	0.132559994851028	Epi
AGGGCGTGATCGGCTA-1	0.000356812870810262	4.29650664798734e-05	4.29650664679455e-05	4.29650669311775e-05	4.29650664397025e-05	4.29650664936006e-05	0.0140714483464443	0.035810321530145	0.682086279338868	4.29650664679468e-05	0.0364963701649919	0.0285473959407005	0.157516622890622	Epi
AGGGCTGCAGTTACAG-1	0.00856661212232378	6.13786663928539e-05	6.13786663827769e-05	0.000677090372452027	6.13786664157585e-05	6.13786664468838e-05	0.0189652168201298	0.0257723542773505	0.602700391062162	6.1378666382778e-05	0.0619108790591682	0.0125053111697518	0.155890077384702	Epi
AGGGTCAGAGCACTCG-1	3.00755468521314e-05	3.00755465142409e-05	3.00755465275485e-05	3.00755465107318e-05	3.00755465393967e-05	3.007554666672e-05	0.00986615369514165	0.0977673243436019	0.61337755040218	3.00755465275626e-05	0.0270655828241669	0.029458631823974	0.196004099148534	Epi
AGGGTCAGTAACCCTA-1	0.00562527248239492	6.13786663827792e-05	0.0189744281850245	6.13786663873829e-05	6.13786663212913e-05	6.13786663392638e-05	0.109050884659038	0.133245183245617	0.425450193064593	6.13786663827762e-05	0.10340941111392	0.00601718448809136	0.142446754422626	Epi
AGGGTCGATGCGAACT-1	3.00755469001379e-05	3.00755465359043e-05	3.00755465275643e-05	3.00755457971511e-05	3.00755464517137e-05	3.00755466429523e-05	0.0475621511075627	0.0144728445301695	0.624585168850186	3.00755465275624e-05	0.021185884580195	0.00448247561506588	0.147521251646407	Epi
AGGGTCTGGACGCAGT-1	4.29650672587143e-05	4.29650664758916e-05	4.29650664679423e-05	4.29650677411451e-05	4.29650660079422e-05	4.29650669948392e-05	0.0107606976494156	0.0652772071692548	0.662936849799406	4.29650664679455e-05	0.0546499820229138	0.0164001849431654	0.159538795074866	Epi
AGGGTGCCGTTCTTTA-1	4.29650664806915e-05	4.2965066491236e-05	4.29650664679448e-05	4.29650659678172e-05	4.29650659864492e-05	4.29650658948395e-05	0.0200802099155531	0.0342896471772964	0.676021678471125	4.29650664679456e-05	0.0285738793706215	0.00517614568208652	0.222793872558762	Epi
AGGGTGCTCTCGAGGG-1	0.0154197466530369	4.29650664438835e-05	4.29650664679453e-05	4.29650664819191e-05	4.29650664640165e-05	0.0308330942801499	0.0518420316071004	0.0445300024179296	0.578339977326313	4.29650664679435e-05	0.0710965619074071	5.82311773154112e-05	0.128660715078763	Epi
AGGGTGGATAGTGCAT-1	0.00985003491821058	0.0036616091131499	6.1378666382776e-05	6.13786664711421e-05	6.13786663574776e-05	0.00624112948999184	0.112408173397717	0.187607497117513	0.382595841074124	0.0208361492189606	0.170246752949403	6.31719475709023e-05	0.0950149394946247	Epi
AGGGTGTGCTACACGC-1	0.0129397605702917	4.29650664679358e-05	4.29650664679445e-05	4.29650663622982e-05	4.29650664649278e-05	4.29650664658662e-05	0.0677896291822389	0.0789119669682731	0.529088172914954	4.29650664679438e-05	0.127834895940581	0.000132313125507907	0.115970787401615	Epi
AGGGTTCAGACGGTCC-1	0.000126647050435464	3.0075546522064e-05	3.00755465275615e-05	3.00755466851234e-05	3.00755465185909e-05	3.00755465432663e-05	0.005802193980341	0.12812520198642	0.541979282520495	3.00755465275691e-05	0.0238138205386809	0.0579423411676447	0.216630830571232	Epi
AGGGTTCCCTTTGGTT-1	0.00428539718905776	3.00755465275541e-05	0.00748768362362273	3.00755464878916e-05	3.00755465484107e-05	3.00755465131164e-05	0.0444639868520713	0.0411262853729556	0.667930736792186	3.00755465275619e-05	0.0858870678835899	7.55226195709614e-05	0.110382774763433	Epi
AGGGTTTAGTTCGGGA-1	0.00392250864938195	0.000469831317663087	4.29650664679451e-05	0.000667297112970779	4.29650664618386e-05	4.29650664707491e-05	0.00798502744566282	0.0154860211279874	0.702107780059404	4.29650664679451e-05	0.0512307198063985	5.59962279296462e-05	0.13241639135282	Epi
AGGTAACCTCCTATTC-1	0.000467205703684195	3.00755465027825e-05	3.00755465275614e-05	3.00755465632552e-05	3.00755464950888e-05	3.00755464121174e-05	0.00837429633692806	0.00578031753781547	0.64511439369711	0.0169434571385746	0.0657706890625995	0.00340263595343856	0.149238307809691	Epi
AGGTACGATATTGCCA-1	0.0118369219724065	0.00258831031190103	4.29650664679444e-05	4.29650665500594e-05	4.29650664654973e-05	4.29650665006161e-05	0.0631199524979725	0.0645696081212979	0.503241889480191	4.29650664679448e-05	0.0841480037081489	6.31444915137731e-05	0.222826259084464	Epi
AGGTAGATCGAGATAT-1	4.29650662946213e-05	4.2965066467091e-05	4.29650664679461e-05	4.29650662958054e-05	4.29650659844898e-05	4.29650659788901e-05	0.0113494301102638	0.066290789676144	0.627108692049062	4.2965066467939e-05	0.0175542489633374	0.000151428580795325	0.217153313847046	Epi
AGGTAGGTACAAAGCT-1	0.000695007876210674	4.29650664713849e-05	0.00276359999207854	4.2965066145072e-05	4.29650664328127e-05	4.29650663908711e-05	0.0310844890828574	0.0702044277314789	0.591453285424772	4.2965066467945e-05	0.0636694008753188	5.86649975966149e-05	0.148023196751673	Epi
AGGTATAATTGATAGT-1	0.0127732352347936	4.29650664783448e-05	4.29650664679441e-05	4.29650664339978e-05	4.29650664582503e-05	4.29650664758376e-05	0.0292226258455244	0.0323604716442105	0.651306726347624	4.29650664679448e-05	0.0241410843634164	0.0045187965049036	0.115924184987743	Epi
AGGTCAGGTGAGAGTG-1	0.0455610452495241	0.0137259572419117	0.0237646475011621	0.00518734314261298	8.76838091195762e-05	8.76838091311212e-05	0.123720483784388	0.103590785626197	0.401059625971956	0.0429915118362738	0.0872616979700984	0.000102968915542426	0.16854220944001	Epi
AGGTCGCCACTTCGGT-1	4.11900836915135e-05	2.10528825980195e-05	0.0215081730715101	2.1052882653145e-05	2.10528826554002e-05	2.10528825459251e-05	0.0203508124352666	0.0111777582906796	0.662213263961826	0.00930016057471804	0.0472967598380367	0.0259392744619439	0.14072184986977	Epi
AGGTCGCGGAGTTACT-1	0.000667176113688084	3.00755465275643e-05	0.0063856579592021	3.00755470370003e-05	3.00755464988743e-05	3.00755462672413e-05	0.0288378019056791	0.0594141651313852	0.607839822041587	3.00755465275603e-05	0.0878911258540369	0.0197525741210234	0.141345353374551	Epi
AGGTGCACGTCCACAT-1	3.00755464975228e-05	3.00755466260058e-05	3.00755465275607e-05	3.0075546803083e-05	3.00755464468554e-05	3.00755460258945e-05	0.00680023003810864	0.0183582192179199	0.773517110323285	3.00755465275568e-05	0.0348685940786526	0.0049391477129471	0.106174907030589	Epi
AGGTGGTGACCTTCGC-1	2.10528827082022e-05	2.10528825677853e-05	2.10528825692926e-05	2.10528819477309e-05	2.10528824970528e-05	2.10528827846253e-05	0.0195200833774725	0.0155591123056386	0.666418074586723	2.10528825692946e-05	0.0468324574260647	0.050328458600892	0.199611688032373	Epi
AGGTGTATCGCCATGA-1	0.00341616240056934	6.13786663828253e-05	6.13786663827788e-05	0.0023659032183966	6.13786663072283e-05	6.13786663747091e-05	0.0369471668146498	0.172095953058746	0.527294388965057	6.13786663827787e-05	0.105821146620487	6.72910561094676e-05	0.0848353792042322	Epi
AGGTTACACCATGCCG-1	0.0638749161313615	8.76838091182583e-05	0.0151698226184629	0.00286620580355049	8.76838091188094e-05	0.00228319179115665	0.0325445163540133	0.259353022863531	0.243416416073719	0.0864062372916093	0.145767553043864	8.76838091182551e-05	0.0441261664553748	CAF
AGGTTCTCCTTTCCGG-1	4.31831069908851e-05	0.000179094362451075	4.29650664679448e-05	4.2965066900419e-05	4.2965066487312e-05	4.29650662240483e-05	0.00402975894878386	0.036230127211744	0.638683184804218	4.29650664679435e-05	0.0391900937469658	0.0410036745004858	0.245182190639917	Epi
AGGTTGAGGCACGCTT-1	0.00124571732291257	3.00755465275613e-05	0.0108492181289932	3.00755468642013e-05	3.00755465199558e-05	3.00755465475436e-05	0.0216114240906368	0.00727794020581421	0.67919694623189	3.00755465275601e-05	0.0172010860378142	0.0511032873732447	0.15193515474592	Epi
AGGTTTCACACACCTT-1	0.00785031506902469	4.2965066467945e-05	0.00100161775492741	4.29650663593884e-05	4.29650664647368e-05	4.29650664460855e-05	0.0365229108199902	0.105959041756172	0.517551371537474	0.00239320249993749	0.101272729495511	0.000101447677960937	0.145418202636513	Epi
AGTAACGTTCATCCTG-1	4.29650663393369e-05	4.29650663044717e-05	4.36993974458289e-05	4.29650697090326e-05	4.29650663949757e-05	4.29650655797615e-05	0.431416322367161	0.221745780875435	0.0558810867321528	4.29650664679462e-05	0.173354015295996	0.00623647385082211	0.118764384285066	Endo
AGTAACTATAGCAGCC-1	4.29650665618982e-05	4.29650665929646e-05	0.00140932702860507	4.29650659296569e-05	4.29650663459199e-05	4.29650666002548e-05	0.00803573383776915	0.0897708301314071	0.695798095071936	4.29650664679482e-05	0.0355286620006009	0.00529863783251	0.126294085718814	Epi
AGTAATCTAAGGGTGG-1	0.00936365797647998	6.1378666396884e-05	6.13786663827785e-05	0.000529730051046526	0.00456162803481936	6.13786663904756e-05	0.0198782634400739	0.0656870539083574	0.637834885641251	6.13786663827788e-05	0.0522246836421015	0.000126562129714247	0.14685484636473	Epi
AGTAATGTCTTGCCGC-1	0.00119664482499285	0.00269451307524806	0.0120739020942127	3.00755463000892e-05	3.00755464901064e-05	3.00755465292936e-05	0.0215204654163526	0.0170529357980102	0.675911932276126	3.00755465275591e-05	0.0466628905912626	5.43649787437279e-05	0.193456584743967	Epi
AGTAATTTGCAAGCGT-1	6.1378662852262e-05	6.13786663802455e-05	6.13786663827794e-05	6.13786670232455e-05	6.13786668667755e-05	6.13786662009454e-05	0.0266133273450537	0.121419913066571	0.597618235471157	6.13786663827761e-05	0.0374654206697662	0.00746440761420925	0.223445862826677	Epi
AGTACAGAAGCTTATA-1	3.0075546735102e-05	3.0075546524881e-05	3.00755465275604e-05	3.00755467622964e-05	3.00755466049152e-05	3.00755464521978e-05	0.0189983597305057	0.0827369585912405	0.690602179089863	3.00755465275622e-05	0.0357062591237617	0.000108705229547347	0.129332402007288	Epi
AGTACATCATTTATCA-1	0.000484645600382023	4.29650664679518e-05	0.011426138950117	4.29650665676177e-05	4.29650665704794e-05	4.29650664309554e-05	0.010483116930279	0.0108522289331757	0.681561705871039	4.2965066467945e-05	0.0133597644822938	0.017607585875352	0.107592327968104	Epi
AGTACCTTCGAGTGCT-1	0.0125279795447268	0.00807349951014527	6.13786663827773e-05	0.000725565332147309	6.1378666349392e-05	6.1378666301231e-05	0.0606888242931433	0.147456905685534	0.408626218353878	6.13786663827782e-05	0.187536086109954	0.000113194147349334	0.121905794140091	Epi
AGTACGGCCCGTATCG-1	0.0088819053331578	6.13786663827787e-05	0.00819544798907654	0.00237704373553362	6.13786663865942e-05	0.00094779175487821	0.041988685435764	0.164313752870152	0.467883673812616	6.13786663827782e-05	0.107138720438886	6.55907537053865e-05	0.138307557462926	Epi
AGTACGGGCACCTGGC-1	0.0117210699518431	4.29650664483943e-05	0.00648566092622823	4.29650664849595e-05	4.29650665088148e-05	4.29650664623437e-05	0.0914271467473044	0.0329334927019611	0.4951181654365	0.0222212438774877	0.0861698221111831	0.0214967255602512	0.169407730740714	Epi
AGTACGTGGCCTGTCT-1	0.000809678989516623	0.00153923427319813	3.00755465275642e-05	3.00755466215574e-05	3.00755465246331e-05	3.00755466115354e-05	0.0415747653792515	0.49727219723145	0.252123942055287	3.00755465275654e-05	0.129361906823422	0.00274265243035386	0.120012666893832	CAF
AGTACTCTTATGCCCA-1	0.000580683598257355	4.29650664449127e-05	4.29650664679439e-05	4.29650668164731e-05	4.29650666240249e-05	0.000220996751219024	0.0146206665717622	0.038885820955069	0.673599839222481	4.29650664679437e-05	0.0303161289162877	8.33579208580841e-05	0.131807898027773	Epi
AGTAGAAGGCGCCTCA-1	0.000645460153163433	4.29650664946942e-05	4.29650664679438e-05	4.29650661366247e-05	4.29650665644812e-05	4.29650665697206e-05	0.00165381175308879	0.0971764579083189	0.566745905732008	4.2965066467945e-05	0.0964260237977301	0.00845540414262631	0.189671411046925	Epi
AGTAGCGTGAACGAAC-1	2.10528823072972e-05	2.10528825712713e-05	2.10528825692924e-05	2.10528827176124e-05	2.10528828444095e-05	2.10528825179225e-05	0.0442988005520167	0.000254953126128681	0.628630594112278	2.10528825692919e-05	0.0348933173249539	0.0246203649963188	0.183361631261996	Epi
AGTAGCTAGACGCCGA-1	0.00177588880381677	0.019265033805741	3.00755465275593e-05	0.000369145239007505	3.00755465008612e-05	0.00023568117107298	0.0800283863739523	0.0539879230345485	0.543906723885457	0.0477590710384621	0.116285068823126	7.42125441288498e-05	0.0973759871875842	Epi
AGTAGGAAGGAAGTTG-1	0.0195065050444215	0.0192769527708515	0.0075368338178383	8.76838090143784e-05	0.00535308323448872	0.00310852743159026	0.0430936189876825	0.136670601808778	0.418953760330445	8.76838091182561e-05	0.151454113282504	0.000113733808025209	0.083448009097497	Epi
AGTAGGTAACATACAT-1	0.000757152155113658	4.2965066442899e-05	0.00116795385230786	4.29650658292586e-05	4.29650664370425e-05	4.29650663645531e-05	0.0331268960268119	0.0807608431845941	0.549562000245191	0.00743017027221286	0.0970548322316186	0.031575362853984	0.152504271022554	Epi
AGTATAATACTAGGCA-1	0.00720835264235305	6.13786663458727e-05	0.0129924854053933	6.13786664552785e-05	0.00401520702141265	6.13786663187654e-05	0.0138200542255412	0.0376830252981448	0.522432180252873	0.0389516692744838	0.160463493639824	0.00419904116536879	0.130071905819021	Epi
AGTATACACAGCGACA-1	3.00755465173206e-05	3.00755465546019e-05	3.00755465275614e-05	3.00755467427293e-05	3.00755464483357e-05	3.00755466939504e-05	0.020679493614514	0.0542270512495337	0.671993389901861	3.00755465275754e-05	0.0267045049326522	0.0255235640697899	0.193036302254169	Epi
AGTATCCATAATAACG-1	4.29650667633737e-05	4.29650664673515e-05	0.00299524292422382	0.00097476924366852	4.29650666121584e-05	0.000983550168122844	0.056139366325813	0.0714658513155385	0.557527065045108	0.0142405561027453	0.0995840926259929	7.60171556910421e-05	0.15431852929372	Epi
AGTATGCTGGAGACCA-1	3.00755466615726e-05	3.00755466633099e-05	3.00755465275543e-05	3.00755466975026e-05	3.00755465112216e-05	3.00755471267069e-05	0.00509847783216271	0.0409922955664747	0.676444609044445	3.00755465275684e-05	0.0320216231747507	0.0154669189259902	0.204947116025876	Epi
AGTATTTGGCACGACC-1	0.022344668275384	6.13786663827785e-05	0.0272487552987718	6.13786663032871e-05	6.1378666389708e-05	0.00827643767664176	0.0246085117866132	0.0914979470752778	0.378930228484344	0.0783930740484096	0.114807693359544	0.0246082462750246	0.184682206446668	Epi
AGTCAAATGATGTGAT-1	3.00755468683532e-05	3.00755465521557e-05	3.00755465275617e-05	3.00755464864719e-05	3.00755464198024e-05	3.00755471123455e-05	0.0095240267024032	0.0576301790209933	0.612639984208722	3.00755465275575e-05	0.0556059897832691	0.042813886484681	0.195172324611985	Epi
AGTCAACACCACCATC-1	3.0075546290265e-05	3.00755466253575e-05	3.00755465275613e-05	0.000180662950995303	3.00755465146971e-05	3.00755468376264e-05	0.0361962988366952	0.038705113029415	0.63417466544083	3.00755465275606e-05	0.0840234918581188	4.95890699951217e-05	0.126431617158332	Epi
AGTCAAGATGACACTT-1	0.00765437124727469	4.29650664679451e-05	4.2965066467945e-05	0.00374229397926817	4.29650664982011e-05	0.000230347729807181	0.0220321601645029	0.429867273209763	0.378372191835717	0.0171234536484933	0.0889922169543676	4.84381195450458e-05	0.05397158095037	CAF
AGTCACTAGCTCTCGA-1	0.00271431545361118	6.1378666388947e-05	0.0142458337457817	0.00381368860882335	6.13786663219948e-05	6.13786663270168e-05	0.122926702615395	0.139668032625748	0.468173506874054	0.00153505394562297	0.0926986493976713	9.04159798750031e-05	0.120209274595107	Epi
AGTCACTCCGCCTCAT-1	0.000556870564760549	3.00755465277041e-05	0.00747645308988262	3.00755466521774e-05	3.0075546547222e-05	3.00755464664038e-05	0.0157637560299539	0.0243853856537816	0.604508236756443	3.00755465275586e-05	0.0462995411001093	0.00513704067143808	0.21048533544483	Epi
AGTCAGCCACCGCCTG-1	0.00487048777321301	0.0164325789160874	7.99594281902972e-05	0.00612104729245398	6.13786663827774e-05	6.1378666415236e-05	0.0717946610033307	0.168634486470969	0.336699515026904	0.0963657197835962	0.179357015232694	0.000742919378418248	0.125352806013316	Epi
AGTCCAGCGGGTACGT-1	0.00583735976484012	8.76838091236868e-05	0.0379553698611434	8.76838090706761e-05	8.76838091962723e-05	0.00330457263222668	0.0146754784805356	0.097176881140975	0.389403926502803	0.113953793408452	0.0799650308217975	0.0128367023179448	0.237473866161686	Epi
AGTCCATTGGCTGATG-1	0.000389285232450055	4.29650664750863e-05	4.29650664679427e-05	0.000836734366603037	4.29650664956018e-05	4.29650666402832e-05	0.02562428776455	0.0869897671857193	0.59565970203722	4.29650664679453e-05	0.0639919739845695	9.01062716190921e-05	0.166974402579336	Epi
AGTCCCGCCTTTAATT-1	0.0115496389654289	4.29650664679445e-05	0.00420280592721255	0.00041286330922128	4.29650664649243e-05	0.00352042025950263	0.0738129839306571	0.0944956370630407	0.510379019067187	4.29650664679445e-05	0.13202374210996	4.64175866751974e-05	0.0977384844278693	Epi
AGTCGACGGTCTCAAG-1	0.00509566508933073	3.00755465275544e-05	0.00220134109955261	3.00755465143855e-05	3.00755465180647e-05	3.00755465504384e-05	0.00726074095843008	0.0469923848262889	0.668968571672775	3.00755465275528e-05	0.0737773249854544	0.0139995556672082	0.154050052753893	Epi
AGTCGGCCCAAACGAC-1	0.000283555715805974	4.29650664683394e-05	4.29650664679449e-05	4.29650665646061e-05	4.29650664700918e-05	4.2965066974138e-05	0.0258259808935599	0.0204471577597262	0.654281863136274	4.29650664679442e-05	0.0595554975697027	5.95131863647831e-05	0.147284994581006	Epi
AGTCGGCTCAACTTTA-1	0.0194072667900312	6.13786663827776e-05	6.13786663827785e-05	6.13786664422592e-05	0.0123656691648979	6.13786663825117e-05	0.0904350944535403	0.0613993759480618	0.496189620260671	6.13786663827785e-05	0.112850779252496	6.71951825786311e-05	0.139479049767282	Epi
AGTCGGTTGCGTGAGA-1	0.0384648838317542	6.13786663827732e-05	6.13786663827787e-05	6.13786663829127e-05	0.00381873729721602	0.00583034895119859	0.0108946530461797	0.422152190006645	0.281689973197786	0.00258887599882271	0.0846580863197863	0.00563677907775699	0.0960636307523688	CAF
AGTCGTATAAAGCAGA-1	3.00755465510927e-05	3.00755465417852e-05	0.00070100793351516	3.00755465162829e-05	3.00755470408935e-05	3.00755465736946e-05	0.0360415867753648	0.0345238366955969	0.640524416705367	3.00755465275632e-05	0.0958628171418737	7.00289143081102e-05	0.13352574621574	Epi
AGTCGTCGACCACCAA-1	0.0011062803699285	4.29650664757756e-05	4.29650664679449e-05	0.000359498104869858	4.29650663288011e-05	4.29650665747204e-05	0.0202058339262043	0.0993152409689936	0.617008617275447	4.29650664679443e-05	0.0522552894373371	0.00104947971594825	0.149827301518677	Epi
AGTCGTGGGCATTACG-1	0.000602150950219847	4.29650664730713e-05	0.0167204237195481	4.29650663413157e-05	4.29650664510259e-05	0.000112612814613564	0.0384263235833922	0.167944913922574	0.43286471105726	0.0244317260173668	0.140551086831067	7.78257832466654e-05	0.176469463133435	Epi
AGTCTAAAGTATACTC-1	2.1052882380907e-05	2.10528825705054e-05	2.10528825692933e-05	2.10528824677034e-05	2.10528826025526e-05	2.10528826862376e-05	0.00226254915465449	0.0145206765687641	0.723123885196685	2.10528825692957e-05	0.0343521280429792	0.0267247113716162	0.100368513345579	Epi
AGTCTCACAAGACTAC-1	3.00755461883759e-05	3.00755465323853e-05	0.000613237345384087	3.00755467110212e-05	3.00755466319288e-05	3.00755466154301e-05	0.0120586136795624	0.0323666148325231	0.672073648562495	3.00755465275653e-05	0.0650498761125634	6.47560105879728e-05	0.144457977902005	Epi
AGTCTGGACATCCTTG-1	3.0075546587425e-05	3.0075546551603e-05	0.0283958514356703	3.00755464038869e-05	3.00755461640335e-05	3.00755466527802e-05	0.0381500130491202	0.0194128273966189	0.569509366301877	3.00755465275615e-05	0.109868645211699	5.96094080780462e-05	0.178620083535177	Epi
AGTCTTCTCCTCAAAT-1	3.00755466990849e-05	3.0075546545466e-05	3.00755465275592e-05	3.007554528855e-05	3.0075546577657e-05	3.00755465844378e-05	0.00845512774463974	0.0143706642142547	0.645060379691226	3.0075546527558e-05	0.0154977485752228	0.0387712053827949	0.183710826106706	Epi
AGTCTTTAAAGTGTCC-1	2.10528824196866e-05	2.10528825705057e-05	2.10528825692934e-05	2.10528824508225e-05	2.10528825420913e-05	2.10528827935381e-05	0.00906947090707905	0.014222947449747	0.741738766572734	2.10528825692937e-05	0.0317450691074951	0.029019050411711	0.105855375214482	Epi
AGTGAACAAACTTCTC-1	0.00775708631956171	6.13786663741614e-05	6.13786663827783e-05	6.13786663068432e-05	6.13786663226539e-05	6.13786663663252e-05	0.0316097385991207	0.0488481173346363	0.602630450747281	6.13786663827773e-05	0.0773144385011503	6.31054331082281e-05	0.128049101107805	Epi
AGTGACCTACTTTACG-1	3.00755459220509e-05	3.00755465263661e-05	0.00199746501636703	3.00755464166803e-05	3.00755465201688e-05	3.00755462347384e-05	0.0189346085031626	0.0147678763555468	0.634352338810041	3.00755465275614e-05	0.0727436280809641	0.0276389005357192	0.150091531730898	Epi
AGTGACTGTGACACAA-1	2.1052882078898e-05	2.10528825719487e-05	2.10528825692932e-05	2.10528825470178e-05	2.10528825512099e-05	2.10528826815581e-05	0.022007216836959	0.0128309450016756	0.640293059663934	2.10528825692922e-05	0.0168547404698023	0.0597545969373571	0.204991573726563	Epi
AGTGAGACTTCCAGTA-1	0.00439209174471248	0.00129340383652483	0.00912199470587233	4.29650665609307e-05	0.00331438020161578	4.29650664623139e-05	0.0620366629581511	0.0993209883944291	0.566638389316166	0.0120860559780831	0.0680926131623558	5.36241751033129e-05	0.123142952870408	Epi
AGTGAGCCTCGCCGCC-1	3.00755473478293e-05	3.00755464833717e-05	3.00755465275614e-05	3.00755467179174e-05	3.00755461227269e-05	3.00755466697828e-05	0.00264871202877385	0.0133354357896221	0.727774438827653	3.0075546527561e-05	0.0126292416075971	0.0529415559040414	0.103343090409514	Epi
AGTGAGGGTTTCTGAC-1	4.29650664518479e-05	4.29650664749936e-05	4.29650664679448e-05	0.0016722479585342	4.29650664486975e-05	0.00826386662245684	0.0575960556570767	0.494882799966389	0.134845391862646	0.0277412599131258	0.172724292485215	4.2965066467945e-05	0.107620069823547	CAF
AGTGAGTCGAATTAAC-1	3.00755466023924e-05	3.00755465248131e-05	3.00755465275611e-05	3.00755469420385e-05	3.00755460525339e-05	3.00755466169859e-05	0.0171536963141374	0.0202388979035526	0.731065844155541	3.00755465275604e-05	0.0307491053095328	6.52939530645049e-05	0.112725541087006	Epi
AGTGATAACCTGCGCG-1	0.000626476527272164	3.00755465109521e-05	3.00755465275641e-05	3.00755468186704e-05	3.00755464987777e-05	3.00755465663545e-05	0.027195126562015	0.0383804898541034	0.711865418163886	3.00755465275672e-05	0.0205486353832653	0.0414706911987556	0.128400487698493	Epi
AGTGATATGAGTAGTT-1	0.0116462385249971	6.13786663827769e-05	0.00233047790024446	6.13786664736321e-05	6.13786663924814e-05	6.13786663552707e-05	0.0569321027015535	0.0924188218142891	0.524698468465038	0.00125809619068454	0.0927524238010997	7.75119588337852e-05	0.153422020664047	Epi
AGTGATTCAAGCAGGA-1	0.00106687110161571	3.00755465274559e-05	0.00089217864950812	3.00755463817825e-05	3.00755465465466e-05	3.0075546590937e-05	0.0243178202138464	0.0156017765042073	0.679891529196862	3.00755465275608e-05	0.0393111422833544	9.020347836111e-05	0.16562027829071	Epi
AGTGCACGCTTAAGAA-1	4.31254998839921e-05	3.00755465244085e-05	3.00755465275623e-05	3.00755466204519e-05	4.65177063257121e-05	3.0075546484742e-05	0.0290973147956075	0.0140267263770506	0.699495599105849	3.00755465275598e-05	0.0244014705192246	0.00985941352022756	0.140583800799918	Epi
AGTGCGTAGCTCGTAA-1	3.00755465478191e-05	3.00755465292703e-05	3.00755465275604e-05	3.00755460385915e-05	3.00755464436005e-05	3.00755462832405e-05	0.0145481143833378	0.0215966759232723	0.640371544674327	3.00755465275609e-05	0.0638549707872679	0.000343459390242776	0.177662967123983	Epi
AGTGCTAAACACAGCA-1	2.1052882563705e-05	2.10528825720267e-05	0.00490166034026484	2.10528829754261e-05	2.10528824447172e-05	2.10528825613557e-05	0.0107739185413868	0.0349125292781351	0.782659131039776	2.10528825692925e-05	0.0245018445409594	0.00943243302742923	0.089925778476436	Epi
AGTGCTTGCACGAATA-1	0.0128631876787299	3.0075546527561e-05	0.00671851133641939	3.00755464864789e-05	3.00755465175889e-05	3.0075546539826e-05	0.0265354212201049	0.0826765006328643	0.620035547814796	0.00189869540161415	0.055286514681939	0.0261817068805335	0.120122598837154	Epi
AGTGGCCCGCAAATGG-1	0.00111893112391449	4.29650665073921e-05	0.000970378979409642	4.29650669214939e-05	4.29650661238646e-05	9.75146183559758e-05	0.0189536617799469	0.0748810905949222	0.637798414219665	4.2965066467944e-05	0.0533036909513834	0.00782590328837807	0.146436697535246	Epi
AGTGGCGGCAATTTGA-1	0.0110371686582037	6.13786663828027e-05	6.13786663827764e-05	6.13786660949629e-05	0.00841193844339918	6.13786664096506e-05	0.170081298533919	0.104180605953362	0.413385697476455	0.0267984444955487	0.110395387705709	0.00956949497884569	0.082527986068189	Epi
AGTGGCGTCTGAAGGT-1	3.00755467650765e-05	3.00755465275421e-05	3.00755465275615e-05	3.00755469127175e-05	3.00755465973402e-05	3.00755466692375e-05	0.0157906567645785	0.160968594265427	0.587003203145696	3.00755465275614e-05	0.0591700210461482	3.94413309780258e-05	0.115840818200618	Epi
AGTGGCTCCGTCGGCC-1	0.0115303202814071	6.13786663827783e-05	6.13786663827785e-05	0.00926260586533209	6.13786664085465e-05	6.1378666385763e-05	0.0538366726451094	0.0631486305114925	0.544859923308383	6.13786663827802e-05	0.127535609516834	7.49017922305321e-05	0.124264337429203	Epi
AGTGGTGTTACCCGTG-1	0.0334122998974917	0.0167170349828284	0.000117349231018112	6.13786663660825e-05	0.00283825816584077	0.00624067088305213	0.0344850941981459	0.316738121523312	0.212276414562773	0.0644204146357837	0.222627375633627	6.13786663827786e-05	0.0558489464806389	CAF
AGTGGTTGCGTATAGG-1	0.00739868134614674	0.0036561658737008	0.0159919654497522	6.13786664398862e-05	6.13786663806615e-05	6.13786663534779e-05	0.058706853349845	0.0865707397035852	0.543119092591526	6.13786663827759e-05	0.0955790671919557	8.17076115910049e-05	0.151513151329245	Epi
AGTGTATTGCGCATTG-1	0.0094211161244348	0.00898016642978467	4.29650664679407e-05	0.00487532895369958	4.29650664747473e-05	0.00014727985984672	0.0713975375276714	0.104189482407563	0.51507399013208	0.00656549361033793	0.119975706871629	0.00234353118891292	0.101284746685512	Epi
AGTGTGGTCTATTGTG-1	0.00199829720375567	6.13786664808937e-05	0.0451489831604113	6.13786671472283e-05	6.13786664166243e-05	0.00107923742007174	0.0255922228112939	0.0479697001392091	0.378435668403423	0.0302582570752656	0.237176445251071	0.0118478374312652	0.204082441424795	Epi
AGTTAAACACTTGCGA-1	0.000855375421100552	4.29650664869584e-05	0.000638909364465761	4.29650663766749e-05	4.29650662263562e-05	4.29650664442741e-05	0.0224630298025992	0.0652744006639139	0.590837719863423	4.2965066467944e-05	0.068634138292949	4.87309975842394e-05	0.146653449541608	Epi
AGTTAAGCGGTCCCGG-1	0.011443872539195	4.29650664679451e-05	4.29650664679474e-05	0.000702360161994436	4.29650664552014e-05	4.29650664340529e-05	0.0586166284293409	0.114951731725937	0.551046572600981	4.29650664679441e-05	0.0938117286986775	0.000109034419888919	0.119479088653869	Epi
AGTTAAGTCAACCGCT-1	5.14212977333113e-05	0.00293842618365213	4.29650664679459e-05	4.29650668009866e-05	4.2965066580193e-05	0.000543088604638557	0.0263521448574947	0.125202547752592	0.511318684955373	4.2965066467945e-05	0.107036285027986	7.16317091374701e-05	0.20062087812969	Epi
AGTTACCGCACATGGT-1	0.0143508684817706	6.13786663827786e-05	0.0154782551497026	6.13786662809545e-05	0.00560851191638798	6.13786664065486e-05	0.0463478309050014	0.0857567660936864	0.553989358638418	0.0246243085674341	0.142845154915337	6.94751926660319e-05	0.118000967260505	Epi
AGTTACTCTATCGTGG-1	0.0136877730770603	0.00302123910260773	6.13786663827789e-05	0.00210697658053912	6.13786663985657e-05	0.00195690718467926	0.0481896125917701	0.108465779177248	0.490209365007868	6.13786663827788e-05	0.116453376728316	0.0153934176614153	0.146336184384654	Epi
AGTTATTGAAAGGTAA-1	3.00755471359527e-05	3.00755465269551e-05	0.00211558462677534	3.0075546671022e-05	3.00755464896959e-05	3.00755464890899e-05	0.0188875756635239	0.00325185992155931	0.62686000965067	3.00755465275589e-05	0.0213149752000027	0.032713113457367	0.15273418809686	Epi
AGTTCCTACAGAATTA-1	0.00903952279831469	8.76838091183768e-05	0.0155320431567064	0.00047553161098495	8.76838091139778e-05	8.76838090870274e-05	0.171242203626844	0.0748528457088253	0.397075819224475	0.0460781292571665	0.138949312639796	9.03133478411121e-05	0.0956206564192167	Epi
AGTTCCTATTTATGTT-1	0.00206365510992971	0.00815199739033602	0.00371996136211675	2.10528825436508e-05	2.10528825569307e-05	2.10528825536884e-05	0.0550815991455675	0.0584164316835873	0.641312859787567	0.00686851552220423	0.0875156908249199	6.87328067074968e-05	0.103719643597595	Epi
AGTTCTGCGTTGTATC-1	0.00427755561179613	3.00755465275617e-05	3.00755465275611e-05	0.000100800439963809	3.0075546573812e-05	3.00755465161357e-05	0.0345265820155193	0.0749093585073482	0.57219624421396	3.00755465275616e-05	0.100491606078738	0.00617994842054951	0.188045490856785	Epi
AGTTGACATCGGCTGG-1	0.0028385073000254	4.29650664717958e-05	4.29650664679457e-05	4.29650666814302e-05	4.2965066538954e-05	0.00045551473345519	0.0335744669333616	0.0261600152643202	0.589522238430989	4.29650664679432e-05	0.0458278529931616	0.0196631234532121	0.157579596707924	Epi
AGTTGACGGTCCTTGC-1	0.000973012314730428	3.00755465250027e-05	3.007554652756e-05	3.00755463441513e-05	3.00755465544149e-05	3.00755464559489e-05	0.0478015435951684	0.0341498473743763	0.644930347430554	0.0217246856069247	0.0464320717375156	0.00431477907669155	0.122386564138943	Epi
AGTTGCGGTCCTCAAC-1	3.0075545718091e-05	3.00755465376774e-05	3.00755465275612e-05	3.00755460564326e-05	3.00755461951001e-05	3.00755467316703e-05	0.00461457891482593	0.103414038293244	0.635935176319671	3.00755465275617e-05	0.0280959904893503	0.000372749400423706	0.209899803113669	Epi
AGTTGCTGACTGATAT-1	0.000206940363368391	3.00755465278382e-05	0.00808818431771748	3.00755463291448e-05	3.00755465260154e-05	3.00755464211587e-05	0.0201967273831058	0.0258950783262996	0.680151679557653	3.00755465275614e-05	0.0648683453051138	7.88814545226517e-05	0.124237643529123	Epi
AGTTGGCAAGGCTAGA-1	3.00755466511118e-05	3.00755465049102e-05	3.00755465275615e-05	3.00755466401898e-05	3.0075546677067e-05	3.00755469201227e-05	0.00953591768410972	0.00904501404162642	0.758734170841679	3.00755465275665e-05	0.0246023951081905	4.5637123842176e-05	0.102290900101701	Epi
AGTTTATGTAAAGACA-1	0.00770845239015392	4.29650664679391e-05	0.0314647860966901	0.00015769037439169	4.29650664771357e-05	4.29650665204204e-05	0.0435619443121063	0.0788484144129682	0.578479799268323	6.41113021190803e-05	0.064853720197764	0.00332016392027163	0.138086320271008	Epi
AGTTTCGCAGGTCGGA-1	0.00100456396852841	3.00755465237752e-05	3.00755465275604e-05	3.00755465214155e-05	3.00755464741294e-05	3.00755466222343e-05	3.00755465275593e-05	0.0215018706103828	0.69325162603326	0.0126148260559145	0.0616640206803146	0.00488761737916844	0.15577572944225	Epi
AGTTTGCACCTGCCTC-1	0.0105952445746929	4.29650664664092e-05	0.00944318534894656	4.29650664958333e-05	0.00761865723441607	4.29650664380318e-05	0.0257797808102145	0.076374837194747	0.534310673923638	0.0245052011416987	0.107741818237231	0.00765271982974265	0.109093487603532	Epi
AGTTTGGCACGGGTTG-1	0.058828014908003	6.13786663827856e-05	0.0262419371136558	0.00839772152432573	6.13786663846156e-05	6.13786663907759e-05	0.120164458423574	0.243245440891086	0.265532032261255	0.0157886873003759	0.139247212188554	0.0110667107533934	0.0203617679038224	Epi
AGTTTGGCCAGACCTA-1	0.00250298304280463	6.13786663827789e-05	0.0167647407104521	6.1378666307648e-05	0.00114163836945437	6.13786663847676e-05	0.0422652181566072	0.15385166404064	0.440820099874221	0.000896683630788702	0.117062010369562	6.75326656696774e-05	0.154173915523265	Epi
ATAAACCATTGGACGG-1	0.00156481787990079	4.29650664677943e-05	0.000733129631009864	4.29650665937069e-05	4.29650665373853e-05	4.29650665283027e-05	0.0122449924640619	0.0244310591468601	0.648507681408948	4.2965066467944e-05	0.0475975586700632	0.00711309130676159	0.175118461363806	Epi
ATAAACGTTGCACCAC-1	0.00530506023540814	4.29650664666919e-05	4.29650664679439e-05	0.000435448363231005	4.29650664106986e-05	4.29650664726567e-05	0.0604300834999114	0.0989957026205397	0.691639694638039	4.29650664679492e-05	0.0488833805240402	5.45421253332852e-05	0.0843373975985844	Epi
ATAAAGGCTCGGTCGT-1	4.29650663075355e-05	4.29650664769134e-05	0.00135409377592988	4.29650661956214e-05	4.29650663404166e-05	4.29650669187082e-05	0.0209645063513072	0.105863702571174	0.342552363679973	0.0789955094868721	0.268345007750085	0.0063411425685533	0.126168013194752	Epi
ATAAAGGTCAAGTACG-1	0.00725742915964313	6.13786663827806e-05	6.13786663827785e-05	6.137866630647e-05	6.13786663786158e-05	0.000597060345144231	0.183187073252975	0.0530396202475992	0.467190811364803	0.0230832693421429	0.0893145806258438	8.09942978556282e-05	0.136914021521441	Epi
ATAAATATTAGCAGCT-1	3.00755468794825e-05	3.00755464339896e-05	0.0157595940732344	3.00755467877667e-05	3.0075546705698e-05	3.00755465170259e-05	0.0124786251222483	0.016823576138047	0.583199311025616	3.00755465275614e-05	0.0975585405503909	3.73687710539832e-05	0.148033559498913	Epi
ATAACGCCGGAGGGTC-1	0.00251706160434497	3.00755465331564e-05	3.00755465275632e-05	3.00755465751486e-05	3.00755465338945e-05	3.0075546487364e-05	0.0983888421103937	0.138075836127063	0.533870654715227	3.00755465275682e-05	0.0624505273028637	7.67226223456795e-05	0.129408578248438	Epi
ATAACGGAGTCCAACG-1	3.00755463367012e-05	0.000627520770479472	0.00219587161434068	3.00755469727271e-05	3.00755465408437e-05	3.00755465216794e-05	0.0252059364194417	0.0233535076511663	0.641964277051422	3.00755465275627e-05	0.0456429730521799	0.000101312277825871	0.189824673673573	Epi
ATAACGTTACCTCCAC-1	0.0204538648345292	6.13786663827784e-05	6.13786663827785e-05	6.13786663523377e-05	0.00730416926965879	0.00196572099582326	0.0611940418937274	0.119643560708448	0.437784705031175	0.0010519863810392	0.12411752956751	0.00106277952255342	0.152124063708865	Epi
ATAAGGTGGAGAACAT-1	0.0306341483464353	6.13786663827782e-05	6.13786663827788e-05	6.13786663626948e-05	6.13786663912469e-05	6.1378666418349e-05	0.0514973696260511	0.107624647273516	0.436662761492205	0.0439354930993399	0.126915864160641	7.89653129933843e-05	0.165151077410156	Epi
ATAAGTACCCGATTGT-1	0.0234260894117121	0.0113940852648383	6.13786663827777e-05	6.1378666348732e-05	0.0030655110150878	6.13786663491284e-05	0.0507896540330092	0.146370850428648	0.442415864394182	0.00534651636159991	0.133217645148654	0.00240147749676484	0.124166790482195	Epi
ATAAGTAGGATTCAGA-1	3.00755461727087e-05	3.00755465238349e-05	3.00755465275615e-05	3.00755474526697e-05	3.00755462834657e-05	3.00755465461687e-05	0.020551854465252	0.0946338303158616	0.588654783028854	3.00755465275689e-05	0.0435695154258751	0.135876806144487	0.153503629467082	Epi
ATAAGTAGGGCGACTC-1	0.00547254971144914	6.13786663926871e-05	6.13786663827788e-05	6.13786662015412e-05	6.1378666492218e-05	6.13786664176027e-05	0.0100359258396967	0.0307048318028854	0.695090144792904	6.13786663827829e-05	0.0344696543214588	0.0194827131630758	0.111459290829159	Epi
ATAAGTTACCGCGACG-1	0.00472398648767897	4.2965066467946e-05	0.00913179574254871	4.29650664348118e-05	4.29650664540484e-05	0.00163666961913626	0.0568936979146406	0.0627795023871446	0.556788842893074	0.0299911643985132	0.0796802506395234	0.000509868392625957	0.160138797835374	Epi
ATAATACCGTTAGCCG-1	0.000406646568462575	4.29650664678167e-05	0.0157113494236933	4.29650661974079e-05	4.29650665497951e-05	4.29650663287447e-05	0.0958307827877148	0.0666231064130983	0.48172838238121	0.0423484486137493	0.110495063424304	0.00212166600277368	0.155141228891061	Epi
ATAATAGCTGTTGAAT-1	0.0100249389301024	3.00755465275625e-05	0.0028939910674174	3.00755464894377e-05	3.00755465232532e-05	3.00755465374281e-05	0.0384335407096671	0.0860471129214555	0.666029029508846	0.0124604110603128	0.0804482550765857	3.00755465275606e-05	0.0738385003566907	Epi
ATAATAGTGTAGGGAC-1	0.00421616978061381	6.1378666382779e-05	6.13786663827787e-05	0.00251404659959066	6.13786662218724e-05	6.13786664266859e-05	0.0562713049644191	0.0629622015576611	0.427625294656318	0.0421284898328878	0.201993904834231	0.00775641356814922	0.180044664650958	Epi
ATAATCTTGGAGAACC-1	0.00830179743987831	4.29650664681987e-05	0.0116198660358708	4.29650664829851e-05	4.29650664841947e-05	4.29650664632946e-05	0.038983297491644	0.0769018386373404	0.63298158449471	4.29650664679443e-05	0.0536156249601347	7.89429665771167e-05	0.105298175974611	Epi
ATAATTAGCTAAGTAG-1	2.10528825110667e-05	2.10528825692927e-05	0.0136048152461288	2.10528820526595e-05	2.10528825748175e-05	2.10528826142077e-05	0.032546848301791	0.0605807674067943	0.633474754949087	0.0146994105991894	0.0872433767530739	2.77646397208047e-05	0.111697228395752	Epi
ATACAGGCCCTCCAAT-1	0.00596536848874708	6.13786663870448e-05	6.13786663827801e-05	0.00150012983718987	6.13786664261686e-05	6.13786663407421e-05	0.0255601852679953	0.0757035307605631	0.585008172960453	6.13786663827782e-05	0.0964190808954574	9.31062279206217e-05	0.112977567993333	Epi
ATACCACGGGCAACTT-1	0.000990441633386479	6.13786663824124e-05	0.00179783646271462	6.13786669610733e-05	6.13786664064657e-05	0.000878529138664796	0.0181444396824629	0.046064390385593	0.577156626206119	6.13786663827789e-05	0.102968860277954	0.000106461067668927	0.166100473134291	Epi
ATACCAGCAAATTGCT-1	9.12772329789422e-05	3.00755464959632e-05	3.00755465275611e-05	3.00755462990532e-05	3.00755464602086e-05	3.00755465076215e-05	0.0521839234806395	0.051983303494547	0.626216058670626	3.00755465275696e-05	0.0701499465399576	0.00536230274434025	0.162769026654721	Epi
ATACCAGGCTAATAGA-1	0.00183632829763384	3.00755465271386e-05	0.00953248495119089	3.00755460739923e-05	3.00755465519662e-05	3.00755465766166e-05	0.0117061888006577	0.0145776913351215	0.597666002883688	3.00755465275615e-05	0.0493951621467767	0.0173141751208332	0.208767466793112	Epi
ATACCAGGTGAGCGAT-1	0.000495512290609117	3.00755465166072e-05	3.007554652758e-05	3.00755468554729e-05	3.00755464948999e-05	3.00755467371625e-05	0.0197489700844897	0.0190142837399833	0.708581213646419	3.00755465275614e-05	0.0366430735641123	0.000102967759821598	0.140010702330376	Epi
ATACCCTGGCTCAAAT-1	8.76838093936287e-05	0.00184185367178589	0.0512031581978151	8.76838090518546e-05	8.76838092856242e-05	0.00054684699876524	0.0153693427630205	0.141764697260053	0.358931095141507	0.0682530130737112	0.185489451616611	0.000101699687442039	0.183842159989937	Epi
ATACCGTCATCCATAA-1	0.00695639287099904	6.13786663827886e-05	6.13786663827784e-05	6.13786663373983e-05	6.13786663757082e-05	6.13786664294501e-05	0.100205450424371	0.0982243419048789	0.466631753357018	0.0112728515579143	0.0978224208854676	8.23754126465582e-05	0.136243671063218	Epi
ATACCTAACCAAGAAA-1	0.00160982334840363	3.0075546527569e-05	0.00786395864572995	3.007554634231e-05	3.0075546535643e-05	3.00755465604504e-05	0.0142003931256481	0.0494474587958918	0.647400867192456	3.00755465275607e-05	0.0746270270628451	5.84437917832353e-05	0.14808986665301	Epi
ATACGACAGATGGGTA-1	0.0107570907713507	3.00755465275579e-05	3.00755465275629e-05	3.00755465015597e-05	3.00755465296908e-05	0.000693271072563602	0.0231633529722184	0.0729540132628003	0.633942388207679	3.00755465275634e-05	0.0688342902741394	0.00295700340258612	0.123295612924986	Epi
ATACGCCGATCTACCG-1	3.00755462980503e-05	3.0075546528004e-05	0.0050206770963998	5.6674629172612e-05	3.00755465733827e-05	3.00755464974315e-05	0.0611564878026669	0.0225076429636893	0.65616108899634	3.0075546527562e-05	0.0887003963209588	4.46317046502964e-05	0.0912271110614924	Epi
ATACGCCGGCGAAACC-1	0.00267072766459067	4.29650664679519e-05	0.0132179735654067	4.29650665343141e-05	4.29650665367238e-05	4.2965066521969e-05	0.0685595682771051	0.167908630447709	0.486921157547392	4.29650664679442e-05	0.0622950699732815	0.0330896766370097	0.102286638671898	Epi
ATACGGAACGTCGTTT-1	2.10528826694013e-05	2.10528825806127e-05	2.10528825692928e-05	2.10528828387832e-05	2.10528826087276e-05	2.10528826095682e-05	0.0127300928485164	0.0379247038664203	0.620023959176554	2.10528825692913e-05	0.065436875338616	0.00605140607763199	0.208410073457682	Epi
ATACGGGTTTCGATTG-1	2.10528825373599e-05	2.10528825754684e-05	0.0248704982542524	5.51262470536404e-05	2.10528825508749e-05	2.10528826615748e-05	0.0941746624001352	0.0752978557525388	0.523483417456517	0.0408384158602741	0.0899257794155438	4.06567731825987e-05	0.0894127283255497	Epi
ATACGTACTTAGCCAC-1	0.0206214641565823	8.76838091182551e-05	8.7683809118255e-05	0.0196656226903161	8.76838090839898e-05	8.7683809116746e-05	0.0564988997786125	0.0849435296470278	0.384847510910384	8.7683809118255e-05	0.199327146071481	8.76838091182538e-05	0.0982060381104594	Epi
ATACGTCCACTCCTGT-1	0.0464375626962147	6.13786663827783e-05	6.13786663827769e-05	6.13786663863052e-05	6.13786663881601e-05	0.0197649862949478	0.0370030477684512	0.19487992852271	0.405765236637291	6.1378666382778e-05	0.140436298027832	7.80137880271089e-05	0.0869823338746396	Epi
ATACGTTATGCACGGA-1	0.000142806264719002	2.10528825416222e-05	0.0280569046910088	2.10528825241997e-05	2.10528824751936e-05	0.000149643102143898	0.0727372538024202	0.0466708935163377	0.603395481744085	0.0144817998712347	0.0867960006936561	3.06297343766687e-05	0.121597916695618	Epi
ATACTACCCGTACCAC-1	0.000411009415370258	3.00755465336667e-05	3.00755465275621e-05	3.0075546593533e-05	3.00755463642273e-05	3.00755463799666e-05	0.0186908079011416	0.0209127646947386	0.69022043704082	3.00755465275601e-05	0.0299362545037752	0.0196065620496341	0.108064190918838	Epi
ATACTAGCATGACCCT-1	0.000284773942321647	2.10528825692929e-05	0.0139907785685191	2.10528824362113e-05	2.1052882643374e-05	2.10528825974901e-05	0.0495759089705006	0.0308602702237266	0.664789260435159	2.10528825692936e-05	0.0604106239632242	0.00497715653111209	0.167738543050267	Epi
ATACTCTCGCCACTCT-1	0.0147334730874207	0.00707027229372715	0.0114222932771116	6.13786663652388e-05	6.13786663821886e-05	0.00376886347487918	0.0216181234661983	0.0639351474348574	0.46892358443558	0.0483345681975215	0.113170658635618	0.00126650065771411	0.186006353924659	Epi
ATACTGCCTTACACCG-1	0.00841661832458349	6.13786663827785e-05	6.13786663827807e-05	0.00335670186886522	0.00104236406383763	6.13786663627331e-05	0.068616257061733	0.0894743142269114	0.564693868751706	6.13786663827766e-05	0.0756943735009896	0.00264375298546153	0.105660842843677	Epi
ATACTTGTTCTCGAGC-1	0.00418281969648742	0.0179280112409768	0.000471727033239944	6.13786662182998e-05	6.13786663663423e-05	0.00540226809423211	0.0517914075883854	0.114443028528324	0.371625103541781	6.13786663827787e-05	0.238246043242227	6.13786663827787e-05	0.107929580651452	Epi
ATAGACAACGGGACCT-1	0.00742773203489684	4.29650664648212e-05	4.29650664679528e-05	4.29650664419746e-05	4.29650664686681e-05	4.29650664671483e-05	0.091839669131809	0.0898843054746184	0.54114105079784	4.29650664679473e-05	0.0695351894734413	0.0137676797815014	0.156196161036033	Epi
ATAGACGAAGAGAAAG-1	4.29650662506956e-05	4.29650664681112e-05	4.29650664679441e-05	4.29650674395501e-05	4.29650665297911e-05	4.29650665758579e-05	0.0217785804636632	0.0424233271031876	0.534176945134264	0.0104459795101961	0.163151235594544	0.00275980400481703	0.150825794051716	Epi
ATAGAGTACTGGGACA-1	4.27396878074452e-05	3.00755465000261e-05	3.00755465275644e-05	3.00755465897116e-05	3.00755465713587e-05	3.00755466016268e-05	0.0176304771686177	0.0160104944834314	0.673763261658889	3.00755465275618e-05	0.0477828523700967	5.40973855476321e-05	0.166699134539251	Epi
ATAGAGTTATCAACTT-1	0.00925529199023485	3.00755465275595e-05	3.00755465275637e-05	3.00755464455827e-05	0.00701511600358721	3.0075546513923e-05	0.044884831143132	0.166592379229879	0.565904221110744	3.00755465275585e-05	0.0736398553071773	0.00214871062164297	0.0986794498298798	Epi
ATAGATTTGCAGTCGG-1	3.0075546950075e-05	3.00755465249885e-05	3.00755465275617e-05	3.00755469374998e-05	3.00755465573154e-05	3.00755471666454e-05	0.0336177694037227	0.013140598321138	0.610469722445733	3.00755465275629e-05	0.0485600714303494	0.0128846547102226	0.186000776603936	Epi
ATAGCAACTAGGGAAG-1	4.2965066417304e-05	4.29650664501434e-05	0.00114694682842414	4.2965066075738e-05	0.000242484031583536	4.29650663717478e-05	0.0038941956949143	0.0230063717722598	0.695199084648946	4.29650664679456e-05	0.0285390169880836	0.0299335016082048	0.139903368803241	Epi
ATAGCCATAACAGTCA-1	4.2965065832087e-05	4.29650664288139e-05	4.29650664679439e-05	4.29650665913382e-05	4.29650670593362e-05	4.2965066553942e-05	0.0383671730193263	0.0449259074460668	0.665962110330009	4.29650664679396e-05	0.0803832310991343	0.00834721843774608	0.144375002460786	Epi
ATAGCCTCAGTACCCA-1	0.00221419258186611	8.7683809118257e-05	8.76838091182541e-05	8.76838089715082e-05	8.76838091146542e-05	0.000930081355841987	0.0750869033108079	0.110043568157735	0.342672094979676	0.0710944869015091	0.224078246735201	9.36162671632053e-05	0.165893061157806	Epi
ATAGGAATCTAAGCTT-1	0.00769940195288359	6.13786663827857e-05	6.13786663827786e-05	6.13786666011377e-05	6.13786663359043e-05	0.000376364625506008	0.0290089720739421	0.109296973200724	0.447383338462812	0.035735592580103	0.211019757732055	0.00189572581768396	0.143949413960835	Epi
ATAGGCGGCTATAGAA-1	3.00755461598423e-05	3.00755464621469e-05	3.00755465275611e-05	3.00755460719304e-05	3.0075546997573e-05	3.00755467261062e-05	0.0370414700296474	0.00975630584771788	0.632882800022337	3.00755465275614e-05	0.0595744595353273	0.00646556409048768	0.189081873093579	Epi
ATAGGCTAGCTTCGCA-1	0.00979103163389698	6.13786663827555e-05	0.00961320490589932	6.13786662096573e-05	6.13786663813618e-05	6.13786664206005e-05	0.342608789918828	0.133611574895007	0.267593664771732	0.0451607582081133	0.0645037113590029	6.13786663827763e-05	0.0815646569534059	Endo
ATAGGGATATCCTTGA-1	0.00105898611924398	0.00442251483334617	4.29650664679424e-05	4.29650666078431e-05	4.29650665091255e-05	4.29650666196912e-05	0.0624155896113984	0.058765635171961	0.568269103530075	4.2965066467945e-05	0.0766145662775035	8.20858670376231e-05	0.182887918076212	Epi
ATAGGTTGGGCAGATG-1	2.10528824708635e-05	2.10528825721547e-05	0.00173855217958911	2.10528825018118e-05	2.10528825945641e-05	2.10528826535317e-05	0.0118194198000893	0.0145566921701331	0.678913292313534	2.10528825692957e-05	0.0381040408784324	0.00644848986323842	0.182666783362537	Epi
ATAGTCTTTGACGTGC-1	0.00500700725849992	6.13786663827644e-05	6.13786663827803e-05	6.13786667704523e-05	6.13786663685486e-05	6.13786666235642e-05	0.159883839998058	0.0686903549236113	0.413718668191137	0.0154006592578886	0.122907753059344	6.58707934032397e-05	0.196213880018693	Epi
ATAGTGAAGCGTTCTC-1	0.00112303929317667	6.13786664871034e-05	0.00614368581705466	0.00204414234769754	6.13786663732075e-05	6.13786664821004e-05	0.0237610785943709	0.0403820518715684	0.569778850877256	0.031104866874695	0.0921699434387415	0.00159580327161223	0.127765469807919	Epi
ATAGTTCCACCCACTC-1	0.000388301525030108	3.00755465197707e-05	0.000377292135494389	3.00755466354076e-05	3.00755464409924e-05	3.00755466238341e-05	0.0185163916877836	0.0164532689169682	0.658721830837821	3.00755465275594e-05	0.023085589489332	0.0100394854335863	0.140222	Epi
ATATAAAGCGCTCGTG-1	0.00122497939048869	0.00493564861216468	6.01651578965688e-05	3.00755466581486e-05	3.00755465275718e-05	3.0075546613477e-05	0.0400476397041854	0.0374943958499117	0.677568491303285	3.0075546527561e-05	0.0603514370793409	0.00639033545229029	0.102276037331994	Epi
ATATAAATGTAGCTGC-1	0.0101295563444886	6.13786663950248e-05	6.25366248111279e-05	0.000267304168377613	0.00153483811607198	0.000210297536485558	0.0257410440375563	0.0370063035843135	0.654391050073627	6.13786663827786e-05	0.0634409559017995	0.0009658270934264	0.109429948039796	Epi
ATATAACACGGGCGCA-1	3.00755465399354e-05	3.00755465018698e-05	3.00755465275595e-05	3.00755462373393e-05	3.00755467110994e-05	3.00755463860415e-05	0.0248672087922441	0.049456583593707	0.774829418948861	3.00755465275554e-05	0.022850364134806	0.000766599976153203	0.0912936038941218	Epi
ATATACGCTCGTGACG-1	3.00755463607378e-05	3.00755465210562e-05	0.00140587741934322	3.00755462486901e-05	3.00755464612235e-05	3.00755464774206e-05	0.00929503276989902	0.0123153504416964	0.702114329545103	3.00755465275607e-05	0.0319439802664021	0.0297856429628681	0.117511427851038	Epi
ATATAGAGTATTGGTC-1	0.00100809921230503	3.00755465307651e-05	3.00755465275582e-05	3.00755466734222e-05	3.00755464953239e-05	3.00755466956217e-05	0.00793982732217715	0.0554497143927512	0.603446342803098	3.00755465275597e-05	0.0625279431829488	0.02667382161775	0.190234747012038	Epi
ATATCAACCTACAGAG-1	9.17908244737993e-05	3.00755465562533e-05	3.00755465275632e-05	3.00755464668582e-05	3.00755465577208e-05	3.00755463890344e-05	0.0223408994565079	0.0246723256508991	0.647688892654089	3.00755465275609e-05	0.0339893000930439	0.0216417647927627	0.137055233648513	Epi
ATATCGGTAGGGAGAT-1	0.000210309131559593	3.00755465131966e-05	3.00755465275625e-05	3.65355676816698e-05	3.00755466088788e-05	3.00755465259664e-05	0.00812757652513379	0.0158155473106932	0.676247678018741	3.00755465275607e-05	0.0235048866470705	0.0440557120790736	0.102072020413708	Epi
ATATCGTGCCAGACCC-1	2.10528825343244e-05	2.10528825692935e-05	0.0217963054131254	2.10528824913946e-05	2.10528825492834e-05	0.00048190629937971	0.0421534244697228	0.0213091608320843	0.610047987318151	2.10528825692927e-05	0.0671036896462191	0.0199122924837743	0.138820389750612	Epi
ATATCGTTCCTCGAAC-1	2.10528825994956e-05	2.10528825651904e-05	2.10528825692934e-05	2.10528824903568e-05	2.10528825674073e-05	2.10528824293535e-05	0.027670550025474	0.0543672166224044	0.709705763303959	2.10528825692926e-05	0.0181041206311987	0.0071251406953106	0.155169704321737	Epi
ATATCTCCCTCGTTAA-1	0.00569132526831371	0.00891834188320166	0.00507787190249694	0.000631310254868046	0.00550722130956351	4.29650664890078e-05	0.0620709688458837	0.0857197449964334	0.558557272893664	4.29650664679448e-05	0.0970248282900734	0.000137670689986999	0.120941370165832	Epi
ATATCTTAGGGCCTTC-1	0.00161906163986312	4.29650664677899e-05	0.03380293926845	4.2965066687448e-05	4.29650664590097e-05	4.2965066512224e-05	0.0187357707484869	0.0123500965833983	0.610560986169875	6.55556059018015e-05	0.106700985503358	0.000817869366471407	0.0989425037768779	Epi
ATATGGGATAGCAACT-1	3.00755467510167e-05	3.00755465330093e-05	3.00755465275615e-05	3.0075546696477e-05	3.00755471985872e-05	3.00755458344254e-05	0.0159416971875872	0.0519889366295852	0.676724574548104	3.00755465275614e-05	0.030590906476623	0.000671678947503911	0.182355404782726	Epi
ATATGTCTCCCTAGCC-1	4.29650661878967e-05	0.000216314472076161	4.29650664679453e-05	0.000135498368178865	4.29650664374576e-05	4.29650665673452e-05	0.165562710768542	0.0889647477054701	0.498256712817787	4.29650664679452e-05	0.0310854325381587	4.29650664679445e-05	0.143940737881201	Epi
ATATGTGCACAAACCA-1	0.0204731638985206	6.13786663827774e-05	6.1378666382778e-05	6.13786664604486e-05	0.0025098392237975	6.13786663854904e-05	0.0452825909267174	0.0996337281905266	0.473705778357714	0.0116097697153315	0.131342410256816	0.00137049197772166	0.163689706378022	Epi
ATATTCAGTTAAACCT-1	3.00755464892718e-05	3.00755465263197e-05	0.00150459901872276	3.00755468029668e-05	3.00755464769125e-05	3.00755463464037e-05	0.0730455177941618	0.0144147428282478	0.602494553732472	3.00755465275606e-05	0.0751898986035046	4.67516317379521e-05	0.149287915369861	Epi
ATATTCCACATAGTGA-1	0.00601899393513203	4.29650665401198e-05	4.29650664679448e-05	4.29650663705319e-05	0.00450711206074673	4.29650664878847e-05	0.0343624460471903	0.198752638073194	0.53203791359176	4.29650664679456e-05	0.114124787466398	4.41859893871039e-05	0.0585811721315686	Epi
ATATTCCCACAGGTCA-1	2.10528823389731e-05	2.10528825692954e-05	2.1052882569287e-05	2.10528827446651e-05	2.10528825471071e-05	2.10528823889832e-05	0.0131626809925829	0.0321112291027309	0.703654046036232	2.1052882569306e-05	0.0576321231237539	4.6650082645511e-05	0.114218299055659	Epi
ATATTGCTGTCAAAGT-1	0.00204090013310752	0.00188374704089109	8.76838091182547e-05	0.00986533508861862	0.00127981812938009	8.76838091132818e-05	0.146174309580819	0.148717560914716	0.241270906060039	0.0707244561774313	0.260818730776105	8.76838091182555e-05	0.139159262764129	Epi
ATATTTAACCCTCAAG-1	0.00115483971594052	6.13786663827779e-05	0.00170710674479486	0.00514852224595788	6.13786663970548e-05	0.00132708143032803	0.0303847295171403	0.0888972375616884	0.575990526022246	6.13786663827785e-05	0.105636593935594	6.13786663827787e-05	0.115031958025745	Epi
ATCAAACACTGTTCCA-1	0.0332812997662812	6.13786663827773e-05	0.00023685694770979	0.0094669400488953	6.13786663713435e-05	6.13786663930099e-05	0.0300502628837536	0.317706747264903	0.188006095973134	0.108932878010281	0.234407039776101	6.1378666382779e-05	0.037880149666383	CAF
ATCAAACGAAGGTTTG-1	0.0129813078397602	4.29650664679443e-05	0.0368507992556651	4.29650664288652e-05	0.00119498614855048	0.00311794585063978	0.168415360375181	0.370335766074139	0.264311247446835	0.0476372673435019	0.0879101640580399	4.2965066467945e-05	0.0685059843180239	CAF
ATCAAGATCCCAGGAC-1	0.00616151117759011	6.13786664431264e-05	6.1378666382778e-05	6.13786665892942e-05	6.13786664264703e-05	0.00153252780905689	0.129601440087594	0.0467232522553422	0.582108064927206	6.1378666382775e-05	0.0455845335105049	0.000132124845848641	0.153825172128649	Epi
ATCAATCTGGGCTGCA-1	0.0014425507503339	8.11784891235603e-05	4.2965066467947e-05	4.2965066406411e-05	4.29650664908544e-05	4.29650663693795e-05	0.0100250057936311	0.0191764989554079	0.70248074220685	4.29650664679443e-05	0.0229693677339556	6.25889648826238e-05	0.126417766068452	Epi
ATCAATGCCGTGGCTG-1	3.00755465999976e-05	3.00755465275606e-05	3.00755465275614e-05	3.00755470790385e-05	3.00755465319757e-05	3.00755460078293e-05	0.0279401824571501	0.0499209307608475	0.632582213733639	3.00755465275604e-05	0.0644875042216918	9.1471978045818e-05	0.218761675849839	Epi
ATCACATTAGAATATC-1	0.00899714993898065	4.29650664679295e-05	4.29650664679444e-05	4.29650663784146e-05	4.29650664323806e-05	4.29650664773132e-05	0.0499847157857275	0.0519947104073866	0.540237477916908	4.48751921933448e-05	0.0861549140691263	5.44221061581045e-05	0.204434594512443	Epi
ATCACGTGCTAATTAA-1	3.00755461932146e-05	3.00755465204802e-05	3.00755465275714e-05	3.00755465275403e-05	3.00755464944036e-05	3.00755468173433e-05	0.10627743811717	0.00924817595283146	0.547868698835266	3.00755465275616e-05	0.0874172652548129	0.0289603347105366	0.178362044942231	Epi
ATCACTTCATCCTCGC-1	3.00755466419768e-05	3.00755465275702e-05	3.00755465275622e-05	3.00755464318634e-05	3.00755464973528e-05	3.00755469047238e-05	0.00297464295999996	0.000939022673587523	0.743701840364627	3.00755465275628e-05	0.0204268916121267	8.24863961949967e-05	0.148758986167249	Epi
ATCAGACGGCACGCCG-1	9.77506326042042e-05	3.00755466138855e-05	3.0075546527559e-05	3.00755465418456e-05	3.00755467316429e-05	3.00755468167969e-05	0.0217109992170065	0.0208480460411183	0.645210774700372	3.00755465275661e-05	0.0504431333418351	0.0097183413060584	0.17044848175107	Epi
ATCAGCCTCATGCTGC-1	0.00327281695569102	4.29650664924885e-05	4.29650664679457e-05	4.29650663624322e-05	4.29650663862062e-05	4.29650664597421e-05	0.0162979461258328	0.0443525066361905	0.705074189110623	4.29650664679428e-05	0.0442141719690915	9.16466799237502e-05	0.120679097117393	Epi
ATCAGCTCGTCCACTA-1	0.0505081394995064	0.00458858093691548	0.0596444864411422	0.000178946549205783	0.0263987190354882	0.00680639677826727	0.0834407800612566	0.0938755850429609	0.222039342902665	0.193300744268325	0.111772051569127	0.000178946549220928	0.0969792266625356	Epi
ATCAGGTCGCCATTGC-1	0.0123326459062304	4.29650664679436e-05	4.29650664679456e-05	4.29650665180827e-05	4.29650664678528e-05	4.29650664163742e-05	0.0693277567096052	0.129132445548624	0.495655053657498	4.29650664679443e-05	0.112650566028789	7.25971612761473e-05	0.115334960964546	Epi
ATCAGTAGGCAGGGAT-1	0.0028063451589851	4.29650664761766e-05	0.0148602765843963	0.00215442279268469	4.29650664764352e-05	4.29650665514256e-05	0.0742437159638777	0.143593208039805	0.548457201938766	4.2965066467946e-05	0.0722777021162742	7.36391444162796e-05	0.105244003961332	Epi
ATCATAGCCCTATGTA-1	2.10528825572933e-05	2.10528825585822e-05	2.10528825692922e-05	2.10528830493212e-05	2.10528826235468e-05	2.10528825183261e-05	0.00877820101839561	0.0106322677373117	0.767271373637891	2.10528825692924e-05	0.0219271676161549	0.00987845221949081	0.0903101546202967	Epi
ATCATCCAATATTTGT-1	0.00254655671022111	4.29650664679492e-05	0.0358719246330444	4.2965066492344e-05	4.29650664225786e-05	4.29650664421353e-05	0.00605393867707593	0.0184391998964543	0.609252008837542	0.0233188725490968	0.107327495136933	4.62461372235624e-05	0.118304322867671	Epi
ATCATCTGCCCAGTGT-1	3.00755462610071e-05	3.00755465278914e-05	3.00755465275622e-05	3.00755466808656e-05	6.13695047642104e-05	3.00755464167633e-05	0.050742178212753	0.0442429583475086	0.647500800451526	3.00755465275571e-05	0.0578279275647544	5.22266731289799e-05	0.136961351370698	Epi
ATCCAACGCAGTCATA-1	3.08049738349396e-05	3.00755465275915e-05	3.00755465275617e-05	3.00755463071993e-05	3.00755464614027e-05	3.00755461514358e-05	0.0145899947968659	0.0511563465054191	0.580630646320624	3.00755465275604e-05	0.12907431975111	3.82653811680048e-05	0.156503430659209	Epi
ATCCAATGGAGGGTCC-1	3.00755469287583e-05	3.00755465292423e-05	0.00264165999943887	3.00755467221513e-05	3.00755464553468e-05	3.00755465987539e-05	0.0115726000235566	0.0120159956629649	0.659020117614129	3.00755465275618e-05	0.0563710683739832	6.40486693470246e-05	0.147842076012816	Epi
ATCCACATCGACAGAA-1	0.00502233235069307	4.29650664679448e-05	4.29650664679438e-05	0.00306724061602356	0.0184957438209736	0.00777033267076551	0.0590434407220782	0.0511019920008314	0.560240088554531	0.00725418155428606	0.0655780130038944	9.89171223591479e-05	0.13775137120736	Epi
ATCCACGCTAAATGTT-1	0.00427420487963142	4.29650664679407e-05	0.0148201624044956	4.29650666508965e-05	4.29650664144463e-05	4.29650664842089e-05	0.153400120542503	0.0783531386717355	0.489085546451941	0.0214220269811252	0.068142042748493	5.34826669616539e-05	0.122811635106785	Epi
ATCCACTTTCAGACTA-1	0.0171953657946871	0.00649775055296363	4.2965066467946e-05	0.00156418702516885	4.29650664665438e-05	4.29650664330899e-05	0.0534097756462992	0.102699242495212	0.516622130550546	4.2965066467946e-05	0.14403141006716	0.0037572525131917	0.0936199973364889	Epi
ATCCAGGATTCGTGAA-1	0.000509454786815308	4.29650664671036e-05	0.00246569168554436	4.2965066974675e-05	4.29650664039937e-05	4.29650663164561e-05	0.0161530198747871	0.0696320586612013	0.593114709494783	4.29650664679448e-05	0.088506170192277	5.48334774982177e-05	0.129936952081883	Epi
ATCCCATCCACAGCGC-1	3.33178621799757e-05	3.00755465765539e-05	3.00755465275613e-05	3.00755466135284e-05	3.0075546584401e-05	3.00755465598287e-05	0.00219869047856944	0.0623830589011737	0.638146452771931	3.00755465275653e-05	0.0663926753674607	9.40284468606746e-05	0.218956337934317	Epi
ATCCCATTTCCGTGGG-1	3.00755467639589e-05	3.00755464864226e-05	0.000401503307151105	3.00755466960884e-05	3.00755467339307e-05	3.00755463679451e-05	0.116369230180768	0.0919597928501853	0.58248645136476	3.00755465275656e-05	0.0257621624412016	0.000113191109926031	0.170911746363918	Epi
ATCCTACCTAAGCTCT-1	3.00755461580524e-05	3.00755465275896e-05	0.024306159172115	3.00755469738782e-05	3.0075546621781e-05	3.00755463052767e-05	0.039597644181551	0.029274440088097	0.61194767300682	3.26555365638245e-05	0.0804745780476071	4.29572381475955e-05	0.13917623544088	Epi
ATCCTGAATCGCTGCG-1	3.00755465184761e-05	3.0075546525384e-05	0.00239608188289874	3.0075546716633e-05	3.00755467748415e-05	3.00755462969593e-05	0.0241627725629208	0.0214536937580289	0.645128952412862	3.00755465275621e-05	0.0717646076737918	0.00362336958924628	0.143298677541216	Epi
ATCCTGCGTGGAATGG-1	0.000544501924928994	8.7683809118015e-05	0.0115716923768002	0.00533045177239057	8.7683809126277e-05	8.76838092222459e-05	0.0106233720810132	0.0915970064986088	0.511623518826514	0.00191585479556448	0.0886417655024147	9.50926703940958e-05	0.169826008528036	Epi
ATCCTGCTGCAGATAG-1	0.000353233853534991	3.00755465357585e-05	0.00294451044226048	3.00755461010726e-05	3.00755464740692e-05	0.000218452985445537	0.0181775078996514	0.0790528017042095	0.581311788873467	3.00755465275608e-05	0.0605678134069033	0.0419137006890726	0.139413697055362	Epi
ATCGACCCAATACAGA-1	0.00297708483303068	3.00755465275726e-05	0.00852885681227668	3.00755462952424e-05	3.0075546532624e-05	3.00755465812793e-05	0.0247372307349774	0.0590268614609276	0.594408904293676	0.0256949827604039	0.102517841982985	0.0150460433620072	0.11593843114294	Epi
ATCGACTCTTTCCGTT-1	3.00755447875095e-05	3.00755465159962e-05	3.00755465275616e-05	3.00755476127576e-05	3.00755465442917e-05	3.00755468207095e-05	0.0623836447559793	0.0686548841103618	0.592932347491348	3.36856570161259e-05	0.0710665356461458	4.37059697464147e-05	0.166219689493819	Epi
ATCGCACGATTGTTCA-1	0.000146560684085679	2.10528825694554e-05	0.0128333551976434	0.000107377112034589	2.10528825178923e-05	2.10528824104972e-05	0.0120893674854742	0.0107562317305002	0.626717415495809	0.00598975263099445	0.0548042973794375	0.0482520824759052	0.17593224834105	Epi
ATCGCACGCCGGGAGA-1	3.00755465427324e-05	3.007554652753e-05	0.00246369615327177	3.00755452006471e-05	3.00755463804105e-05	3.00755462364692e-05	0.0100779891388779	0.013662035343665	0.665126255308038	3.00755465275584e-05	0.0505175892213044	0.0192642337795349	0.162960902116997	Epi
ATCGCCAGTCAACATT-1	0.00950519921421845	6.13786663831916e-05	6.13786663827787e-05	0.00278610119872696	6.1378666361001e-05	6.13786664303433e-05	0.0411403824765385	0.0816392326604856	0.543573646068228	6.1378666382778e-05	0.0986363410693892	9.11731853213847e-05	0.128861969920646	Epi
ATCGCTGCGTGCAGCA-1	0.00594953215206511	4.29650664677749e-05	4.29650664679449e-05	0.00339133960391167	4.29650664825072e-05	4.29650664233545e-05	0.0890659791961726	0.150471891322212	0.501731717938816	0.0384927643947685	0.0915933728128962	6.13982055776804e-05	0.096776440814266	Epi
ATCGGAGACAGACGGC-1	0.0105651592333916	6.13786663827784e-05	0.0139880694192719	6.13786664719699e-05	0.00287593873779854	6.13786663487987e-05	0.0303595538170269	0.0717146881369062	0.511554759954664	0.0102025083531117	0.127970246051652	7.18134241936975e-05	0.145017351248914	Epi
ATCGGCAAGCAGTCCA-1	0.00726751264240448	4.29650664679449e-05	4.29650664679467e-05	0.0049358455426751	0.00777861672253541	4.29650664560994e-05	0.0491780604983365	0.0971540116962709	0.517718325979983	4.29650664679502e-05	0.0982032034342764	0.00951620919009261	0.122621201936445	Epi
ATCGTCCAATCGAGTC-1	4.29650672966429e-05	4.29650664748577e-05	0.00859099781377123	4.29650652144328e-05	4.29650668881625e-05	4.29650669633807e-05	0.0467991171265579	0.0674976190612939	0.435865670861843	0.0576896815009204	0.246721196003388	6.81158312883557e-05	0.111044602756933	Epi
ATCGTGGAAAGTCTGG-1	4.2965069008425e-05	4.29650663559588e-05	4.29650664679433e-05	4.29650667699865e-05	4.29650666986045e-05	4.29650659307037e-05	0.038273866064234	0.0950767792979389	0.538752314747087	4.29650664679388e-05	0.11279134768805	0.0219750817272793	0.176533752066315	Epi
ATCGTTAGCTAGCGGA-1	2.10528822255296e-05	2.10528825729572e-05	0.000112842068345838	2.1052882159804e-05	2.10528826661086e-05	2.10528826121309e-05	0.00945359357278048	0.0392652373256498	0.700207207263024	2.10528825692932e-05	0.0264972629297702	0.0216304027533643	0.121095565966874	Epi
ATCGTTCACTTTCGCC-1	0.0093865307303634	6.13786663827785e-05	6.13786663827774e-05	6.13786664741086e-05	6.13786663778745e-05	0.00321640855865799	0.116791768086196	0.189278770010589	0.395944386949788	6.1378666382779e-05	0.103609729944003	7.61911509426874e-05	0.152241272127237	Epi
ATCTAATATCCTACGG-1	0.00145983533911648	0.000106910932817582	0.0125620714029726	3.00755467727302e-05	3.00755465875833e-05	3.00755465979941e-05	0.0393712507156336	0.0323694544615225	0.692413665235223	3.12155890147792e-05	0.0805817998503447	5.45319085915541e-05	0.0885257061331935	Epi
ATCTACCATCTGCTCC-1	3.0075546501581e-05	3.00755465275614e-05	3.00755465275602e-05	3.00755465080079e-05	3.00755465197924e-05	3.00755464629936e-05	0.027830676661523	0.096224430550591	0.675558778839354	3.0075546527561e-05	0.0394457509486793	0.00482198789320899	0.115397553442312	Epi
ATCTAGCTTGTGAGGG-1	2.10528824125097e-05	2.10528825689209e-05	2.10528825692926e-05	2.10528823228969e-05	2.10528825668346e-05	2.10528826863032e-05	0.00724440137614949	0.01392889053355	0.723522035897094	2.10528825692929e-05	0.0218890895466973	0.029120030958032	0.146751627433883	Epi
ATCTCATAAACCTACC-1	0.00139103081749444	3.00755465275523e-05	3.00755465275609e-05	3.00755466068389e-05	0.00450287898334389	3.00755465277853e-05	0.0629626203778702	0.0407982222270249	0.565365765724793	0.00323084994936497	0.076031376584718	0.00294771237692681	0.16804666148363	Epi
ATCTCCCACGGAATAT-1	2.10528826788682e-05	2.10528825693306e-05	2.1052882569293e-05	2.10528829062661e-05	2.10528826540553e-05	2.10528825354427e-05	0.0213579711224476	0.0343486437638364	0.700101317102604	2.10528825692934e-05	0.0379170493883387	0.0213752485578365	0.139245476977096	Epi
ATCTCCCTGCAATCTA-1	0.0035831997333178	4.29650664958215e-05	4.29650664679455e-05	8.45341458661267e-05	4.29650664258437e-05	4.29650664328794e-05	0.0480353740706719	0.0485744342335603	0.489451854417803	0.0814691423717564	0.131065941828338	4.3269692413103e-05	0.182177453211666	Epi
ATCTCGTGAGCGAAAC-1	0.0374359929127699	8.76838091182532e-05	0.0335023075376513	0.00647080820665316	0.0074225015432014	0.00456403895345279	0.0387563741856304	0.12884555309455	0.411462158471597	0.0277036837944715	0.129081396812786	9.93637427403351e-05	0.107951876009518	Epi
ATCTGACATGGAAGGA-1	4.29650661724593e-05	4.29650664649968e-05	4.29650664679492e-05	4.29650654435476e-05	4.2965066251244e-05	4.29650667038423e-05	0.0489961697890688	0.0592837413387991	0.581806332669667	4.29650664679446e-05	0.0153686844345917	0.0453966393839616	0.22978647215676	Epi
ATCTGATAGTGTCTTA-1	0.00134201970756883	4.29650664559018e-05	4.29650664679454e-05	4.29650659079111e-05	4.29650664054247e-05	0.00110704761090208	0.0518651053949754	0.0890896151098219	0.523594201796166	0.0158224697236531	0.16161944984196	0.0123745241528954	0.128182241269608	Epi
ATCTGCACCTCTGCGA-1	3.00755464760554e-05	3.00755464815945e-05	3.00755465276175e-05	3.00755465986932e-05	3.00755465445096e-05	3.00755465851644e-05	0.00977804548221105	0.00806070460376828	0.672768412754442	3.00755465275604e-05	0.0194232292613257	0.0627820891633451	0.121615406365395	Epi
ATCTGCTGTTATCGCC-1	4.29650665766036e-05	0.000107456451520759	4.29650664679452e-05	4.29650659788041e-05	4.29650664530252e-05	4.29650676163997e-05	0.0092259634382135	0.009186293875013	0.691349799806045	4.29650664679435e-05	0.0185599994285647	0.0324756810910663	0.209900849682478	Epi
ATCTGGGCTGTTCTTG-1	0.00514132988940921	4.2965066461378e-05	0.00271033780520943	4.29650665259638e-05	4.29650664271318e-05	0.00139699958561994	0.0401397951251344	0.0533420106772892	0.61952461782684	0.00359364139066968	0.0828111136184789	5.23414411707296e-05	0.136848365453549	Epi
ATCTGGTTAAGACTGT-1	0.00146872609062143	3.00755465275501e-05	3.0075546527564e-05	3.00755464355359e-05	3.00755465376895e-05	3.00755465799606e-05	0.0177455803594785	0.0279677098445897	0.743899838916166	3.02451112517062e-05	0.0362786316015654	7.83533112762749e-05	0.103649139737279	Epi
ATCTGTAATTGTACCC-1	0.00540279064893097	3.00755465275604e-05	3.00755465275554e-05	3.00755464888426e-05	3.00755465277866e-05	3.00755465950405e-05	0.029483561496054	0.0471937744153081	0.665993888487407	3.00755465275557e-05	0.0480581323696868	7.80093848706443e-05	0.167568802735572	Epi
ATCTTAGGGCATTAAT-1	6.13786663349822e-05	6.1378667794873e-05	6.13786663836173e-05	6.1378662070622e-05	6.1378670997847e-05	6.13786665962654e-05	0.00510643629066043	0.11917480843585	0.58583806803585	6.13786663827359e-05	0.0222655817992319	0.040454157046093	0.204524539907199	Epi
ATCTTATCGCACACCC-1	2.10528827427998e-05	2.10528826224393e-05	2.10528825692922e-05	2.10528826128019e-05	2.1052882567423e-05	2.1052882533027e-05	2.10528825692931e-05	0.0112039655805629	0.831010335807898	2.10528825692903e-05	0.0210425385081561	0.0125635934310215	0.0572367139525508	Epi
ATCTTGACCTGCAACG-1	4.29650665802448e-05	4.2965066637137e-05	4.2965066467944e-05	4.29650670077397e-05	4.29650665254257e-05	4.29650662633199e-05	0.0709101826847758	0.078123057827973	0.533479722104975	0.00228450367952145	0.133775148813857	5.14080985710104e-05	0.146462322700815	Epi
ATCTTGACTTGTCCAA-1	2.10528825151761e-05	2.10528825704426e-05	0.00606193821650464	2.10528826062846e-05	2.1052882556855e-05	2.10528828108418e-05	0.00609871696444899	0.0221750403833758	0.646344642064935	2.10528825692943e-05	0.020126719785049	0.0456557304292567	0.0958069047561246	Epi
ATCTTTCGTATAACCA-1	0.00667201804514092	4.29650664679443e-05	0.00732393630846878	4.29650663444437e-05	4.29650664813742e-05	0.000767517122233834	0.0530693626285592	0.127936369418016	0.59907076425874	4.29650664679457e-05	0.0567307563757363	5.56684918091063e-05	0.0827928980571243	Epi
ATGAAGCCAAGGAGCC-1	0.00110627119642673	3.00755465219881e-05	3.00755465275624e-05	3.00755465269627e-05	3.00755465719463e-05	3.00755466617875e-05	0.00327881722161791	0.0108740725820494	0.746462161661007	3.00755465275618e-05	0.0399073977824559	0.000127732419077261	0.132175547593939	Epi
ATGACGCCGGCTCTAA-1	0.00632669479303582	4.29650664671895e-05	4.29650664679447e-05	4.2965066481715e-05	4.29650664722557e-05	4.29650665075916e-05	0.0108171285413033	0.050418647994074	0.681667709760999	4.29650664679451e-05	0.0541624805438357	8.91595640708504e-05	0.165021883358618	Epi
ATGACGCGTTCTATCC-1	3.00755463571514e-05	3.0075546527655e-05	0.00136564466225742	3.00755476397054e-05	3.00755465214625e-05	3.00755467857371e-05	0.0204403959041706	0.0458540332807246	0.633753898054712	3.00755465275601e-05	0.0345460831881907	7.60755118948379e-05	0.171827573440866	Epi
ATGACTATCAGCTGTG-1	8.76838115956104e-05	8.7683809119575e-05	8.7683809118255e-05	8.76838125110723e-05	8.76838081466738e-05	8.76838108183943e-05	0.050628496637668	0.108704367008211	0.598306194752387	8.76838091182789e-05	0.015155549699914	0.0403923255993591	0.185511242980533	Epi
ATGACTATGCGACATT-1	0.0138905787671452	4.29650663233568e-05	4.29650664679448e-05	4.29650663332928e-05	4.29650664779102e-05	0.00439089346765402	0.0254129843881362	0.33505659981726	0.383599967152683	0.0133872800290546	0.157380848062167	5.10177142925421e-05	0.0646689337707456	Epi
ATGAGGAGTGTTAATC-1	0.00152115410185157	6.13786663829416e-05	0.0130837566531193	6.13786662732913e-05	0.000876444334487472	6.13786662909257e-05	0.0110922689313064	0.0725513074213291	0.571188226681369	0.0179884353883596	0.136274076326762	6.27713536376223e-05	0.150910576080417	Epi
ATGATCGGGAATAGAC-1	0.00260196538677362	4.29650664679553e-05	4.2965066467944e-05	4.29650664442148e-05	4.29650664304278e-05	4.29650663984956e-05	0.0233254125780113	0.00905277348231722	0.695403695316127	0.000612251656121108	0.0529513383538924	4.97657266975537e-05	0.128422507532466	Epi
ATGATGCAATGGTACA-1	3.00755465274532e-05	3.0075546524567e-05	3.00755465275602e-05	3.00755466891547e-05	3.00755465467241e-05	3.0075546200033e-05	0.0566971069474965	0.0311401496058677	0.583878365088353	3.00755465275615e-05	0.0782529047548111	3.47401323294764e-05	0.166167372802155	Epi
ATGCACGCGCTGTTCA-1	4.29650665414449e-05	4.29650662867178e-05	4.29650664679437e-05	4.29650680123165e-05	4.29650655621252e-05	4.29650666092112e-05	0.0196883434280124	0.0913677986204072	0.581319540995056	4.29650664679448e-05	0.0936281998072491	0.0102963270549369	0.216969058612169	Epi
ATGCACTACCGCATTG-1	0.025564129598103	6.13786663827772e-05	0.00131584876663176	6.13786663432088e-05	6.13786663934428e-05	0.000993484427180134	0.0693410708248321	0.131364590541761	0.467597362500533	0.0206680751574172	0.121579848251601	7.67261996854159e-05	0.113755682165339	Epi
ATGCATGATCCAGGAT-1	4.29650664462983e-05	4.29650664392471e-05	4.29650664679439e-05	4.29650645212985e-05	4.29650663919904e-05	4.29650667104022e-05	0.0101742927628692	0.0265298606930724	0.670035488115443	4.29650664679485e-05	0.0604756192468066	7.89669347720981e-05	0.1737747170775	Epi
ATGCATTCCGTGATGG-1	0.0020997436483811	3.00755465275621e-05	0.00504150997094394	3.00755462815954e-05	3.00755464612024e-05	3.00755463858696e-05	0.0247859947144432	0.0239195090837575	0.642002568614155	3.00755465275603e-05	0.0652305735593952	0.0042948943662075	0.153359143128935	Epi
ATGCCAATCGCTCTGC-1	0.00924122208317131	0.00406017750170223	8.76838091182557e-05	0.00123289412096395	8.76838091378081e-05	8.76838089471005e-05	0.0562347424153328	0.112097757032055	0.452518859721024	0.00052206871123982	0.11502175953176	9.40984282688767e-05	0.128386702272899	Epi
ATGCCATTTGCGACCA-1	0.0289731637368922	6.13786663827772e-05	6.13786663827772e-05	6.13786663071123e-05	6.13786663785808e-05	6.13786664082075e-05	0.188828036885094	0.189067544401127	0.345783861560237	0.0527122227205327	0.072468211490894	7.62553707310352e-05	0.0789271176278217	Epi
ATGCCGGTCTTGCATA-1	3.00755471330812e-05	3.00755465295222e-05	3.00755465275634e-05	3.00755467225797e-05	3.00755465616221e-05	3.00755468079489e-05	0.0105252597577811	0.0112142583118421	0.668532473382022	3.00755465275605e-05	0.0791386611538787	0.022979168555511	0.135274421895187	Epi
ATGCCGGTTGATGGGA-1	0.0131928051228644	3.00755465275537e-05	0.00970730868937873	3.00755465253962e-05	3.00755465281092e-05	3.00755465195245e-05	0.0696886839501446	0.0674678344016519	0.600511622239362	0.00912812367986253	0.0861157780272732	6.34738197295153e-05	0.0824078102131829	Epi
ATGCGACAATTGGTCC-1	0.00441185729317744	6.13786663825428e-05	0.00532083296815222	6.13786662871309e-05	6.13786664422968e-05	0.000661672646096612	0.046686891765192	0.091238519774863	0.550265248632823	6.13786663827789e-05	0.0780983753771033	0.00656931965590043	0.14183309620825	Epi
ATGCGACAGTCCCATT-1	0.00187001608818228	3.00755465328493e-05	0.0119144920088186	3.00755465085463e-05	3.0075546567027e-05	3.00755465660534e-05	0.0565656560073586	0.0238017481603665	0.582846703587531	0.0113289850369738	0.0789705449420218	6.92722492755569e-05	0.139104219542151	Epi
ATGCGAGTCCCACCAC-1	0.0427333402390884	8.76838091187892e-05	0.00789172578882319	0.0284564075479398	8.76838091205213e-05	8.76838091287317e-05	0.15474964925878	0.290752072743743	0.164051361637187	0.0487437717297039	0.121629406954903	0.0062894630803347	0.0531262909823341	CAF
ATGCTCAGTGTTGCAT-1	0.00169388114723845	0.000193859644414486	4.7845260907014e-05	4.29650664624622e-05	4.2965066512803e-05	4.29650665218585e-05	0.0190033871053151	0.055659917974549	0.365953833272993	0.0280347573278544	0.331471456552755	0.0165901656439069	0.175344153954054	Epi
ATGCTCTGGCGCGGTA-1	0.0102093407633885	4.2965066467945e-05	4.29650664679436e-05	0.00514084553770042	4.29650664927245e-05	4.29650664634431e-05	0.0647522517971344	0.0726820564293987	0.606259173065382	4.2965066467946e-05	0.0704939867471677	0.00356708280822702	0.101470094019062	Epi
ATGGAAATTTAAGGAG-1	0.0103778705804144	0.0214825622423118	0.234713088978543	4.29650665797969e-05	4.29650664609495e-05	4.29650658663677e-05	0.0833370187593065	0.0648696316583314	0.082507739427098	0.308109801341328	0.0767204418197209	0.00529654389212074	0.0653586486429256	Epi
ATGGAACAGAATAAAC-1	0.00622810157219631	3.00755465275757e-05	3.00755465275687e-05	3.00755465425992e-05	3.00755465213686e-05	3.00755465360156e-05	0.0592786132004802	0.0950456175315836	0.555974453605017	3.00755465275638e-05	0.0983887513921634	5.42549917963077e-05	0.14079153820131	Epi
ATGGAGCAGGCCGTGA-1	0.0015108082746432	0.00209563072907559	0.00560628950265159	4.29650663739349e-05	4.29650664706417e-05	4.29650664841721e-05	0.0247390486856574	0.238803250716149	0.453082250719139	0.0331459303507433	0.0863479824345001	0.00166747741918411	0.147658125910725	Epi
ATGGATCCGGCGTCCG-1	0.00275069470507808	4.29650664391389e-05	4.29650664679474e-05	4.29650665756423e-05	0.000808639962220196	0.00151451310234199	0.0523293942028914	0.0264196496366077	0.503823465087999	0.0274414802176225	0.102505706126158	0.0314248276357487	0.166420416323171	Epi
ATGGATTGACCAAACG-1	4.29650665349779e-05	4.29650664677695e-05	4.29650664679449e-05	4.29650660500159e-05	4.29650664162697e-05	4.29650664258803e-05	0.01256675353026	0.00947982399087326	0.71959748548529	4.29650664679426e-05	0.0479795762042526	9.23611570631789e-05	0.125590005233419	Epi
ATGGCAGCATTACGAT-1	2.10528827486486e-05	2.10528825775833e-05	2.10528825692937e-05	2.10528823583528e-05	2.1052882599764e-05	2.10528825390916e-05	2.24384534794211e-05	0.0964891529683223	0.679545570194434	2.10528825693042e-05	0.0755167979877756	8.76371747041228e-05	0.124384310268986	Epi
ATGGCTGGAAATGGCC-1	0.00723087764417442	0.00429016181643718	4.29650664679449e-05	4.29650664791871e-05	4.29650664924176e-05	0.0011575445614022	0.0990455916926947	0.212496122710325	0.425620166218797	4.84105132131243e-05	0.0984142031590326	0.0022766133209171	0.131558620554499	Epi
ATGGGAACGGAAGCGG-1	3.00755466010974e-05	3.00755464535419e-05	3.00755465275615e-05	3.00755464682061e-05	0.00531973981205975	3.00755465488211e-05	0.0404771659019034	0.095224705327598	0.610410299546862	3.00755465275609e-05	0.106172318276151	8.35720231584565e-05	0.0946914559434986	Epi
ATGGGACCTGCTGAAC-1	3.00755463614428e-05	3.007554652569e-05	3.00755465275636e-05	3.00755468678211e-05	0.000312236010006575	3.00755465920602e-05	0.00551525791365702	0.0581214813218817	0.67049716552383	3.00755465275611e-05	0.0189715192616937	0.0384551650941472	0.184186854137746	Epi
ATGGGCCTCGGCCTCT-1	0.0115030778478464	6.13786664814226e-05	0.0262097732923055	6.13786663517055e-05	6.13786664149668e-05	0.000424594750617532	0.0321613686624386	0.183296903641601	0.38379370038356	0.0721086369995635	0.164960102631022	7.43688471757105e-05	0.0925747009509132	Epi
ATGGGTGTATACCTCC-1	3.0075546891768e-05	3.0075546680795e-05	3.00755465275613e-05	3.00755461487425e-05	3.00755464392524e-05	3.00755464748635e-05	0.00187458713127186	0.111983907335359	0.594952000508817	3.00755465275557e-05	0.0637275975741217	0.000589834738471795	0.177672259958358	Epi
ATGGTATTTACTGATT-1	4.296506633534e-05	4.29650663109031e-05	4.29650664679451e-05	4.29650643880491e-05	4.29650665464263e-05	4.29650657613512e-05	0.00175584889443863	0.122686130476283	0.630283664822613	4.29650664679385e-05	0.0274899045582242	0.0146004301402413	0.173444550039649	Epi
ATGGTCGCGTGGTTTC-1	0.0102067781827339	4.29650664679451e-05	0.0277687322805756	0.00055989878731579	4.29650664912752e-05	4.29650664894323e-05	0.0490402660974563	0.108907416589386	0.552866602694793	0.00369712161222404	0.0538328169442599	6.99613791248644e-05	0.112742136333547	Epi
ATGGTGCTCAAAGCCA-1	3.00755465260083e-05	3.00755465250604e-05	3.00755465275632e-05	3.00755469775782e-05	3.00755466116359e-05	3.00755469722986e-05	0.0187241236411819	0.00906159249064124	0.691257707224368	3.0075546527562e-05	0.0419390156758502	0.0108359422890104	0.135740495511968	Epi
ATGGTTACGAAACATG-1	0.0181992543575131	0.00772614986369854	0.000112092626383251	6.13786664443007e-05	6.1378666361598e-05	6.13786663884624e-05	0.0595442021330127	0.119260272946948	0.430809785697536	6.1378666382778e-05	0.134361181752904	0.0103327921259925	0.156340720311807	Epi
ATGTAAGGCTGCTCTT-1	0.000375283752653979	4.29650664778587e-05	4.29650664679454e-05	4.29650660313341e-05	4.29650662917482e-05	4.29650664126018e-05	0.0113014580423503	0.0189684784411286	0.661845563427139	4.2965066467942e-05	0.0259293098729331	5.41625707708947e-05	0.119080918934044	Epi
ATGTACATGCGGTGAG-1	3.00755466906464e-05	3.00755465380299e-05	3.00755465275617e-05	3.00755468445477e-05	3.00755460214446e-05	3.00755469075841e-05	0.0199364205697389	0.0141033356479202	0.744286899198356	3.0075546527563e-05	0.0227151726487369	0.0112911991661267	0.115035512854164	Epi
ATGTACGATGACGTCG-1	3.00755462537177e-05	3.00755465312802e-05	3.00755465275614e-05	0.000623235278876115	3.00755465731865e-05	3.00755466173817e-05	0.312541387754968	0.0881048356396881	0.426990194472441	0.00609686992636253	0.0544796531114592	0.0145759402000211	0.0849809002027194	Epi
ATGTAGCGCGCGTAGG-1	3.00755464702586e-05	3.00755464860599e-05	3.00755465275607e-05	3.00755464943772e-05	3.0075546436552e-05	3.00755465839369e-05	0.0320280747142686	0.0951070079640495	0.62114948937669	3.00755465275673e-05	0.03528854920718	0.031099993500773	0.141505538757619	Epi
ATGTGAAAGCCTAATG-1	0.0182382759134129	6.13786663827799e-05	0.0114477976038557	0.00208893189394655	6.13786663655424e-05	6.13786663638214e-05	0.0680868056359729	0.061859413630256	0.55174597666989	6.13786663827728e-05	0.10924333429597	8.48915497490389e-05	0.13930965655098	Epi
ATGTGCATCCGACGCA-1	3.00755464606582e-05	3.00755465237639e-05	3.00755465275615e-05	3.00755459369709e-05	3.00755465884397e-05	3.00755468784897e-05	0.0219842062308084	0.0119992528633757	0.705164597356909	0.00640820534657977	0.0500494472156705	8.37500137618481e-05	0.142133694490095	Epi
ATGTGGACATCTTGAT-1	0.00416972130807607	0.00527958048028163	0.00991976440703849	0.0014334421355244	4.29650664782057e-05	0.000179489726828862	0.01934186463052	0.0980264303521024	0.634425872933497	0.0101854089048842	0.0825145092375304	8.05672222951698e-05	0.0972549987936209	Epi
ATGTGTAGTTTAGTCA-1	0.00098102093137795	3.00755465331805e-05	3.00755465275633e-05	3.00755465716418e-05	3.00755465880385e-05	3.007554659957e-05	0.0210837229414516	0.0275610924066969	0.71992447378107	3.00755465275581e-05	0.0564596797472862	0.00517362397440375	0.117960025886199	Epi
ATGTTACGAGCAATAC-1	0.0092429901929469	4.29650664679453e-05	0.00179070704516433	4.29650663430878e-05	4.29650665145417e-05	0.00182060042280341	0.0616918517874973	0.363485	0.237320254845172	0.0976935430019739	0.167579524056405	4.29650664679449e-05	0.0905861958040125	CAF
ATGTTCGTCGACCCAC-1	0.021186003109872	7.84739682946183e-05	0.000972327046997773	0.00150887962891249	6.13786661637864e-05	0.0111823852840963	0.106802106906569	0.362680944524176	0.277014809481088	0.0245545228553674	0.107485180071962	6.13786663827787e-05	0.0754519880480145	CAF
ATGTTGATTAGAGACT-1	0.000378215670495968	3.00755465274357e-05	0.00463918745733075	3.00755466750986e-05	3.0075546488982e-05	3.00755462402598e-05	0.00481204106808595	0.087767292482016	0.693704729891381	0.000416565970283987	0.0313829957381075	0.002844181784474	0.12442020982056	Epi
ATGTTGTAGTCTGTTT-1	2.10528825831866e-05	0.000637468594704185	2.10528825692938e-05	2.10528825939154e-05	2.10528825656985e-05	2.10528827031528e-05	0.0510149970701963	0.0450366698631493	0.598302878838091	2.10528825692836e-05	0.0241087636042308	0.028677321714912	0.200944233480641	Epi
ATGTTTGTAAGATCAT-1	0.0098767173451052	3.00755465275615e-05	3.00755465275603e-05	3.00755465598939e-05	3.00755465275624e-05	3.00755465810264e-05	0.0571581866973811	0.0899223530909363	0.579597314513381	0.000162275491171289	0.0697956444628518	7.25420533469049e-05	0.0858965295752668	Epi
ATTAAACATGCGGACC-1	0.000265397378284775	3.00755465274503e-05	0.0239554432929048	3.00755464852502e-05	3.00755466241735e-05	3.0075546440952e-05	0.0259807229306443	0.030087900432764	0.608503751431771	0.0174938592710519	0.109968724258582	3.24255261175419e-05	0.0990374115472304	Epi
ATTAATACTACGCGGG-1	3.00755467851307e-05	3.00755465272988e-05	3.00755465275614e-05	3.00755470095106e-05	3.00755466387187e-05	3.00755468090757e-05	3.00755465275613e-05	0.00779593843777262	0.691560124521891	3.00755465275627e-05	0.031363054539698	0.0111237323143659	0.186132624054239	Epi
ATTAATGAACCAGTCG-1	3.00755466103303e-05	0.0202620592210019	3.00755465275633e-05	3.00755465605071e-05	3.00755465950584e-05	3.00755465849455e-05	0.0179910096491328	0.0770277019634504	0.558032489571456	3.00755465275564e-05	0.115745673798184	6.08666810689197e-05	0.14568834236105	Epi
ATTAATTCGGTCACTC-1	0.000798910478090903	2.10528825692909e-05	0.010157281918346	2.10528825057875e-05	2.10528826484313e-05	2.10528825623704e-05	0.0125176629652536	0.0136119999086185	0.58733962915792	2.10528825692949e-05	0.0622760067984289	0.0331117766627305	0.178426948532543	Epi
ATTACAACTACCGGCC-1	0.00781654509915038	0.0020470575322694	0.00616681357682965	0.000168286894340255	6.13786663774077e-05	6.13786663195687e-05	0.0528008185179281	0.210106114164318	0.380106011629317	6.13786663827789e-05	0.164858058452121	7.11229396874717e-05	0.142045485476508	Epi
ATTACATGTCAGTCTT-1	0.0479266974607045	8.76838094581247e-05	0.0119402887701091	8.76838090798678e-05	8.76838091144716e-05	0.033319194528243	0.00506819421757962	0.227055214875058	0.266909888203368	0.0637929966485672	0.134001568775134	8.76838091182551e-05	0.0481487082460856	Epi
ATTACGCGCTGGCAGG-1	4.29650675683861e-05	4.29650664746578e-05	0.0104132333270159	4.29650666352232e-05	4.29650664115418e-05	4.29650659791632e-05	0.0198974081606046	0.0194525644083285	0.617591253681131	0.000157564080932599	0.0927451170198976	0.00122153197775314	0.141809262836978	Epi
ATTACTAGCCTCTTGC-1	3.00755463396504e-05	3.00755465275763e-05	0.00915480574518837	3.00755463943792e-05	3.00755465610731e-05	3.00755465595173e-05	0.0175116034157504	0.02977749171193	0.631354353351103	3.00755465275616e-05	0.0699449590131965	0.0149169194822456	0.155157387226509	Epi
ATTACTTACTGGGCAT-1	0.0049066099123816	4.29650664679556e-05	0.0253664701295436	0.000288127841585499	4.2965066443784e-05	4.29650665052184e-05	0.18138435185198	0.121196873467153	0.456724979460056	0.0120047870766397	0.116062504862004	6.28877868692998e-05	0.088849847619882	Epi
ATTAGATTCCTCAGCA-1	0.00097039260505738	3.00755465275514e-05	0.0473367362775427	3.00755466801606e-05	0.000555012248366436	0.000265020043427206	0.0912048056995511	0.0608723902808729	0.48245847670266	0.0124219907121209	0.0912174604912751	0.0738729365270745	0.107671317466244	Epi
ATTAGATTGATAGCGG-1	0.000570612229756693	0.0043374099642071	0.00122372079315434	3.00755468143623e-05	3.00755464733821e-05	3.0075546590669e-05	0.074489835125992	0.03406774866801	0.621373841148999	0.00654844204891757	0.0839047990659146	0.0337925011007948	0.103490955943241	Epi
ATTAGGCGATGCTTTC-1	0.00149001086459156	6.13786664601006e-05	0.0591209337580855	6.13786663648887e-05	6.13786662551228e-05	0.0043821236618282	0.0263557499782307	0.257398040575649	0.194654802742549	0.0787087897199845	0.300193124906195	6.13786663827782e-05	0.0884421591147645	CAF
ATTATACTTTGCTCGT-1	0.00852778674290264	3.00755465275669e-05	3.00755465275618e-05	3.00755463664463e-05	3.00755465206176e-05	3.00755465137075e-05	0.0318095210695936	0.0584201502242268	0.656859498453463	3.00755465275611e-05	0.0687781232885182	0.000143514426178276	0.151551452713469	Epi
ATTATAGCTACTTTAC-1	3.00755467478852e-05	3.00755465575142e-05	3.00755465275615e-05	3.0075547614678e-05	3.00755464162559e-05	3.00755463742724e-05	0.113606615253877	0.0540162330020705	0.570735123575069	3.00755465275614e-05	0.0330643030747609	3.03334698535215e-05	0.138393658702889	Epi
ATTATCGGAATGTACG-1	2.10528826891112e-05	2.1052882565117e-05	2.10528825692947e-05	2.10528826899653e-05	2.10528825705551e-05	2.10528826483947e-05	0.00501738884870023	0.0170797309991859	0.714777961163294	2.10528825692914e-05	0.0326065854671707	0.0221081440616704	0.210906238624116	Epi
ATTATCTCGACAGATC-1	0.00165953275807198	4.29650664679558e-05	0.00509900582657844	4.29650665457045e-05	4.29650664839886e-05	4.29650664731407e-05	0.031126187856543	0.0479882630899155	0.547442440650665	0.0380949709749431	0.109267006350915	7.53988497327007e-05	0.17441141676167	Epi
ATTATGAGACCCAATT-1	6.13786633206593e-05	6.13786662990352e-05	6.13786663827783e-05	6.13786701730876e-05	6.13786665154678e-05	6.1378667814586e-05	0.00794679927833995	0.058718377265716	0.677097743092758	6.1378666382783e-05	0.0257723484226169	0.00783421902648238	0.218298531246166	Epi
ATTATGCCATAGGGAG-1	0.000269572925068049	3.00755465270285e-05	3.00755465275686e-05	0.000164684624839507	3.00755465087205e-05	3.00755463892625e-05	0.0342919850899731	0.110522096317611	0.595049411324867	0.00201676942245391	0.0733236124151751	0.0228657603362854	0.138911009780057	Epi
ATTATTATGTCCGTCA-1	2.10528828017425e-05	2.10528825684216e-05	0.00143486481039212	2.10528824403186e-05	2.10528824445602e-05	2.10528827644037e-05	2.15638229741774e-05	0.0245719636790424	0.676853128618259	0.0195264356381473	0.0275521306305741	0.0264468851968563	0.194072618214512	Epi
ATTATTCAGAGTCACT-1	2.10528824216779e-05	2.1052882571494e-05	2.1052882569293e-05	2.10528824983498e-05	2.10528826825723e-05	2.10528828423674e-05	0.00396840089335995	0.0160519843388889	0.76811253536977	2.10528825692935e-05	0.0171523197550652	0.0172874891540747	0.0962807002940385	Epi
ATTCAACCATTTAAGG-1	3.51606335865864e-05	3.007554652002e-05	3.00755465275385e-05	3.00755465530439e-05	3.00755463803971e-05	3.00755463831928e-05	0.0131602418286222	0.0150295472666949	0.720309856139075	3.00755465275623e-05	0.0243710286624434	0.0128677686772192	0.126010843698469	Epi
ATTCACTGATGTTGGA-1	0.00154128501911063	3.00755465959761e-05	3.00755465275613e-05	0.000757382026033553	0.00233555953466731	3.00755465263359e-05	0.0325559312939675	0.047259028587596	0.658078375458864	3.00755465275612e-05	0.0669459805908494	5.58429858950046e-05	0.132527717257958	Epi
ATTCAGATGAATCCCT-1	0.00128584891045906	4.29650664679369e-05	4.29650664679463e-05	4.29650665062943e-05	0.00177424009388844	0.0028052806103027	0.0415996562580274	0.063094783121804	0.500974555215756	0.0329123691804066	0.137832098883371	8.39530978213431e-05	0.152693658024079	Epi
ATTCAGGACCTATTTC-1	0.0100231802382603	6.13786663827793e-05	6.13786663827785e-05	0.00170807497595068	0.00306039909247262	6.13786664691441e-05	0.0439414617033091	0.0999007530182179	0.480190017932232	0.0299315419544834	0.101170154772694	0.000100946570148972	0.126054594578788	Epi
ATTCAGGATCGCCTCT-1	0.00220899945930063	3.00755465275663e-05	0.00751678595286849	3.00755466071416e-05	3.00755465385825e-05	3.00755465159492e-05	0.0470727418257323	0.0444559227777269	0.680382201450667	3.00755465275654e-05	0.0406282900931905	0.00986607237692441	0.140150572975898	Epi
ATTCAGTAGCAGGGTC-1	3.00755461250722e-05	3.00755465319478e-05	0.0295447254394337	3.00755466675925e-05	3.00755465338243e-05	3.00755464341076e-05	0.00540391595609696	0.00574085091337696	0.631568013105196	0.000356331951546537	0.0788356572898866	0.00761887984886992	0.126127604551324	Epi
ATTCATATACTGTCCA-1	0.0032567055077102	3.00755465524106e-05	0.0188836474394208	3.00755464638516e-05	3.00755465146408e-05	3.00755465058916e-05	0.0227471046023447	0.0752176785078553	0.602188237791272	0.00132652598559044	0.0946665815154576	4.60048819830517e-05	0.121726436153219	Epi
ATTCATCGTTGAGGCA-1	4.29650668867385e-05	4.2965066473347e-05	4.29650664679449e-05	4.29650660984649e-05	4.29650664632367e-05	0.00519100965799293	0.0454833009259083	0.0608769386263726	0.676196222604394	4.29650664679492e-05	0.0741063793072305	0.00925790882521616	0.119107022915802	Epi
ATTCCCACATAAACAA-1	8.76838075960334e-05	8.76838101831067e-05	0.0117911447083452	8.7683812141741e-05	8.76838093068442e-05	8.76838089743223e-05	0.0209942109927316	0.000438081767525836	0.638571248660355	0.00154520169189149	0.0932269789241942	0.000123904485322165	0.1101139142417	Epi
ATTCCTAAGACGTGGA-1	0.00308184914993797	6.137866638322e-05	0.00905074545864016	0.000272969559229274	6.13786663836882e-05	0.000390226582709694	0.0300461103607101	0.113031644454524	0.520935195289698	6.13786663827786e-05	0.0842264625829396	7.97658866988052e-05	0.136633741525323	Epi
ATTCCTCCGCCAGTGC-1	3.00755465695394e-05	3.00755465275898e-05	3.00755465275634e-05	3.00755459938609e-05	3.00755465847577e-05	3.00755467081867e-05	0.014676818621205	0.0925533099277211	0.616272990972223	3.00755465275608e-05	0.0935764692604136	6.24224373559435e-05	0.176329907440606	Epi
ATTCCTTCCAGGCGGT-1	0.00258632025783051	3.00755465275617e-05	0.00841696782949928	4.77016578676787e-05	0.000234717593914542	0.00050024672766487	0.0273933839661864	0.0147385948200299	0.653199312148129	3.00755465275613e-05	0.0584104771084491	0.00010997521714617	0.114091895494071	Epi
ATTCGACGCCGGGCCT-1	0.000297559283159484	4.29650664296183e-05	0.00653530775378871	4.29650663493873e-05	4.29650664708542e-05	4.2965066437862e-05	0.015357904840978	0.0217160953552369	0.655978596838179	4.29650664679445e-05	0.0766909671274231	7.01476265927926e-05	0.152361804475289	Epi
ATTCGCGCCTTGAGAG-1	3.00755467336361e-05	3.00755464640675e-05	3.00755465275586e-05	3.00755468351527e-05	3.0075546601593e-05	3.00755464342682e-05	0.014025871063643	0.00972477759167253	0.757576918644767	3.00755465275591e-05	0.0174612629264727	4.5331042008899e-05	0.094304912195292	Epi
ATTCGTGCTATCTCTT-1	0.00494546230246297	6.13786663921659e-05	0.00154416467692332	6.13786662874634e-05	6.13786663515387e-05	0.000508090695835104	0.124130691685564	0.116435338632022	0.492518178204559	6.13786663827794e-05	0.0799918397956775	0.000157765089959325	0.132644880172034	Epi
ATTCTCGTCTCTTTAG-1	0.000224305191953301	2.10528825628455e-05	0.00893043864876105	2.10528825967447e-05	2.10528825914311e-05	2.10528822958128e-05	0.0032428691855854	0.0141920943680656	0.687674234136731	2.10528825692941e-05	0.0447480067698788	0.00943569845945385	0.122606001417469	Epi
ATTCTGAGTATGAACT-1	0.00482943564494879	4.29650664679417e-05	4.29650664679449e-05	4.29650664025323e-05	4.29650664997723e-05	0.00269863868184626	0.0912155530077698	0.11378710131987	0.487435590408164	0.0670500017693834	0.0876963930140555	0.000100095354785774	0.107410240867315	Epi
ATTCTTCGTACTTATG-1	0.000364041996526682	4.29650664599697e-05	4.29650664679451e-05	4.29650663510312e-05	4.29650666335587e-05	4.29650670973447e-05	0.166293217471501	0.135895608834948	0.217957631188822	0.00262226878060391	0.39232331092219	0.00256398378084911	0.142525626215832	Mph
ATTGAAGATCTTAGTG-1	0.00213170996770737	4.2965066468621e-05	0.00890211538220479	4.29650664753743e-05	4.29650664047985e-05	4.29650665564211e-05	0.0299206252415089	0.0437633809015499	0.593922319722001	0.0179243403389445	0.0919651445303561	6.11485383051224e-05	0.116912493183263	Epi
ATTGACCGGCGATGAC-1	0.0086281828590858	4.2965066467946e-05	0.00767993461224881	4.29650665082006e-05	4.29650664447866e-05	4.29650664596433e-05	0.0726759940957853	0.0964753787731209	0.522298161816922	0.0119219629271899	0.0757961047645963	7.15785790760954e-05	0.130598783280799	Epi
ATTGACGTAACTCGGT-1	0.0130445660545622	4.29650664382436e-05	4.29650664679458e-05	0.00437081517759796	4.29650664736002e-05	4.29650664766347e-05	0.203781754247425	0.0428748766451539	0.525199168796404	0.0055109196631678	0.0881429127005214	0.00822560591261418	0.0530557211713294	Epi
ATTGATAGCAACGAGA-1	0.00261988478244595	4.29650664677936e-05	4.29650664679503e-05	4.2965066361163e-05	4.29650664972957e-05	0.0021753213672751	0.0151556285688212	0.0426324221054014	0.618606384572423	4.29650664679461e-05	0.0604515021312334	0.000101635567739259	0.163300285741146	Epi
ATTGATCACCACATTT-1	6.19326625418689e-05	0.0795870702117656	0.450287936160042	6.1378666569337e-05	6.13786664522856e-05	6.1378667889438e-05	0.0304361282922832	0.0529572937404184	0.103588979442912	0.212160927001942	0.0258202962025306	6.13786663827785e-05	0.0772405631469623	Plasmablasts
ATTGATGAGTCCTAAC-1	2.10528826454796e-05	2.1052882568272e-05	2.10528825693152e-05	2.10528824172685e-05	2.10528826732459e-05	2.1052882492911e-05	0.00743552855652835	0.00383522091724207	0.687884178542711	2.10528825692928e-05	0.0199781515462457	0.0216142340771842	0.125381879351877	Epi
ATTGCCTATTAGACCG-1	2.10528825370779e-05	2.10528825715953e-05	2.10528825692929e-05	2.10528827211003e-05	2.10528825515744e-05	2.10528825503293e-05	0.00808090960343538	0.0357291327241923	0.679796205329373	2.10528825692914e-05	0.0157158961284738	0.0348750199557698	0.184768120092348	Epi
ATTGCCTTTATGTTTG-1	0.00131909679873546	3.00755465271222e-05	3.007554652756e-05	3.00755465721882e-05	3.00755465480319e-05	3.00755465562402e-05	0.00816229714510907	0.0873440104419071	0.659627343223405	3.00755465275613e-05	0.0526803396711124	0.00141340376885153	0.152155541366282	Epi
ATTGCGATCAGTAACT-1	0.0179045186500232	8.76838091150698e-05	8.76838091182549e-05	0.000822068366176799	8.76838091873966e-05	0.00932541288720393	0.1568307089386	0.179770358763104	0.379011963329268	0.0145561729366127	0.0668833609140541	0.000102264457682386	0.102651600066632	Epi
ATTGCTGCTCCTCCAT-1	3.0075546607282e-05	3.007554652803e-05	0.00657431154385601	3.00755469872417e-05	3.00755465690087e-05	3.00755465725151e-05	0.0178191900397667	0.0115498414588213	0.603006485385629	0.00507599672141261	0.0758952040354969	0.024016207256155	0.161129134278044	Epi
ATTGGATTACAGCGTA-1	0.00166720678836499	4.29650664668397e-05	4.29650664679422e-05	0.00130149415582887	4.29650666351211e-05	4.29650664260689e-05	0.0218778064398926	0.0316259430605091	0.665673252749541	4.29650664679491e-05	0.0467390807730422	0.0129647802738749	0.132499493881072	Epi
ATTGGGAATATCTTGG-1	0.010375856303993	4.29650664679344e-05	0.00794579257728039	4.29650665097982e-05	4.29650664493481e-05	4.29650666108797e-05	0.0161816321944576	0.0419246960327477	0.54849976355087	0.00794933772421259	0.123354867964514	5.23783709598996e-05	0.135875219246152	Epi
ATTGGGAGTTCTGTAA-1	0.020927226165294	0.0129569229114587	6.1378666382778e-05	6.13786664167047e-05	6.13786663763754e-05	6.13786664427649e-05	0.0480434901252067	0.117166150914148	0.427333282575487	6.1378666382778e-05	0.144104943584215	0.00757396581846629	0.169425707063949	Epi
ATTGGTTGTGCATTAC-1	3.00755464610714e-05	3.00755465235597e-05	3.00755465275615e-05	3.00755467014824e-05	3.00755470364638e-05	3.00755464124193e-05	0.0149432291817289	0.0223865333435995	0.676424010216488	3.00755465275607e-05	0.0408769836232381	0.0368841487729738	0.171227435717811	Epi
ATTGTACAACTCGGCT-1	3.00755464791096e-05	3.00755465282117e-05	3.00755465275615e-05	3.00755466915427e-05	3.00755465158157e-05	3.00755462701467e-05	0.0173423270270929	0.0122204716083468	0.673356423532858	3.00755465275611e-05	0.0436134631087658	0.0252982860154491	0.118976859205451	Epi
ATTGTCGCAATACCTT-1	0.0144473489507067	6.13786663827759e-05	6.13786663827772e-05	6.13786663422026e-05	6.13786663751694e-05	6.13786663813386e-05	0.199131122704067	0.119781135325115	0.363762043609931	0.0253187194238366	0.091070663981701	7.00431428107958e-05	0.125623020661116	Epi
ATTGTCTGTTTCATGT-1	3.00755476434289e-05	3.00755467552458e-05	3.00755465275612e-05	3.00755469160377e-05	3.00755468260322e-05	3.00755471786892e-05	0.0106241202616163	0.0851475942973029	0.636254085116579	3.00755465275607e-05	0.0201898030345048	0.0293215662545272	0.195985415277994	Epi
ATTGTGACTTCGCTGC-1	0.00981344675452261	0.00522934457876315	7.94522173017997e-05	6.13786663087406e-05	0.00388140504645261	0.000666920387447855	0.0905443906479855	0.184784229866251	0.381410347428607	0.0105403265142868	0.144772716492092	9.04651715329094e-05	0.144437281283633	Epi
ATTTAACTCGTATTAC-1	0.00142884608274287	3.00755465275613e-05	3.00755465275616e-05	3.00755467008599e-05	3.00755465786886e-05	3.00755467232066e-05	0.0128507617524439	0.0270788474075821	0.676451803504151	0.0111710139277857	0.0532596883107859	3.88608993240179e-05	0.153139466692928	Epi
ATTTACAGTTTACTGG-1	0.00162718351477699	6.13786663832631e-05	0.00215387276537894	6.13786665609118e-05	6.13786667077204e-05	6.13786661875276e-05	0.0150199496406234	0.0598472165974284	0.50501787721068	0.0821837048737616	0.171987600143264	9.35192600832932e-05	0.118891118753115	Epi
ATTTACTAAGTCCATT-1	3.00755463867573e-05	3.00755465275663e-05	0.00660191745574287	3.0075546655686e-05	3.00755465514029e-05	3.00755463974806e-05	0.00309106010185387	0.0171012220329295	0.725959773857878	3.00755465275607e-05	0.0137722231230154	0.00366684434119825	0.111946935269642	Epi
ATTTCATTATTTCGCG-1	0.00203603730648525	3.00755465275673e-05	3.00755465275618e-05	3.00755466651176e-05	3.00755465304483e-05	3.00755466254533e-05	0.0389860598554133	0.0110599506520069	0.649161833775536	3.00755465275613e-05	0.0440505933040945	7.74493575825886e-05	0.161043196017935	Epi
ATTTCCGGGTTCTGCG-1	2.10528825011054e-05	2.10528825739996e-05	2.10528825692957e-05	2.10528824238657e-05	2.10528825152944e-05	2.10528829268772e-05	0.0264820547801075	0.0740868135250638	0.609001871023161	0.00614476961169839	0.0348626138078086	0.034643470438038	0.207885495563759	Epi
ATTTGCCTAGTTACGA-1	3.00755460120429e-05	3.00755465179751e-05	0.00275740094057557	3.00755466894228e-05	0.000277461304990427	3.00755463858138e-05	0.0199815925803427	0.00765657274082943	0.658773663323552	3.00755465275618e-05	0.0420374718725951	0.0320724813295322	0.142378313003074	Epi
ATTTGCGCGAGTAGCT-1	3.00755464505383e-05	3.00755465291274e-05	3.0075546527563e-05	3.00755455748704e-05	3.00755464556006e-05	3.00755467939756e-05	0.0145288357770081	0.0392025515073383	0.648063952048078	0.000675723968753856	0.0670777894618152	5.65771776157976e-05	0.16522548516043	Epi
ATTTGTCTTGGGAGCT-1	0.00412717339282729	4.29650664679464e-05	4.2965066467946e-05	4.29650662792377e-05	4.2965066448318e-05	4.29650664540205e-05	0.0317213588676308	0.0490799691505802	0.653781381308655	4.29650664679475e-05	0.0533644273711717	0.000121314779849619	0.131956123029585	Epi
ATTTGTTCCAGGGCTC-1	3.00755466764485e-05	0.00288427272195448	0.00390026998171725	3.0075546271065e-05	3.00755465364174e-05	3.00755465565919e-05	0.038109020828452	0.032015098265974	0.582658714676065	0.0299408441077948	0.0931722886151996	4.69003143443196e-05	0.169196250057377	Epi
CAAACCCTCCGGCGGG-1	6.13786664439336e-05	6.13786663843268e-05	6.13786663827792e-05	0.00294197584249883	6.13786663649356e-05	0.0250484494777473	0.0189468118978491	0.0563451504455468	0.554279563386949	0.00439846108923635	0.0359019761068535	0.00778104766205297	0.10608096641596	Epi
CAAACGAGTATCGCAG-1	0.00522478075553017	0.00616024618677261	4.42878513492312e-05	4.29650666618614e-05	4.29650664459054e-05	4.29650664818689e-05	0.0327279250909653	0.0747103784068591	0.576079102898465	4.29650664679432e-05	0.0951659778616989	8.52442941171891e-05	0.154231785918035	Epi
CAAACGGTCGCACTTT-1	3.00755466002952e-05	3.00755465049617e-05	0.0245066859973977	3.00755469413339e-05	3.00755466627641e-05	3.007554633551e-05	0.0157616732759893	0.0161360280523549	0.613513079737556	3.00755465275614e-05	0.0989164999242559	0.013785956459965	0.100505005918635	Epi
CAAACGTGGTCTTGCG-1	0.0007239755851063	3.00755465081078e-05	3.00755465275605e-05	3.00755467338254e-05	3.00755465050599e-05	3.00755465110519e-05	0.0478529847817168	0.00365469009793628	0.61713643348873	3.00755465275612e-05	0.0534064086293321	7.17241424532742e-05	0.172084735362341	Epi
CAAACTACGATAGAGA-1	0.00506805714328974	0.00475608950151835	4.29650664679424e-05	0.000903566170780294	0.000872640452637407	4.29650664994878e-05	0.0131312173455449	0.0706862395652261	0.61347039127479	0.00153511712556276	0.118487187505694	6.47516206125841e-05	0.141128448059765	Epi
CAAACTATTGAGCTTC-1	0.00593797961368462	0.0113471474238775	3.00755465275636e-05	3.00755465241141e-05	3.00755465274154e-05	3.00755465148181e-05	0.00581762207515583	0.0496776068282329	0.616022974329481	0.000506664063528706	0.0857369957054459	7.73705324951284e-05	0.15294706855258	Epi
CAAACTCGCGACGCCG-1	0.014626713327699	4.29650664679449e-05	4.58475233579088e-05	4.29650664133367e-05	4.29650664904781e-05	4.29650664836679e-05	0.0633359704609319	0.254218378665926	0.254072958086713	0.115599552981306	0.287064492199063	4.29650664679446e-05	0.0524605683404101	CAF
CAAAGATTATTGGGCC-1	3.00755468500987e-05	3.00755465659052e-05	3.00755465275634e-05	3.00755466180355e-05	3.00755461977935e-05	3.00755466640317e-05	0.00458361225102329	0.0172212900707008	0.693722293461617	3.00755465275663e-05	0.027296713819198	7.87681002191055e-05	0.199306319287183	Epi
CAAAGGTTAAATTCAG-1	0.0107841824145674	0.00378713769065259	4.29650664679433e-05	4.29650665206869e-05	4.29650664787504e-05	4.29650664298992e-05	0.0445849450750904	0.0877628189228317	0.482581036834808	4.29650664679447e-05	0.126366279065941	0.000122614665495085	0.184130625624592	Epi
CAAAGTCAGGTTAGCT-1	4.29650667297085e-05	4.29650665010174e-05	0.0262442257299316	4.29650685753034e-05	4.29650673829541e-05	4.29650663362248e-05	0.0600018810442462	0.018750031311755	0.603620259832553	0.0147162499520742	0.0928584366433014	7.72457864032998e-05	0.101631189086114	Epi
CAAATCTCTCACAAGG-1	0.000181032543351273	6.13786663831571e-05	0.00483960400456727	0.00574256419363875	6.13786663392212e-05	6.13786664857898e-05	0.0310224348565572	0.0392821306458342	0.618499667495146	6.13786663827785e-05	0.0900639293882656	7.00456324773146e-05	0.152044949901694	Epi
CAAATGCGGAGTGTTC-1	3.00755456333762e-05	3.00755465241468e-05	3.0075546527562e-05	3.00755465198253e-05	3.00755464978534e-05	3.0075546878057e-05	0.00959844584161533	3.00755465288071e-05	0.66384210819515	3.00755465275622e-05	0.0275767103890016	0.018058405395852	0.14873895470166	Epi
CAAATGTCCTTCCGTG-1	0.00130426937275768	3.00755465625226e-05	3.00755465275609e-05	3.00755464926748e-05	3.0075546554921e-05	3.00755466112562e-05	0.0198480672802792	0.0281202332373867	0.629163065005513	3.00755465275582e-05	0.105458282532688	0.011725630522708	0.113435552278279	Epi
CAAATTGGATTATGCC-1	0.0070397554963163	3.0075546527541e-05	3.00755465275611e-05	3.00755465296962e-05	3.00755465056589e-05	3.00755465390222e-05	0.0575003779271759	0.171834424799262	0.536648149856278	0.0173218019191328	0.0903035539480603	5.10983701317398e-05	0.0993747470393843	Epi
CAAATTGTCAGCAAGC-1	2.10528824235213e-05	2.10528825692916e-05	2.1052882569293e-05	2.10528826691273e-05	2.10528825747023e-05	2.10528825161635e-05	0.0175613678419269	0.005050045293017	0.68511401682774	2.10528825692929e-05	0.0452834089651816	0.0112440351560194	0.142780024152631	Epi
CAACAGAATAACGCTA-1	0.00539210253575847	4.29650664726212e-05	4.2965066467945e-05	4.29650665163428e-05	0.00746589600352454	4.29650664756881e-05	0.0450825887984223	0.0519807554979003	0.57163524375637	4.32922337086945e-05	0.0761119721728859	6.81316531183818e-05	0.157856060488119	Epi
CAACAGTGCCAAACGG-1	3.0075546443595e-05	0.000109038928554611	0.0029860729087394	3.00755465205656e-05	3.00755467526994e-05	3.00755462324324e-05	0.00727309639174177	0.00836984591419168	0.683622271080919	3.00755465275613e-05	0.0232533297322226	0.0147062077925882	0.123198105855646	Epi
CAACATGGCCTGATAA-1	0.000420957456716397	6.13786663804945e-05	0.0119086215681176	0.000370725878777064	6.13786662445956e-05	6.13786664314857e-05	0.048355100443893	0.0802795530287321	0.363269305749474	0.102609102298064	0.176701549680145	0.00115035083335052	0.200685592651595	Epi
CAACCAGTGGCCTACC-1	0.00270355982338504	6.13786663327155e-05	6.13786663827786e-05	6.13786663659113e-05	6.13786664188718e-05	0.0046256936713446	0.0445484247312577	0.0768927474253805	0.627102112010686	6.13786663827785e-05	0.0611423484094512	0.00485689721436879	0.128515861392885	Epi
CAACCTACCGAGCAGT-1	3.00755465025638e-05	3.00755466168508e-05	3.00755465275611e-05	3.00755469781886e-05	3.00755465975923e-05	3.00755468118484e-05	0.00430241353227086	0.00669912855036627	0.718327223858705	3.00755465275649e-05	0.0197842849881096	0.0297103627106423	0.119707955658243	Epi
CAACGACCCGTTTACA-1	0.000109839922350768	0.00150595491764609	3.00755465275621e-05	3.00755463129703e-05	3.00755465161127e-05	3.00755475635027e-05	0.0464936341221851	0.0468825405795506	0.520168409790318	0.0341708631565137	0.158517896511575	0.00564020601336237	0.149797080394071	Epi
CAACGGTTCTTGATAC-1	0.000145883549712799	4.29650664710442e-05	0.00406945927963709	4.29650665473844e-05	0.00227335195576566	4.29650662963812e-05	0.0122605634320056	0.00888428506476202	0.695579946588554	4.29650664679452e-05	0.0954666395253682	6.62332383098994e-05	0.117075657547344	Epi
CAACGTGGTGGAGTCT-1	0.000264987029580787	3.00755465602877e-05	3.00755465275612e-05	3.00755463217656e-05	3.00755463696452e-05	3.00755465824054e-05	0.0210623514069946	0.0147661876936486	0.748780846453034	3.00755465275604e-05	0.0368023523993867	0.00571259416869953	0.0830533151218036	Epi
CAACTATATCGAATGC-1	0.00821674430283329	4.29650664679449e-05	4.29650664679444e-05	4.29650662740225e-05	0.00505776358218425	4.29650664806212e-05	0.0350769665390132	0.0840025713603144	0.556301251092272	0.0205951131467856	0.135617020221704	0.000105125848837856	0.104064545533594	Epi
CAACTCCAACGTTTAG-1	3.00755466235868e-05	3.00755465401426e-05	0.0116138146881595	3.00755468918812e-05	3.00755465918876e-05	0.00159266838304314	0.191335233541364	0.104497467182232	0.485191100354846	0.0281320566651036	0.0527401306403801	3.27087618848014e-05	0.0856247453867334	Epi
CAACTCCGTAACTTGC-1	0.0108413045551891	0.0058681832171335	6.32498273344208e-05	6.13786663784849e-05	6.137866641446e-05	0.00129404374843876	0.0561384126803724	0.0786989674673943	0.507905784372417	7.8677601009293e-05	0.104544921147638	7.23466294895911e-05	0.159059514814219	Epi
CAACTCCTTGATCCCG-1	3.00755463504716e-05	3.00755465277907e-05	0.00572967084133094	3.00755474687706e-05	3.00755466000188e-05	3.00755467520894e-05	0.0216161760989768	0.0599163031534239	0.614482609694058	3.00755465275611e-05	0.0604939574644942	0.0136792326083765	0.170923441598968	Epi
CAACTGAGGGTATGAC-1	0.0182360051785762	6.13786663827787e-05	6.13786663827771e-05	0.00172643719658685	0.00156254050692891	6.1378666395814e-05	0.0472649834008079	0.0993311878178809	0.510903943530023	6.13786663827784e-05	0.114985383743889	0.000100661109359421	0.146884903837001	Epi
CAACTGCTCATCCGAT-1	3.00755467818677e-05	3.00755465274439e-05	0.0146387875240102	3.00755460446653e-05	3.00755466336682e-05	3.00755471722825e-05	0.0392219397633983	0.0138029172862072	0.640443844798539	0.000653187662080286	0.0442023569055563	0.00267935718330961	0.184572409616359	Epi
CAACTTGTAGTGGGCA-1	0.000301026032244515	2.1052882569293e-05	2.10528825692935e-05	2.10528825792258e-05	2.10528825781903e-05	0.000574571405624627	0.0205055169140308	0.0516394492965101	0.694528738473465	2.1052882569293e-05	0.0230432788065063	0.00176185470751148	0.10637839107578	Epi
CAAGAGGGCGGAGTAC-1	0.0106057153346062	0.00166483400124097	4.29650664679421e-05	4.29650664801675e-05	4.29650664845896e-05	0.000935887066914795	0.0300814950116236	0.084763646807975	0.621878405241399	4.29650664679457e-05	0.0821898915903868	0.000105318603344025	0.109258007932589	Epi
CAAGATATTATAACGT-1	0.0111618277874422	6.13786663827776e-05	6.13786663827789e-05	0.00725379504748247	6.13786663593589e-05	6.13786663805273e-05	0.0982416587497721	0.210170886874276	0.403767756035017	0.0539371387088215	0.111846530149904	0.000111014793248615	0.0850609644449393	Epi
CAAGCAACGTCGGAGT-1	0.00019961350275347	4.29650664399352e-05	4.2965066467945e-05	4.29650665525554e-05	4.29650666918027e-05	4.29650666425857e-05	0.00710135919038467	0.0153903769597906	0.664755844858953	4.29650664679446e-05	0.059465600924657	8.88573957082584e-05	0.147918248253785	Epi
CAAGCACCAAATGCCT-1	0.00143432472516689	0.0169972483325397	0.00711722729252141	4.29650664930658e-05	4.29650666304036e-05	0.0129366090554948	0.0562109861472405	0.0711885064127101	0.518638448497604	0.00767970509316756	0.0984727554937534	0.000101273254678309	0.154835371501132	Epi
CAAGCGGCACATAATT-1	0.0034526695100983	4.29650664710277e-05	4.29650664679448e-05	4.29650664606938e-05	0.00134318276326528	4.29650664266689e-05	0.0425846258772605	0.0379220717056629	0.618946723421741	4.29650664679424e-05	0.0492586787281567	7.06113372941859e-05	0.151896137527253	Epi
CAAGGATCGCATGTTC-1	0.00572733325872455	3.00755465322525e-05	0.0123733404326483	3.00755466251183e-05	3.00755465300039e-05	0.00071675675863798	0.0630526026029484	0.0685412749906086	0.541266704564233	0.00161314018921601	0.129508154375629	0.000162623617276161	0.139596357320854	Epi
CAAGGCCAGTGGTGCA-1	4.29650657780105e-05	4.29650664290687e-05	4.2965066467945e-05	4.2965066695935e-05	4.2965066235268e-05	4.29650661209083e-05	0.0194038554808521	0.00900966838966202	0.804830771714512	4.29650664679425e-05	0.0159484904791694	9.59032233037216e-05	0.0954193765518445	Epi
CAAGGGAGTGTATTTG-1	0.000340611054825186	6.13786663824726e-05	0.00208124670032261	0.00160209098137253	6.13786664798113e-05	6.13786665653493e-05	0.0121915551515309	0.097524295128965	0.458863891104578	0.00404953323187328	0.121751833299564	0.015402458557706	0.228634482122298	Epi
CAAGGTCCTATAGGCT-1	0.000911320979172211	3.00755464986112e-05	3.00755465275622e-05	3.00755465827337e-05	3.0075546530557e-05	3.00755465449794e-05	0.0117623827989614	0.0292770097125661	0.669844600315907	3.00755465275621e-05	0.0261189000391633	0.033048414529574	0.0952989366406325	Epi
CAAGTAAGTGATAGAC-1	3.00755483567016e-05	3.00755465758863e-05	3.00755465275603e-05	3.00755457193664e-05	3.00755462644559e-05	3.00755458456741e-05	0.0105894888462594	0.0883257337358816	0.590678822269612	3.00755465275677e-05	0.0222020725883866	0.0468882052736042	0.21434250085754	Epi
CAAGTGAACTTTGGTT-1	0.000775768485048764	3.00755465274561e-05	3.00755465275637e-05	3.00755463673754e-05	3.0075546480623e-05	3.00755464614267e-05	0.0156848369110509	0.0170714299154795	0.633912655182562	0.00128001982675213	0.0561179674200386	0.00876027958290118	0.205048136498085	Epi
CAAGTGTGGTTGCAAA-1	0.00089976441145791	0.00135618856373353	3.00755465275622e-05	3.00755468923985e-05	3.00755465437111e-05	3.00755466522128e-05	0.0159531951673005	0.0118270344679417	0.702602222706528	3.00755465275616e-05	0.0356882107546434	0.0127443449248211	0.175735951055945	Epi
CAATAAACCTTGGCCC-1	0.00106587276401886	3.0075546538146e-05	3.00755465275614e-05	3.00755464525034e-05	3.00755464926141e-05	3.00755466314095e-05	0.0152542789580109	0.0256309833460629	0.633304459610707	3.00755465275513e-05	0.0389217304327856	0.0230085527205378	0.153070477327718	Epi
CAATACGCTCTGAGGC-1	0.0122517896453324	8.7683809118256e-05	8.76838091182552e-05	0.00414816220524774	0.0191728940263235	8.76838090962241e-05	0.187212457428206	0.106084525361481	0.382374071133873	0.0184217668834605	0.0932902995571091	8.76838091182527e-05	0.096621182019215	Epi
CAATATGTAGATTTAC-1	0.000699751112303279	4.29650664679378e-05	4.29650664679435e-05	4.29650664282114e-05	0.00113507888880711	4.2965066471796e-05	0.019995068975972	0.0572757907694421	0.486244085069296	0.0146489888792214	0.226581164264518	0.0183238135966237	0.160337662555136	Epi
CAATATTGGACTAGTG-1	0.00103960728288335	0.00115637791331161	0.00406165106121912	5.87759486777727e-05	3.0075546561824e-05	3.00755465504508e-05	0.0108869169481925	0.0394216438276256	0.553153688371318	0.0458967674483565	0.0818681565451241	0.0163678899990088	0.217292979586638	Epi
CAATCCATTATCCGTT-1	0.00692750373080824	4.29650664783379e-05	4.29650664679455e-05	0.000805691672725093	4.29650664708931e-05	4.29650664384697e-05	0.0575990064959753	0.10804561376444	0.505631128605166	4.29650664679458e-05	0.0731079398627945	0.0350241698341305	0.171939355388446	Epi
CAATCCCTATACCAGC-1	0.00514570214320324	0.0123732955362354	0.00892038849417365	0.000817954506086818	4.29650665227122e-05	4.29650664855146e-05	0.0658101201112008	0.0726628620601209	0.564204984922997	4.35880055481151e-05	0.0813052385584017	5.98504448341793e-05	0.14611221663584	Epi
CAATCCTGCCGTGGAG-1	0.0013024467312419	3.00755466044712e-05	3.00755465275612e-05	3.00755464380523e-05	3.00755465384263e-05	3.00755463941849e-05	0.0182869089274076	0.0227728575403245	0.640062891826896	3.00755465275615e-05	0.0857330692198424	0.00745886114576333	0.125794350056914	Epi
CAATGACCCTTAATTT-1	0.0103160366457488	4.29650664666021e-05	4.29650664679447e-05	4.29650665432384e-05	0.00265746892572671	4.29650665081539e-05	0.0202913493387064	0.0360309798170408	0.597700120555597	4.29650664679418e-05	0.0782127145896992	0.013413819821341	0.206566859630107	Epi
CAATGAGGTTCGACTA-1	3.53128066679974e-05	3.00755465800398e-05	3.00755465275594e-05	3.00755464814794e-05	3.00755463835794e-05	3.00755463498478e-05	0.00959533928693695	0.0895726389962883	0.604576688753856	3.00755465275644e-05	0.0253278767656197	0.0962918795707824	0.143831586929432	Epi
CAATGCGAGAAGTATC-1	0.00928112290315985	4.29650664679524e-05	4.29650664679437e-05	0.00143086541299534	4.29650664838147e-05	4.29650665271345e-05	0.0383850136253602	0.0511330390974535	0.62391664243947	4.29650664679441e-05	0.0531096192537181	7.19573712566316e-05	0.124203821361977	Epi
CAATGGAATCTACATA-1	0.00858737196768517	6.13786664577773e-05	0.0083960985191005	0.00344679315138958	6.13786663661203e-05	6.13786663903256e-05	0.192055198998398	0.178364982136521	0.361316043097091	6.13786663827782e-05	0.111923936003912	0.00890385995730811	0.103194508043908	Epi
CAATGGATCTCTACCA-1	0.00636119044677236	4.29650664692918e-05	4.29650664679429e-05	4.29650666058611e-05	4.29650664686848e-05	4.29650664631184e-05	0.0799323351924498	0.0523546248442358	0.551030212614561	0.0381984559084077	0.0933913488765462	9.01251285962971e-05	0.116327635981954	Epi
CAATGGTCGGCCTGGG-1	0.000683476742179721	3.00755465275901e-05	3.00755465275619e-05	3.00755468251911e-05	3.0075546486204e-05	3.00755466147494e-05	0.0043014622274226	0.00765542594161082	0.589743303466954	3.00755465275618e-05	0.0803245445761303	0.0262899581704787	0.205579088139948	Epi
CAATGTGCCAACCCTT-1	0.000125262584451459	0.00012526258442977	0.0100560833989789	0.057306024900039	0.00172857357249504	0.0238132040924219	0.0364094178941827	0.195682714628946	0.269463261368129	0.00012526258445465	0.0309867414678347	0.00012526258445465	0.0821377766540483	Epi
CAATTAAGGGTGATGA-1	3.00755462707926e-05	3.00755465284054e-05	0.00110018091391408	3.00755465998176e-05	3.00755462756364e-05	3.00755466517723e-05	0.0135401603402696	0.0275388060448324	0.70586873421418	3.00755465275598e-05	0.0263945778987922	0.0141489980863784	0.142374889628973	Epi
CAATTTCGTATAAGGG-1	0.00106525076094606	4.29650664730548e-05	4.2965066467945e-05	4.29650661131459e-05	4.29650663174403e-05	4.29650664444683e-05	0.0196146708342933	0.0257716924458333	0.585805558996415	0.00158104131893275	0.127880307170799	0.000597204378679503	0.157102901167871	Epi
CAATTTGACCGGGAAG-1	6.13786665788745e-05	6.13786663828401e-05	0.00475681234137832	0.000708266765659736	6.13786660838358e-05	6.13786669471576e-05	0.0662750501599227	0.0821089343254682	0.389562269876789	0.0885491931043626	0.184764512860344	0.00478731700940605	0.186151976084949	Epi
CACAAACCGCAGAACT-1	3.0075546640577e-05	3.00755465284682e-05	3.00755465275594e-05	3.00755457758334e-05	3.00755464871224e-05	3.00755469846711e-05	0.0199971295136137	0.0262725501449157	0.69134399685145	3.00755465275611e-05	0.0514543142192473	0.0135213335891708	0.160578139494808	Epi
CACAAGAAAGATATTA-1	0.00731011235195258	4.29650664679434e-05	4.29650664679448e-05	4.2965066391448e-05	4.29650664571848e-05	0.000981023691725514	0.0549793716401914	0.130005241484483	0.513759543462289	4.29650664679473e-05	0.104987780969656	5.98801304995091e-05	0.0968725564007754	Epi
CACAAGCTAAGAAAGG-1	4.29650664174054e-05	4.29650664447554e-05	4.29650664679485e-05	4.29650672929186e-05	4.29650666746274e-05	4.2965066855072e-05	0.00824377280693203	0.0502256987294657	0.670267325386084	4.29650664679472e-05	0.0322991453713376	0.00955766338581724	0.213124502125165	Epi
CACAATGAGCTGCTAT-1	3.00755464601646e-05	3.00755465041322e-05	0.00900107542201928	3.00755466675385e-05	3.00755463561103e-05	3.007554661338e-05	0.027811465502213	0.00818209314273961	0.675477147647158	3.007554652756e-05	0.0492262219422859	4.83913415316962e-05	0.120759278858902	Epi
CACACACGCTAACGAG-1	0.0136702875016143	4.2965066470454e-05	4.2965066467945e-05	0.0085196342345778	0.00416547104941331	4.29650664552515e-05	0.0635059900341299	0.0732085991358486	0.579921145453885	4.29650664679433e-05	0.0509373508348364	0.0174522579391911	0.114028654415762	Epi
CACACAGCTTGCGCTC-1	0.0504656363885298	0.0236206227401159	0.0319560391854651	6.13786663860955e-05	6.13786663818815e-05	6.13786663503089e-05	0.0725342363423747	0.151030900353024	0.225884621880113	0.0932525426004615	0.210272842291918	6.13786663827784e-05	0.0414399622926056	Epi
CACACAGGGATAGATT-1	0.000614415704309998	4.29650664574064e-05	0.00948421198494777	4.29650656938652e-05	4.29650664520784e-05	4.29650663508035e-05	0.0138035849091945	0.0499290601043376	0.477246952297287	0.0548156885899291	0.172460404149909	0.000363997808299335	0.184439076481432	Epi
CACACGCGCTGTCTTA-1	0.00530884177702221	3.00755465275614e-05	0.0169480026572376	3.00755465987389e-05	3.007554652479e-05	3.00755465317446e-05	0.0388114634004864	0.0634896060957724	0.650955308575432	0.00404931095389356	0.0727766144816998	5.09774117193168e-05	0.109275834243375	Epi
CACACGTTTCAATGGG-1	0.000707417440763893	0.00723128762002751	4.50450020829237e-05	4.2965066370355e-05	4.29650664891951e-05	0.000218073863772923	0.0995414436558343	0.33727177539921	0.261537743866296	4.29650664679444e-05	0.113234913859995	0.0246795788314071	0.187862555882474	CAF
CACACTTGTATTGCGA-1	0.0183485175204869	6.13786663827788e-05	0.00128915256293814	6.13786663808609e-05	0.00443719846394033	6.13786664442136e-05	0.0498687190088064	0.100781873693487	0.485661623919638	8.15078131711868e-05	0.129356251084662	0.000131495767277799	0.151380485282438	Epi
CACAGAGACGAGGACG-1	0.000699611100678397	4.29650664549489e-05	4.29650664679472e-05	4.29650663847261e-05	4.29650665140788e-05	4.29650669692879e-05	0.0392395855089183	0.0388671974610028	0.583968618352372	4.29650664679064e-05	0.0456420674387267	0.00791210602153306	0.249753586842512	Epi
CACAGCACCCACGGCA-1	0.00114401842587052	6.13786663788894e-05	0.00371862293401129	0.00012411547943323	6.13786661773176e-05	6.13786659763389e-05	0.0152080780297196	0.0184556760958763	0.708235310555212	6.13786663827821e-05	0.0356688119727158	0.00590787625304483	0.10768275437833	Epi
CACAGCTAGGGAGTGA-1	3.0075546521863e-05	0.00107574558007261	0.0165472546288273	3.00755462465972e-05	3.00755465282848e-05	3.00755466199568e-05	0.0138827162265884	0.0881939284590004	0.48323410911651	0.0602646319740376	0.142205678099143	0.00115653215132196	0.209935999964402	Epi
CACAGGGCCATATAGT-1	3.00755463742314e-05	0.000242114353147687	3.00755465275626e-05	3.00755465772848e-05	3.00755464017246e-05	3.00755466844467e-05	0.011884738204208	0.0244601573207559	0.668858779143489	3.00755465275576e-05	0.0539850652901619	0.0176903826859113	0.162667865435763	Epi
CACAGGGCCGTTGTCA-1	2.10528825212599e-05	2.10528825932733e-05	2.10528825692897e-05	2.10528826775183e-05	2.1052882609854e-05	2.10528828307899e-05	0.0232912629017415	0.0146415875072102	0.578366162671284	0.0147305240985638	0.11123342605019	0.0403136945953868	0.213934498643865	Epi
CACAGTCCCGCTTCGC-1	0.00214984501817243	4.29650664915403e-05	4.29650664679491e-05	0.000192253386257322	4.29650665402713e-05	4.29650665091938e-05	0.043962590291093	0.0863556477935926	0.673785887402454	4.29650664679434e-05	0.0518144743216048	0.00510972386065199	0.108986748356306	Epi
CACAGTTCGCTTCCCA-1	0.00153866360125682	3.00755465232003e-05	3.00755465275614e-05	3.00755470204352e-05	3.00755465143054e-05	3.00755465354818e-05	0.0168268961439936	0.0194734567849513	0.632654432560728	3.00755465275613e-05	0.0624422846434445	0.0349392964978343	0.126146065033769	Epi
CACATAAGGCGACCGT-1	3.00755464819097e-05	3.00755465262993e-05	0.0051214358578835	3.00755467390633e-05	3.00755464813154e-05	3.00755466722322e-05	0.0159932367902536	0.0544875119948489	0.589114775449827	0.0108974083546758	0.138421907995622	4.77282942015216e-05	0.135755001790467	Epi
CACATATTAGCAGGAT-1	0.0135763863467518	6.1378666382778e-05	6.13786663827785e-05	0.000684533845889705	6.13786663815212e-05	6.13786664251657e-05	0.0124955840456838	0.131867543361124	0.50254563117158	6.13786663827786e-05	0.0934820681748696	0.0001133015066359	0.187192823150847	Epi
CACATCGTGCACGCGC-1	3.0075547483396e-05	3.00755464456311e-05	3.00755465275599e-05	3.00755477167762e-05	3.00755466788296e-05	3.00755453834995e-05	0.00674909694406853	0.0124825233031752	0.672587430366879	3.00755465275632e-05	0.0300048275465891	0.0274532156398836	0.198422534375901	Epi
CACATCTCACCGACGA-1	0.0101549519419162	6.13786663827757e-05	6.13786663827767e-05	0.00369865649266443	6.13786663827299e-05	6.1378666420154e-05	0.024034978753825	0.0841933338470846	0.579250445410673	0.0105742456867118	0.0863452750953915	9.92719393165265e-05	0.109640198596382	Epi
CACATGATTCAGCAAC-1	3.00755463705217e-05	3.00755465351125e-05	0.00142767389662208	3.00755467743712e-05	3.00755464429455e-05	3.00755462379178e-05	0.0284507382665726	0.0409180538266304	0.634764115359585	3.00755465275604e-05	0.071424086016517	4.32805036794313e-05	0.126957202816102	Epi
CACATGTTTGGACATG-1	0.00306695269309292	4.2965066467945e-05	0.0172044637321963	4.29650666882069e-05	4.29650665358483e-05	4.29650665529557e-05	0.0269342984349195	0.137590742925984	0.478960131480669	0.0190712374004364	0.113685281307417	0.0118587107876834	0.144333548893577	Epi
CACATTCTTTCGATGG-1	0.00915188968153185	0.00510094751482115	4.29650664679455e-05	0.000629129259484746	4.29650664687955e-05	4.29650663785746e-05	0.115197768639001	0.0850198714407503	0.493243226187439	5.79624183128905e-05	0.121928228948701	8.38037571095166e-05	0.136002068272791	Epi
CACATTTCTTGTCAGA-1	0.0034218269651228	0.00608973533737245	6.13786663827792e-05	0.00175919586718663	6.13786665319327e-05	6.13786663393024e-05	0.0336398774917357	0.0634702244047969	0.514923478896652	6.13786663827776e-05	0.141968539229782	9.54168242242275e-05	0.144822258926697	Epi
CACCACGCCACACAGA-1	0.0129859686525477	8.76838091182553e-05	0.0130460657450273	0.00512480654960843	0.0101138958513775	0.00528151755529105	0.0305263708735138	0.159862051297723	0.496838172234157	0.000353881031980869	0.0875069878919577	0.000118699915520184	0.119605491886298	Epi
CACCAGTCAGCATGCA-1	3.00755466287759e-05	3.00755465496557e-05	3.00755465275627e-05	3.00755461742433e-05	3.0075546448234e-05	3.00755469205606e-05	0.0229896636953148	0.0730532477641107	0.603981946179836	3.00755465275608e-05	0.0601022109210405	0.00734744688475301	0.192533722159117	Epi
CACCATCGGAGGAGAC-1	2.10528825197675e-05	2.1052882569324e-05	2.1052882569288e-05	2.10528818346833e-05	2.10528826230186e-05	2.10528823981843e-05	0.0169886872372664	0.0469700093239814	0.675006299594228	0.00707154760021464	0.0589518764789712	5.21648813596049e-05	0.16440585590091	Epi
CACCATGATCGCAAAG-1	0.0160767661808535	0.00785349104327011	6.13786663827799e-05	6.13786663591946e-05	6.137866639343e-05	6.13786663234363e-05	0.0492660225462379	0.100039687841808	0.500654757724144	6.13786663827785e-05	0.110306435134152	0.000127678855677019	0.163442304297836	Epi
CACCCAAATCTTATGT-1	0.00216411319076794	4.29650664671685e-05	4.2965066467945e-05	4.29650666321438e-05	4.29650663454793e-05	4.29650665723733e-05	0.00522954318970523	0.0176621354170243	0.712708364744472	0.00635926057665812	0.0471923039239969	7.6060527606111e-05	0.12390627621691	Epi
CACCCACACGTCACCC-1	0.000115839644455038	3.00755465191919e-05	0.00117545596580943	3.00755465294121e-05	3.00755464770095e-05	3.00755466410154e-05	0.0166750459219627	0.0137828926540751	0.65654947639904	0.00849243263303334	0.0635258352720436	0.0127009006588021	0.164695930948874	Epi
CACCCACGAGGCAATT-1	0.00584193087651566	3.00755465278895e-05	3.00755465275615e-05	3.00755466358889e-05	3.00755465197127e-05	0.00160666500750353	0.0828716497309838	0.115255378227008	0.58376542304268	3.00755465275622e-05	0.0810399451983789	0.00505915329779476	0.0787031616152643	Epi
CACCCGCGTTTGACAC-1	4.8754944547946e-05	3.00755465158106e-05	0.000449765624206171	3.00755468141694e-05	3.00755466571827e-05	3.00755464770629e-05	0.0143752769673201	0.121937234698187	0.549050592009978	3.00755465275622e-05	0.0940842768406104	0.0173424784526694	0.161300759308863	Epi
CACCCTAACAAGATCT-1	0.00642241757436183	6.13786663843447e-05	0.00437075190492479	0.00625632260844841	6.13786663691133e-05	6.13786663854398e-05	0.071524193921952	0.0655656422759451	0.553266395097693	7.61240835037708e-05	0.0824741886670056	7.84374553588941e-05	0.125077696526952	Epi
CACCCTTGGTGAGACC-1	0.0645457689588848	0.000125262584452019	0.0875288883652023	0.000125262584446673	0.0177713099297799	0.00950548146171688	0.0616266824771394	0.0731949568488635	0.187825484666369	0.212739625948669	0.181566624550508	0.000125262584454648	0.0576894982215139	Epi
CACCCTTTCCTCGCTC-1	6.64461000904399e-05	3.00755465277516e-05	3.00755465175397e-05	3.00755465125563e-05	3.00755465986792e-05	3.00755464947297e-05	0.0160160855366787	0.00766804236705596	0.668001552196331	3.00755465275544e-05	0.0208894154072032	0.0136123757360305	0.176939254044422	Epi
CACCGATACACCGAGC-1	0.0107101025605913	4.29650664679456e-05	4.29650664679454e-05	4.29650664689017e-05	0.0254510054369375	4.29650664969037e-05	0.041379138991538	0.0862409056974902	0.522209840782561	4.29650664679513e-05	0.0816450708677057	6.42573479993478e-05	0.101388185566826	Epi
CACCGATGATGGGTAC-1	6.13786665228261e-05	6.13786663826872e-05	0.00481663529088096	6.13786663397619e-05	0.000509275289922281	0.00166683908992176	0.0283370760598317	0.0556954458634969	0.583452395962793	6.13786663827763e-05	0.083041065121107	0.0058614145210313	0.165231043704642	Epi
CACCGCCAGAAGGTTT-1	4.29650654015826e-05	4.29650664544022e-05	4.29650664679448e-05	4.29650662882692e-05	4.29650664251594e-05	4.29650670839104e-05	0.056297664516882	0.0137099292648183	0.691023676955671	4.29650664679437e-05	0.0339978533960497	7.93431260210582e-05	0.138944642372629	Epi
CACCGCCGACCAGCGA-1	0.00377194722880178	6.13786663827727e-05	6.13786663827774e-05	6.1378666449232e-05	6.13786663768124e-05	6.13786662158262e-05	0.0352264649420545	0.0520115527412717	0.459350432808849	0.0934767406488797	0.146315737854771	0.00010721804881102	0.184667780204646	Epi
CACCGCGTCCACTCTA-1	0.00907933529409667	6.13786663827819e-05	0.0328191863160984	6.13786664727237e-05	0.00105884493146642	0.00131741295241904	0.0631677607585813	0.107870870274828	0.442029351627567	0.0458883272816941	0.0812527181949618	7.95088526768893e-05	0.056775687679974	Epi
CACCGGAGATATCTCC-1	0.0119322576445585	6.13786663827787e-05	6.13786663827783e-05	6.13786663829031e-05	6.13786663801881e-05	0.00403588481965131	0.0694344890691581	0.203817342218604	0.421537715803031	6.13786663827779e-05	0.101230193417102	8.5472333150538e-05	0.155665905201057	Epi
CACCGGGCATCACAAG-1	0.00173058668607649	4.2965066507494e-05	4.29650664679438e-05	4.29650664106474e-05	4.29650664829838e-05	4.29650663466716e-05	0.0258510643978563	0.052749526494553	0.705943909978496	4.29650664679449e-05	0.0545322663019493	5.41735264660295e-05	0.119143207838801	Epi
CACCGGTAGAGACATT-1	6.13786669048919e-05	6.13786665175861e-05	6.13786663827785e-05	6.13786669620334e-05	6.13786665056136e-05	6.13786655798718e-05	0.0146522862640358	0.0707347517462354	0.647330045407481	6.13786663827864e-05	0.0375886464348466	0.0196448702833644	0.186892564068112	Epi
CACCGTATCCCATCCG-1	2.10528822891755e-05	2.10528825329061e-05	2.1052882569293e-05	2.10528824658597e-05	2.10528824620579e-05	2.10528826850658e-05	0.0167146188332078	0.0135555487774884	0.672967891518612	0.00553332830658333	0.0260823113774924	0.0226761181074538	0.121595478438275	Epi
CACCGTTGCGCGATAT-1	0.00768544752009422	4.29650664688491e-05	4.2965066467945e-05	4.29650664553224e-05	4.29650664674937e-05	0.00161636700473538	0.0570862942958455	0.0698927086988014	0.576367367930309	0.00623441213350772	0.105517699315459	5.27836327547351e-05	0.129599464027282	Epi
CACCTAATAGAGTCGT-1	3.00755460482306e-05	3.00755464898504e-05	3.00755465275611e-05	3.00755469114967e-05	3.00755465096009e-05	3.00755466064532e-05	0.0170511433296145	0.0954473584616668	0.542591674791274	0.0126115589186474	0.151989432558471	0.0102337140134632	0.161330555302174	Epi
CACCTAATCAGTTTAC-1	0.00121785795969197	4.29650664388704e-05	4.29650664679444e-05	4.29650671597249e-05	4.29650665392908e-05	4.2965066621476e-05	0.033895496630252	0.0993772190263984	0.508344149565264	0.0581847856341398	0.0619622763155498	9.0527807328336e-05	0.243363916222882	Epi
CACCTCGATGGTGGAC-1	0.00206490317201913	6.13786663827789e-05	6.13786663827793e-05	6.13786654648307e-05	6.13786662883979e-05	0.000827258704299371	6.87283372999535e-05	0.119122384339343	0.414194556896178	0.0252780136329233	0.22678688111803	7.40354583334103e-05	0.186009136653843	Epi
CACCTTGCGAAACTCG-1	0.00296285407255523	4.29650664679448e-05	4.29650664679448e-05	0.00251345393808014	4.2965066386189e-05	4.29650664617344e-05	0.189079564888234	0.0715851682360221	0.498907036925793	4.29650664679455e-05	0.0713630741744162	7.92727373848419e-05	0.110340480042008	Epi
CACCTTGGCGCCTTTG-1	0.0444842296728403	0.00601397826645751	6.1378666382778e-05	7.03971661898604e-05	6.13786663837028e-05	6.13786663890023e-05	0.112465557780198	0.229641062735721	0.307775895218663	0.00130823730704953	0.16238666879886	6.40736242351586e-05	0.0701062885760817	Epi
CACGAAAGTTAGTCCC-1	3.0075546510736e-05	3.00755464524967e-05	0.00114809415347932	3.00755465292522e-05	3.00755465661687e-05	3.00755465511804e-05	0.00963801271295569	0.00365638675517432	0.648944405389404	3.00755465275595e-05	0.0622710953624583	5.39777426701838e-05	0.160448378529637	Epi
CACGACCACAGACTTT-1	0.00214491967293088	0.00700400619637998	3.00755465275553e-05	3.00755465299615e-05	3.00755465416177e-05	3.00755465105816e-05	0.0943741645773245	0.0917786897859818	0.564052564550976	0.0101890585579651	0.11449210184117	5.72504307614262e-05	0.132323171715769	Epi
CACGACGTAATAGTAA-1	0.00326904263989562	0.000211468050103323	0.00419650246142507	6.13786665489894e-05	6.13786662025164e-05	0.001790791637638	0.0451352124855433	0.104544031948363	0.245541736151151	0.0802135875124173	0.398493508171676	0.00647447987705015	0.154251169133939	Mph
CACGACTAAAGTTCTG-1	0.007062012181929	4.29650664707521e-05	0.000350943735794711	4.29650664325643e-05	0.000172389800534368	0.00342196972603321	0.0156095343400037	0.0342210983094325	0.574419610137742	0.0116613142497277	0.106697565230806	0.005545006033492	0.156832315346178	Epi
CACGATTGGTCGTTAA-1	0.000471856296670186	3.00755465273107e-05	0.0027283682275402	3.00755465922296e-05	3.0075546487799e-05	3.00755464941493e-05	0.0468356791981013	0.0238214423269718	0.677275074526772	3.00755465275615e-05	0.0388515353903016	6.0790044151708e-05	0.108925233428619	Epi
CACGCACAGCGCAGCT-1	3.00755466019198e-05	0.000617887891549708	3.00755465275599e-05	3.00755464377219e-05	3.00755464469372e-05	3.00755466330822e-05	0.0210713254207418	0.0169924398144521	0.668635863909017	3.00755465275699e-05	0.0292810956714247	0.0107676665971618	0.178501220911553	Epi
CACGCAGCGAGGCTTT-1	7.76148860032871e-05	0.000142840886263008	0.0128049714432551	6.13786659835077e-05	6.13786664396838e-05	6.13786665242732e-05	0.0266924621717266	0.0380107684216591	0.499365599172531	0.0288819107630089	0.208890615604563	7.94400453345616e-05	0.122773478736333	Epi
CACGCGGAACTGTTGC-1	0.000396639487302724	4.29650664498796e-05	4.29650664679786e-05	0.000632527038888152	4.29650664491448e-05	4.29650664539523e-05	0.00740822280600514	0.016979993899492	0.671889735484106	4.29650664679468e-05	0.0189800982439078	0.00960006583658813	0.127912184070175	Epi
CACGGCGCGCCAAAGG-1	0.0100180581480156	6.13786663827778e-05	6.13786663827778e-05	0.00283933507159506	6.13786663490359e-05	6.13786663336883e-05	0.0470606024437898	0.100240361570334	0.493329242333571	0.0157350606561175	0.123845150017189	7.83104847108e-05	0.121797632532208	Epi
CACGGGATTGAGGGTT-1	0.00707134738685822	6.13786663979529e-05	0.00730835936098293	0.00222412157362909	6.13786663568436e-05	6.13786663498197e-05	0.0821790412883453	0.077393851619281	0.507693035397399	6.13786663827789e-05	0.122978727960997	8.48988436244366e-05	0.137307976292086	Epi
CACGTCAATCAATGGA-1	0.0027094613376303	4.29650664711571e-05	0.00213033507327881	4.29650664556218e-05	4.29650666044692e-05	0.00212158314185018	0.0506222965544373	0.0426306057285512	0.609486624915725	4.29650664679455e-05	0.0744043981578286	0.0241253736683833	0.166414049290866	Epi
CACGTCGGCAACCTCT-1	0.0209499184939866	0.000125262584453875	0.00012526258445465	0.00200725567546002	0.000125262584456717	0.03554018855799	0.0459513916385662	0.186789527670016	0.257358649134768	0.0409570471144042	0.152781375111208	0.00210004327552305	0.127638951587891	Epi
CACGTCTATGATGTGG-1	0.0157900383116647	6.13786663827796e-05	6.13786663827784e-05	6.13786664586335e-05	0.00314547245298621	6.13786663897315e-05	0.137857563889303	0.25278459604431	0.307543577744356	0.02454342418764	0.169091803041985	8.49053483735972e-05	0.0695893917137674	Epi
CACGTTCGTGCTCTAG-1	0.00257011687551362	3.00755465275528e-05	3.00755465275639e-05	3.00755465769345e-05	3.00755465098016e-05	3.00755466367931e-05	0.0153215570794185	0.0348951317096164	0.717514327290841	0.00294082024044531	0.0559404644930736	9.31877032098214e-05	0.0853359033562891	Epi
CACGTTTCGTACACAC-1	0.000857629782318777	4.29650664840177e-05	0.00118594140959914	4.29650663373952e-05	4.29650666552345e-05	4.29650666988983e-05	0.00139441783189963	0.0250988604645274	0.68100277546365	4.29650664679506e-05	0.0682030110408655	0.00839490869153995	0.108189067660118	Epi
CACTAAAGTTGCCTAT-1	3.00755462847591e-05	3.00755465116891e-05	0.00532949211634578	3.00755468753971e-05	3.00755466405588e-05	3.00755472863445e-05	0.0202443268018136	0.0200976787031217	0.606969663784548	0.027519968405222	0.137794506417593	0.000178817146808125	0.106092046514656	Epi
CACTACGGGAGCTGCC-1	3.72125473465405e-05	0.000752771366157706	3.00755465275613e-05	3.00755468630791e-05	3.0075546632367e-05	3.00755464699857e-05	0.0287816198838704	0.0593574719798218	0.641107297207854	3.00755465275608e-05	0.0712971807176443	0.00607832456113494	0.155234878769438	Epi
CACTACTCAGTTCTGT-1	0.000133325903843421	2.10528825693008e-05	0.0156382667020985	2.10528824672246e-05	2.10528825806347e-05	2.10528826493518e-05	4.3463366577944e-05	0.0118253201943092	0.695106875611939	2.10528825692728e-05	0.0419748023584121	6.34729190066723e-05	0.173535532402457	Epi
CACTCAAGAGCTATGG-1	4.29650664491368e-05	0.00329161003946897	0.0175047414347582	4.29650663616605e-05	4.29650668820429e-05	4.29650663379753e-05	0.0165793057006614	0.0596474116891689	0.473001294712734	0.0491122742961872	0.154257457044664	0.00360251473697246	0.157442452024992	Epi
CACTCAGCTCTTGAGG-1	0.004384900080009	3.00755465275606e-05	3.00755465275592e-05	3.00755464862836e-05	3.00755465464904e-05	3.0075546453572e-05	0.037767284847657	0.0400786862065983	0.622555118449817	3.00755465275567e-05	0.0998132029910546	0.000103593521579441	0.163526430022319	Epi
CACTCCTATGTAAGAT-1	3.00755464623591e-05	3.00755464781571e-05	3.00755465275615e-05	3.00755464732187e-05	3.00755465817052e-05	3.00755464637313e-05	0.0664398926875371	0.0868934292050052	0.514913858910596	3.00755465275619e-05	0.0623450470846122	6.81246025124136e-05	0.253855541401271	Epi
CACTCCTCTCGGTCGG-1	0.013752889407995	0.00823974838211502	5.03980236595291e-05	4.29650664694606e-05	0.00943501289453636	4.29650664833878e-05	0.0554129523813462	0.115961537638038	0.49203549326494	4.91188357402036e-05	0.0998922809815649	0.0021214655166641	0.138963667763067	Epi
CACTCGAGCTGAACAA-1	0.038669846921546	6.13786663827777e-05	6.71339105979164e-05	6.13786663642533e-05	6.13786663904744e-05	0.00506747598385149	0.0574821488972585	0.121640253134535	0.509696481941242	6.13786663827776e-05	0.1322611911243	0.000986482983528117	0.0944707212772191	Epi
CACTCGGTTAGGAGGA-1	0.00802625478287817	0.0128278423093684	0.00736972645139962	0.00368180572754191	6.13786663531177e-05	6.13786663331625e-05	0.0744773633337661	0.28220331766767	0.360494092964745	0.0196366190349994	0.104237697694025	6.38843414730877e-05	0.110897646296213	Epi
CACTCTCAAGCATCGA-1	3.00755464260847e-05	3.00755465722255e-05	3.00755465275559e-05	3.00755467606059e-05	3.00755464666662e-05	3.00755465370641e-05	0.00554229604160292	0.0687034013395155	0.633641535852956	3.00755465275506e-05	0.0179330866876773	0.0479013956483622	0.197861259089513	Epi
CACTCTTCTGCTAGCC-1	0.000381265997573999	3.00755465283966e-05	3.00755465275622e-05	3.00755467734375e-05	3.00755465376846e-05	3.00755463313501e-05	0.00473521226032732	0.0194505409495294	0.686311729191204	3.00755465275546e-05	0.0320042480159269	0.0236960136453958	0.133256556570788	Epi
CACTGACGATTGTGGA-1	3.00755481061229e-05	3.00755466701076e-05	3.00755465275624e-05	3.00755473655877e-05	3.00755457774839e-05	3.00755466459316e-05	0.0198649246929558	0.0390003435661797	0.619437309939103	3.00755465275601e-05	0.0336476735110395	0.0275854105688778	0.210023428167676	Epi
CACTGTCCAAGTGAGA-1	3.0075546770506e-05	3.00755464914023e-05	3.0075546527562e-05	3.00755478236372e-05	3.00755464453807e-05	3.00755464306095e-05	0.025845679782027	0.0394655496254611	0.480360637255838	0.0213529225835826	0.186752042078859	0.0145410468875717	0.184746646946599	Epi
CACTTAATCAGACGGA-1	4.29650665595144e-05	4.29650665090672e-05	0.00413648589271758	4.29650667298716e-05	4.29650662742364e-05	4.29650676206284e-05	0.0180775181802334	0.0121431463456353	0.548514475956867	0.0464958849999984	0.137502133708104	0.020459974427036	0.15334996772624	Epi
CACTTCGCCACAGGCT-1	4.29650667644381e-05	4.29650664679422e-05	0.00208887762032781	4.2965067541427e-05	0.000684390688933176	5.93738480441256e-05	0.0272470667102911	0.0407250758474902	0.356853962792742	0.0218649122678781	0.311197063622494	7.10134100537389e-05	0.225765140630497	Epi
CACTTCGTCTTATCTC-1	3.00755465421769e-05	3.00755465278033e-05	0.0171947513848311	3.00755465170937e-05	3.00755466189045e-05	3.00755463855846e-05	0.0205680869802743	0.0282434231570557	0.651982061998731	3.00755465275604e-05	0.0483657014861497	0.00595036968637554	0.164149035584506	Epi
CAGAACTTAGCCCTCT-1	0.00296613744244288	6.13786663861668e-05	6.1378666382778e-05	0.000824195089976724	6.13786664490095e-05	6.13786664401967e-05	0.0745603729196894	0.0414276891302851	0.614007197927749	6.13786663827771e-05	0.0459134249459701	0.000110653389080628	0.126197153789309	Epi
CAGAATAACACACGGA-1	3.00755464154575e-05	3.00755465092614e-05	3.00755465275637e-05	0.000305701395070996	3.00755464049794e-05	3.00755465277877e-05	0.0292133380354025	0.0148712812791644	0.750071547566348	3.00755465275601e-05	0.0305653759978295	0.0115781247640361	0.0983678218969135	Epi
CAGACCTGTAAGTGTT-1	3.00755467117806e-05	3.00755465241129e-05	3.00755465275632e-05	3.00755464724585e-05	3.00755464171612e-05	3.00755464823916e-05	0.00963735779587105	0.00945501685589448	0.673327337881192	3.00755465275608e-05	0.0165333039614194	0.0405321322731901	0.153225697823181	Epi
CAGAGACGGTCACCCA-1	0.00237051694468723	4.29650664679412e-05	0.00586641917702682	4.29650666895242e-05	4.29650663891823e-05	4.29650665969535e-05	0.0193608518338098	0.0569093284239218	0.628615067677204	0.0251398505691072	0.0722494389359832	9.87490640284737e-05	0.157451921452963	Epi
CAGAGCATGAGCTTGC-1	2.10528825378966e-05	2.10528825369628e-05	2.10528825692937e-05	2.10528824578792e-05	2.10528826091396e-05	2.10528825950558e-05	4.19892162930803e-05	0.00608660635050859	0.758062419017223	2.10528825692887e-05	0.00999367417113182	0.037612548963475	0.111212882540518	Epi
CAGAGTGATTTAACGT-1	0.00725469255111578	3.0075546506807e-05	3.00755465275551e-05	3.00755465284151e-05	3.00755465188565e-05	3.00755465174338e-05	0.0299323042924552	0.0411977198318172	0.660642969432557	0.00406098963454309	0.0749283172121648	6.48062510864058e-05	0.129381196475141	Epi
CAGATAATGGGCGGGT-1	3.00755466086221e-05	3.00755465754346e-05	3.00755465275607e-05	3.0075546833703e-05	3.0075546608894e-05	3.00755468205383e-05	0.00210576469530312	0.00793889046486589	0.756182329925384	3.00755465275635e-05	0.0195741230874549	0.00338103365018202	0.0966609137909175	Epi
CAGATACTAACATAGT-1	0.000387388147500223	4.29650664451085e-05	4.29650664679444e-05	4.29650662492791e-05	4.29650664606214e-05	4.29650663245408e-05	0.0273590376373101	0.0626683820207386	0.631791109065424	4.29650664679458e-05	0.0784789121074573	6.72142704984855e-05	0.1547281586631	Epi
CAGATATGAAGATGAC-1	6.13786671566272e-05	6.13786664969785e-05	6.13786663827784e-05	6.13786657360023e-05	6.13786659875507e-05	6.13786665498908e-05	0.0122991427315779	0.0315796341228886	0.676453558134566	6.13786663827656e-05	0.0551732281228352	0.0199092650384724	0.164151283791907	Epi
CAGATCATTTAAAGTC-1	0.00420998701673812	6.13786663827713e-05	0.0203412839560064	6.13786664315404e-05	6.13786663440921e-05	0.00159569328922437	0.1687748644569	0.160084850884271	0.391973632472294	7.26698215002143e-05	0.0715898171715729	0.0094575280188895	0.115066023834189	Epi
CAGATCCTGGTTTGAA-1	3.00755469967431e-05	3.00755465310488e-05	3.00755465275614e-05	3.00755462390847e-05	3.00755460656327e-05	3.00755468905239e-05	0.0690850192070979	0.0979659158709257	0.444650654864417	0.0231557861254524	0.113484791040658	0.0199119366121641	0.217217134285762	Epi
CAGCAGCCCGTTCCTT-1	0.00224254696956938	3.00755465263495e-05	0.00871775265535409	3.00755466384812e-05	0.00202965445062555	3.00755463282357e-05	0.0225193324948408	0.0336070180801467	0.683041963311061	3.00755465275658e-05	0.0416699658012107	0.00904390747597705	0.106082834917229	Epi
CAGCAGTCCAGACTAT-1	0.00923441018897341	8.76838091188123e-05	0.00741841826796809	0.0056763345498506	8.76838091654356e-05	0.00155581523079284	0.256146979504509	0.164905235833769	0.203992128500003	0.0426250541463494	0.22763939679695	8.7683809118255e-05	0.0531587468339846	Endo
CAGCAGTCTGTGCTGC-1	0.00405938714942461	4.29650664781755e-05	4.29650664679439e-05	4.29650666557907e-05	4.29650664575423e-05	4.29650664482023e-05	0.0162634403537361	0.0421871715977044	0.705625835227387	4.29650664679432e-05	0.0388837613232949	0.000102202202549955	0.133663583129786	Epi
CAGCCCTCACAGGCAG-1	0.000222103109891849	3.00755465325385e-05	3.00755465275648e-05	3.00755460731824e-05	3.00755464159256e-05	3.00755467701396e-05	0.0251262070158062	0.0241550700152867	0.683740769720397	3.00755465275663e-05	0.0451440949334283	0.0107443103720191	0.166896123321114	Epi
CAGCCGGGCCCTCTAT-1	0.00621889418120142	4.29650664764531e-05	4.29650664679451e-05	4.29650664804306e-05	4.29650664740242e-05	0.00159237694623821	0.0193442542449993	0.0811027946357152	0.576389293455693	4.73422789771578e-05	0.115734197094142	8.89528993950094e-05	0.132353325150609	Epi
CAGCCTCCTGCAGAGG-1	0.00293771687629905	3.00755465275614e-05	3.00755465275616e-05	0.000776402849765278	3.00755465105739e-05	3.00755464675268e-05	0.00800046727997878	0.0410376485163488	0.645974167197913	3.00755465275603e-05	0.0709229565269086	4.62191547449599e-05	0.144052482477555	Epi
CAGCCTCTCCTCAAGA-1	0.0138328252125355	0.0112324796857574	4.29650664679433e-05	0.0027771964785392	4.29650664685433e-05	4.29650664869794e-05	0.0531031137106848	0.136117777797592	0.491884489917645	0.00904007425898434	0.1057648443871	6.30750890765184e-05	0.110651079822295	Epi
CAGCTCACTGAGACAT-1	0.0088375146798483	0.00782233128423178	0.0235170759341419	6.1378666421296e-05	6.13786663432997e-05	6.13786664672085e-05	0.046176501018399	0.10734945809887	0.375070861078816	0.0774530207621549	0.182631639872637	8.67495222157468e-05	0.128839883295068	Epi
CAGCTCGACAAGTTAA-1	0.0031207238865046	3.00755465275638e-05	0.0156996395831571	3.00755464988535e-05	0.000644100068163669	3.00755464723341e-05	0.0715068796654946	0.0822815963719687	0.569448333893774	3.20511581547317e-05	0.0707374768390273	0.00750698968093914	0.111679000657911	Epi
CAGCTCGTGCTTGTGT-1	2.10528831111796e-05	2.1052882568868e-05	0.00285415973593302	2.10528825939363e-05	2.10528824853256e-05	2.10528824651197e-05	0.0138650160270378	0.0127157689649629	0.61756947706984	0.0197133597872996	0.0631971772693555	0.0116116837248866	0.170116692603268	Epi
CAGCTGGCGTAACCGT-1	0.0434194846026894	0.00394778685681543	0.000187453018493839	8.76838091460268e-05	0.00388848319490806	8.76838091437838e-05	0.0730944541895129	0.0741026398105177	0.503579863051716	8.76838091182552e-05	0.0918267100742173	0.000114312921513237	0.126260211464806	Epi
CAGCTTAGTAGGTAGC-1	2.10528825758179e-05	2.10528825696009e-05	0.00609600479487341	2.10528825544269e-05	2.10528826254719e-05	2.10528828581953e-05	0.0242516480835212	0.0228603661947091	0.578503712130417	0.00258919009509493	0.115668389480389	0.00942674068514139	0.153109466973657	Epi
CAGGAAGACTTTATAT-1	0.00847685836167342	0.007227270334134	4.29650664679434e-05	0.0025273004566686	4.29650664417869e-05	4.29650664677809e-05	0.0286739005052975	0.0639095261618988	0.606566317122292	0.000127639133562704	0.11358255095784	7.834901172038e-05	0.100790245175144	Epi
CAGGATATATCGTTGT-1	0.00175040805197379	3.00755465522726e-05	0.0188684579535251	3.00755462574268e-05	3.00755465019734e-05	3.00755466551255e-05	0.0629971202813713	0.0195987296080074	0.651203219557341	3.00755465275554e-05	0.0795056012834327	4.79371309241454e-05	0.0793464597424128	Epi
CAGGATCCGCCCGACC-1	0.00229113824768424	4.29650664679454e-05	4.29650664679455e-05	4.29650665347293e-05	4.29650664397007e-05	4.29650664096995e-05	0.0313262820721099	0.0381217273982552	0.623624759153774	4.29650664679448e-05	0.0724617460302394	8.84490634349032e-05	0.153863014662309	Epi
CAGGCAGTCTTACCAG-1	2.10528826902138e-05	2.10528825694247e-05	0.00598282639755574	2.10528825131674e-05	2.10528825424683e-05	2.10528827006304e-05	0.0172746911787839	0.0487990816329421	0.706663	2.10528825692935e-05	0.0369823379409023	0.0219988588251898	0.117179501172611	Epi
CAGGCCAGTACCACCT-1	3.00755479041825e-05	3.00755464966821e-05	3.00755465275604e-05	3.00755483116342e-05	3.00755465339988e-05	3.0075546751558e-05	0.0217050698784295	0.0397351097151189	0.680509344356196	3.00755465275671e-05	0.0209328703519842	0.0200523151033799	0.192630464318824	Epi
CAGGCCGTTTGGGTGT-1	3.00755465694356e-05	3.00755465273672e-05	0.0238342200502278	3.00755466674635e-05	3.00755465617025e-05	3.00755462746615e-05	0.0211443692210134	0.0905746814286208	0.481225369343539	0.0324939581805117	0.212706535476231	3.14474884584833e-05	0.0985490163146704	Epi
CAGGCGCACGGTGGTC-1	3.00755466693399e-05	3.00755465239797e-05	3.00755465275639e-05	3.00755471174451e-05	3.00755463740094e-05	3.00755472790546e-05	0.0395407885413614	0.0230381616204247	0.673012322737743	3.00755465275665e-05	0.0271834301989426	0.016999379773308	0.174670441075143	Epi
CAGGCGCCATGCTAGG-1	0.0450500187555567	0.00349282929634831	8.46215356302504e-05	4.29650664560013e-05	4.29650664686777e-05	4.29650664740948e-05	0.0341414233154307	0.0997739329361684	0.535879583683469	0.0110671120976942	0.102996278533072	8.76884320415049e-05	0.127109124280396	Epi
CAGGGCTAACGAAACC-1	3.00755467372307e-05	3.00755465274517e-05	3.007554652756e-05	3.00755467899083e-05	3.00755463375338e-05	3.00755466532288e-05	0.399828108969836	0.063097524499196	0.310296577384198	0.0212855105859398	0.086727511245985	3.37576748792205e-05	0.141483379189904	Endo
CAGTAACTATTTATTG-1	0.000488835233748721	6.13786663827796e-05	6.13786663827789e-05	0.00278434952952481	6.13786664784651e-05	0.000221117502730863	0.105545359537117	0.126057548140474	0.418575458294829	0.0334254149843283	0.0912813334468631	6.5326812926995e-05	0.119948356793328	Epi
CAGTAATCCCTCCCAG-1	0.00132607011534414	4.29650665511786e-05	4.29650664679458e-05	4.29650665159906e-05	4.29650665581289e-05	4.29650667162123e-05	0.0120803825051394	0.05658086434238	0.448491179999648	0.0466566435698365	0.2185861057515	0.00239785443182997	0.179061712862052	Epi
CAGTACATTCTCTAAA-1	0.00165639139787263	4.29650664680549e-05	0.0384366010224538	8.77087862343511e-05	4.29650665092408e-05	4.29650666215169e-05	0.0318886714686413	0.0595125831865586	0.459048262428883	0.0220152503227179	0.173017862869604	4.86425366408998e-05	0.127437637374298	Epi
CAGTACCAGTTTACGT-1	0.0197952532397029	4.29650664679449e-05	0.00421486949578036	4.29650664676511e-05	4.29650664670954e-05	4.29650664900031e-05	0.0220066290037026	0.0721471452464652	0.563642317058495	0.0245938406134041	0.0839730758363234	0.0106808185965834	0.129232708909962	Epi
CAGTAGCCCACGCGGT-1	0.00927130990616625	6.13786663977427e-05	0.0203446215426012	6.13786663401742e-05	6.13786663801521e-05	6.13786664088394e-05	0.0890533043460577	0.0886985327572042	0.463678138923299	6.13786663827721e-05	0.0966171481162076	0.000102981021416474	0.178407073002276	Epi
CAGTAGCGAGGTAGTA-1	0.00273475097826905	6.13786663827717e-05	0.0348187846583649	0.00348148977696683	6.13786663220578e-05	6.1378666393167e-05	0.0240408261399211	0.0937401523916957	0.510370099853096	0.0104453957240238	0.102505895456371	0.00247312415856274	0.162573740871407	Epi
CAGTCCAACGCCTTCT-1	0.0212144636736408	0.0017665968952524	6.13786663827774e-05	6.13786664632099e-05	6.13786663816741e-05	0.00154230400358042	0.0512769023446051	0.103894532758048	0.472541643025078	0.0143406436449493	0.143272984780543	0.00848448621643611	0.127551774743602	Epi
CAGTCGAGGATGCAAT-1	0.014589439522357	6.13786663827767e-05	0.0270046396879092	6.13786663566424e-05	0.0238512412269014	6.13786663978627e-05	0.0805619948926024	0.233506334403537	0.354882842005709	0.0300500682623539	0.0689171835002422	0.00830462590329056	0.0621631627389843	Epi
CAGTCTCTCGGCTAAT-1	0.000608226124688228	0.00243305334696989	0.00878200223969378	3.00755466785632e-05	3.00755465175138e-05	3.00755463941954e-05	0.0351897517995987	0.00325896423796657	0.603887066304332	3.00755465275617e-05	0.0379302854718538	8.32194572658926e-05	0.188255174308972	Epi
CAGTCTGTATACTGGG-1	0.00232295129778455	0.00058160428520276	0.0199693646290184	0.00124881443402924	0.000479223502164395	4.29650664889517e-05	0.0837671891022711	0.0942806879779723	0.516557578130944	4.98324109462988e-05	0.0910372443501742	6.67414144915874e-05	0.114429989607929	Epi
CAGTGAATAAATGACT-1	0.00198877862581287	3.00755465421033e-05	3.00755465275619e-05	3.00755467438881e-05	3.0075546511152e-05	3.00755465205498e-05	0.095338068143934	0.0659409668954655	0.533086737523551	0.0427104550353311	0.0815128193411991	7.85640422986824e-05	0.115550887070702	Epi
CAGTGGTTGCACATGA-1	3.00755466337909e-05	3.00755465784044e-05	3.00755465275599e-05	3.00755454989016e-05	3.00755465810207e-05	3.00755466350037e-05	0.0297829258620532	0.013034268442621	0.6690011434445	3.00755465275621e-05	0.0413258291336144	0.0271439212274608	0.158439717526575	Epi
CAGTGTCCGCAGAATG-1	2.10528826297566e-05	2.10528826184398e-05	2.10528825693457e-05	2.10528830116558e-05	2.10528826599341e-05	2.10528826052443e-05	0.0117485441615288	0.0129279043730308	0.709022397229151	2.10528825692824e-05	0.0456972060375295	0.0139177525804815	0.139212388526002	Epi
CAGTGTCGGCTGGCCC-1	0.000682617174541383	3.0075546640903e-05	3.00755465275617e-05	3.00755465397543e-05	3.00755464504478e-05	3.00755464329156e-05	0.016024915201541	0.011735184949957	0.753143509238914	3.00755465275619e-05	0.0178135318879972	0.0169830490319411	0.107337929268587	Epi
CAGTGTTAATCTCTCA-1	4.29650668681554e-05	0.000215922492747605	0.000722147113272636	4.29650646395305e-05	4.29650663773258e-05	4.29650668730214e-05	0.011463500973287	0.104980704685329	0.600873446496167	4.29650664679452e-05	0.0434138641162441	0.00433686915496948	0.223353962352137	Epi
CAGTTCAAATTGACAC-1	0.0229635707857458	8.76838091326421e-05	8.76838091182553e-05	8.76838091476729e-05	8.76838091167533e-05	0.00332295158644447	0.209193396039275	0.127054895034365	0.353958078352287	0.00923530866041194	0.113914126587846	0.004217646795042	0.0996063966316594	Epi
CAGTTCCGCGGGTCGA-1	8.76838089677245e-05	8.76838088980124e-05	0.00239812125454847	8.76838093699766e-05	8.76838091715157e-05	8.76838087429347e-05	0.000239057961973168	0.0018315871891471	0.675107995701684	8.76838091182583e-05	0.0984453480344604	0.0117500011751806	0.10530338086437	Epi
CAGTTCGAGGACCCGA-1	3.00755466316158e-05	3.00755465253817e-05	3.00755465275615e-05	3.00755466170382e-05	3.00755466562546e-05	3.00755457909275e-05	0.00437280827700327	0.0833598182909063	0.642482182166942	3.00755465275611e-05	0.0325611167396015	0.0405116247395029	0.182105803031977	Epi
CATAACGGACAGTCGT-1	0.00124285516302237	3.00755465276208e-05	0.00232754005051659	3.00755463608671e-05	3.00755465616321e-05	3.00755465255021e-05	0.0419975140301125	0.0524854310573532	0.661628043586933	3.00755465275598e-05	0.0221962895408837	0.00312054675289315	0.118599220806107	Epi
CATAAGAAGCTTGGCT-1	0.00321811159891982	4.29650664950353e-05	4.29650664679449e-05	4.29650668631339e-05	4.29650663788152e-05	4.2965066448362e-05	0.0286480032524189	0.0529267705401176	0.577430877162196	0.00115290530907512	0.100052520725926	0.0105171267824346	0.122344982424242	Epi
CATAAGCTCTCCGTCT-1	0.0828856034101052	0.000125262584454649	0.00012526258445465	0.0781725799025308	0.0233283395101108	0.00012526258445465	0.0296842449661742	0.0968628745577188	0.288774711055413	0.014744946810472	0.0740279044654235	0.00012526258445465	0.0652735436229957	Epi
CATAATGAGCGGGCGA-1	0.00161646155089483	4.29650664679449e-05	0.0073251789504246	4.29650665041018e-05	4.29650663599804e-05	4.29650665182432e-05	0.00372903148526137	0.0881361620490348	0.592572222867689	0.00403377493481102	0.0381929335219298	0.00268827648340525	0.177720593202344	Epi
CATACAAAGCCGAACC-1	0.00207524289257056	3.00755465188959e-05	3.00755465275622e-05	3.00755466939896e-05	3.0075546534851e-05	3.00755465012183e-05	0.015837849751538	0.00801803458424827	0.673555480935161	3.00755465275591e-05	0.0356278845768585	0.0135356221918072	0.177425720746343	Epi
CATACACGGTTCCCAC-1	3.00755465752218e-05	3.00755465184478e-05	0.00778694959380663	3.00755481166506e-05	3.00755463485537e-05	3.0075546492381e-05	0.0210515529673236	0.0160617813304871	0.694508878995451	3.00755465275667e-05	0.058324508927739	0.0153168629574753	0.142280084230686	Epi
CATACCCGTACCCAGT-1	4.29650667064176e-05	4.29650664733538e-05	0.00206230538882161	4.29650664404967e-05	4.29650663444202e-05	4.29650663546766e-05	0.0751827447420517	0.0242316807234614	0.55743422889315	4.2965066467945e-05	0.108049409122188	5.14100617890544e-05	0.145100266798022	Epi
CATACGAACTAGCTGG-1	4.29650659007751e-05	4.29650664725543e-05	4.29650664679439e-05	4.29650662275035e-05	4.2965066768489e-05	4.29650665182808e-05	0.0125393849731408	0.0164953904232154	0.712331876993344	4.2965066467946e-05	0.0182039590062504	0.0474954692848567	0.170600081956871	Epi
CATACGGCGTCTGGGC-1	0.0027377589713764	4.2965066480898e-05	4.29650664679443e-05	4.29650665551175e-05	4.29650665473382e-05	0.00390728945072174	0.0201611645441458	0.0348959027046161	0.610154644906179	0.00100899545377975	0.130031961062152	8.98718522837359e-05	0.0935150316058371	Epi
CATACGGGTGCATGAT-1	0.00172142985999417	8.76838093374317e-05	0.0141705521166355	0.00043547447096861	8.7683809489653e-05	8.76838093557987e-05	0.0284022714093427	0.102476862851141	0.289248836914556	0.0968786529306295	0.249208060180718	0.0217171594009919	0.204034822436928	Epi
CATACTATGTAATTGT-1	3.007554662458e-05	3.00755465001539e-05	3.00755465275607e-05	3.00755463914994e-05	3.00755467805766e-05	3.00755465545568e-05	0.0270022681470433	0.00800991018442875	0.496766743596022	0.036602299971307	0.183724143885466	0.0158603988817576	0.128591240273206	Epi
CATACTTAGGCAATAC-1	0.00293173806121399	6.1378666399824e-05	6.13786663827786e-05	0.00186906060125644	6.1378666446024e-05	6.13786664047477e-05	0.0118634409467938	0.0852334538251135	0.590760748180204	6.13786663827773e-05	0.013646162659895	0.0129918993066125	0.163277557289511	Epi
CATACTTCTTTCTCCG-1	2.10528826875983e-05	2.10528825321014e-05	2.10528825692924e-05	2.10528828979876e-05	2.10528824869737e-05	2.10528829920406e-05	0.0466126513508606	0.0432703308344741	0.678997739491648	2.10528825692939e-05	0.0287286709183589	0.012710838219094	0.171253949875736	Epi
CATAGAGGAGATACTA-1	0.00175383648665811	3.00755465275749e-05	9.17705144148262e-05	3.00755465277079e-05	3.00755465368771e-05	3.00755466114376e-05	0.0139155277986728	0.131398094903948	0.651389224444346	3.00755465275616e-05	0.0530857443469006	6.71076388499964e-05	0.11881364679797	Epi
CATAGCCGCCCGGGAT-1	3.00755464739945e-05	3.00755465229336e-05	0.00344173295502129	3.00755466014624e-05	3.00755465151622e-05	3.00755467229706e-05	0.0135762678028767	0.0148762067913848	0.587906384268138	0.0444473319538191	0.124464271915333	0.0166296664971483	0.129897762486269	Epi
CATAGTACATTGAGAG-1	0.00722403090745686	3.00755465275612e-05	3.00755465275617e-05	3.00755464106827e-05	3.00755465262456e-05	3.0075546536527e-05	0.0223947633659551	0.0683715608372852	0.651429773074586	0.00997088610846262	0.0809604489091063	4.94141410094446e-05	0.110324062456321	Epi
CATAGTAGCATAGTAG-1	3.85868000718502e-05	2.10528825345504e-05	2.1052882569293e-05	2.10528833965733e-05	2.10528825695718e-05	2.10528825132383e-05	0.0129861293603543	0.00776794221872725	0.629886549202135	2.10528825692967e-05	0.0595406771572428	0.0194844319752197	0.192592684214078	Epi
CATAGTCAAATACATA-1	3.59391340047345e-05	3.00755465319378e-05	3.00755465275603e-05	3.00755465666053e-05	3.0075546385992e-05	3.00755464488368e-05	0.0135454984940879	0.0243305810308097	0.774917729082428	3.00755465275623e-05	0.0234468552376133	5.93156933871775e-05	0.0857961454348963	Epi
CATAGTCCACAAGAAC-1	5.05604749060641e-05	4.29650664269484e-05	0.00820871200036686	4.29650659968104e-05	4.29650664268731e-05	4.29650655275397e-05	0.0199444109393974	0.0907605363088757	0.48662488164919	0.0118518172723488	0.157502749764899	0.0124329424890521	0.120374264131005	Epi
CATATACTACTGATAA-1	0.00296975547195638	0.00372233627643113	0.0202315435631334	8.76838086859692e-05	8.76838090279208e-05	0.00133182934166549	0.0537293286657557	0.0959243000710604	0.393227642890165	0.0343306905000406	0.113359303157343	0.000106522309339431	0.158566189528354	Epi
CATATAGGTACAGTCA-1	3.00755464262454e-05	0.00143419532926002	0.0282742316417513	3.12363399220731e-05	3.00755465514424e-05	3.00755464877486e-05	0.0327591545117472	0.0172278615842512	0.590416924889425	3.00755465275615e-05	0.0977620880785771	3.998207876773e-05	0.114514404101428	Epi
CATATGTCAGGCTACG-1	0.0531551314263195	4.29650664697371e-05	0.0042041096569972	4.29650664685217e-05	0.0193155170392467	0.000387035671915463	0.0584120511492355	0.35689062594487	0.269547832428926	0.00260333666753181	0.0875884986135164	4.41480183075529e-05	0.115029167007512	CAF
CATATTATTTGCCCTA-1	0.0034874435313547	6.13786664171527e-05	6.13786663827771e-05	6.13786666920563e-05	6.13786664041005e-05	6.13786659884849e-05	0.282774090436176	0.0907113186822256	0.279489217658694	0.0478474133999378	0.0725153010974171	6.13786663827711e-05	0.169675498129967	Epi
CATCAAACTGGCGCCC-1	0.00400136622009751	6.13786663827789e-05	0.00364956232658881	0.00160922778078548	6.13786664102238e-05	0.00154914133981927	0.0327990710847479	0.0926631202035242	0.508258893905909	6.13786663827779e-05	0.0908183332875924	0.000101088277266555	0.190401674478742	Epi
CATCATCTACCCGGAC-1	0.00309975317286158	4.29650664679467e-05	0.0100187842686408	4.29650667925265e-05	0.000925369248345515	0.000291446395674439	0.0455507243909053	0.189278059851521	0.430316499112406	4.29650664679454e-05	0.111575062779243	5.05322527068217e-05	0.18368873649183	Epi
CATCATTACCCTGAGG-1	2.10528825664062e-05	2.10528825654605e-05	0.000969150012015614	2.10528828185592e-05	2.10528826263004e-05	2.10528825289614e-05	0.0457445811237887	0.0173904508747216	0.699461095742338	2.1052882569293e-05	0.0240169207460063	0.0253227606074837	0.116948973151812	Epi
CATCCAATATAGTTTG-1	4.29650669069137e-05	4.29650654493093e-05	4.29650664679381e-05	4.29650666185309e-05	4.29650665834711e-05	4.29650679019239e-05	0.0063215353862271	0.0729173087047075	0.651116305056885	4.29650664679434e-05	0.0420640660945773	0.0041982651916557	0.198672010110157	Epi
CATCCCGAGATTCATA-1	3.00755467912805e-05	3.00755465448167e-05	3.0075546530201e-05	3.00755464271442e-05	3.0075546232871e-05	3.00755467916835e-05	0.0126339008555213	0.0232705897717686	0.782460569514303	3.00755465275587e-05	0.0187375610376201	0.00623724480254243	0.104990383085685	Epi
CATCCGCAGGCCCGAA-1	2.10528824687433e-05	2.10528826056881e-05	0.0240236984732944	2.10528823929996e-05	2.10528827153368e-05	2.10528824837295e-05	0.026833928597029	0.0434963420823918	0.58005585574158	0.0247800866412262	0.109577789274141	0.00229401239045682	0.163193847017946	Epi
CATCCTCTCAAAGATC-1	0.000366963080803935	3.00755465605449e-05	3.00755465275611e-05	3.00755459629077e-05	3.00755463991215e-05	3.00755465090102e-05	8.48455234962464e-05	0.0190355934310138	0.688301323421749	3.00755465275622e-05	0.0630893364450775	0.0155035092802464	0.123989154583835	Epi
CATCGAATGGATCTCT-1	0.000458111627235978	4.29650664679604e-05	4.29650664679451e-05	0.000819338822467714	4.29650665062086e-05	0.000595857912298223	0.0252479176302655	0.0517070707582981	0.562625298152963	0.0209556212363657	0.0967204504702171	0.0282832910063292	0.159049519436389	Epi
CATCGCCCGCGGCCAA-1	0.00094642163788962	4.29650664719877e-05	0.0120900639374204	4.29650671259297e-05	4.29650664241514e-05	4.29650667689965e-05	0.0188660553217244	0.0464745631829916	0.51008970733873	0.0286331188108077	0.120830036218563	0.00328869074347034	0.223203839379912	Epi
CATCGGACGGGTTAAT-1	3.0075547009755e-05	3.00755465278175e-05	0.0409306261734295	3.00755468119623e-05	3.00755467792575e-05	3.00755468185511e-05	0.00934402455205473	0.00417518270004421	0.663501010738913	3.0075546527561e-05	0.0692929662634737	0.00212648963326939	0.0972276699462779	Epi
CATCGTCCGGTTACTA-1	0.0177910774136195	6.13786663827781e-05	0.0101204758743044	0.00370717318484973	6.13786663807458e-05	0.0003188844929073	0.0643242473952557	0.105572110385316	0.495557417333152	0.0081862112518047	0.177745121906061	7.9879629091146e-05	0.101847828231092	Epi
CATCTACCCGAGAACG-1	0.0137703337063955	0.0136530960883947	4.29650664692354e-05	4.29650664645611e-05	0.00174697103179908	4.29650664980063e-05	0.0591962383176077	0.0924456780177401	0.484266411339293	4.29650664679444e-05	0.122582911345584	0.0217372080928099	0.153767071570139	Epi
CATCTATCCCGTGTCT-1	0.00556639730833036	4.29650664679453e-05	4.29650664679447e-05	0.00197413337602142	0.00577497441638964	0.000212177222243372	0.025567336370813	0.0502238524227458	0.525996022933793	0.0316649121047973	0.137116517251424	6.86299464494117e-05	0.155831922193548	Epi
CATCTTACACCACCTC-1	2.10528829543122e-05	2.10528825722686e-05	2.10528825692936e-05	2.10528826363458e-05	2.10528824980581e-05	2.10528826777939e-05	0.0130856518087721	0.0137717268043205	0.672612920643472	2.10528825692932e-05	0.0155304396919575	0.00217722821191756	0.149663733373997	Epi
CATGAACCGACATTTG-1	0.00179028507950145	3.00755465006858e-05	3.00755465275661e-05	3.00755464406209e-05	3.00755464661016e-05	3.00755465740583e-05	0.0354180274754868	0.0276215911393205	0.627677136207435	3.00755465275582e-05	0.0557048661828279	0.00459680830521799	0.227987418003855	Epi
CATGAACCTCTTATCA-1	7.53692910035688e-05	2.1052882504534e-05	2.10528825692985e-05	2.10528823815016e-05	2.10528826332267e-05	2.10528825209479e-05	0.0157423580897662	0.00306372255300793	0.705396544159979	2.10528825692919e-05	0.0249877740782893	0.0233993368590848	0.160162027371266	Epi
CATGACTTCGCTGAAT-1	0.000157909742065098	3.00755465542708e-05	3.00755465275612e-05	3.00755464557427e-05	3.00755465009013e-05	3.00755466069029e-05	0.00921579136617338	0.0245157248829462	0.683375852312467	3.00755465275605e-05	0.0248854281647074	0.0440074514976808	0.130351543760531	Epi
CATGAGATGCACTCTC-1	0.00809661298893901	6.13786663779431e-05	6.13786663827799e-05	0.00833823404271688	6.13786663692187e-05	0.00548470172767707	0.0433495794506951	0.0392050405057787	0.577989011538065	0.00488344751451985	0.0582853220321713	9.62175213279158e-05	0.147671654770938	Epi
CATGATCGCTTTGAGA-1	4.29650675099109e-05	4.2965066291171e-05	4.29650664679278e-05	4.29650650907843e-05	4.29650664459791e-05	4.29650667652827e-05	0.00051766927517403	0.00762103151977017	0.783392093512686	4.29650664679428e-05	0.0195424494747545	0.0178178176047171	0.110958813944977	Epi
CATGATGCACAATTCT-1	0.000912664817021727	3.00755465275612e-05	0.00922493596101263	3.00755465450459e-05	3.00755465679219e-05	3.00755465607754e-05	0.0422487416485459	0.0265448455991657	0.601306075904568	3.00755465275623e-05	0.0774419547656377	0.00135808975854827	0.159320627474064	Epi
CATGATGGAAGTTAGC-1	0.00532586058703458	4.29650664683154e-05	0.00880052076303452	4.29650664956544e-05	4.29650664459834e-05	4.29650664815265e-05	0.0510205940155696	0.0299131648791352	0.644229249936771	4.29650664679437e-05	0.05848808946776	7.23993549011894e-05	0.107279089607017	Epi
CATGCACGTGTTACTG-1	0.00485727491628214	0.00645115166193239	4.29650664679463e-05	0.00117043329503466	4.29650664784696e-05	4.29650664349889e-05	0.004470798536332	0.0918112020809439	0.54305474852996	0.018549921583583	0.0943436662339857	7.42134032440497e-05	0.185088689049918	Epi
CATGCATGGAGACCCT-1	0.000417167725849268	3.00755465275616e-05	3.00755465275599e-05	3.00755474315363e-05	3.15588819315957e-05	3.00755464080409e-05	0.0241008992182879	0.0352084552663328	0.553900045724568	0.0325223464964171	0.117742307607051	0.0341981913034176	0.201522512959725	Epi
CATGCCAACTCGCAAA-1	0.00620761469216777	0.00215457182520069	6.13786663827786e-05	0.000603426258230065	6.13786663836404e-05	6.13786661720745e-05	0.0347924567736183	0.100698953996285	0.556851009984452	6.1378666382778e-05	0.0828011706536227	7.29290447172889e-05	0.117839111925122	Epi
CATGCGACCAGTTTAA-1	0.0191602637020777	4.29650664679462e-05	0.0145673713462106	0.00819904260809022	0.0224952719965184	4.2965066457415e-05	0.064088880860887	0.163394439541087	0.473294095418193	4.29650664679342e-05	0.0771234880015574	0.0192301115525339	0.12089766118895	Epi
CATGCGTTAGACAGAA-1	0.00763339889547543	0.0216703997784199	0.0131348073706208	0.00167325953046019	8.76838091019482e-05	8.76838092104392e-05	0.00106996258881789	0.0734552796385178	0.4257713018841	0.0750658027057857	0.127514796824884	0.000124706631260893	0.223774861384059	Epi
CATGCGTTGAGAGGAG-1	8.76838107034356e-05	8.76838091179844e-05	8.7683809118255e-05	8.76838087339132e-05	8.76838093208505e-05	8.76838092149183e-05	0.00959850151187071	0.160453846644198	0.540505860212426	8.76838091182568e-05	0.0164077355814183	0.0496390769109478	0.200702664803595	Epi
CATGCTGGCTCCAATT-1	0.00012766846604898	3.00755464948148e-05	3.0075546527561e-05	3.00755472328247e-05	3.00755465104439e-05	3.00755464487842e-05	3.43474650562609e-05	0.0566539351036503	0.639141037072437	3.0075546527561e-05	0.0929418253920908	5.28096966229042e-05	0.151655155531986	Epi
CATGGAAATGGGACCA-1	0.015548664589206	6.13786663831413e-05	6.22730158565083e-05	6.13786664578527e-05	6.13786664573828e-05	0.000360925286554014	0.0117193831853138	0.225767737865701	0.326397031552926	0.0626356958484574	0.268992113994319	0.00445836322376367	0.129253568038905	Epi
CATGGATTGTCTTCCG-1	0.00056211314462625	8.76838091182556e-05	0.00705813607075004	0.00101088083701295	8.76838091256137e-05	0.0232433599544189	0.143835501250212	0.14345570700856	0.323541356468769	0.0183449621169998	0.12625790758635	8.76838091182565e-05	0.0739400258462825	Epi
CATGGCAGGAAGATCG-1	0.00844224698512219	4.29650665252351e-05	4.29650664679453e-05	4.29650665251033e-05	4.29650664173927e-05	4.29650663137073e-05	0.0196915464313023	0.0164579995453091	0.656915246080851	5.25113334063256e-05	0.0373181122422023	7.92376916115961e-05	0.176504599934282	Epi
CATGGGTATGCCTTAT-1	0.00273790657215639	0.0125862459313563	6.13786663827785e-05	0.00885452987358934	6.13786663624236e-05	6.13786663851852e-05	0.0576896512796921	0.0588913072101535	0.56564018266721	0.0028004502348292	0.088729015145613	8.93600607469263e-05	0.113309622014633	Epi
CATGGGTCGGGTGTGG-1	0.00414975467863543	4.2965066467947e-05	4.29650664679458e-05	4.2965066589333e-05	4.29650664161819e-05	0.00208921582862161	0.046838042480755	0.0872228750339096	0.538126666464887	7.49982748802915e-05	0.105402548574158	0.00254214548665015	0.126754993470098	Epi
CATGGTAAGTAGCGTT-1	0.00932480416868877	4.29650664679437e-05	4.29650664679458e-05	4.29650664255299e-05	0.00312283285055585	0.000897786886232761	0.0719753245847142	0.0893132798379984	0.573162711192648	4.29650664679442e-05	0.0914064309422899	0.0230536109424978	0.11751001327726	Epi
CATGGTCTAGATACCG-1	6.13786660057565e-05	6.137866632757e-05	6.13786663827779e-05	6.137866930114e-05	6.13786665881302e-05	6.13786664376291e-05	0.0182599063863607	0.00276597470614086	0.711084167678899	6.13786663827736e-05	0.0148100169074443	0.0248771355191739	0.1504158638604	Epi
CATGGTTTATTAATCA-1	3.00755463004219e-05	3.00755465236452e-05	3.00755465275858e-05	3.0075546355733e-05	3.00755467440976e-05	3.00755467148372e-05	0.00804853140152758	0.0183340502872458	0.750503522749378	3.00755465275614e-05	0.0248363914913151	0.0147848569342773	0.100962553333817	Epi
CATGTAAGAGACATTT-1	0.000202063611448273	3.00755465277812e-05	3.00755465275611e-05	4.25521460108748e-05	3.0075546485425e-05	3.00755464975872e-05	0.0474563230198003	0.0357159510341312	0.695165986051819	3.00755465275623e-05	0.0246461792884676	0.000105611299125237	0.131792649332057	Epi
CATGTAGGAGCGCCAA-1	0.00516150391513706	4.29650664780674e-05	4.29650664679437e-05	4.29650664457715e-05	4.29650664688036e-05	4.29650664894207e-05	0.0656583823394777	0.13377040988388	0.422327795372374	4.29650664679375e-05	0.1196820764181	0.00207755534034394	0.179001370882512	Epi
CATGTCTCATTTATGG-1	0.00933766485832173	4.29650664679432e-05	4.29650664679469e-05	4.29650664927621e-05	4.29650664676027e-05	4.29650665089512e-05	0.040473070148664	0.296220826775993	0.417956459678143	0.00907187290216133	0.132343055923828	0.00158307549294556	0.092578962812407	Epi
CATTACATAGATTGTG-1	0.00708272845324201	4.29650664679438e-05	4.2965066467944e-05	0.00489055444424521	4.29650664608461e-05	0.00200385629136543	0.0409406227070958	0.0848429485637596	0.615875471404386	4.29650664679439e-05	0.0698174734918486	0.0156494837136306	0.114963459344824	Epi
CATTACGCAGGAAGGG-1	3.0075546528827e-05	3.00755465506709e-05	0.00194847993929269	3.00755464940308e-05	3.00755465044313e-05	3.00755469974037e-05	0.0135798236395569	0.0151424781742028	0.732930779073944	3.00755465275621e-05	0.0379260231675593	0.0154125167702508	0.135721253020144	Epi
CATTACGTCGGCCCGT-1	0.00135462876114354	4.2965066462996e-05	0.0201240620004204	4.29650667163898e-05	4.2965066501199e-05	0.00397170577475548	9.51088495138395e-05	0.0597404655012985	0.466844701983066	0.0238753774837492	0.195643855987664	0.00852122942773123	0.187485431368853	Epi
CATTATAACAGGGTCC-1	3.00755466907617e-05	3.00755465277275e-05	3.00755465275603e-05	3.00755465134843e-05	3.00755465535225e-05	3.00755466089751e-05	0.0338450263962792	0.000640214119643088	0.668997975579331	3.00755465275618e-05	0.0384586677657272	0.0163778843442069	0.136811954452813	Epi
CATTATCCCATTAACG-1	3.00755459714306e-05	3.00755465408646e-05	3.00755465275613e-05	3.00755478228666e-05	3.00755462170003e-05	3.00755463492053e-05	0.0212293663333642	0.0639135545189428	0.646994619165262	3.00755465275595e-05	0.0278817617524828	0.0430361595289173	0.156965924506908	Epi
CATTATGCTTGTTGTG-1	3.00755465312544e-05	3.00755462760003e-05	3.00755465275634e-05	3.00755472352141e-05	3.00755466515952e-05	3.00755466423001e-05	0.0341790599490089	0.0112481416493236	0.657803847176945	3.00755465275507e-05	0.0413019290156681	0.00974505671545932	0.100654264673949	Epi
CATTCACTGACAGCTA-1	3.98377486618769e-05	2.10528825692916e-05	2.10528825692931e-05	2.10528825440147e-05	2.10528824882868e-05	2.10528824797063e-05	0.0364479338733314	0.100428972991319	0.523469553527925	2.10528825692931e-05	0.043938931856785	0.032016854532042	0.257357608689828	Epi
CATTCAGGTCAGTGCG-1	9.34485423089974e-05	0.0116474847829166	0.00168042902950499	3.00755463872896e-05	3.00755465389638e-05	3.00755464986027e-05	0.0220627365088125	0.0200929076375623	0.555947330297054	0.01811187996628	0.0746910508408198	0.00992328066768203	0.227566164635421	Epi
CATTCCCATTCCGTCG-1	3.00755466293301e-05	3.00755465221118e-05	3.00755465275608e-05	3.00755463972438e-05	3.00755464806313e-05	3.0075546611854e-05	0.00595963602545661	0.0107122806395909	0.68049197953062	3.00755465275614e-05	0.0231645223764757	0.0101833511069179	0.126858639788887	Epi
CATTCCCTAAGTACAA-1	0.00913590698715389	6.13786663827783e-05	6.13786663827781e-05	0.000625340065318993	6.13786664645664e-05	6.13786663130934e-05	0.0338032772548386	0.138390541990459	0.499092942005634	0.0193237526238536	0.13261600147432	9.20586366876721e-05	0.150416656227054	Epi
CATTGATGAACACGCC-1	0.00827464850815538	4.29650664679455e-05	0.00444271938350096	4.29650664300927e-05	0.00053027898411339	4.29650665133343e-05	0.113576497895866	0.131125229982348	0.46029851112798	0.0450060594055315	0.065446686493057	5.77545205459392e-05	0.123190860072836	Epi
CATTGCAAAGCATAAT-1	2.10528824923318e-05	2.10528825692929e-05	2.1052882569293e-05	2.10528824027754e-05	2.10528826229903e-05	2.10528826754079e-05	0.0342461708795171	0.0237561069285466	0.620261838352906	2.10528825692924e-05	0.0563804997905077	0.010162388596838	0.157337782381309	Epi
CATTGCGAAATGGGCG-1	0.0110665232023795	8.76838091182548e-05	8.76838091182555e-05	0.00280234815023835	8.76838091219521e-05	0.00239481772450525	0.0349958518503384	0.147149477473704	0.488226674853703	8.76838091182552e-05	0.119218551691367	9.66970924908527e-05	0.146847582701059	Epi
CATTGCGGGTCAATTC-1	0.0216362842635684	6.13786663827634e-05	6.13786663827782e-05	6.13786663843191e-05	0.00700383017685756	0.00614858536257103	0.0660467522849661	0.113137870159469	0.43919270376386	0.0374526644668461	0.0865545958482721	0.00104434231237166	0.101040369926018	Epi
CATTGTGTGCTAGATC-1	0.00268443913685978	6.13786663828242e-05	0.0104918547972167	0.0014959627219223	6.13786663045218e-05	0.00131482973698011	0.0228275665501744	0.0869393812904175	0.598630307272132	0.0249259183650157	0.0703527289804946	0.000147777434270326	0.166688874597465	Epi
CATTTAGCGGACCATG-1	0.00297010729562796	4.29650664679452e-05	0.00651163092774705	4.29650666359658e-05	4.29650663816486e-05	4.29650666578842e-05	0.278574221077093	0.120118186388099	0.376891195875573	5.10087743746651e-05	0.0830721827552919	8.01658882533215e-05	0.10437681098321	Epi
CATTTATCGTTCAAGA-1	4.29650663229183e-05	0.00396393753456592	4.29650664679453e-05	4.29650660712337e-05	4.29650664113249e-05	0.000168865064270328	0.166325344287803	0.0882015884746487	0.436048715567839	0.000679043697512363	0.0822226678185522	5.21734680152164e-05	0.185725910411759	Epi
CATTTCTAGCAGACTA-1	0.000138911255540471	4.29650664760614e-05	4.29650664679468e-05	4.29650663243552e-05	0.00024916210580975	4.2965066678861e-05	0.0308666779616889	0.259871803947132	0.346226956983382	0.0374617802135188	0.230083278413139	5.9139782769088e-05	0.134502596262449	Epi
CCAAACAGAACCCTCG-1	3.00755465417394e-05	3.00755465167238e-05	3.00755465275607e-05	3.0075546422079e-05	3.00755464895126e-05	3.00755464647949e-05	0.0258332870217021	0.0108335803428695	0.690818212759433	3.00755465275614e-05	0.0518951168407208	0.00151899061008135	0.139210056356223	Epi
CCAAAGCAGTTGGTTG-1	0.00156737194168535	4.29650664679795e-05	0.020141648797959	4.2965066244128e-05	4.29650664769432e-05	4.29650665509222e-05	0.037701133645251	0.14670455343513	0.395710559429733	0.0648391077025643	0.194667182942398	0.00734424105924567	0.163193412938829	Epi
CCAAAGTCCCGCTAAC-1	3.00755457737351e-05	3.00755465276214e-05	3.00755465275616e-05	3.00755467495649e-05	3.00755466221462e-05	3.00755467183388e-05	0.0237628387374851	0.0289382785473449	0.612817407388355	3.00755465275605e-05	0.0521240320582848	0.000103221896616464	0.189256255793045	Epi
CCAAATAACAAGATTC-1	0.0274525305066295	6.13786663827817e-05	6.13786663827782e-05	0.00962681319793636	6.13786663847587e-05	6.13786663869784e-05	0.0748185054034907	0.169831666571216	0.402803644086332	0.0441880235641578	0.135742706591681	6.38488889298891e-05	0.0933977772085868	Epi
CCAAATCAAAGGGCAA-1	0.00102187286642972	4.29650664607816e-05	4.29650664679965e-05	4.29650666331771e-05	4.29650668725515e-05	0.00120177355109251	0.0119247075288704	0.031181276388227	0.719477850183387	4.29650664679459e-05	0.0172160701478629	7.8352163308513e-05	0.143375703570914	Epi
CCAACCTTATGTAACT-1	4.29650675920151e-05	4.29650662850249e-05	4.2965066467946e-05	4.29650680423031e-05	4.29650671808357e-05	4.2965067324106e-05	0.00477343249263223	0.186525711396761	0.520969906051343	4.29650664679457e-05	0.0583041441676562	8.39634335480643e-05	0.228258746224821	Epi
CCAACGATGCACTGAT-1	0.000353277949012852	4.29650664679966e-05	0.00774595887595637	4.29650667507321e-05	4.29650664938805e-05	4.29650663378671e-05	0.0059468699908507	0.0745344457298129	0.523361608732394	0.0431416003073832	0.160457408331465	0.00939456467694131	0.144600507057019	Epi
CCAACGCTTGCCAGGG-1	0.016313541811513	0.00712995095254298	4.29650664679441e-05	4.29650664422527e-05	4.29650664641795e-05	0.000180864511956538	0.0681627509844623	0.107536147145168	0.503630662935077	0.00083836483065937	0.112915396959525	0.00567888657139249	0.142053840817107	Epi
CCAAGACTTCTGCGAA-1	0.000533422543056951	3.00755465275629e-05	0.0217825942115219	3.00755465792841e-05	3.00755465267969e-05	3.00755463432325e-05	3.37316802757858e-05	0.094329584212508	0.530858763932173	0.0264001195415211	0.12125201966813	6.23681571176046e-05	0.178631903836122	Epi
CCAAGCGTAACTCGTA-1	4.29650664903614e-05	4.29650664789736e-05	0.000960360859695088	4.29650666773233e-05	4.29650666856493e-05	4.29650666915387e-05	0.0233512730870285	0.009329677953602	0.702988342035836	4.29650664679442e-05	0.0263867261703337	0.026884067117485	0.131636857063748	Epi
CCAAGCTTGATCTCCT-1	3.00755464911038e-05	3.00755465275621e-05	0.000403493115623279	3.00755465255697e-05	3.00755465545116e-05	3.0075546806477e-05	0.11102207178793	0.0465663046836766	0.515275166907013	3.00755465275615e-05	0.100303229947959	5.77044783296548e-05	0.163534120288547	Epi
CCAAGGAACAGAGAGG-1	0.0137407843938252	4.29650664679401e-05	4.29650664679441e-05	4.29650680722552e-05	4.29650645813688e-05	4.29650660487957e-05	0.0274811307951233	0.0565920768045657	0.592144995423498	0.0278429765861327	0.0685856798563509	7.71069334686929e-05	0.151431420695629	Epi
CCAAGGTTGCCCTTTC-1	3.00755469799258e-05	3.00755465281368e-05	3.00755465275533e-05	3.0075546473886e-05	3.00755465549893e-05	3.00755466355445e-05	0.00682714962897891	0.00726172372177409	0.727963119899977	3.00755465275671e-05	0.0612448081362277	4.7991925838371e-05	0.11971674315752	Epi
CCAATAGTGCCGTCGA-1	4.29650666022158e-05	4.29650664838469e-05	0.00384866147744471	4.29650668346492e-05	4.29650659625306e-05	4.29650669215398e-05	0.0230067849511247	0.0165907522880992	0.611393387157912	0.0120997909037924	0.0918135667188492	4.65362546588358e-05	0.142550519626044	Epi
CCAATCGGTAGATCGA-1	0.0169983291028068	4.29650664679448e-05	4.29650664679449e-05	4.29650664931921e-05	4.29650664666315e-05	4.29650665280558e-05	0.0487377842749942	0.0985271258085628	0.527322584343544	0.00292862841131265	0.115480912802431	6.90128956627512e-05	0.138708683580951	Epi
CCAATGTCACAGCAAG-1	8.76838094308077e-05	8.76838092657538e-05	0.0269754924670434	8.76838109220983e-05	8.76838084057756e-05	8.76838150434393e-05	0.0365220197649518	0.0481908884048974	0.496505877406144	0.0311647152133979	0.120029270052627	0.0065287314377242	0.151468900380275	Epi
CCAATTACGGGTCGAG-1	0.00769884247318148	0.00400779625772305	0.0130487643977994	0.000152563667220756	0.00339712487291667	0.00165857307039368	0.0564477714965122	0.115887671504301	0.542170709845713	0.0119560793261776	0.10780501981814	8.1301969779947e-05	0.0694769489947389	Epi
CCAATTGAATGTTAAT-1	0.0041084776832855	4.29650664654754e-05	0.0150848046990141	4.29650666341232e-05	4.29650664701428e-05	0.00116660019464907	0.0911333094214548	0.0644611602299005	0.557985522467492	0.0270918299489048	0.0796985839618407	7.17331272333883e-05	0.114651385461096	Epi
CCACAATGTACGTCTT-1	0.00328811189411427	4.29650664679449e-05	4.29650664679454e-05	4.29650663040649e-05	0.00211019238589186	0.000805426524209555	0.124421403942161	0.0819893736090508	0.54799197265727	4.29650664679458e-05	0.0760020173015499	0.0021138417004474	0.124806395420773	Epi
CCACACTGAGATATTA-1	0.000253983994314349	4.29650664679341e-05	0.0105240625437395	4.29650660470523e-05	4.29650666398793e-05	4.29650664243674e-05	0.0167692298094536	0.0518719372047501	0.56912862687553	0.0129209330635984	0.117010467297762	4.49088109151905e-05	0.108826163895732	Epi
CCACAGCTGAAATCAT-1	0.0024598169314551	4.29650664118599e-05	4.29650664679454e-05	4.29650664449692e-05	4.2965066343438e-05	0.000306708013817945	0.0119987282264056	0.0140126109561946	0.615531338747175	4.29650664679449e-05	0.0610540698423477	0.0416052139508756	0.152987460506385	Epi
CCACAGTACCCATCCT-1	0.00779947745265206	6.13786663827794e-05	6.13786663827786e-05	0.00039072171166807	6.13786664176919e-05	0.000403829405924022	0.147136961804672	0.333283797708882	0.273729396465613	0.00569935591154799	0.0779576756316563	0.0112599140228689	0.10211935172397	CAF
CCACATACTGCACCCA-1	0.0267362038640507	6.13786663827793e-05	6.13786663827757e-05	0.00041516223778614	6.13786663934379e-05	6.13786663780926e-05	0.0401536509995005	0.219697434765886	0.368654432659593	0.0377911336917087	0.192608465139598	6.67868774555718e-05	0.0834180037660366	Epi
CCACCCAAGGAAAGTG-1	0.00716891094661526	6.1378666384008e-05	6.13786663827808e-05	6.1378666552093e-05	6.13786664316157e-05	0.000818079212033733	0.103715174912541	0.170734768476153	0.444589923946488	6.13786663827787e-05	0.119971940940608	0.00016812074672277	0.114042269878001	Epi
CCACGAATTTAACCTC-1	0.00466479486185108	6.13786663732484e-05	6.13786663827785e-05	0.00232199689204027	6.13786667045983e-05	0.00159157662373428	0.0763060542399676	0.356581638967877	0.340069652562273	0.0174244015965494	0.0641056239562337	0.00871780647096657	0.12473518944262	Epi
CCACGAGAAGAGAATC-1	0.0082098344259781	3.00755465275617e-05	3.00755465275604e-05	3.00755465160665e-05	0.00127119437560229	0.001170519278088	0.034160985031755	0.0561157466538885	0.603590992102557	0.00355210606252298	0.090823802692653	0.0121110365532016	0.124448203353947	Epi
CCACGGAGCCATAAGA-1	0.0100902296585133	0.0105865130599144	0.000114474795510382	0.00324812941018947	8.7683809107387e-05	8.76838091272164e-05	0.0631575170739906	0.0901951778456462	0.523752078575825	0.000239317288403148	0.104821597489501	9.787577908239e-05	0.114597907972144	Epi
CCACGGCAGGTGTAGG-1	3.00755472005686e-05	3.00755465232601e-05	3.00755465275616e-05	3.00755457669716e-05	3.00755465559561e-05	3.0075546466237e-05	0.00876334235156788	0.0821601365217187	0.640380920257502	3.00755465275654e-05	0.0275549348521052	0.0251157477579286	0.215013228618998	Epi
CCACGGTGCCCGGTAG-1	0.0072419864472402	4.29650664679295e-05	4.29650664679452e-05	4.29650666464416e-05	4.29650665228955e-05	4.2965066535807e-05	0.0497390975471998	0.0218857557460224	0.674931198911922	4.2965066467945e-05	0.0397210073804081	0.00735546160768018	0.117491127132725	Epi
CCACTAAACTGAATCG-1	0.00163468246123509	6.13786663828391e-05	0.0439307708629677	6.13786664777492e-05	6.13786663004342e-05	6.13786665072116e-05	0.0570738964773662	0.122082116327844	0.297611364484588	0.104700126080817	0.152770036703206	0.00200733943157636	0.209866848419279	Epi
CCACTATCCGGGTCAC-1	9.99498171962064e-05	0.000226085145927983	3.0075546527593e-05	3.00755464248386e-05	3.00755465354022e-05	3.00755466590608e-05	0.0105353109000834	0.00418263829600324	0.714894787715853	3.00755465275606e-05	0.0204470677152526	0.0119189779320881	0.145625826279998	Epi
CCACTCAGATCCGCAA-1	0.000555900772663393	3.00755465233654e-05	0.00233190265108225	3.0075546435335e-05	3.49252715625866e-05	3.00755465060818e-05	0.0287218249813995	0.0374388905175945	0.676953335233848	3.00755465275618e-05	0.0323794272820292	0.001956366688516	0.157598668409169	Epi
CCACTGGTGGCTGGTT-1	0.00103652001227621	6.13786665006908e-05	6.13786663827785e-05	6.1378666504386e-05	6.13786668663601e-05	0.00206096900528503	0.0413870243822151	0.13720756014494	0.422112541367077	0.0119536214069753	0.167140738790643	7.19229223576665e-05	0.159715019798265	Epi
CCACTGTTTGGATTAA-1	0.000534609534413442	4.29650665020322e-05	4.29650664679443e-05	4.2965066827648e-05	4.29650664066255e-05	0.00010150605223176	0.0203436734267783	0.102175366511416	0.578416079651845	4.29650664679477e-05	0.076637629833455	7.14951679587915e-05	0.184026883969134	Epi
CCAGAAACTGATGCGA-1	6.1378666982369e-05	6.13786670293185e-05	6.1378666382778e-05	6.13786639159027e-05	6.13786642176865e-05	6.13786672832228e-05	0.0333427190869705	0.0554059333925291	0.702976833330039	6.13786663788232e-05	0.021889201107482	0.000103717821826505	0.178606485114831	Epi
CCAGAGACAAAGCCGG-1	0.00462702291667152	8.76838093559894e-05	0.0313771448198715	8.76838102225283e-05	8.76838074493501e-05	0.0131931363727809	0.0966793991662513	0.149690636266092	0.269132783047814	0.0718538141873452	0.242912169038984	9.73779030567485e-05	0.156402339110084	Epi
CCAGATAGTTGAGTGA-1	0.00857855555719494	4.29650664671276e-05	0.0173773303380805	4.29650664015942e-05	0.00237127918922559	4.2965066459526e-05	0.147508393686063	0.0736719945709091	0.490995002917686	4.29650664679458e-05	0.104876666161925	8.55744608189981e-05	0.130238488449784	Epi
CCAGCCTGGACCAATA-1	0.000900872762326207	4.2965066471503e-05	0.000740586426643871	4.29650663613512e-05	4.29650664235705e-05	4.29650664710395e-05	0.0430098846862494	0.0349446974643177	0.585271982057034	4.2965066467944e-05	0.108966455197742	0.0193454081983339	0.158288332787528	Epi
CCAGCTACGCCTCATA-1	1.47370178034077e-05	1.47370178187129e-05	1.47370177985054e-05	1.47370178001815e-05	1.4737017760843e-05	1.47370178260155e-05	0.00595693674196511	0.00562275702796702	0.662044317987918	1.47370177985039e-05	0.0149492556058695	0.0182786755775571	0.162807110186577	Epi
CCAGCTCGAACGCATT-1	2.1052882500612e-05	2.10528825692938e-05	0.0371485897382793	2.10528827947691e-05	2.10528825966785e-05	2.10528825139696e-05	0.0296066706809221	0.0327927263004834	0.654379231834936	2.10528825692926e-05	0.0965542592840442	3.7973430405056e-05	0.0860174917220621	Epi
CCAGCTGATGGTACTT-1	3.00755470034078e-05	3.00755465183362e-05	3.00755465275614e-05	3.00755469044322e-05	3.00755465329932e-05	3.0075546547318e-05	0.0153990199507108	0.00940321878984514	0.66380269702811	3.00755465275606e-05	0.0656144431015632	3.8222515153337e-05	0.161565910087478	Epi
CCAGCTTCCGCCCGCA-1	0.014244315180664	8.76838091182542e-05	0.0132566333385979	8.76838091367229e-05	0.00608147576935632	8.76838093424526e-05	0.0106550609317102	0.158568200481562	0.439300022704077	0.0408469729281394	0.172254616838561	9.40251717669809e-05	0.128646527138857	Epi
CCAGGGACGTGGCCTC-1	7.04988915440301e-05	4.29650664945336e-05	0.00549923919061769	4.29650669918623e-05	4.29650665518514e-05	4.29650664159514e-05	0.0442254632438881	0.0228365358468656	0.624004198180586	4.29650664679428e-05	0.0658252985890709	4.46848807443625e-05	0.131858999661333	Epi
CCAGTAGTCTGATCCA-1	0.00373541310095714	0.0075332885436996	4.29650664679457e-05	4.29650665023065e-05	4.29650664503894e-05	4.29650665628134e-05	0.287808313766338	0.147985715391825	0.326605503680765	0.0152007211879904	0.0737924583889682	0.00828315433576051	0.0930047217747101	Epi
CCAGTCAAATCTCTTA-1	0.0448967166199538	8.76838091182513e-05	8.76838091182549e-05	0.0206422412743461	8.76838091162225e-05	0.0021061989158808	0.0365693471506089	0.137033013800265	0.411875058167993	8.76838091182545e-05	0.110719335945541	8.76838091182512e-05	0.124472845335284	Epi
CCAGTCCATTATTCGA-1	0.000941103742331696	3.00755465624809e-05	0.0177883363018879	3.00755470344621e-05	3.00755466674455e-05	0.00026895392187707	0.0108416392196452	0.0327441284183653	0.597538459021323	0.0169484129880056	0.076698474878871	0.00268042641711297	0.180050060936839	Epi
CCAGTCTAGACGGCGC-1	0.0114076045777028	0.00381768693563125	0.0103674862519071	0.00285533715021901	6.13786663822701e-05	0.00292402438342453	0.252317711716561	0.178988999273398	0.302779261979935	0.0259882499189177	0.0983382162482111	6.39383704492311e-05	0.0948623541496603	Epi
CCAGTCTTGTCATAGA-1	3.00755465327572e-05	3.00755465261037e-05	0.0102693714495751	3.00755458650116e-05	3.00755467807389e-05	3.00755468414149e-05	0.0118120221467426	0.00953739220524112	0.640060574501519	3.00755465275631e-05	0.0646667233958503	8.07715495590663e-05	0.159810588402723	Epi
CCAGTGAGCTCCTTGT-1	4.29650663463216e-05	0.00163968559086019	4.29650664679466e-05	4.29650669503453e-05	4.296506640572e-05	4.29650666038605e-05	0.0331665874127337	0.0310603349919457	0.608101112875476	4.29650664679445e-05	0.114351792801843	5.3335900468006e-05	0.186006869633964	Epi
CCAGTGTACAGACCGA-1	8.76838189189789e-05	8.7683808406695e-05	8.76838091182557e-05	8.7683793384608e-05	8.76838108723714e-05	8.76838111111585e-05	0.00832177687570315	0.072358277189287	0.637827150435793	8.76838091182557e-05	0.0402035033079399	0.0124374506103968	0.171995210359955	Epi
CCAGTTCGGTAACTCA-1	0.000655350194020633	4.2965066474038e-05	0.00662982234729186	4.29650663186979e-05	4.2965066482452e-05	4.29650661555744e-05	0.00546008345954055	0.0534662471058749	0.718028873517681	4.29650664679448e-05	0.0497267526536024	7.97838639291476e-05	0.12938875029185	Epi
CCATAAACAACCCGAC-1	0.00106462907365236	4.29650664948758e-05	4.29650664679461e-05	4.29650663782083e-05	0.00280327088195804	4.29650664757635e-05	0.0105978857436059	0.016911807024948	0.690282631028044	4.29650664679421e-05	0.0427786318282454	7.38472022659751e-05	0.123801782684013	Epi
CCATACCTTTACTTGT-1	3.00755470126377e-05	3.00755465278596e-05	3.00755465275614e-05	3.00755465726515e-05	3.00755464389726e-05	3.00755466769947e-05	0.00902331138912041	0.00372121777790369	0.732668749234337	3.00755465275604e-05	0.0128562776559587	0.0480481252485727	0.0863736748241145	Epi
CCATAGGTTGGCGTGG-1	0.0397954470076542	0.0395045018776223	8.76838091182557e-05	0.0402246395843405	8.76838091182542e-05	0.0171707487486793	0.0114833757198138	0.0585492527105146	0.383569009445627	0.0938249339889092	0.111010323972521	0.00684132084183968	0.106980113788947	Epi
CCATAGTCAGTAACCC-1	0.000358875361907509	3.00755465308577e-05	0.0274635593084126	3.00755463111195e-05	0.000591930977098807	3.00755464603737e-05	0.076916381852076	0.0382705684512891	0.559473677689966	0.00831239554895101	0.0728173842434235	0.00213446751772168	0.178984238832832	Epi
CCATATGGAAACTATA-1	0.000497148650365518	3.00755465244811e-05	0.00145010500124546	3.00755463371948e-05	3.00755465420055e-05	3.0075546516155e-05	0.00360068435324827	0.0115882158799704	0.680793129444711	3.0075546527561e-05	0.0217800277744407	0.0275241276480985	0.0991868669289696	Epi
CCATATTGGATCATGA-1	0.00165897359794616	4.29650664661434e-05	0.00342712138416034	4.29650667316581e-05	4.29650664507667e-05	4.29650666971917e-05	0.0492457169111821	0.0504281713389158	0.519673406946929	0.036070381709812	0.152054085755415	0.000101263197643831	0.194045586053701	Epi
CCATCATAAGAACAGG-1	0.0114058170804778	3.00755465275608e-05	3.00755465275616e-05	3.00755465069345e-05	0.00269087558769197	0.00170821464864514	0.00988579948740927	0.0933401391889823	0.539672031027003	0.00270140769873519	0.108602521976949	0.0471763463163011	0.0999055296397627	Epi
CCATCCATACCAAGTC-1	0.00467278967351233	0.00111273301188681	7.91030184613267e-05	6.13786664869621e-05	0.00702155360164841	6.13786664952908e-05	0.0167510526993118	0.0576171610468253	0.582464418493259	0.0051055735950579	0.108327754364167	0.000129654017393134	0.144228577171857	Epi
CCATCGCAGTTAAACT-1	0.00429636444193419	4.2965066467945e-05	0.0052222828022277	4.29650666788989e-05	4.29650664760308e-05	4.29650664114404e-05	0.019782161104424	0.148995858153635	0.453724361706836	0.0132721585674205	0.201729264841196	0.0165848760074478	0.135941619518675	Epi
CCATCTCACCAGTGAA-1	2.10528825915032e-05	2.10528825352533e-05	2.1052882569293e-05	2.10528824914944e-05	2.10528826192577e-05	2.1052882408132e-05	0.0134076343309382	0.0115543009809923	0.729537480334709	2.10528825692922e-05	0.0193007353593684	0.0133204192346737	0.0979910598573757	Epi
CCATCTTGTTCACAAT-1	6.40562125579311e-05	2.10528825694308e-05	0.00116222437966031	2.10528825508121e-05	2.10528825688572e-05	2.10528824725291e-05	0.00544768816942004	0.0174062889989014	0.648490868737956	2.10528825692927e-05	0.044061826870878	0.00516110724512703	0.172047140481575	Epi
CCATGCCCTAGATTTC-1	0.00410993227872167	6.13786663906728e-05	6.13786663827786e-05	0.00144385614669777	6.1378666396451e-05	0.00425144064072974	0.0111315259342288	0.117125562241394	0.55518307440132	0.00255475013231493	0.0912989590332295	9.96046265813335e-05	0.150092723524739	Epi
CCATGCCTGTTTAGTA-1	3.00755468003141e-05	3.00755465244815e-05	0.0188981549052584	3.00755463526043e-05	3.00755467377942e-05	3.00755464421947e-05	0.021434235705946	0.0139235792319704	0.625727487288844	7.64210616560954e-05	0.122481705600034	3.74292642556971e-05	0.11753577790285	Epi
CCATGCTCTGCAGGAA-1	3.00755466730313e-05	3.0075546527558e-05	0.00168193659874065	3.00755467328272e-05	3.00755464977215e-05	3.00755464866877e-05	0.0213688709101838	0.0237512055848005	0.68473244171334	3.00755465275628e-05	0.0743605867497426	5.52751562279956e-05	0.144347948167729	Epi
CCATGGCCCTTGTACC-1	0.000363938078734204	4.29650664679468e-05	0.0031313652549038	4.29650657562831e-05	4.29650661337846e-05	4.2965066357558e-05	0.00888960640677242	0.0154538911307147	0.626590712933254	4.29650664679443e-05	0.0982380539423763	0.00152118608337622	0.162718121244446	Epi
CCATGTTCATCTATAT-1	3.00755468012863e-05	3.00755465327908e-05	3.00755465275626e-05	3.00755466620309e-05	3.00755465544209e-05	3.00755463635697e-05	0.00345243009638613	0.0264644267945887	0.693435300663759	3.00755465275598e-05	0.00571263006233088	0.0592731077633921	0.166463860657409	Epi
CCATTAGCGATAATCC-1	3.00755464656557e-05	3.0075546536908e-05	3.00755465275615e-05	3.00755467748025e-05	3.0075546336149e-05	3.00755464719715e-05	0.0199384274391305	0.0169308528747946	0.655573683185117	3.00755465275609e-05	0.0838710507993081	3.37549990419754e-05	0.117965017612114	Epi
CCATTCCCTGCCCACA-1	0.000307107209989654	4.29650664768417e-05	0.0024901304418004	4.29650664775921e-05	4.2965066460751e-05	4.29650667878398e-05	0.00988132628576484	0.015130306642764	0.64045905273214	0.000902873884860291	0.0926995761387585	0.0076333261984976	0.121545945496924	Epi
CCATTTCTACCTATTA-1	0.00372964476985939	4.29650664959721e-05	4.29650664679433e-05	4.29650663841212e-05	4.29650664075066e-05	4.29650666018313e-05	0.0411804610752522	0.0204837831410182	0.68079017629718	4.29650664679454e-05	0.0542140818766173	6.28871069278401e-05	0.108231201045182	Epi
CCCAAACATGCTGCTC-1	0.0023399572799329	3.00755465275614e-05	0.0163123983905229	0.000280948700292124	3.00755465053545e-05	3.00755465759369e-05	0.044998417972641	0.0536269012810384	0.569581271460094	0.0229047974179095	0.110075224603721	7.23049981069432e-05	0.0957065717027286	Epi
CCCAACATACGTCGCG-1	4.29650656669088e-05	4.29650664932878e-05	0.00603944968978661	4.29650657272809e-05	4.29650662446261e-05	4.29650669032506e-05	0.0102011067913528	0.00643284287079383	0.677929400417837	4.29650664679413e-05	0.0304211599371358	0.00472228115349178	0.138169492838355	Epi
CCCAACCACACTAACA-1	0.00801253340943932	4.29650664679449e-05	0.00427745402497408	4.2965066409019e-05	4.29650664424527e-05	4.2965066550994e-05	0.0516810189672384	0.0624735866087994	0.558752723154065	0.0349756548949439	0.106271600182858	7.81012245414111e-05	0.110853619740685	Epi
CCCAAGAATGCACGGT-1	0.00177178093356218	3.00755465275592e-05	3.00755465275607e-05	3.00755466201856e-05	3.00755465104696e-05	3.00755466697791e-05	0.0312396982622393	0.162076027611213	0.535752018408967	3.00755465275616e-05	0.0500263709897731	6.6876947304863e-05	0.130254185646677	Epi
CCCAAGACAGAGTATG-1	0.000598435728506442	3.00755465268543e-05	3.00755465275621e-05	3.0075546514548e-05	3.00755466095395e-05	3.0075546457832e-05	0.00598306434450485	0.0228517549206382	0.622298725402573	3.00755465275616e-05	0.0806084423452258	6.60996248303128e-05	0.202379999723377	Epi
CCCAAGTCATTACACT-1	3.00755467123547e-05	3.00755463926337e-05	3.00755465275593e-05	3.00755464895545e-05	3.00755466166995e-05	3.00755462559242e-05	0.0106284725278924	0.0166538478470156	0.769526667783095	3.00755465275556e-05	0.0179095053374686	0.00450011108391583	0.0929553697235356	Epi
CCCAATGAGATTTGCA-1	2.10528820423277e-05	2.10528825720213e-05	2.10528825692919e-05	2.10528824872776e-05	2.10528828329767e-05	2.10528823710501e-05	0.0517921740998325	0.0374918882343552	0.610390461884094	2.10528825692904e-05	0.0179671068083576	0.0596939925124541	0.214384944540857	Epi
CCCAATTTCACAACTT-1	3.00755461752987e-05	3.00755465349784e-05	3.00755465275628e-05	3.0075547421294e-05	3.00755465975332e-05	3.00755465009413e-05	0.0198597459052682	0.0181450699736725	0.575520492210728	0.0362238342914019	0.172757287130156	0.00829068933582842	0.13238285750183	Epi
CCCAGAGGAGGGCGTA-1	0.00416155224046095	0.00474867936630112	0.00194346502040155	6.1378666518302e-05	6.13786663892986e-05	0.000905067212687568	0.140855800952233	0.0750534013243812	0.459113135860868	0.0229338702076594	0.155433783895046	6.2259819971866e-05	0.0886231451956299	Epi
CCCAGGTCTGAAGGCT-1	0.00137830029242639	4.29650664189812e-05	4.29650664679452e-05	0.00100434575882334	0.000590623846769563	4.29650666770124e-05	0.0580786742547819	0.0691769332558941	0.560614830415425	0.020744252724979	0.0977502751712581	4.86561589531901e-05	0.127614489584413	Epi
CCCAGTAAACTTGGGA-1	0.019600922258616	0.000547258386299766	0.178625689176257	4.29650664587093e-05	0.00846916965258366	0.0251179340732962	0.101057056926058	0.0899756788990617	0.0990087917059568	0.26260719474072	0.0846088954559081	4.29650664679451e-05	0.0795391484027098	CAF
CCCAGTTAAGGCGCCG-1	0.0095176554553696	3.00755464687709e-05	3.00755465275616e-05	3.0075546475806e-05	3.00755465090145e-05	3.00755465569992e-05	0.0316748876260267	0.0808578051078808	0.622294846669925	3.00755465275635e-05	0.0481366977775888	0.0177777671347401	0.08262598608611	Epi
CCCATATAGGTCGATT-1	4.29650665916303e-05	4.29650664698743e-05	0.000932473276062763	4.29650668329466e-05	4.2965066618275e-05	4.29650668375889e-05	0.00737616142389376	0.0126502167356519	0.695736500046049	4.29650664679466e-05	0.0803100503443874	0.0247979365159171	0.137238176121216	Epi
CCCATTATTGTATCCT-1	0.00205437471167723	8.7683809097959e-05	8.7683809118255e-05	0.00396574407382043	0.000526910580662375	0.0215990916061682	0.105059846982043	0.0791306823677728	0.443527341175423	0.00535177698869262	0.123577019132086	0.000143254438438954	0.164891017463088	Epi
CCCGAAGTTTCGCGAA-1	0.0855263904679806	0.00012526258445465	0.00012526258445465	0.0001252625844541	0.00552427169050347	0.0349735600423694	0.0447622115565115	0.125754769004782	0.26711274978037	0.0891161537776991	0.0992115132226399	0.000125262584454649	0.059034855781739	Epi
CCCGACCATAGTCCGC-1	0.00090015603765646	3.00755465320886e-05	0.0010733601244573	3.00755467329657e-05	0.00155180105409347	3.00755468052186e-05	4.51850456902205e-05	0.0427238810949886	0.625154332303227	0.0310222566353232	0.0697160806708501	8.4290110599186e-05	0.161529008475764	Epi
CCCGAGTTTCTCCGTA-1	0.105951190131026	0.00321144848952032	0.00271822243531913	0.0111937080193288	0.000993656049226568	0.000125262584462964	0.0397855184186948	0.178507709961656	0.243983610205536	0.0911518225907778	0.106267240049906	0.00437686605602579	0.0455638330779268	Epi
CCCGCAGCGCGAACTA-1	0.00668449643738419	4.29650664679453e-05	0.0125964378266328	0.00221513189919367	4.29650665086873e-05	0.00225458931387858	0.0555516911296058	0.0730427614421836	0.616294975576788	6.6391484368504e-05	0.0864891924306832	5.72381488345557e-05	0.106339766540672	Epi
CCCGCAGGGCCCAAAG-1	0.00629966938139886	0.0140391423561374	4.2965066467944e-05	9.27010459870937e-05	4.29650664724389e-05	4.29650664201327e-05	0.0856999844358856	0.0722452231837306	0.524120838895057	0.0301235403954588	0.0770790339107511	0.00722338506064998	0.157137272183539	Epi
CCCGCCATGCTCCCGT-1	0.000791569928923208	3.00755465327784e-05	3.00755465275634e-05	3.00755464912622e-05	3.00755465321781e-05	3.007554642774e-05	0.0138067049560507	0.0265545449526264	0.581185493953625	0.0365449714330617	0.0962445181506078	0.0219242973987016	0.208086514893457	Epi
CCCGCGCAATGCACCC-1	0.000664683361245758	0.00236547958246031	0.00923296012411854	4.29650666551385e-05	4.29650664323031e-05	4.29650663275493e-05	0.0263847259707303	0.058032399403975	0.569792813187956	0.0191546036650326	0.1219313031418	0.00770354789077027	0.155925481932055	Epi
CCCGCTAGAGGGTTAA-1	0.000220925722431168	3.00755465275617e-05	0.00902036557524821	3.0075547320337e-05	3.0075546495049e-05	3.00755466724411e-05	0.0310786682961084	0.0121697137082135	0.594648657650805	3.00755465275609e-05	0.0350898242016572	0.0232736822105495	0.168691761604207	Epi
CCCGCTTGCCCTCGTC-1	3.00755464015866e-05	3.00755464906687e-05	3.0075546527562e-05	3.00755466366367e-05	3.00755466071582e-05	3.00755459317817e-05	0.024497735923026	0.00657886526460536	0.664152377381107	3.00755465275611e-05	0.0230880329709619	7.1771592031578e-05	0.173065303354973	Epi
CCCGGGTCGTTCAGGG-1	6.13786662343083e-05	6.1378666428291e-05	6.13786663827788e-05	6.13786667680544e-05	6.13786662338004e-05	6.13786654403937e-05	0.00702829393245791	0.017852914118299	0.635379991777762	6.13786663827786e-05	0.0420225742253658	0.0435994835384144	0.219008478556285	Epi
CCCGGTGGAAGAACCT-1	0.00411796252114798	6.13786664594985e-05	0.0357159362401485	6.13786660947787e-05	6.13786663831676e-05	0.00193450032687128	0.0284672343911345	0.118300031141432	0.369883369760618	0.080664450341495	0.233828983431561	6.13786663827773e-05	0.110087732602839	Epi
CCCGGTGTATCGGAAT-1	0.0098171542418695	0.00012526258445465	0.0493565719473445	0.000125262584510748	0.00200712122960429	0.0166472485481844	0.13164613959084	0.163095705337957	0.28984407545248	0.0432030137480879	0.120524583942463	0.000125262584454649	0.192385194057932	Epi
CCCGTAAGTCTAGGCC-1	4.29650672335901e-05	4.2965066470821e-05	4.29650664679448e-05	4.29650661198362e-05	4.29650661656024e-05	4.29650668119756e-05	0.0180443113035413	0.0593784688934044	0.574714415000482	0.0187586190429662	0.0806516709901249	4.48579157517232e-05	0.172873338018241	Epi
CCCGTAGCTGGGAAGA-1	3.00755470924697e-05	3.00755465274492e-05	3.00755465275594e-05	3.00755461258181e-05	0.000391400532097824	3.00755464805264e-05	0.0104542983783996	0.0592660897197194	0.531390206405627	3.00755465275656e-05	0.0848954027346046	0.0763186134331388	0.239269820258397	Epi
CCCGTCAGCGTCTGAC-1	4.29650661370464e-05	4.2965066361204e-05	4.2965066467945e-05	4.29650668855354e-05	4.29650666476297e-05	4.29650675371913e-05	0.0220288660681062	0.0166313835048183	0.674628571664467	4.29650664679627e-05	0.0633358559484352	0.0140250444379094	0.169559600986157	Epi
CCCGTGGGTTAATTGA-1	3.00755465050841e-05	3.00755465275607e-05	0.010397001381564	3.00755462353162e-05	3.00755465200983e-05	3.00755464092707e-05	0.203487981827072	0.171742332811951	0.34150644690419	0.036480609757934	0.0835901588752946	3.49179245033337e-05	0.173277605887813	Epi
CCCGTTTCGCAGATGT-1	4.29650665101044e-05	4.29650664696009e-05	4.2965066467945e-05	0.000959957707514934	4.29650665971952e-05	4.29650658618489e-05	0.0177995169484506	0.0230892863141308	0.713316045834594	0.00135217671230702	0.041714575454626	0.000683317389215688	0.0802228104405073	Epi
CCCTACCCACACCCAG-1	0.000136054385896304	4.29650664679449e-05	0.0207916139246116	0.00102688307865061	0.0246480850645078	0.0125874296942937	0.0115743383669794	0.225050109058282	0.503479413064772	4.29650664679452e-05	0.056822112082261	0.00467498925115383	0.111249392462801	Epi
CCCTACTTGAACAATG-1	0.00151350737844553	4.29650664682392e-05	0.000983453687195182	4.29650662902163e-05	4.29650664518782e-05	4.29650665347471e-05	0.0241046508433149	0.0345870551918837	0.710492428036936	4.29650664679452e-05	0.042293532493615	9.53455103540548e-05	0.12451343573017	Epi
CCCTAGTGTCAGGTGT-1	0.00194332522676988	4.29650664740324e-05	0.023390441851604	4.29650661675486e-05	0.00136247707038758	0.000256979422919321	0.0158669452417323	0.0652718483986941	0.478476343090785	0.0222985014511899	0.139661595488721	0.00582377119613162	0.203355205799689	Epi
CCCTATGTAGAGCAGA-1	0.00265156802756802	6.13786663890264e-05	6.13786663827808e-05	6.13786651257896e-05	6.13786665365644e-05	6.13786388564959e-05	0.0217494555498122	0.0666048614696978	0.57987105040901	6.13786663827837e-05	0.0579776522671325	0.000404414330111275	0.196598712246335	Epi
CCCTCATTCTGGAATT-1	0.00265923021713385	6.13786663883275e-05	0.00374553230606209	0.00212989737406222	0.00457965801888685	0.00179110772846567	0.0156155769347254	0.0477699766676615	0.637429793762532	0.0210222945464877	0.0941048671098463	8.43052538674467e-05	0.116787385516561	Epi
CCCTCCTCGCTCGTAT-1	0.0314154570529335	8.76838091236086e-05	8.7683809118255e-05	0.013433909025348	8.76838091165947e-05	0.000122950063438801	0.0604862873303531	0.190808794634443	0.303795106962891	0.0651202087588675	0.144744292162434	0.0110154273515653	0.05765209085483	Epi
CCCTCGATAATACACA-1	6.13786667688287e-05	6.13786661816133e-05	6.13786663827745e-05	6.13786687679177e-05	6.13786653089432e-05	6.13786666340305e-05	0.00333772738556837	0.0427427025651071	0.661679360850009	6.13786663827817e-05	0.0188776729242798	0.0375772831585808	0.177202485902166	Epi
CCCTCGGGAGCCTTGT-1	3.00755466175586e-05	3.00755465277043e-05	3.00755465275602e-05	3.00755460528162e-05	3.00755465359795e-05	3.00755466701502e-05	0.0254899990703052	0.00348167358870948	0.671919760234565	3.00755465275626e-05	0.0243411986440523	0.0194666119017128	0.169450292371453	Epi
CCCTGAAATGAGTTGA-1	3.00755462809129e-05	3.00755465305331e-05	0.00799793104928852	3.00755459761987e-05	3.00755462568409e-05	3.00755462238858e-05	0.0441025267384195	0.0294566915684972	0.62644971510799	0.0066423351564913	0.0830739631736411	6.05618130439671e-05	0.159442053132534	Epi
CCCTGACTAACAAATT-1	0.00517520706074605	0.000580313660563359	4.29650664679443e-05	0.000413167557675372	4.29650664848045e-05	0.00596097865111909	0.0465060624851585	0.0358792862453027	0.573728762628608	4.29650664679443e-05	0.125424472563714	7.27742276832316e-05	0.129165111277441	Epi
CCCTGATGTAACTCGT-1	7.4335748310101e-05	4.29650664677857e-05	0.00860623710721775	4.2965066325868e-05	4.29650665711635e-05	0.0015243009025758	0.291808859429241	0.0404511443039516	0.41960738867252	4.29650664679449e-05	0.0820188316597973	5.08990521027133e-05	0.188909543685889	Epi
CCCTGCCCAATCCGCT-1	0.00200210227471822	6.13786663494524e-05	0.00488624490864749	6.13786663711174e-05	6.13786662401967e-05	0.00113856454497419	0.0208764631841839	0.0747047089303527	0.526110025148129	0.0103809731691402	0.0983080484861516	0.00998840370211707	0.172843411265569	Epi
CCCTGCGCTACGCATA-1	3.00755468465935e-05	3.00755465273937e-05	3.00755465275603e-05	3.00755461761681e-05	3.00755465110814e-05	3.00755466996149e-05	0.0156011570629031	0.0134566835747483	0.575193823007711	3.00755465275615e-05	0.125180918298966	0.0200686955891841	0.166040702343995	Epi
CCCTGGTATGGGCGGC-1	3.00755466042404e-05	3.00755465404252e-05	3.00755465275606e-05	3.00755466059967e-05	3.0075546522234e-05	3.00755466114403e-05	0.0248966403007224	0.148905186984321	0.629968009850822	0.00332682270895239	0.0443476431734053	8.57465291124422e-05	0.185599093925492	Epi
CCCTGTTGGCAAAGAC-1	0.00238989742951814	0.000727289719497829	6.13786663827784e-05	0.000860356363288153	0.00374412109868296	6.1378666415945e-05	0.129190634004028	0.082733402228128	0.44577390893304	0.0544786487229933	0.155767153514228	7.13182143493489e-05	0.154020637039531	Epi
CCCTTCTCGTACGCGA-1	3.00755462369334e-05	3.00755465216895e-05	3.00755465275621e-05	3.00755455445943e-05	3.00755464292382e-05	3.00755474165651e-05	0.0188159518642181	0.0256265698709292	0.647361808882988	3.00755465275606e-05	0.0309599212553125	0.00659055280841351	0.159224772451757	Epi
CCCTTTAATGGAGTTC-1	3.00755464540472e-05	3.00755465298762e-05	0.000285652162074121	3.00755465780923e-05	3.00755467491523e-05	3.00755465786546e-05	0.0159853657392383	0.0123903035074404	0.740954192550766	3.00755465275607e-05	0.0254209910362293	0.0124278266544037	0.101637246202103	Epi
CCGAAAGTGGTGAGCA-1	0.000720537243670272	6.1378666381931e-05	0.0154343634829396	0.000515084331168623	0.00113358401915087	6.13786664763749e-05	0.0303173658707151	0.124066453144595	0.421029389345592	0.021404343764582	0.173380290374819	9.56845969827075e-05	0.202635773764292	Epi
CCGAACACTGGGCCTC-1	0.12840016467854	0.000125262584454649	0.00152973492554931	0.000125262584459454	0.0243470502985218	0.000125262584443412	0.133012030005297	0.113764125181791	0.194195924969887	0.0872413563055851	0.0873852496647107	0.000125262584454649	0.0673434261458453	Epi
CCGAACCTTCCCGGCC-1	0.0244528664610708	6.13786663827773e-05	0.0192125169577185	6.13786663830949e-05	0.00360202709975841	6.13786663785625e-05	0.0228228487568185	0.0979348615554188	0.467099159222461	0.082940714938581	0.151121152258566	9.05871744788803e-05	0.105929245548931	Epi
CCGAAGTATATTGTTC-1	0.00865048861213868	6.13786662164632e-05	0.00966779180682431	6.13786662775816e-05	6.13786663615615e-05	0.0106286011182817	0.0349080465054355	0.0968234907633684	0.407944843347452	0.0179895996005924	0.210432902399203	8.72255257397879e-05	0.156344506924841	Epi
CCGACAAACACATGAG-1	0.000663118548437511	0.000686460055213992	0.009266455239155	4.2965066141492e-05	4.29650664384279e-05	4.29650665505305e-05	0.0205588800848173	0.0285819845799131	0.627614130754639	4.29650664679448e-05	0.106631785056653	0.000115916134562638	0.155013459309584	Epi
CCGACAAAGGGAGTGC-1	0.000213979728290307	4.29650664359741e-05	0.00215259053242601	4.29650665414436e-05	4.29650660036782e-05	4.29650667051319e-05	0.0214281367665594	0.020072083822447	0.635844436377214	4.29650664679444e-05	0.0689354945130341	0.000584895564695703	0.158714351159703	Epi
CCGACAATAGGCCGCC-1	0.0023690302287949	4.29650664448024e-05	4.29650664679409e-05	4.29650664449372e-05	0.000710627240619581	0.00059682895617788	0.0366482444716059	0.0467119692963073	0.692873190611971	4.29650664679441e-05	0.0304836903885676	0.0139043327141044	0.124949784316417	Epi
CCGACGGGCATGAGGT-1	2.10528825244929e-05	2.1052882575708e-05	2.10528825692941e-05	2.10528827068134e-05	2.10528826503972e-05	2.10528827600899e-05	0.0101875600915038	0.0265163518285148	0.702639575302366	2.10528825692938e-05	0.0220143134372974	0.0198756320741324	0.149013981679045	Epi
CCGACGTAAACACAAC-1	0.015672894845426	0.00771889898433962	6.13786663827767e-05	6.13786663485181e-05	6.1378666395772e-05	0.00315873308821516	0.157681351966963	0.136212993289856	0.411742536497397	6.13786663827783e-05	0.112326350013769	7.0671348102704e-05	0.110399646035132	Epi
CCGACTCGCATAGTCT-1	3.0075546514394e-05	3.00755465108461e-05	3.00755465275638e-05	3.00755460198506e-05	3.00755465380939e-05	3.00755465581837e-05	0.0136634261522413	0.00508936193211027	0.669345278417969	3.00755465275613e-05	0.0234797873115864	0.0125792673076731	0.166096274257092	Epi
CCGAGAAGTCGCATAA-1	0.0285336852292212	8.76838091182548e-05	0.0681106265156043	0.0203649096169958	8.76838091068007e-05	8.76838091175076e-05	0.023807854755976	0.139501441950306	0.177695177072235	0.152501664466104	0.249662606968812	8.76838091182555e-05	0.0554849629454752	Mph
CCGAGCTGTGCTTGTC-1	0.0025297133044761	4.29650664679451e-05	0.0224917144698131	0.000883726071779388	4.29650665210156e-05	4.29650666003202e-05	0.0369414481467113	0.0914942697233753	0.545458333104831	4.29650664679438e-05	0.0730998482469091	6.80565107956585e-05	0.128804546706969	Epi
CCGAGGGATGTTAGGC-1	0.00256919600544775	3.00755465175491e-05	3.00755465275616e-05	3.00755464112795e-05	3.00755464832335e-05	9.1729750950188e-05	0.0405236594723246	0.0431065101429181	0.636360127310249	0.0108070715802373	0.0849092515788683	6.30940516494708e-05	0.139784106019858	Epi
CCGATCTCAACCTTAT-1	3.00755469014738e-05	3.0075546529512e-05	3.0075546527564e-05	7.40388701659981e-05	3.00755466018964e-05	3.00755467973141e-05	0.015774296037472	0.0144884800732512	0.736268497693821	3.00755465275615e-05	0.0559590485955752	0.00320156413231141	0.105893979629795	Epi
CCGATTCGAGGGACCC-1	0.000502164062300923	4.29650664336767e-05	4.29650664679452e-05	4.29650666515003e-05	4.29650664634206e-05	4.29650663510775e-05	0.0234507788802301	0.0521423539172378	0.58007223932771	4.29650664679462e-05	0.0958619185966337	4.94149089875345e-05	0.149025200919228	Epi
CCGATTGGTCAATGAA-1	0.00183048887084969	3.00755465318932e-05	3.00755465275617e-05	3.00755468320927e-05	3.00755465365317e-05	3.0075546331539e-05	0.0558205472163501	0.143356597733764	0.502595365980767	3.00755465275658e-05	0.0881182975878633	0.0290474745385666	0.142595550161172	Epi
CCGCACAAAGACCAAC-1	0.00256741161828909	0.00139031837559286	0.030869058648774	4.29650666875469e-05	4.29650664680399e-05	0.00127155129386961	0.105067458981265	0.075241857553975	0.512466413209674	8.34617027761555e-05	0.129255204176819	5.36620319926373e-05	0.141588057631915	Epi
CCGCACGTGACCTCGG-1	3.00755462777604e-05	3.00755465266846e-05	3.00755465275598e-05	3.00755462576315e-05	3.00755464786225e-05	3.00755467367894e-05	3.00755465275615e-05	0.000370943624230407	0.717488019854028	3.0075546527559e-05	0.0385339075505315	0.000410011748511552	0.150817344667194	Epi
CCGCACTTGCAATGAC-1	0.00034447903666808	3.00755465255277e-05	3.00755465275627e-05	3.00755461678929e-05	3.00755465572475e-05	3.00755463661717e-05	0.0121931561032201	0.0135824997193266	0.710857294115701	3.00755465275732e-05	0.0312263014717246	0.0335260279865459	0.105564597352249	Epi
CCGCATGTGGTACGAT-1	0.0054339181472305	3.00755465275623e-05	3.00755465275611e-05	3.00755466173131e-05	3.00755464514771e-05	3.00755465410999e-05	0.0170285801835491	0.0588206331038685	0.645558019805839	3.00755465275611e-05	0.0881103098106759	5.30381259314457e-05	0.097213950056669	Epi
CCGCCACCACAATCCA-1	0.00133876119174051	3.00755465275623e-05	3.00755465275649e-05	3.00755467344284e-05	3.00755465466631e-05	0.000147485742711286	0.0216720760204286	0.0147314292873926	0.582704213679239	3.00755465275614e-05	0.119114031588948	0.0246100146190196	0.19286433745448	Epi
[truncated: 3,481 more rows]
