# Supplementary material for: TDO2-Associated Tryptophan Metabolism Correlates with Impaired Tertiary Lymphoid Structure Maturation and Reduced B Cell Class Switching in Breast Cancer
Source: Oncol Res. 2026 Feb 24;34(3):26. doi: 10.32604/or.2026.071122 (PMC12963687; doi:10.32604/or.2026.071122)
Supplement: Supplementary file 8 [file OncolRes-34-71122-s008.xlsx]

## Sheet: TLS1
Barcode	TLS1
AAACAACGAATAGTTC-1
AAACAAGTATCTCCCA-1
AAACAATCTACTAGCA-1
AAACACCAATAACTGC-1
AAACAGAGCGACTCCT-1
AAACAGCTTTCAGAAG-1
AAACAGGGTCTATATT-1
AAACAGTGTTCCTGGG-1
AAACATGGTGAGAGGA-1
AAACATTTCCCGGATT-1
AAACCACTACACAGAT-1
AAACCCGAACGAAATC-1
AAACCGGAAATGTTAA-1
AAACCGGGTAGGTACC-1
AAACCGTTCGTCCAGG-1
AAACCTAAGCAGCCGG-1
AAACCTCATGAAGTTG-1
AAACGAAGAACATACC-1
AAACGAAGATGGAGTA-1
AAACGAGACGGTTGAT-1
AAACGCCCGAGATCGG-1
AAACGCTGGGCACGAC-1
AAACGGGCGTACGGGT-1
AAACGGGTTGGTATCC-1
AAACGGTTGCGAACTG-1
AAACGTGTTCGCCCTA-1
AAACTAACGTGGCGAC-1
AAACTCGGTTCGCAAT-1
AAACTCGTGATATAAG-1
AAACTGCTGGCTCCAA-1
AAACTTAATTGCACGC-1
AAACTTGCAAACGTAT-1
AAAGAATGACCTTAGA-1
AAAGAATGTGGACTAA-1
AAAGACATGAAGTTTA-1
AAAGACCCAAGTCGCG-1
AAAGACTGGGCGCTTT-1
AAAGCTTGCCTACATA-1
AAAGGCCCTATAATAC-1
AAAGGCTACGGACCAT-1
AAAGGCTCTCGCGCCG-1
AAAGGGATGTAGCAAG-1
AAAGGGCAGCTTGAAT-1
AAAGGTAAGCTGTACC-1
AAAGTAGCATTGCTCA-1
AAAGTCACTGATGTAA-1
AAAGTCGACCCTCAGT-1
AAAGTGCCATCAATTA-1
AAAGTGTGATTTATCT-1
AAAGTTGACTCCCGTA-1
AAATAACCATACGGGA-1
AAATAAGGTAGTGCCC-1
AAATACCTATAAGCAT-1
AAATAGCTTAGACTTT-1
AAATAGGGTGCTATTG-1
AAATCCGATACACGCC-1
AAATCGCGGAAGGAGT-1
AAATCGTGTACCACAA-1
AAATCTAGCCCTGCTA-1
AAATGACTGATCAAAC-1
AAATGATTCGATCAGC-1
AAATGCTCGTTACGTT-1
AAATGGCATGTCTTGT-1
AAATGGCCCGTGCCCT-1
AAATGGTCAATGTGCC-1
AAATGTATCTTATCCC-1
AAATGTGGGTGCTCCT-1
AAATTAACGGGTAGCT-1
AAATTAATAAGCGCGA-1
AAATTACACGACTCTG-1
AAATTACCTATCGATG-1
AAATTCCAGGTCCAAA-1
AAATTGATAGTCCTTT-1
AAATTGCGGCGGTTCT-1
AAATTGGTGAGAAGCA-1
AAATTTACCGAAATCC-1
AAATTTGCGGGTGTGG-1
AACAACTGGTAGTTGC-1
AACAATACATTGTCGA-1
AACAATTACTCTACGC-1
AACACACGCTCGCCGC-1
AACACGACTGTACTGA-1
AACACGAGACGCGGCC-1
AACACGCGGCCGCGAA-1
AACAGCTGTGTGGCAA-1
AACAGGAAATCGAATA-1
AACAGGATGGGCCGCG-1
AACAGGTAGTATGGAT-1
AACATAGCGTGTATCG-1
AACATATCAACTGGTG-1
AACATCGATACGTCTA-1
AACATTGAAGTTGATC-1
AACATTGGTCAGCCGT-1
AACATTGTGACTCGAG-1
AACCAAGACTTCTCTG-1
AACCAGTATCACTCTT-1
AACCATAGGGTTGAAC-1
AACCATGGGATCGCTA-1
AACCCAGAGACGGAGA-1
AACCCATCCCATGATC-1
AACCCGACAACCCGTG-1
AACCCGAGCAGAATCG-1
AACCCGATAGGGCTTC-1
AACCCGCTGTATTCCA-1
AACCCTACTGTCAATA-1
AACCCTGGTGGAACCA-1
AACCGAGCTTGGTCAT-1
AACCGCTAAGGGATGC-1
AACCGTTGTGTTTGCT-1
AACCTAAAGCCGTCCG-1
AACCTCGCTTTAGCCC-1
AACCTGTCACGGAATT-1
AACCTTTAAATACGGT-1
AACCTTTACGACGTCT-1
AACGAAAGTCGTCCCA-1
AACGACCTCCTAGCCG-1
AACGATAATGCCGTAG-1
AACGATAGAAGGGCCG-1
AACGATATGTCAACTG-1
AACGCATGATCTGGGT-1
AACGCGAACGGCAACA-1
AACGCGACCTTGGGCG-1
AACGCGGTCTCCAGCC-1
AACGCTGTTGCTGAAA-1
AACGGACGTACGTATA-1
AACGGCCATCTCCGGT-1
AACGTACTGTGGGTAC-1
AACGTAGTCTACCCAT-1
AACGTCAGACTAGTGG-1
AACGTCATCCGGCTTG-1
AACGTCGCTGCACTTC-1
AACGTGATGAAGGACA-1
AACGTGCGAAAGTCTC-1
AACGTTATCAGCACCT-1
AACGTTCTACCATTGT-1
AACTACCCGTTTGTCA-1
AACTAGCGTATCGCAC-1
AACTAGGCTTGGGTGT-1
AACTCAAGTTAATTGC-1
AACTCCAGAGCGTGTT-1
AACTCCTAATCCCATG-1
AACTCGATAAACACGT-1
AACTCGATGGCGCAGT-1
AACTCTCAATAGAGCG-1
AACTCTCAGTGTGCTC-1
AACTGAGGTCAGCGTC-1
AACTGAGTTATACTGA-1
AACTGATATTAGGCCT-1
AACTGGGTCCCGACGT-1
AACTGGGTTCGAGCCG-1
AACTGGTGTGGGCCTT-1
AACTTCTGCGTCTATC-1
AACTTGCCCGTATGCA-1
AACTTGCGTTCTCGCG-1
AACTTTACGGGAGCTT-1
AACTTTAGCTGCTGAG-1
AACTTTCTCGATCATG-1
AAGAAATCACCAGATT-1
AAGAAGGATCAGTTAG-1
AAGACATACGTGGTTT-1
AAGACCAAATAACTCA-1
AAGACCCAACTGAACA-1
AAGACTAACCCGTTGT-1
AAGACTCACGCCCACT-1
AAGACTGCAAGCTACT-1
AAGAGATGAATCGGTA-1
AAGAGCTCTTTATCGG-1
AAGAGGATGTACGCGA-1
AAGAGGCATGGATCGC-1
AAGAGGCCCTTTGGAA-1
AAGATGGCACCGGACC-1
AAGATTGGCGGAACGT-1
AAGCACCCTGCGTATC-1
AAGCATACTCTCCTGA-1
AAGCCACTTGCAGGTA-1
AAGCCGAAGCGGTTTA-1
AAGCCGCCGTGAAATC-1
AAGCCGCTTTACCTTG-1
AAGCCGGAGAGCAGGA-1
AAGCGCAGGGCTTTGA-1
AAGCGGAGTGCGCGCA-1
AAGCGGCGTCATGGGT-1
AAGCGTCCCTCATCGA-1
AAGCTAGATCGAGTAA-1
AAGCTCGTGCCAAGTC-1
AAGCTCTTTCATGGTG-1
AAGGAGAACTTATAAG-1
AAGGAGCGGTTGGTGC-1
AAGGATCGATCGCTTG-1
AAGGATGAGGGACCTC-1
AAGGCAGGCTGTCTCC-1
AAGGCGCGTAAAGCTT-1
AAGGCTGTGCTCATCG-1
AAGGGAACGACTGGCT-1
AAGGGACAGATTCTGT-1
AAGGGACTATGCATTC-1
AAGGGTTAGCCATGCG-1
AAGGGTTTGATTTCAG-1
AAGGTATCCTAATATA-1
AAGGTGATAAACCAGC-1
AAGTAAGCTTCCAAAC-1
AAGTAGAAGACCGGGT-1
AAGTAGTGACGCGAGG-1
AAGTCAATTGTCGTCA-1
AAGTCTAGTAGCTGCC-1
AAGTCTTCTGTGGCCT-1
AAGTGACGACCGAATT-1
AAGTGAGTCGGGTTTA-1
AAGTGCAAAGGTAGAC-1
AAGTGCCTTGACTGTA-1
AAGTGCGTTAGAATCT-1
AAGTGCTTCTCTATTG-1
AAGTGTTTGGAGACGG-1
AAGTTCACTCCAAGCT-1
AAGTTCAGTCTGCGTA-1
AAGTTCGGCCAACAGG-1
AAGTTGTGATGTTATA-1
AAGTTTACTAATGGCA-1
AAGTTTATGGGCCCAA-1
AATAACAACGCTCGGC-1
AATAACACTAGAACAA-1
AATAACGTCGCGCCCA-1
AATAAGTCCTCGAGAC-1
AATAATCTTCGTATCG-1
AATACAATGTTTCAGG-1
AATACCGGAGGGCTGT-1
AATACCTGATGTGAAC-1
AATAGAACAGAGTGGC-1
AATAGAATCTGTTTCA-1
AATAGCAAGCCTCCTG-1
AATAGCTACCGCGTGC-1
AATAGGCACGACCCTT-1
AATAGTCCGTCCCGAC-1
AATAGTCGCGAGTCGG-1
AATATCAAGGTCGGAT-1
AATATCCTAGCAAACT-1
AATATCGAATCAATGC-1
AATATCGAGGGTTCTC-1
AATATTGGAGTATTGA-1
AATCAGACTGCAGGAC-1
AATCAGGTTTCATTTA-1
AATCATGTAAAGACTC-1
AATCCAAGGGCCTGAG-1
AATCCATGCAAGGGTG-1
AATCCCGCTCAGAGCC-1
AATCGAGGTCTCAAGG-1
AATCGCCTCAGCGCCA-1
AATCGCGCAGAGGACT-1
AATCGGGACACTACGA-1
AATCGGTATAGCCCTC-1
AATCGTGAGCCGAGCA-1
AATCTAGGTTTACTTG-1
AATCTATGCCGGAGCC-1
AATCTCTACTGTGGTT-1
AATCTGCGTTGGGACG-1
AATCTGGCTTTCTAGT-1
AATCTGGGTAGACCCT-1
AATGACAGCAATGTCT-1
AATGACGTAGGATGTC-1
AATGACTGTCAGCCGG-1
AATGAGTTCGCATATG-1
AATGATGATACGCTAT-1
AATGATGCGACTCCTG-1
AATGCAACCGGGTACC-1
AATGCACCAAGCAATG-1
AATGGTCCACCGTTCA-1
AATGGTTCTCACAAGC-1
AATGTATGGCACTGTA-1
AATGTGCCCGAGGTGT-1
AATGTGCTAATCTGAG-1
AATGTTAAGACCCTGA-1
AATGTTGTCGTGAGAC-1
AATTAAAGGTCGGCGT-1
AATTAACGGATTTCCA-1
AATTACGAGACCCATC-1
AATTACTCGTACGCTC-1
AATTAGCGCTGCAGCG-1	TLS1
AATTATACCCAGCAAG-1
AATTCATAAGGGATCT-1
AATTCATTGTCATGCA-1
AATTCCAACTTGGTGA-1
AATTCCAAGCATGTAC-1
AATTCGATTCGAGGAT-1
AATTCTAGAGTTAGGC-1	TLS1
AATTGAACGCTCTGGT-1
AATTGCAGCAATCGAC-1
AATTGCGTGGATTACA-1
AATTGTGGTTGCCAAA-1
AATTTGGGACATAGTA-1
AATTTGGTTCCAAAGA-1
ACAAACCATGCGTCCT-1
ACAAACCGACAAGGCG-1
ACAAACTCCATCAGAG-1
ACAAAGAAGGTAGGCC-1
ACAAAGCATGACCTAG-1
ACAAATCGCACCGAAT-1
ACAAATGGTAGTGTTT-1
ACAAATTCAGATCTGA-1
ACAACAGCATGAGCTA-1
ACAACGGTCCCTGCGA-1
ACAAGCAGTGCCTAGC-1
ACAAGCTATATGGAAG-1
ACAAGGAAATCCGCCC-1
ACAAGGACAAGAGGTT-1
ACAAGGATGCTTTAGG-1
ACAAGGCCTACCAGCC-1
ACAAGGGCAGGCTCTG-1
ACAATAGTCGTACGTT-1
ACAATCCATTTAAACC-1
ACAATCGATCTTTATA-1
ACAATGAATACGGAGA-1
ACAATGATTCTTCTAC-1
ACAATTGTGTCTCTTT-1
ACAATTTAGGAGGCTC-1
ACAATTTGAGCAGTGG-1
ACAATTTGGCCATATT-1
ACACAAAGACGGGTGG-1
ACACAAATATTCCTAG-1
ACACACCAGGACCAGT-1
ACACACTTTCTACACG-1
ACACATGATCAAATCT-1
ACACATTGACGCAACA-1
ACACATTTCCGTAGAC-1
ACACCACATAATTAGC-1
ACACCCAGCATGCAGC-1
ACACCCGAGAAATCCG-1
ACACCGAGCGCTCTTT-1
ACACCGGTCTGACCGC-1
ACACCTTAAGTAGGGC-1
ACACCTTACTACTTGC-1
ACACGAGACTCCTTCT-1
ACACGGCACTATGCAT-1
ACACGGGAACTTAGGG-1
ACACGTAGGCCACAAG-1
ACACTCCAATGTCACT-1
ACACTGATCAAGGTGT-1
ACACTGGGACAGTCGT-1
ACAGAACTGAGAACAA-1
ACAGATTAGGTTAGTG-1
ACAGCATAGAGCCAGT-1
ACAGCGACATTCTCAT-1
ACAGCGCACCCGCAGC-1
ACAGGAGGCGCAGCCG-1
ACAGGCACGGATCCTT-1
ACAGGCTTGCCCGACT-1
ACAGGTGGAGGTGAGG-1
ACAGGTGTGTTGTTGC-1
ACAGTAATACAACTTG-1
ACAGTATACCGTGGGA-1
ACATAAGTCGTGGTGA-1
ACATAATAAGGCGGTG-1
ACATACAATCAAGCGG-1
ACATCAGCTGGGACGC-1
ACATCCCGGCCATACG-1
ACATCCTGGTAACTGT-1
ACATCGATCGTTTACC-1
ACATCGCAATATTCGG-1
ACATCGGTCAGCCGCG-1
ACATCGTATGCAATGG-1
ACATCGTTAACCTAGT-1
ACATCTCAACGCGTAA-1
ACATGGCGCCAAAGTA-1
ACATGGCTCAATTTAG-1
ACATTAGTTTATATCC-1	TLS1
ACATTCGCGCGGAATA-1
ACATTTGAAACCTAAC-1
ACCAAACACCCAGCGA-1
ACCAAACTAGAAATCC-1
ACCAACACCACACACT-1
ACCAACCGCACTCCAC-1
ACCAACGCTTATTTAT-1
ACCAAGAACGCGTGTC-1
ACCAAGTCATCGGCAG-1
ACCAATATGCAAGTTA-1
ACCACAACTCAGAACA-1
ACCACAAGTTTCTATC-1
ACCACACGGTTGATGG-1
ACCACCAATGTAACAA-1
ACCACCCTCTCTTCTA-1
ACCACGTGCAGCTATA-1
ACCACTGTTCAAGAAG-1
ACCAGACCATAACAAC-1
ACCAGCCCGGTCTTTG-1
ACCAGGAGTGTGATCT-1
ACCAGTGCCCGGTCAA-1
ACCAGTGCGGGAGACG-1
ACCATATCCGCAATAA-1
ACCATCCGCCAACTAG-1
ACCATCGTATATGGTA-1
ACCATTAAGGGTGTCA-1
ACCCAACGCCCGTGGC-1
ACCCACCTACATGCTC-1
ACCCATCTTGAGGGTA-1
ACCCATTTGTCCCTCT-1
ACCCGAGCGAAATTAC-1
ACCCGATTGGTTCCGA-1
ACCCGGAAACTCCCAG-1
ACCCGGAGCACCACAA-1
ACCCGGATGACGCATC-1
ACCCGGTTACACTTCC-1
ACCCGTAGTCTAGTTG-1
ACCCGTGTCATCAGTA-1
ACCCTATAGGACTGAG-1
ACCCTATGCCATATCG-1
ACCCTCCCGTCAGGGC-1
ACCCTCCCTTGCTATT-1
ACCCTGGTAACGCCCT-1
ACCCTTCATCTGCGAA-1
ACCCTTGCCTGGGTCG-1
ACCCTTTAGTTCTCCA-1
ACCGAAAGGGCCCTGC-1
ACCGAAGAGTCTGGTT-1
ACCGACACATCTCCCA-1
ACCGACTGAGTCCCAC-1
ACCGAGTCTCCTTATT-1
ACCGATAGGCATAACC-1
ACCGATATTTAATCAT-1
ACCGATGGTAGCATCG-1
ACCGCAATAACTGCCT-1
ACCGCGGTGGAAGTCG-1
ACCGCTAGTCATTGGT-1
ACCGGGCCTTTGTTGA-1
ACCGGTCAGGTACACC-1
ACCGGTCTGAGTACGG-1
ACCGTCCACTGGGCCC-1
ACCGTGACCACGTGGG-1
ACCGTTCCCGCTCTGA-1
ACCTAAGTACCTTTCA-1
ACCTAATCGACTTCCT-1
ACCTACAGTATGTGGT-1
ACCTACTATAAATCTA-1
ACCTCAGCGAGGCGCA-1
ACCTCCGCCCTCGCTG-1
ACCTCCGTTATTCACC-1
ACCTCGAACTTATGCT-1
ACCTGCGTGTCATGTT-1
ACCTTTCCTTTAGAAG-1
ACGAAATGGGCGGCAC-1
ACGACCCATGAGTTGC-1
ACGACTCTAGGGCCGA-1
ACGACTGGTCATACTC-1
ACGAGAACCCATCACG-1
ACGAGATATTTGCTTA-1
ACGAGGATACCACTCT-1
ACGAGGTTTACAACGT-1
ACGAGTACGGATGCCC-1
ACGAGTCGCCGGCGTT-1
ACGATACATAGAACTA-1
ACGATACCTATCCTGA-1
ACGATCATACATAGAG-1
ACGATCATCTTGTAAA-1
ACGATGCATATGTTAT-1
ACGATGGATCCGATGC-1
ACGCAAACTAATAGAT-1
ACGCAATCACTACAGC-1
ACGCATAAATGACATG-1
ACGCATACGTTTACTA-1
ACGCATTCGTGAGTAC-1
ACGCCACTCGAAACAG-1
ACGCCAGATGATTTCT-1
ACGCCAGTGCGTTTGC-1
ACGCCCAGCTGTCGAT-1
ACGCCGCTAGACGACC-1
ACGCCTGACACGCGCT-1
ACGCGAAGTCAGACGA-1	TLS1
ACGCGCTACACAGGGT-1
ACGCGGGCCAAGGACA-1
ACGCGTTTCTTAAGAG-1
ACGCTACTGAATGGGC-1
ACGCTAGTGATACACT-1
ACGCTGTGAGGCGTAG-1
ACGCTTAGTGTCTCTC-1
ACGGAACACGAGTGCC-1
ACGGAATTTAGCAAAT-1
ACGGACTCTCAAAGCG-1
ACGGAGCGCAAATTAC-1
ACGGATGGTGCGGATA-1
ACGGCACTTGCTTGGG-1	TLS1
ACGGCCAACATGGACT-1
ACGGCGACGATGGGAA-1
ACGGCGGGTTGCCCTG-1
ACGGCTGGATGTAGAA-1
ACGGGAGTGTCGGCCC-1
ACGGGCGTATGCGACA-1
ACGGGTCATGTGACTT-1
ACGGTACAGTTCAATG-1
ACGGTCACCGAGAACA-1
ACGTACAGATTTCTCT-1
ACGTACTTTGGCACGG-1
ACGTAGATTGCTGATG-1
ACGTAGGAGAGTCGCT-1
ACGTATTACTCCGATC-1
ACGTCCTAAACGAGAT-1
ACGTCGGGCAACTCGG-1
ACGTCTCGTTCCGGGA-1
ACGTGACAAAGTAAGT-1
ACGTGCGCCTCGTGCA-1
ACGTGGTCGAATGTGC-1
ACGTTAATGTCGAAGA-1
ACGTTAGATTTGCCCG-1
ACGTTATTGGTCACTC-1
ACGTTCACTATGCCGC-1
ACGTTCCGCGCTCCGT-1
ACGTTCGCAATCAATT-1
ACGTTCGTTCAGGAAA-1
ACGTTCTGTACAAGTC-1
ACGTTGTCGTTGAAAG-1
ACGTTTAGTTGTGATC-1
ACGTTTCGGTGCACTT-1
ACTAAGGACGCACACC-1
ACTAATACGTCAGGCG-1
ACTACAAAGAGAGGTG-1
ACTACATCCCGACAAG-1
ACTACCAGCTCTCTGG-1
ACTACCATCCGAGGGC-1
ACTACGCGTTAGAATT-1
ACTAGTTGCGATCGTC-1
ACTATATGCTGTGTTC-1
ACTATCCAGGGCATGG-1
ACTATCGCCGGCTAAA-1
ACTATCTGCCCGCGTA-1
ACTATGTCCAGCTGCC-1
ACTATTCGTCCGTGGT-1
ACTATTTCCGGGCCCA-1
ACTCAACGAATGTATT-1
ACTCAAGTGCAAGGCT-1
ACTCAATAAAGGCACG-1
ACTCAGACCTGCTTCT-1
ACTCATGGCAGCCTTC-1
ACTCCAATATCATCAT-1
ACTCCCATTCCTAAAG-1
ACTCCCGAATTCGTTT-1
ACTCCCGTAGACTAGG-1
ACTCCCTAATGCTAAA-1
ACTCCCTAGAATAGTA-1
ACTCCGGCCGACCACT-1
ACTCGATGTATTTCAT-1
ACTCGCCGTTCGATAA-1
ACTCGCGATCTGACGC-1
ACTCGTAACCCGTCCT-1
ACTCGTCAGTAATCCC-1
ACTCTAAACCTGGGAT-1
ACTCTCTGACTTAGGT-1
ACTCTCTTATACACGA-1
ACTCTGACCTAATAGA-1
ACTCTTCAGCTCCCGC-1
ACTCTTGTATAGTAAC-1
ACTGAAACGCCGTTAG-1
ACTGAATGGCGAAAGT-1
ACTGATTTAGTGATTC-1
ACTGCCCGCCATTCTC-1
ACTGCCGTCGTAACTC-1
ACTGCGGACACACCGT-1
ACTGCTCGGAAGGATG-1
ACTGGCGAACCTGCGT-1
ACTGGGATGCCAGTGC-1
ACTGTACGATACACAT-1
ACTGTAGCACTTTGGA-1
ACTGTATACGCGAGCA-1
ACTGTCCAGGATTATA-1
ACTGTCTTCTTTAGAA-1
ACTGTGCTAGTAGATC-1
ACTGTTTAGTGTAGGC-1
ACTTACCGGGCGCGCA-1
ACTTACGCATCCACGC-1
ACTTAGTACGACAAGA-1
ACTTATACTTACCCGG-1
ACTTATCTGATCTATA-1
ACTTATTAGGATCGGT-1
ACTTATTTATGTGCCA-1
ACTTCAGGCTGATCCC-1
ACTTCCAGTGGAAGCT-1
ACTTCCATGCGGGACA-1
ACTTCGCCATACGCAC-1
ACTTCGCTAGCGAGTG-1
ACTTGACTCCCTCTTT-1
ACTTGCCATATTGTAC-1
ACTTGCTCTATCTACC-1
ACTTGGGACCCGGTGG-1
ACTTGGGCTTTCGCCA-1
ACTTGTAGTCCCTTCA-1
ACTTGTGGATGGAACG-1
ACTTGTTACCGGATCA-1
ACTTTACCCTCATGAA-1
ACTTTCCTATAGCTTC-1
ACTTTGACTGCATCCT-1
ACTTTGGTCGTGCTCC-1
ACTTTGTCGACGCACT-1
AGAAATTATGACTCGC-1
AGAACCCAGCGTGACA-1
AGAACCCTCAATTGGG-1
AGAACGTGGTACATTC-1
AGAACTGTACTTTGTA-1
AGAAGAGCGCCGTTCC-1
AGAAGGTACACTTCAC-1
AGAAGGTTGCCGAATT-1
AGAAGGTTGTAGGTCG-1
AGAAGTGATTCGTGAT-1
AGAATAAATCTTCAGG-1
AGAATACAGGCTATCC-1
AGAATGCGGGTTCGGA-1
AGAATTATGGATTCGA-1
AGAATTGTTTGACATA-1
AGACAGCTCAGAATCC-1
AGACAGGCATCTCAGC-1
AGACATAGATCCTTCC-1
AGACCAAACCACACCT-1
AGACCATGGGATACAA-1
AGACCCACCGCTGATC-1	TLS1
AGACCCGCCCTCCTCG-1
AGACCGCTCCGCGGTT-1
AGACCGGGAAACCCTG-1
AGACGAAGTGCCGGTC-1
AGACGACGATGCCGCT-1
AGACGCCCACTTCGCC-1
AGACGGGATTGGTATA-1
AGACGGGCCGATTTAA-1
AGACTAGCCTTCCAGA-1
AGACTGTTACCGGGTC-1
AGAGAAACACCAGAAA-1
AGAGAACCGTCTAGGA-1
AGAGAAGGAGTACAAT-1
AGAGATCTCTAAAGCG-1
AGAGCAGTTATGAGAC-1
AGAGCCGCCGAGATTT-1
AGAGCGCTTGTAACGG-1
AGAGCGGGCTAATCAT-1
AGAGCGTACAAGCTCG-1
AGAGCTACGAAAGCAT-1
AGAGGCTTCGGAAACC-1
AGAGGGACAATTGTCC-1
AGAGGTATCTCGGTCC-1
AGAGTAAACTTCACTA-1
AGAGTATAGTGTTACG-1
AGAGTCTTAATGAAAG-1
AGAGTTAGAGACCGAT-1
AGAGTTGCAGGCCTCC-1
AGATAACTTCAGGGCC-1
AGATACCAATAGAACC-1
AGATACCAGCACTTCA-1
AGATACCGGTGTTCAC-1
AGATACGACTTCATAT-1
AGATACTCAAGATCGA-1
AGATATAATACGACTA-1
AGATCGTGCATAAGAT-1
AGATCTCAGGTGTGAT-1
AGATGACTCGCCCACG-1
AGATGAGGGTTGCGAT-1
AGATGATGGAGTCTGG-1
AGATGCAAGACGTGCA-1
AGATGCATCCTGTGTC-1
AGATGCTATAACGAGC-1
AGATTATAGGACGTTT-1
AGATTCAAGCGGGTCG-1
AGATTCACAACCGATA-1
AGCAAAGGCCGCTAGT-1
AGCAACATATCTTATT-1
AGCAACCGAAAGTAAT-1
AGCACACGTTTAGACT-1
AGCACCAGTACTCACG-1
AGCACTACCGGCCTGT-1
AGCACTACCTCACCAG-1
AGCACTTAAGGACGCC-1
AGCAGAAGGAGAAAGA-1
AGCAGCCAGATGAATA-1
AGCAGTCGAAGCATGC-1
AGCATATCAATATGCT-1
AGCATCATTTCGAAAG-1
AGCATCGTCGATAATT-1
AGCATTACGAGGCAAG-1
AGCCAAGCTTTGTGTC-1
AGCCACAGGTTACCCG-1
AGCCACTCCCGTGCTT-1
AGCCATATAGTATGTG-1
AGCCCATACATGTAAG-1
AGCCCGCAACAAGCAG-1
AGCCCGCACTACAATG-1
AGCCCGGCATTAGAGG-1
AGCCCGGTAGCCTGTA-1
AGCCCTAAGCGAAGTT-1
AGCCCTCCCTGGTGGC-1
AGCCCTGTCGCACCGT-1
AGCCCTTCTAATCCGA-1
AGCCCTTGGACATCCC-1
AGCCGCAAATTCAAAT-1
AGCCGCTTGATTAGCG-1
AGCCGTGGCTAAATGT-1
AGCCTAATACCCACGT-1
AGCCTTAAAGCGGAAG-1
AGCGACAGGAACGGTC-1
AGCGACATCCCATTCA-1
AGCGACCAACGATATT-1
AGCGACTTTGAAGACA-1
AGCGAGACGTGAAGGC-1
AGCGATGCGCCTAATA-1
AGCGCATAATGAATCG-1
AGCGCGGGTGCCAATG-1
AGCGCTAGAGCGATGT-1
AGCGCTTATGGGCAAG-1
AGCGGACACTTCGTAG-1
AGCGGCGGTTAGCGGT-1
AGCGGGAAGGGTCCAT-1
AGCGGGTCTGACACTC-1
AGCGGTTGAGATGTAC-1
AGCGGTTGCCGCTCTG-1
AGCGTACGAGAGCTAG-1
AGCGTAGCGCTAGACC-1
AGCGTCTGAACCCGCA-1
AGCGTGGTATTCTACT-1
AGCGTTCCGATTTAAA-1
AGCTAACAAGCAATGT-1
AGCTAAGCTCCGTCCG-1
AGCTAAGTACGCAGGC-1
AGCTACGAATGGTGGT-1
AGCTAGAAGCAGAAGT-1
AGCTATTTAATCCAAC-1
AGCTCCATATATGTTC-1
AGCTCCTTCGCACATC-1
AGCTCGTTGATGGAAA-1
AGCTCTAGACGTTCCA-1
AGCTCTTCCCAGTGCA-1
AGCTCTTCGTAACCTT-1
AGCTCTTTACTCAGTT-1
AGCTGAAGTAAACCAA-1
AGCTGCATTTGAGGTG-1
AGCTGTAACCTCAATC-1
AGCTTATAGAGACCTG-1
AGCTTCAATACTTTGA-1
AGCTTCTTCTCGAGCA-1
AGCTTGATCTTAACTT-1
AGGAAAGCCTCTGATG-1
AGGAACGAACGACTTC-1
AGGAAGCTGTCCGCCG-1
AGGACAGTCGAATCCC-1
AGGACATCGCACGTCG-1
AGGACATCGGCACACT-1
AGGACGACCCATTAGA-1
AGGACGCTCGATGTTG-1
AGGACTTATAGGAGAA-1
AGGAGACATCCACAGT-1
AGGAGAGTCTGGCTAC-1
AGGAGCGTTTATTATC-1
AGGAGGCCTTCGCGCG-1
AGGATAAAGTCGGGAT-1
AGGATATAGGGATTTA-1
AGGATATCCGACTGCA-1
AGGATCACGCGATCTG-1
AGGATTGCTTACGACA-1
AGGCAAAGAGGAATCA-1
AGGCAATACGGAGGAC-1
AGGCACGTGACTGTCC-1
AGGCAGATGCGTAAAC-1
AGGCAGGGAGCGTACT-1
AGGCATTGTCGTAGGG-1
AGGCCACATTGGTTAC-1
AGGCCACCCGTTATGA-1
AGGCCCAGTGACTGGT-1
AGGCCCATTGTACAGG-1
AGGCCCTAGAACGCCA-1
AGGCCTATCATACCAA-1
AGGCCTGAGAATCTCG-1
AGGCGATAACTGGCGT-1
AGGCGGTTTGTCCCGC-1
AGGCGTCTATGGACGG-1
AGGCTATGGTTAGCTT-1
AGGCTTAAGTTGCACA-1
AGGCTTCCCGAAGAAG-1
AGGCTTGCTAGACACC-1
AGGGAAACGAGGTACT-1
AGGGACAGCACGGCGG-1
AGGGACCGGCTGCGTT-1
AGGGACTCTACGCGAC-1
AGGGAGACATACTTCG-1
AGGGCAGCGGCGTGGT-1
AGGGCCCTAATGTTCT-1
AGGGCGAGCAGCTGAT-1
AGGGCGTGATCGGCTA-1
AGGGCTGCAGTTACAG-1
AGGGTCAGAGCACTCG-1
AGGGTCAGTAACCCTA-1
AGGGTCGATGCGAACT-1
AGGGTCTGGACGCAGT-1
AGGGTGCCGTTCTTTA-1
AGGGTGCTCTCGAGGG-1
AGGGTGGATAGTGCAT-1
AGGGTTCAGACGGTCC-1
AGGGTTCCCTTTGGTT-1
AGGGTTTAGTTCGGGA-1
AGGTAACCTCCTATTC-1
AGGTACGATATTGCCA-1
AGGTAGATCGAGATAT-1
AGGTAGGTACAAAGCT-1
AGGTATAATTGATAGT-1
AGGTATGCGGACATTA-1
AGGTCAGGTGAGAGTG-1
AGGTCGCCACTTCGGT-1
AGGTCGCCTCCCAACA-1
AGGTCGCGGAGTTACT-1
AGGTGCACGTCCACAT-1
AGGTGGTGACCTTCGC-1
AGGTGTATCGCCATGA-1
AGGTGTTGCCGACCAC-1
AGGTTACACCATGCCG-1
AGGTTCTCCTTTCCGG-1
AGGTTGAGGCACGCTT-1
AGGTTTCACACACCTT-1
AGTAACGTTCATCCTG-1
AGTAACTATAGCAGCC-1
AGTAAGGGACAGAATC-1
AGTAATCTAAGGGTGG-1
AGTAATGTCTTGCCGC-1
AGTAATTTGCAAGCGT-1
AGTACAGAAGCTTATA-1
AGTACATCATTTATCA-1
AGTACCTTCGAGTGCT-1
AGTACGGCCCGTATCG-1
AGTACGGGCACCTGGC-1
AGTACGTGGCCTGTCT-1
AGTACTCTTATGCCCA-1
AGTAGAAGGCGCCTCA-1
AGTAGCGTGAACGAAC-1
AGTAGCTAGACGCCGA-1
AGTAGGAAGGAAGTTG-1
AGTAGGTAACATACAT-1
AGTATAATACTAGGCA-1
AGTATACACAGCGACA-1
AGTATCCATAATAACG-1
AGTATGCTGGAGACCA-1
AGTATTTGGCACGACC-1
AGTCAAATGATGTGAT-1
AGTCAACACCACCATC-1
AGTCAAGATGACACTT-1
AGTCACTAGCTCTCGA-1
AGTCACTCCGCCTCAT-1
AGTCAGCCACCGCCTG-1
AGTCCAGCGGGTACGT-1
AGTCCATTGGCTGATG-1
AGTCCCGCCTTTAATT-1
AGTCCCTCGCAGAAAG-1
AGTCGAAACGATTCAG-1
AGTCGAATTAGCGTAA-1
AGTCGACGGTCTCAAG-1
AGTCGGCCCAAACGAC-1
AGTCGGCTCAACTTTA-1
AGTCGGTTGCGTGAGA-1
AGTCGTATAAAGCAGA-1
AGTCGTCGACCACCAA-1
AGTCGTGGGCATTACG-1
AGTCTAAAGTATACTC-1
AGTCTCACAAGACTAC-1
AGTCTGGACATCCTTG-1
AGTCTTCTCCTCAAAT-1
AGTCTTTAAAGTGTCC-1
AGTGAACAAACTTCTC-1
AGTGAAGATGGTGTCC-1
AGTGACCTACTTTACG-1
AGTGACTGTGACACAA-1
AGTGAGACTTCCAGTA-1
AGTGAGCCTCGCCGCC-1
AGTGAGGGTTTCTGAC-1
AGTGAGTCGAATTAAC-1
AGTGATAACCTGCGCG-1
AGTGATATGAGTAGTT-1
AGTGATTCAAGCAGGA-1
AGTGCACGCTTAAGAA-1
AGTGCGTAGCTCGTAA-1
AGTGCTAAACACAGCA-1
AGTGCTTGCACGAATA-1
AGTGGCCCGCAAATGG-1
AGTGGCGGCAATTTGA-1
AGTGGCGTCTGAAGGT-1
AGTGGCTCCGTCGGCC-1
AGTGGGAGTATACACG-1
AGTGGTGTTACCCGTG-1
AGTGGTTGCGTATAGG-1
AGTGTATTGCGCATTG-1
AGTGTGCTAAGATCGC-1
AGTGTGGTCTATTGTG-1
AGTTAAACACTTGCGA-1
AGTTAAGCGGTCCCGG-1
AGTTAAGTCAACCGCT-1
AGTTACCCTTAAGACT-1
AGTTACCGCACATGGT-1
AGTTACTCTATCGTGG-1
AGTTATTCAGACTGTG-1
AGTTATTGAAAGGTAA-1
AGTTCACCGGTTGGAC-1
AGTTCCTACAGAATTA-1
AGTTCCTATTTATGTT-1
AGTTCTGCGTTGTATC-1
AGTTGACATCGGCTGG-1
AGTTGACGGTCCTTGC-1
AGTTGCGGTCCTCAAC-1
AGTTGCTGACTGATAT-1
AGTTGGCAAGGCTAGA-1
AGTTTATGTAAAGACA-1
AGTTTCGCAGGTCGGA-1
AGTTTGCACCTGCCTC-1
AGTTTGGCACGGGTTG-1
AGTTTGGCCAGACCTA-1
ATAAACCATTGGACGG-1
ATAAACGGACCCGTAA-1	TLS1
ATAAACGTTGCACCAC-1
ATAAAGGCTCGGTCGT-1
ATAAAGGTCAAGTACG-1
ATAAATATTAGCAGCT-1
ATAACGCCGGAGGGTC-1
ATAACGGAGTCCAACG-1
ATAACGTTACCTCCAC-1
ATAAGCAAACACCGAG-1
ATAAGGTGGAGAACAT-1
ATAAGTACCCGATTGT-1
ATAAGTAGGATTCAGA-1
ATAAGTAGGGCGACTC-1
ATAAGTTACCGCGACG-1
ATAATACCGTTAGCCG-1
ATAATAGCTGTTGAAT-1	TLS1
ATAATAGTGTAGGGAC-1
ATAATCTTGGAGAACC-1
ATAATTAGCTAAGTAG-1
ATACAGGCCCTCCAAT-1
ATACCACGGGCAACTT-1
ATACCAGCAAATTGCT-1
ATACCAGGCTAATAGA-1
ATACCAGGTGAGCGAT-1
ATACCCTGGCTCAAAT-1
ATACCGTCATCCATAA-1
ATACCTAACCAAGAAA-1
ATACGAAGGCTTTCCA-1
ATACGAGGTTTGTAAG-1
ATACGCCGATCTACCG-1
ATACGCCGGCGAAACC-1
ATACGGAACGTCGTTT-1
ATACGGGTTTCGATTG-1
ATACGGTGAAGATGCA-1
ATACGTACTTAGCCAC-1
ATACGTCCACTCCTGT-1
ATACGTTATGCACGGA-1
ATACTACCCGTACCAC-1
ATACTAGCATGACCCT-1
ATACTCTCGCCACTCT-1
ATACTGCCTTACACCG-1
ATACTTGTTCTCGAGC-1
ATAGACAACGGGACCT-1
ATAGACGAAGAGAAAG-1
ATAGAGTACTGGGACA-1
ATAGAGTTATCAACTT-1
ATAGATTTGCAGTCGG-1
ATAGCAACTAGGGAAG-1
ATAGCCATAACAGTCA-1
ATAGCCTCAGTACCCA-1
ATAGCTGCTCTTGTTA-1
ATAGGAATCTAAGCTT-1
ATAGGCGGCTATAGAA-1
ATAGGCTAGCTTCGCA-1
ATAGGGATATCCTTGA-1
ATAGGTTGGGCAGATG-1
ATAGTCTTTGACGTGC-1
ATAGTGAAGCGTTCTC-1
ATAGTTCCACCCACTC-1
ATATAAAGCGCTCGTG-1
ATATAAATGTAGCTGC-1
ATATAACACGGGCGCA-1
ATATACATGTATGGTA-1
ATATACGCTCGTGACG-1
ATATAGAGTATTGGTC-1
ATATCAACCTACAGAG-1
ATATCAATTCCAGCCT-1
ATATCGGTAGGGAGAT-1
ATATCGTGCCAGACCC-1
ATATCGTTCCTCGAAC-1
ATATCTCCCTCGTTAA-1
ATATCTTAGGGCCTTC-1
ATATGGGATAGCAACT-1
ATATGTCTAGAGCGTG-1
ATATGTCTCCCTAGCC-1
ATATGTGCACAAACCA-1
ATATTATCCCGTATTT-1
ATATTCAGTTAAACCT-1
ATATTCCACATAGTGA-1
ATATTCCCACAGGTCA-1
ATATTGCTGTCAAAGT-1
ATATTGGAGAGGCCTT-1
ATATTTAACCCTCAAG-1
ATCAAACACTGTTCCA-1
ATCAAACGAAGGTTTG-1
ATCAAAGAGCCGTGGT-1
ATCAAGATCCCAGGAC-1
ATCAATCTGGGCTGCA-1
ATCAATGCCGTGGCTG-1
ATCACATTAGAATATC-1
ATCACGTGCTAATTAA-1
ATCACTTCATCCTCGC-1
ATCAGACGGCACGCCG-1
ATCAGCCTCATGCTGC-1
ATCAGCTCGTCCACTA-1
ATCAGGTAGCTGACAG-1
ATCAGGTCGCCATTGC-1
ATCAGTAGGCAGGGAT-1
ATCATAGATCGACGAG-1
ATCATAGCCCTATGTA-1
ATCATCCAATATTTGT-1
ATCATCTGCCCAGTGT-1
ATCATGGACTACCGAC-1
ATCATTGTACCGCATT-1
ATCCAACGCAGTCATA-1
ATCCAATGGAGGGTCC-1
ATCCAATGGTACCGAA-1
ATCCACATCGACAGAA-1
ATCCACGCTAAATGTT-1
ATCCACTTTCAGACTA-1
ATCCAGAGCAACAACC-1
ATCCAGGATTCGTGAA-1
ATCCCATCCACAGCGC-1
ATCCCATTTCCGTGGG-1
ATCCGGACCAGCCTGA-1
ATCCTACCTAAGCTCT-1
ATCCTGAATCGCTGCG-1
ATCCTGCGTGGAATGG-1
ATCCTGCTGCAGATAG-1
ATCCTTCTGAAAGAAC-1
ATCGACCCAATACAGA-1
ATCGACTCTTTCCGTT-1
ATCGCACGATTGTTCA-1
ATCGCACGCCGGGAGA-1
ATCGCCAGTCAACATT-1
ATCGCCGTGGTTCATG-1
ATCGCTGCGTGCAGCA-1
ATCGCTTTACGTCTCA-1
ATCGGAGACAGACGGC-1
ATCGGCAAGCAGTCCA-1
ATCGGTTACCTAGTAA-1
ATCGTATTCCGAGAAC-1
ATCGTCCAATCGAGTC-1
ATCGTGGAAAGTCTGG-1
ATCGTTAGCTAGCGGA-1
ATCGTTCACTTTCGCC-1
ATCTAACGTCCCTATG-1
ATCTAATATCCTACGG-1
ATCTACCATCTGCTCC-1
ATCTAGCTTGTGAGGG-1
ATCTATCGATGATCAA-1
ATCTCATAAACCTACC-1
ATCTCCCACGGAATAT-1
ATCTCCCTGCAATCTA-1
ATCTCGTGAGCGAAAC-1
ATCTGACATGGAAGGA-1
ATCTGATAGTGTCTTA-1
ATCTGCACCTCTGCGA-1
ATCTGCTGTTATCGCC-1
ATCTGGGCTGTTCTTG-1
ATCTGGTTAAGACTGT-1
ATCTGTAATTGTACCC-1
ATCTTAGGGCATTAAT-1
ATCTTATCGCACACCC-1
ATCTTGACCTGCAACG-1
ATCTTGACTTGTCCAA-1
ATCTTTCGTATAACCA-1
ATGAAGCCAAGGAGCC-1
ATGAAGTGGACCCAGC-1
ATGACGCCGGCTCTAA-1
ATGACGCGTTCTATCC-1
ATGACTATCAGCTGTG-1
ATGACTATGCGACATT-1
ATGAGGAGTGTTAATC-1
ATGAGGGCAGCGGCTA-1
ATGATCGGGAATAGAC-1
ATGATGCAATGGTACA-1
ATGCACCTTCCTTAAT-1
ATGCACGCGCTGTTCA-1
ATGCACTACCGCATTG-1
ATGCATGATCCAGGAT-1
ATGCATTCCGTGATGG-1
ATGCCAATCGCTCTGC-1
ATGCCATTTGCGACCA-1
ATGCCGGTCTTGCATA-1
ATGCCGGTTGATGGGA-1
ATGCGACAATTGGTCC-1
ATGCGACAGTCCCATT-1
ATGCGAGTCCCACCAC-1
ATGCTCAGTGTTGCAT-1
ATGCTCTGGCGCGGTA-1
ATGCTTAGGAGTTGAT-1
ATGGAAATTTAAGGAG-1
ATGGAACCTTTGCACA-1
ATGGACTGCTTAGTTG-1
ATGGAGCAGGCCGTGA-1
ATGGATCCGGCGTCCG-1
ATGGATTGACCAAACG-1
ATGGCAGCATTACGAT-1
ATGGCAGCCGAGAAAC-1
ATGGCCCGAAAGGTTA-1
ATGGCGGAATAGTCGC-1
ATGGCTGGAAATGGCC-1
ATGGGAACGGAAGCGG-1
ATGGGACCTGCTGAAC-1
ATGGGCCTCGGCCTCT-1
ATGGGTGTATACCTCC-1
ATGGTATTGGGAACCG-1
ATGGTATTTACTGATT-1
ATGGTCGCGTGGTTTC-1
ATGGTGCTCAAAGCCA-1
ATGGTTACGAAACATG-1
ATGTAAGGCTGCTCTT-1
ATGTACATGCGGTGAG-1
ATGTACGATGACGTCG-1
ATGTAGCGCGCGTAGG-1
ATGTCATAATAAACGA-1
ATGTCATTTCCCATTG-1
ATGTCTTGTTTGACTC-1
ATGTGAAAGCCTAATG-1
ATGTGCATCCGACGCA-1
ATGTGGACATCTTGAT-1
ATGTGTAGTTTAGTCA-1
ATGTTACGAGCAATAC-1
ATGTTCCTGCCCACCT-1
ATGTTCGTCGACCCAC-1
ATGTTGATTAGAGACT-1
ATGTTGTAGTCTGTTT-1
ATGTTTCGGCCCGGAG-1
ATGTTTGTAAGATCAT-1
ATTAAACATGCGGACC-1
ATTAAAGCGGACGAGC-1
ATTAACACCTGAGATA-1
ATTAATACTACGCGGG-1
ATTAATGAACCAGTCG-1
ATTAATTCGGTCACTC-1
ATTACAACTACCGGCC-1
ATTACATGTCAGTCTT-1
ATTACCACACTGCCTG-1
ATTACGACTCCACAGT-1
ATTACGCGCTGGCAGG-1
ATTACGGGCTACGGTT-1
ATTACTAGCCTCTTGC-1
ATTACTTACTGGGCAT-1
ATTAGATTCCTCAGCA-1
ATTAGATTGATAGCGG-1
ATTAGGCGATGCTTTC-1
ATTATACTTTGCTCGT-1
ATTATAGCTACTTTAC-1
ATTATCGGAATGTACG-1
ATTATCTCGACAGATC-1
ATTATGAGACCCAATT-1
ATTATGCCATAGGGAG-1
ATTATTATGTCCGTCA-1
ATTATTCAGAGTCACT-1
ATTCAAAGTACCTGTT-1
ATTCAACCATTTAAGG-1
ATTCACTGATGTTGGA-1
ATTCAGGACCTATTTC-1
ATTCAGGATCGCCTCT-1
ATTCAGTAGCAGGGTC-1
ATTCATATACTGTCCA-1	TLS1
ATTCATCGTTGAGGCA-1
ATTCCCACATAAACAA-1
ATTCCCGAAGGTACAG-1
ATTCCTAAGACGTGGA-1
ATTCCTCCGCCAGTGC-1
ATTCCTTCCAGGCGGT-1
ATTCGACGCCGGGCCT-1
ATTCGCAGAGGACACT-1
ATTCGCGCCTTGAGAG-1
ATTCGTCCCGAGGTTA-1
ATTCGTGCTATCTCTT-1
ATTCGTGTACCCATTC-1
ATTCGTTTATCGTATT-1
ATTCTCGTCTCTTTAG-1
ATTCTGAGTATGAACT-1
ATTCTTCGTACTTATG-1
ATTGAAGATCTTAGTG-1
ATTGAATTCCCTGTAG-1
ATTGACCGGCGATGAC-1
ATTGACGTAACTCGGT-1
ATTGATAGCAACGAGA-1
ATTGATCACCACATTT-1
ATTGATGAGTCCTAAC-1
ATTGCCTATTAGACCG-1
ATTGCCTTTATGTTTG-1
ATTGCGATCAGTAACT-1
ATTGCTGCTCCTCCAT-1
ATTGGATTACAGCGTA-1
ATTGGGAATATCTTGG-1
ATTGGGAGTTCTGTAA-1
ATTGGTAGGATCCGCT-1
ATTGGTTGTGCATTAC-1
ATTGTACAACTCGGCT-1
ATTGTCGCAATACCTT-1
ATTGTCTGTTTCATGT-1
ATTGTGACTTCGCTGC-1
ATTGTTCAACGATCCG-1
ATTTAACTCGTATTAC-1
ATTTACAGTTTACTGG-1
ATTTACTAAGTCCATT-1
ATTTATACTGGTAAAG-1
ATTTCATTATTTCGCG-1
ATTTCCGGGTTCTGCG-1
ATTTGCCTAGTTACGA-1
ATTTGCGCGAGTAGCT-1
ATTTGGAGATTGCGGT-1
ATTTGTCTTGGGAGCT-1
ATTTGTTCCAGGGCTC-1
CAAACCAGGTCTGCAT-1
CAAACCATAAGCGTAT-1
CAAACCCTCCGGCGGG-1
CAAACGAGTATCGCAG-1
CAAACGGTCGCACTTT-1
CAAACGTGGTCTTGCG-1
CAAACTACGATAGAGA-1
CAAACTATTGAGCTTC-1
CAAACTCGCGACGCCG-1
CAAAGATTATTGGGCC-1
CAAAGGTCATCTGAAA-1
CAAAGGTTAAATTCAG-1
CAAAGTCAGGTTAGCT-1
CAAATCTCTCACAAGG-1
CAAATGCGGAGTGTTC-1
CAAATGTCCTTCCGTG-1
CAAATTGGATTATGCC-1
CAAATTGTCAGCAAGC-1
CAACACATCTCCTGCC-1
CAACAGAATAACGCTA-1
CAACAGTGCCAAACGG-1
CAACATGGCCTGATAA-1
CAACCAGTGGCCTACC-1
CAACCGCACCTAGACA-1
CAACCTACCGAGCAGT-1
CAACCTGAACCTGCCA-1
CAACGACCCGTTTACA-1
CAACGATCGATCCAAT-1
CAACGCGATGAGCCAA-1
CAACGGTTCTTGATAC-1
CAACGTGGTGGAGTCT-1
CAACTATATCGAATGC-1
CAACTCCAACGTTTAG-1
CAACTCCGTAACTTGC-1
CAACTCCTTGATCCCG-1
CAACTGAGGGTATGAC-1
CAACTGCTCATCCGAT-1
CAACTTGTAGTGGGCA-1
CAAGAAACCCTAAACT-1
CAAGACTCAGAAGCGC-1
CAAGAGGGCGGAGTAC-1
CAAGATATTATAACGT-1
CAAGCAACGTCGGAGT-1
CAAGCACCAAATGCCT-1
CAAGCGGCACATAATT-1
CAAGGATCGCATGTTC-1
CAAGGCCAGTGGTGCA-1
CAAGGGAGTGTATTTG-1
CAAGGTCCTATAGGCT-1
CAAGTAAGTGATAGAC-1
CAAGTCGTTGAAATCT-1
CAAGTGAACTTTGGTT-1
CAAGTGTGGTTGCAAA-1
CAATAAACCTTGGCCC-1
CAATACGAGAGTCTGA-1
CAATACGCTCTGAGGC-1
CAATATGTAGATTTAC-1
CAATATTCTTGACCTA-1
CAATATTGGACTAGTG-1
CAATCCATTATCCGTT-1
CAATCCCTATACCAGC-1
CAATCCTGCCGTGGAG-1
CAATGACCCTTAATTT-1
CAATGAGGTTCGACTA-1
CAATGCGAGAAGTATC-1
CAATGGAATCTACATA-1
CAATGGATCTCTACCA-1
CAATGGTCGGCCTGGG-1
CAATGTGCCAACCCTT-1
CAATTAAGGGTGATGA-1
CAATTGGGCCGCACTC-1
CAATTTCGTATAAGGG-1
CAATTTGACCGGGAAG-1
CACAAACCGCAGAACT-1
CACAAGAAAGATATTA-1
CACAAGCTAAGAAAGG-1
CACAATGAGCTGCTAT-1
CACACACGCTAACGAG-1
CACACAGCTTGCGCTC-1
CACACAGGGATAGATT-1
CACACGCGCTGTCTTA-1
CACACGTTTCAATGGG-1
CACACTTGTATTGCGA-1
CACAGAGACGAGGACG-1
CACAGCACCCACGGCA-1
CACAGCTAGGGAGTGA-1
CACAGGGCCATATAGT-1
CACAGGGCCGTTGTCA-1
CACAGTCCCGCTTCGC-1
CACAGTTCGCTTCCCA-1
CACATAAGGCGACCGT-1
CACATATTAGCAGGAT-1
CACATCGTGCACGCGC-1
CACATCTCACCGACGA-1
CACATGATTCAGCAAC-1
CACATGTTTGGACATG-1
CACATTCTTTCGATGG-1
CACATTTCTTGTCAGA-1
CACCAATCATCCGTCT-1
CACCACGCCACACAGA-1
CACCAGTCAGCATGCA-1
CACCATCGGAGGAGAC-1
CACCATGATCGCAAAG-1
CACCCAAATCTTATGT-1
CACCCACACGTCACCC-1
CACCCACGAGGCAATT-1
CACCCGCGTTTGACAC-1
CACCCGGTTTGTGACT-1
CACCCTAACAAGATCT-1
CACCCTTGGTGAGACC-1
CACCCTTTCCTCGCTC-1
CACCGATACACCGAGC-1
CACCGATGATGGGTAC-1
CACCGCCAGAAGGTTT-1
CACCGCCGACCAGCGA-1
CACCGCGTCCACTCTA-1
CACCGGAGATATCTCC-1
CACCGGGCATCACAAG-1
CACCGGTAGAGACATT-1
CACCGTATCCCATCCG-1
CACCGTTAGGGATCAC-1
CACCGTTGCGCGATAT-1
CACCTAATAGAGTCGT-1
CACCTAATCAGTTTAC-1
CACCTCGATGGTGGAC-1
CACCTTGCGAAACTCG-1
CACCTTGGCGCCTTTG-1
CACGAAAGTTAGTCCC-1
CACGACCACAGACTTT-1
CACGACGTAATAGTAA-1
CACGACTAAAGTTCTG-1
CACGAGCAAACCAGAC-1
CACGATTGGTCGTTAA-1
CACGCACAGCGCAGCT-1
CACGCAGCGAGGCTTT-1
CACGCGGAACTGTTGC-1
CACGGACGTGGATGGC-1
CACGGCGCGCCAAAGG-1
CACGGGATTGAGGGTT-1
CACGTCAATCAATGGA-1
CACGTCGGCAACCTCT-1
CACGTCGGGTTCTAGA-1
CACGTCTATGATGTGG-1
CACGTTCGTGCTCTAG-1
CACGTTTCGTACACAC-1
CACTAAAGTTGCCTAT-1
CACTACGGGAGCTGCC-1
CACTACTCAGTTCTGT-1
CACTCAAGAGCTATGG-1
CACTCAGCTCTTGAGG-1
CACTCCTATGTAAGAT-1
CACTCCTCTCGGTCGG-1
CACTCGAGCTGAACAA-1
CACTCGGTTAGGAGGA-1
CACTCTCAAGCATCGA-1
CACTCTTCTGCTAGCC-1
CACTGACGATTGTGGA-1
CACTGTCCAAGTGAGA-1
CACTTAATCAGACGGA-1
CACTTCGCCACAGGCT-1
CACTTCGTCTTATCTC-1
CAGAACTTAGCCCTCT-1
CAGAATAACACACGGA-1
CAGAATATTCGTTATC-1
CAGACACCGATCGCTG-1
CAGACCTGTAAGTGTT-1
CAGACGAACCTGATAC-1
CAGAGACGGTCACCCA-1
CAGAGCATGAGCTTGC-1
CAGAGCGATGGATGCT-1
CAGAGGCGATGCATGA-1
CAGAGTGATTTAACGT-1
CAGATAATGGGCGGGT-1
CAGATACTAACATAGT-1
CAGATATGAAGATGAC-1
CAGATCATTTAAAGTC-1
CAGATCCTGGTTTGAA-1
CAGATGTTTGTCCCAA-1
CAGCAGCCCGTTCCTT-1
CAGCAGTCCAGACTAT-1
CAGCAGTCTGTGCTGC-1
CAGCCCTCACAGGCAG-1
CAGCCGGGCCCTCTAT-1
CAGCCTCCTGCAGAGG-1
CAGCCTCGATAGCGGT-1
CAGCCTCTCCTCAAGA-1
CAGCGATTCCCTTCAA-1
CAGCGCCAACACGATA-1
CAGCTCACTGAGACAT-1
CAGCTCGACAAGTTAA-1
CAGCTCGTGCTTGTGT-1
CAGCTCTGGGCTCACT-1
CAGCTGGCGTAACCGT-1
CAGCTTAGTAGGTAGC-1
CAGGAAGACTTTATAT-1
CAGGACAGCTGCCCTT-1
CAGGATATATCGTTGT-1
CAGGATCCGCCCGACC-1
CAGGCAGTCTTACCAG-1
CAGGCCAGTACCACCT-1
CAGGCCGTTTGGGTGT-1
CAGGCGCACGGTGGTC-1
CAGGCGCCATGCTAGG-1
CAGGGAGATAGGCCAG-1
CAGGGCTAACGAAACC-1
CAGGTTTAGTACTACA-1
CAGTAACTATTTATTG-1
CAGTAAGGGACGTCTC-1
CAGTAATCCCTCCCAG-1
CAGTACATTCTCTAAA-1
CAGTACCAGTTTACGT-1
CAGTAGATGATGTCCG-1
CAGTAGCCCACGCGGT-1
CAGTAGCGAGGTAGTA-1
CAGTCCAACGCCTTCT-1
CAGTCGAGGATGCAAT-1
CAGTCGGCCTAGATAT-1
CAGTCTCTCGGCTAAT-1
CAGTCTGTATACTGGG-1
CAGTGAATAAATGACT-1
CAGTGGTTGCACATGA-1
CAGTGTCCGCAGAATG-1
CAGTGTCGGCTGGCCC-1
CAGTGTTAATCTCTCA-1
CAGTTCAAATTGACAC-1
CAGTTCCGCGGGTCGA-1
CAGTTCGAGGACCCGA-1
CATAACGGACAGTCGT-1
CATAAGAAGCTTGGCT-1
CATAAGCTCTCCGTCT-1
CATAATGAGCGGGCGA-1
CATACAAAGCCGAACC-1
CATACACAAAGTCAGC-1
CATACACGGTTCCCAC-1
CATACCCGTACCCAGT-1
CATACGAACTAGCTGG-1
CATACGGCGTCTGGGC-1
CATACGGGTGCATGAT-1
CATACTATGTAATTGT-1
CATACTTAGGCAATAC-1
CATACTTCTTTCTCCG-1
CATAGAGGAGATACTA-1
CATAGCCGCCCGGGAT-1
CATAGCGTTGCCCACC-1
CATAGGGACACTTGTG-1
CATAGTACATTGAGAG-1
CATAGTAGCATAGTAG-1
CATAGTCAAATACATA-1
CATAGTCCACAAGAAC-1
CATAGTGGGCACGCCT-1
CATATACTACTGATAA-1
CATATAGGTACAGTCA-1
CATATGTCAGGCTACG-1
CATATTATTTGCCCTA-1
CATCAAACTGGCGCCC-1
CATCAACACCTACTAA-1
CATCATCTACCCGGAC-1
CATCATTACCCTGAGG-1
CATCCAATATAGTTTG-1
CATCCCGAGATTCATA-1
CATCCGCAGGCCCGAA-1
CATCCTCTCAAAGATC-1
CATCGAATGGATCTCT-1
CATCGCCCGCGGCCAA-1
CATCGGACGGGTTAAT-1
CATCGTCCGGTTACTA-1
CATCTACCCGAGAACG-1
CATCTAGTGAAGGGAA-1
CATCTATCCCGTGTCT-1
CATCTGCAGGATCATT-1
CATCTTACACCACCTC-1
CATGAACCGACATTTG-1
CATGAACCTCTTATCA-1
CATGACTTCGCTGAAT-1
CATGAGATGCACTCTC-1
CATGAGTCCATCACGG-1
CATGATACGGTGAAAC-1
CATGATCGCTTTGAGA-1
CATGATGCACAATTCT-1
CATGATGGAAGTTAGC-1
CATGCACATGAGAGGC-1
CATGCACGTGTTACTG-1
CATGCATGGAGACCCT-1
CATGCCAACTCGCAAA-1
CATGCGACCAGTTTAA-1
CATGCGTTAGACAGAA-1
CATGCGTTGAGAGGAG-1
CATGCTGGCTCCAATT-1
CATGGAAATGGGACCA-1
CATGGATTGTCTTCCG-1
CATGGCAGGAAGATCG-1
CATGGCTCCCTATGTC-1
CATGGGTATGCCTTAT-1
CATGGGTCGGGTGTGG-1
CATGGTAAGTAGCGTT-1
CATGGTATTAGTTTGT-1
CATGGTCTAGATACCG-1
CATGGTTTATTAATCA-1
CATGTAAGAGACATTT-1
CATGTAGGAGCGCCAA-1
CATGTCTCATTTATGG-1
CATGTGGGCTCATCAC-1
CATTACATAGATTGTG-1
CATTACGCAGGAAGGG-1
CATTACGTCGGCCCGT-1
CATTATAACAGGGTCC-1
CATTATCCCATTAACG-1
CATTATGCTTGTTGTG-1
CATTCACTGACAGCTA-1
CATTCAGGTCAGTGCG-1
CATTCCCATTCCGTCG-1
CATTCCCTAAGTACAA-1
CATTCGTCGTAGCGGT-1
CATTGATGAACACGCC-1
CATTGCAAAGCATAAT-1
CATTGCGAAATGGGCG-1
CATTGCGGGTCAATTC-1
CATTGTGTGCTAGATC-1
CATTTAGCGGACCATG-1
CATTTATCGTTCAAGA-1
CATTTCTAGCAGACTA-1
CATTTGAGTGGTACGT-1
CCAAACAGAACCCTCG-1
CCAAAGCAGTTGGTTG-1
CCAAAGTCCCGCTAAC-1
CCAAATAACAAGATTC-1
CCAAATCAAAGGGCAA-1
CCAACCTTATGTAACT-1
CCAACGATGCACTGAT-1
CCAACGCTTGCCAGGG-1
CCAACTTGATAGATCC-1
CCAAGAAAGTGGGCGA-1
CCAAGACTTCTGCGAA-1
CCAAGCGTAACTCGTA-1
CCAAGCTTGATCTCCT-1
CCAAGGAACAGAGAGG-1
CCAAGGTTGCCCTTTC-1
CCAAGTTTCTACAGAT-1
CCAATAGATTTCATCT-1
CCAATAGTGCCGTCGA-1
CCAATCGGTAGATCGA-1
CCAATGTCACAGCAAG-1
CCAATTACGGGTCGAG-1
CCAATTGAATGTTAAT-1
CCACAATGTACGTCTT-1
CCACACTGAGATATTA-1
CCACAGCTGAAATCAT-1
CCACAGTACCCATCCT-1
CCACATACTGCACCCA-1
CCACATGGCTCTTTAT-1
CCACCAACTTTACTGT-1
CCACCCAAGGAAAGTG-1
CCACCTGTATGGAATA-1
CCACGAATTTAACCTC-1
CCACGAGAAGAGAATC-1
CCACGGAGCCATAAGA-1
CCACGGCAGGTGTAGG-1
CCACGGTGCCCGGTAG-1
CCACGTAAATTAGACT-1
CCACTAAACTGAATCG-1
CCACTATCCGGGTCAC-1
CCACTCAGATCCGCAA-1
CCACTGGTGGCTGGTT-1
CCACTGTTTGGATTAA-1
CCACTTTCCTTCTAGG-1
CCAGAAACTGATGCGA-1
CCAGAAAGCAACTCAT-1
CCAGAGACAAAGCCGG-1
CCAGATAGTTGAGTGA-1
CCAGATGTAAATGGGT-1
CCAGCCTGGACCAATA-1
CCAGCGGGATCACCAG-1
CCAGCTACGCCTCATA-1
CCAGCTCGAACGCATT-1
CCAGCTGATGGTACTT-1
CCAGCTTCCGCCCGCA-1
CCAGGCTGGCGTCTGA-1
CCAGGGACGTGGCCTC-1
CCAGTAGTCTGATCCA-1
CCAGTCAAATCTCTTA-1
CCAGTCCATTATTCGA-1
CCAGTCTAGACGGCGC-1
CCAGTCTTGTCATAGA-1
CCAGTGAGCTCCTTGT-1
CCAGTGTACAGACCGA-1
CCAGTTCGGTAACTCA-1
CCATAAACAACCCGAC-1
CCATAACCTGTGCAGT-1
CCATACCTTTACTTGT-1
CCATACTCGCCTCTCC-1
CCATAGAGGCTGCCAG-1
CCATAGGTTGGCGTGG-1
CCATAGTCAGTAACCC-1
CCATATGGAAACTATA-1
CCATATTGGATCATGA-1
CCATCATAAGAACAGG-1
CCATCCATACCAAGTC-1
CCATCGCAGTTAAACT-1	TLS1
CCATCTCACCAGTGAA-1
CCATCTTGTTCACAAT-1
CCATGCCCTAGATTTC-1
CCATGCCTGTTTAGTA-1
CCATGCTCTGCAGGAA-1
CCATGGCAAACGCTCA-1
CCATGGCCCTTGTACC-1
CCATGTTCATCTATAT-1
CCATTAGCGATAATCC-1
CCATTCCCTGCCCACA-1
CCATTGTTTCCTCCAT-1
CCATTTCTACCTATTA-1
CCCAAACATGCTGCTC-1
CCCAACATACGTCGCG-1
CCCAACCACACTAACA-1
CCCAAGAATGCACGGT-1
CCCAAGACAGAGTATG-1
CCCAAGTCATTACACT-1
CCCAATGAGATTTGCA-1
CCCAATTTCACAACTT-1
CCCACTCCACGGTATC-1
CCCAGAGGAGGGCGTA-1
CCCAGATTCCCGTGAC-1
CCCAGGAAGAATTCGA-1
CCCAGGTCTGAAGGCT-1
CCCAGTAAACTTGGGA-1
CCCAGTTAAGGCGCCG-1
CCCATATAGGTCGATT-1
CCCATTATTGTATCCT-1
CCCGAAGTTTCGCGAA-1
CCCGACCATAGTCCGC-1
CCCGAGTTTCTCCGTA-1
CCCGATAGCCTCGCCT-1
CCCGCAAATAATCATC-1
CCCGCAGCGCGAACTA-1	TLS1
CCCGCAGGGCCCAAAG-1
CCCGCCATGCTCCCGT-1
CCCGCGCAATGCACCC-1
CCCGCTAGAGGGTTAA-1
CCCGCTTGCCCTCGTC-1
CCCGGCACGTGTCAGG-1
CCCGGCTAGGTGAGAA-1
CCCGGGTCGTTCAGGG-1
CCCGGTGGAAGAACCT-1
CCCGGTGTATCGGAAT-1
CCCGTAAGTCTAGGCC-1
CCCGTAGCTGGGAAGA-1
CCCGTCAGCGTCTGAC-1
CCCGTGACAGTGCCTT-1
CCCGTGAGGGCGGTGA-1
CCCGTGGGTTAATTGA-1
CCCGTTTCGCAGATGT-1
CCCTACCCACACCCAG-1
CCCTACTTGAACAATG-1
CCCTAGCTCTAAGGTC-1
CCCTAGGCAACAAGAG-1
CCCTAGTGTCAGGTGT-1
CCCTATGTAGAGCAGA-1
CCCTCAAGCTCTTAGT-1
CCCTCAGATCGAGAAC-1
CCCTCATCACAGAGTA-1
CCCTCATTCTGGAATT-1
CCCTCCTCGCTCGTAT-1
CCCTCGATAATACACA-1
CCCTCGGGAGCCTTGT-1
CCCTGAAATGAGTTGA-1
CCCTGACTAACAAATT-1
CCCTGATGTAACTCGT-1
CCCTGCCCAATCCGCT-1
CCCTGCGCTACGCATA-1
CCCTGGCTGTTCCTTC-1
CCCTGGGAGGGATCCT-1
CCCTGGTATGGGCGGC-1
CCCTGTTGGCAAAGAC-1
CCCTTCTCGTACGCGA-1
CCCTTTAATGGAGTTC-1
CCCTTTGACAGGTCTT-1
CCGAAAGTGGTGAGCA-1
CCGAACACTGGGCCTC-1
CCGAACCTTCCCGGCC-1
CCGAAGCATTGACCAA-1
CCGAAGGGCGTACCGC-1
CCGAAGTATATTGTTC-1
CCGACAAACACATGAG-1
CCGACAAAGGGAGTGC-1
CCGACAATAGGCCGCC-1
CCGACGGGCATGAGGT-1
CCGACGTAAACACAAC-1
CCGACTCGCATAGTCT-1
CCGAGAAGTCGCATAA-1
CCGAGCTGTGCTTGTC-1
CCGAGGGATGTTAGGC-1
CCGATATGACGTAAGG-1
CCGATCTCAACCTTAT-1
CCGATCTTAAGAGGCT-1
CCGATTCGAGGGACCC-1
CCGATTGGTCAATGAA-1
CCGCACAAAGACCAAC-1
CCGCACACGAACGTGT-1
CCGCACGTGACCTCGG-1
CCGCACTTGCAATGAC-1
CCGCATGTGGTACGAT-1
CCGCCACCACAATCCA-1
CCGCCGGAACTTCTCG-1
CCGCCGGTCAACACAC-1
CCGCCGTTGAGGATAA-1
CCGCCTGCGAATTGGT-1
CCGCCTTGCGATGTCG-1
CCGCGATTTGGTAGGT-1
CCGCGCAAGATACCCA-1
CCGCGGAATGCGTCAC-1
CCGCGGGTACGAAGAA-1
CCGCGTAGGTAAGGGC-1
CCGCTATCAGCACCAG-1
CCGCTCCAGGGCGATC-1
CCGCTCTTCCGAACTA-1
CCGCTGGTGCCATTCA-1
CCGCTTACCTCACTCT-1
CCGCTTCGCGGTTAAC-1
CCGCTTGCTGACATGG-1
CCGGAAGTGCAATATG-1
CCGGAAGTTATCAGTC-1
CCGGAATGGTTTCAGT-1
CCGGAGCGTACTTTCT-1
CCGGAGGTCTTATGGT-1
CCGGCACGACCGTTTC-1
CCGGCCGCGAGCATAT-1
CCGGCGCATATTGGAT-1
CCGGCGTGAGACTCTG-1
CCGGGACCCGCAGAGA-1
CCGGGCGGTCTCGTCA-1
CCGGGCTAAGAATTTC-1
CCGGGCTGCTCCATAC-1
CCGGGTTCGAGGTTAC-1
CCGGTAATGGCTAGTC-1
CCGGTATCTGGCGACT-1
CCGGTGCGAGTGATAG-1
CCGGTTTGTAATTGTG-1
CCGTAAGTTGGTCCCA-1
CCGTACCCAAGCGCCA-1
CCGTAGGAAATCCCTG-1
CCGTAGGGTTGTTTAC-1
CCGTATCTCGTCGTAG-1
CCGTATTAGCGCAGTT-1
CCGTCAACCTCTGGCG-1
CCGTGAGGCATTCATG-1
CCGTGCCCATGACGGC-1
CCGTGGAACGATCCAA-1
CCGTGTTAAATTCCAT-1
CCGTTACGTTAGAACA-1
CCGTTCCGAATCTCGG-1
CCGTTTCCTTTCCGTG-1
CCTAAACAGGGTCCGT-1
CCTAAAGGCTGACGCT-1
CCTAAATTAACGGTTC-1
CCTAAATTGTATCCTA-1
CCTAACCCAAACAAGT-1
CCTAACTAAGGCTCTA-1
CCTAAGTGTCTAACCG-1
CCTACAAGTCCGGAAT-1
CCTACAGTTGAGGGAG-1
CCTACATTCACAGACG-1
CCTACGCGACCTTACA-1
CCTACGGCTCAGTCGA-1
CCTACTCAACACGATT-1
CCTACTGCGGCGGCCA-1
CCTACTGCTTACACTT-1
CCTAGGCGTAGCGATC-1
CCTAGGTAAAGGTAGC-1
CCTAGTTAGTCGCATG-1
CCTATAATGAGTGCCC-1
CCTATACCGTCCTGTC-1
CCTATATCGTGTCACG-1
CCTATATTTGTCCTGG-1
CCTATCTATATCGGAA-1
CCTATGAAGTGGTGCC-1
CCTATGGCTCCTAGTG-1
CCTATGGGTTACCGTC-1
CCTATGGTCAAAGCTG-1
CCTATGTCCACTCCAC-1
CCTATTATTCCGGCCG-1
CCTCAACGATCGCTGT-1
CCTCACCAATCTTGAC-1
CCTCACCTGAGGGAGC-1
CCTCACCTTAGCATCG-1
CCTCACGTCAGCTAAT-1
CCTCATGCAGCTACGA-1
CCTCCCGACAATCCCT-1
CCTCCGACAATTCAAG-1
CCTCCTAGCTAGAGTC-1
CCTCCTGAGCCCACAT-1
CCTCCTGTTGTGTCGT-1
CCTCGAAGTGGACGGG-1
CCTCGACCCACTGCCT-1
CCTCGCCAGCAAATTA-1
CCTCGCGCGATATAGG-1
CCTCGCGCTGTGCGAT-1
CCTCGGACCGGGATAG-1
CCTCGGATGCTACCTG-1
CCTCGGTTTCCTTGCC-1
CCTCGTTACGCCTGTT-1
CCTCTAATCTGCCAAG-1
CCTCTACAAGGATTGG-1
CCTCTATCGATTAGCA-1
CCTCTCTCCCATCTAG-1
CCTCTGGCCTAGACGG-1
CCTCTGTACTATTCTA-1
CCTGAACGATATATTC-1
CCTGAATATTTACATA-1
CCTGACAAACTCGCGC-1
CCTGACCACCGATGGT-1
CCTGACGCAACCTTTA-1
CCTGAGAATAAATGCA-1
CCTGATTCGCGAAGAA-1
CCTGCCCGTTGTCTAG-1
CCTGCGATAGAACTGT-1
CCTGCGTTCTACGCTT-1
CCTGCTACAACCATAC-1
CCTGCTATTTGAGAAG-1
CCTGGAAACGTTCTGC-1
CCTGGCTAGACCCGCC-1
CCTGGTCGAATGTGGG-1
CCTGTAAGACATGATA-1
CCTGTACTCACGCCCA-1
CCTGTCACCCGGGCTC-1
CCTGTCCCTCACGTTA-1
CCTGTCGCCCGTAAAT-1
CCTGTCGTGTATGAAG-1
CCTGTGAAACCGTAAC-1
CCTGTGCATAGGAGAC-1
CCTGTGCGGATTGTAA-1
CCTGTTCAACCTCGGG-1
CCTGTTTGAAGACACG-1
CCTTAAGTACGCAATT-1
CCTTCAGTTAAAGTGA-1
CCTTCCGCAACGCTGC-1
CCTTCGTATAGAATCC-1
CCTTCTCAGCGTTCCT-1
CCTTCTTGATCCAGTG-1
CCTTGACCACTTTATT-1
CCTTGTGAACGTGGTT-1
CCTTTAAGGGAGCACT-1
CCTTTCAATGAAGAAA-1
CCTTTGAATTATGGCT-1
CGAAACATAGATGGCA-1
CGAAACGCAATTCATG-1
CGAACAGTATGGGCGT-1
CGAACATAGTCAGAAA-1
CGAACCCGCATGCGTC-1
CGAACCTCTTTCCTAG-1
CGAACGCCCAGTGCCG-1
CGAACGGCCGGACAAC-1
CGAAGACGGTGAGTGC-1
CGAAGACTGCCCGGGA-1
CGAAGATCAGTTTCAT-1
CGAAGCTATAAATTCA-1
CGAAGGGTTTCAGATT-1
CGAAGTTGCTCTGTGT-1
CGAATCTGCTCGACGC-1
CGAATGAAGTCATTGC-1
CGAATGACGCATAATG-1
CGAATGGTAGGTCGTC-1
CGAATTACATGGTGTT-1
CGAATTCCCGGTTCAA-1
CGACAATTTGATCTAA-1
CGACACCGCTTAAGGA-1
CGACACGCTCCGACAG-1
CGACACGGATGCCCAC-1
CGACAGTTCGCGTTAT-1
CGACATGCGATCTTCT-1
CGACCCTTAACGCCGG-1
CGACCGTTGGTATTCG-1
CGACCTACTAGACAAT-1
CGACGCATCCGTACCT-1
CGACTCAGGATGTTAT-1
CGACTCGGTACACGGT-1
CGACTTTGTATAGCCT-1
CGAGACCCTAGAGTGT-1
CGAGACTACTGCTGCT-1
CGAGAGATGTGAACCT-1
CGAGAGCGCGTAGATA-1
CGAGAGCTTTCACTAC-1
CGAGAGGGTAGCCGCG-1
CGAGATGTTGCCTATA-1
CGAGATTTCGCTCGGG-1
CGAGCACTTCAAGTTT-1
CGAGCCGAGCACTCGA-1
CGAGCGTTGATCAGCC-1
CGAGCTGGGCTTTAGG-1
CGAGGAGCTTCCATAT-1
CGAGGATCGGGAACGA-1
CGAGGCCAGGCATTGG-1
CGAGGCTAAATATGGC-1
CGAGGGACTGCGGTCG-1
CGAGGGTATCCAGGTG-1
CGAGTACTAAAGAGGA-1
CGAGTGAAGGTACCAG-1
CGAGTGCTATAGTTCG-1
CGAGTTCTGTCCCACC-1
CGAGTTTATCGGACTG-1
CGATAACCAATTTGAG-1
CGATAATACTCAGGTT-1
CGATACCTCGCGGACA-1
CGATAGCGATACAGTG-1
CGATAGTCGTACTGCA-1
CGATATTAGCCGCAGG-1
CGATCATTAGAGGCAC-1
CGATCCACCATTGTTG-1
CGATCCGACCCAGTGC-1
CGATCCTCGCAACATA-1
CGATCGAGAAGCACCA-1
CGATCTGTTGGAGGAC-1
CGATGGACCCTACGCC-1
CGATGTTGTTATCTAC-1
CGATTAAATATCTCCT-1
CGATTCGCCTGGCTGC-1
CGATTTGTCATTAATG-1
CGCAAACACGAGTTAC-1
CGCAATCGATCATTAG-1
CGCAATTACTTTCGGT-1
CGCAATTAGGGTAATA-1
CGCAATTCTACAATAA-1
CGCACATGTCCACTAC-1
CGCACGTCTGTTTATG-1
CGCACGTGCGCTATCA-1
CGCAGAAACATTTGCG-1
CGCAGATCTTCACCCG-1
CGCAGGCGATCCAAAC-1
CGCAGTTCTATCTTTC-1
CGCATCATGGCTTCAG-1
CGCATCCATCAGCCAG-1
CGCATGCCGAATGCGT-1
CGCATGGTGCGATGCT-1
CGCATTAGCTAATAGG-1
CGCCAAGAAGCCGAGT-1
CGCCAATTATTGCGTT-1
CGCCACAGGTCGCGAT-1
CGCCACCCGCATTAAC-1
CGCCATCCGATTATGA-1
CGCCCAGCACGCCTAG-1
CGCCCAGCGTTTCACG-1
CGCCCGCTTCCGTACA-1
CGCCCTAATTGTTCAA-1
CGCCCTTACATCCACC-1
CGCCCTTGAAGGCTGA-1
CGCCGACTATTCGCTA-1
CGCCGCCCATGCCTGT-1
CGCCGCGTTCTGAACG-1
CGCCGGTGTCGCAGTA-1
CGCCGTCTACCCATCG-1
CGCCGTTCAGCATAGT-1
CGCCTCCCTCCTCTAT-1
CGCCTGGCCTACGTAA-1
CGCCTTTAGCATGCTC-1
CGCGAAGTGGCATACT-1
CGCGACACTGCGCAGC-1
CGCGACCGCGACAGAT-1
CGCGAGAGGGACTTGT-1
CGCGAGTCTGCCGGGT-1
CGCGCAAATGTCCAGA-1
CGCGCAAGGAACTACA-1
CGCGCATGTTTGATTG-1
CGCGCCCGACTTAATA-1
CGCGGCAGTATTACGG-1
CGCGGCTCAACTTGAA-1
CGCGGGAATTAGGCAG-1
CGCGGGAATTCCTTTC-1
CGCGGTAAGTCTAGCT-1
CGCGGTACGGTATACA-1
CGCGGTCACAAACCAA-1
CGCGTACATTCTGGAA-1
CGCGTCATATTAAACC-1
CGCGTGCTATCAACGA-1
CGCGTGGGCCTGTGTT-1
CGCGTTCATGAAATAC-1
CGCTACCGCCCTATGA-1
CGCTACGGGACATTTA-1
CGCTAGAGACCGCTGC-1
CGCTATACCGCCCACT-1
CGCTATTCAATGTATG-1
CGCTATTCTTAGGCTC-1
CGCTCGACATAATGAT-1
CGCTCTCCGTAGATTA-1
CGCTGAGGACGTCCAA-1
CGCTGGTGACTACCCT-1
CGCTGTGACGCCGCAC-1
CGCTGTGTGGATGTTG-1
CGCTTAGTATTGATAC-1
CGCTTATTCCCGGTCG-1
CGCTTCCACTGAAATC-1
CGCTTCGGTCTAAGAC-1
CGCTTGGACGGATAGA-1
CGCTTTCATACCGGTG-1
CGCTTTCCGCCAAGGT-1
CGCTTTCTTGCATTCG-1
CGGAAAGAATCAAACG-1
CGGAAAGCAAATGTGC-1
CGGAAATTTCACATCC-1
CGGAACGTAAACATAG-1
CGGACCTCTGTAGTTA-1
[truncated: 3,075 more rows]

## Sheet: TLS2
Barcode	TLS2
AAACAACGAATAGTTC-1
AAACAAGTATCTCCCA-1
AAACAATCTACTAGCA-1
AAACACCAATAACTGC-1
AAACAGAGCGACTCCT-1
AAACAGCTTTCAGAAG-1
AAACAGGGTCTATATT-1
AAACAGTGTTCCTGGG-1
AAACATGGTGAGAGGA-1
AAACATTTCCCGGATT-1
AAACCACTACACAGAT-1
AAACCCGAACGAAATC-1
AAACCGGAAATGTTAA-1
AAACCGGGTAGGTACC-1
AAACCGTTCGTCCAGG-1
AAACCTAAGCAGCCGG-1
AAACCTCATGAAGTTG-1
AAACGAAGAACATACC-1
AAACGAAGATGGAGTA-1
AAACGAGACGGTTGAT-1
AAACGCCCGAGATCGG-1
AAACGCTGGGCACGAC-1
AAACGGGCGTACGGGT-1
AAACGGGTTGGTATCC-1
AAACGGTTGCGAACTG-1
AAACGTGTTCGCCCTA-1
AAACTAACGTGGCGAC-1
AAACTCGGTTCGCAAT-1
AAACTCGTGATATAAG-1
AAACTGCTGGCTCCAA-1
AAACTTAATTGCACGC-1
AAACTTGCAAACGTAT-1
AAAGAATGACCTTAGA-1
AAAGAATGTGGACTAA-1
AAAGACATGAAGTTTA-1
AAAGACCCAAGTCGCG-1
AAAGACTGGGCGCTTT-1
AAAGCTTGCCTACATA-1
AAAGGCCCTATAATAC-1
AAAGGCTACGGACCAT-1
AAAGGCTCTCGCGCCG-1
AAAGGGATGTAGCAAG-1
AAAGGGCAGCTTGAAT-1
AAAGGTAAGCTGTACC-1
AAAGTAGCATTGCTCA-1
AAAGTCACTGATGTAA-1
AAAGTCGACCCTCAGT-1
AAAGTGCCATCAATTA-1
AAAGTGTGATTTATCT-1
AAAGTTGACTCCCGTA-1
AAATAACCATACGGGA-1
AAATAAGGTAGTGCCC-1
AAATACCTATAAGCAT-1
AAATAGCTTAGACTTT-1
AAATAGGGTGCTATTG-1
AAATCCGATACACGCC-1
AAATCGCGGAAGGAGT-1
AAATCGTGTACCACAA-1
AAATCTAGCCCTGCTA-1
AAATGACTGATCAAAC-1
AAATGATTCGATCAGC-1
AAATGCTCGTTACGTT-1
AAATGGCATGTCTTGT-1
AAATGGCCCGTGCCCT-1
AAATGGTCAATGTGCC-1
AAATGTATCTTATCCC-1
AAATGTGGGTGCTCCT-1
AAATTAACGGGTAGCT-1
AAATTAATAAGCGCGA-1
AAATTACACGACTCTG-1
AAATTACCTATCGATG-1
AAATTCCAGGTCCAAA-1
AAATTGATAGTCCTTT-1
AAATTGCGGCGGTTCT-1
AAATTGGTGAGAAGCA-1
AAATTTACCGAAATCC-1
AAATTTGCGGGTGTGG-1
AACAACTGGTAGTTGC-1
AACAATACATTGTCGA-1
AACAATTACTCTACGC-1
AACACACGCTCGCCGC-1
AACACGACTGTACTGA-1
AACACGAGACGCGGCC-1
AACACGCGGCCGCGAA-1
AACAGCTGTGTGGCAA-1
AACAGGAAATCGAATA-1
AACAGGATGGGCCGCG-1
AACAGGTAGTATGGAT-1
AACATAGCGTGTATCG-1
AACATATCAACTGGTG-1
AACATCGATACGTCTA-1
AACATTGAAGTTGATC-1
AACATTGGTCAGCCGT-1
AACATTGTGACTCGAG-1
AACCAAGACTTCTCTG-1
AACCAGTATCACTCTT-1
AACCATAGGGTTGAAC-1
AACCATGGGATCGCTA-1
AACCCAGAGACGGAGA-1
AACCCATCCCATGATC-1
AACCCGACAACCCGTG-1
AACCCGAGCAGAATCG-1
AACCCGATAGGGCTTC-1
AACCCGCTGTATTCCA-1
AACCCTACTGTCAATA-1
AACCCTGGTGGAACCA-1
AACCGAGCTTGGTCAT-1
AACCGCTAAGGGATGC-1
AACCGTTGTGTTTGCT-1
AACCTAAAGCCGTCCG-1
AACCTCGCTTTAGCCC-1
AACCTGTCACGGAATT-1
AACCTTTAAATACGGT-1
AACCTTTACGACGTCT-1
AACGAAAGTCGTCCCA-1
AACGACCTCCTAGCCG-1
AACGATAATGCCGTAG-1
AACGATAGAAGGGCCG-1
AACGATATGTCAACTG-1
AACGCATGATCTGGGT-1
AACGCGAACGGCAACA-1
AACGCGACCTTGGGCG-1
AACGCGGTCTCCAGCC-1
AACGCTGTTGCTGAAA-1
AACGGACGTACGTATA-1
AACGGCCATCTCCGGT-1
AACGTACTGTGGGTAC-1
AACGTAGTCTACCCAT-1
AACGTCAGACTAGTGG-1
AACGTCATCCGGCTTG-1
AACGTCGCTGCACTTC-1
AACGTGATGAAGGACA-1
AACGTGCGAAAGTCTC-1
AACGTTATCAGCACCT-1
AACGTTCTACCATTGT-1
AACTACCCGTTTGTCA-1
AACTAGCGTATCGCAC-1
AACTAGGCTTGGGTGT-1
AACTCAAGTTAATTGC-1
AACTCCAGAGCGTGTT-1
AACTCCTAATCCCATG-1
AACTCGATAAACACGT-1
AACTCGATGGCGCAGT-1
AACTCTCAATAGAGCG-1
AACTCTCAGTGTGCTC-1
AACTGAGGTCAGCGTC-1
AACTGAGTTATACTGA-1
AACTGATATTAGGCCT-1
AACTGGGTCCCGACGT-1
AACTGGGTTCGAGCCG-1
AACTGGTGTGGGCCTT-1
AACTTCTGCGTCTATC-1
AACTTGCCCGTATGCA-1
AACTTGCGTTCTCGCG-1
AACTTTACGGGAGCTT-1
AACTTTAGCTGCTGAG-1
AACTTTCTCGATCATG-1
AAGAAATCACCAGATT-1
AAGAAGGATCAGTTAG-1
AAGACATACGTGGTTT-1
AAGACCAAATAACTCA-1
AAGACCCAACTGAACA-1
AAGACTAACCCGTTGT-1
AAGACTCACGCCCACT-1
AAGACTGCAAGCTACT-1
AAGAGATGAATCGGTA-1
AAGAGCTCTTTATCGG-1
AAGAGGATGTACGCGA-1
AAGAGGCATGGATCGC-1
AAGAGGCCCTTTGGAA-1
AAGATGGCACCGGACC-1
AAGATTGGCGGAACGT-1
AAGCACCCTGCGTATC-1
AAGCATACTCTCCTGA-1
AAGCCACTTGCAGGTA-1
AAGCCGAAGCGGTTTA-1
AAGCCGCCGTGAAATC-1
AAGCCGCTTTACCTTG-1
AAGCCGGAGAGCAGGA-1
AAGCGCAGGGCTTTGA-1
AAGCGGAGTGCGCGCA-1
AAGCGGCGTCATGGGT-1
AAGCGTCCCTCATCGA-1
AAGCTAGATCGAGTAA-1
AAGCTCGTGCCAAGTC-1
AAGCTCTTTCATGGTG-1
AAGGAGAACTTATAAG-1
AAGGAGCGGTTGGTGC-1
AAGGATCGATCGCTTG-1
AAGGATGAGGGACCTC-1
AAGGCAGGCTGTCTCC-1
AAGGCGCGTAAAGCTT-1
AAGGCTGTGCTCATCG-1
AAGGGAACGACTGGCT-1
AAGGGACAGATTCTGT-1
AAGGGACTATGCATTC-1
AAGGGTTAGCCATGCG-1
AAGGGTTTGATTTCAG-1
AAGGTATCCTAATATA-1
AAGGTGATAAACCAGC-1
AAGTAAGCTTCCAAAC-1
AAGTAGAAGACCGGGT-1
AAGTAGTGACGCGAGG-1
AAGTCAATTGTCGTCA-1
AAGTCTAGTAGCTGCC-1
AAGTCTTCTGTGGCCT-1
AAGTGACGACCGAATT-1
AAGTGAGTCGGGTTTA-1
AAGTGCAAAGGTAGAC-1
AAGTGCCTTGACTGTA-1
AAGTGCGTTAGAATCT-1
AAGTGCTTCTCTATTG-1
AAGTGTTTGGAGACGG-1
AAGTTCACTCCAAGCT-1
AAGTTCAGTCTGCGTA-1
AAGTTCGGCCAACAGG-1
AAGTTGTGATGTTATA-1
AAGTTTACTAATGGCA-1
AAGTTTATGGGCCCAA-1
AATAACAACGCTCGGC-1
AATAACACTAGAACAA-1
AATAACGTCGCGCCCA-1
AATAAGTCCTCGAGAC-1
AATAATCTTCGTATCG-1
AATACAATGTTTCAGG-1
AATACCGGAGGGCTGT-1
AATACCTGATGTGAAC-1
AATAGAACAGAGTGGC-1
AATAGAATCTGTTTCA-1
AATAGCAAGCCTCCTG-1
AATAGCTACCGCGTGC-1
AATAGGCACGACCCTT-1
AATAGTCCGTCCCGAC-1
AATAGTCGCGAGTCGG-1
AATATCAAGGTCGGAT-1
AATATCCTAGCAAACT-1
AATATCGAATCAATGC-1
AATATCGAGGGTTCTC-1
AATATTGGAGTATTGA-1
AATCAGACTGCAGGAC-1
AATCAGGTTTCATTTA-1
AATCATGTAAAGACTC-1
AATCCAAGGGCCTGAG-1
AATCCATGCAAGGGTG-1
AATCCCGCTCAGAGCC-1
AATCGAGGTCTCAAGG-1
AATCGCCTCAGCGCCA-1
AATCGCGCAGAGGACT-1
AATCGGGACACTACGA-1
AATCGGTATAGCCCTC-1
AATCGTGAGCCGAGCA-1
AATCTAGGTTTACTTG-1
AATCTATGCCGGAGCC-1
AATCTCTACTGTGGTT-1
AATCTGCGTTGGGACG-1
AATCTGGCTTTCTAGT-1
AATCTGGGTAGACCCT-1
AATGACAGCAATGTCT-1
AATGACGTAGGATGTC-1
AATGACTGTCAGCCGG-1
AATGAGTTCGCATATG-1
AATGATGATACGCTAT-1
AATGATGCGACTCCTG-1
AATGCAACCGGGTACC-1
AATGCACCAAGCAATG-1
AATGGTCCACCGTTCA-1
AATGGTTCTCACAAGC-1
AATGTATGGCACTGTA-1
AATGTGCCCGAGGTGT-1
AATGTGCTAATCTGAG-1
AATGTTAAGACCCTGA-1
AATGTTGTCGTGAGAC-1
AATTAAAGGTCGGCGT-1
AATTAACGGATTTCCA-1
AATTACGAGACCCATC-1
AATTACTCGTACGCTC-1
AATTAGCGCTGCAGCG-1
AATTATACCCAGCAAG-1
AATTCATAAGGGATCT-1
AATTCATTGTCATGCA-1
AATTCCAACTTGGTGA-1
AATTCCAAGCATGTAC-1
AATTCGATTCGAGGAT-1
AATTCTAGAGTTAGGC-1
AATTGAACGCTCTGGT-1
AATTGCAGCAATCGAC-1
AATTGCGTGGATTACA-1
AATTGTGGTTGCCAAA-1
AATTTGGGACATAGTA-1
AATTTGGTTCCAAAGA-1
ACAAACCATGCGTCCT-1
ACAAACCGACAAGGCG-1
ACAAACTCCATCAGAG-1
ACAAAGAAGGTAGGCC-1
ACAAAGCATGACCTAG-1
ACAAATCGCACCGAAT-1
ACAAATGGTAGTGTTT-1
ACAAATTCAGATCTGA-1
ACAACAGCATGAGCTA-1
ACAACGGTCCCTGCGA-1
ACAAGCAGTGCCTAGC-1
ACAAGCTATATGGAAG-1
ACAAGGAAATCCGCCC-1
ACAAGGACAAGAGGTT-1
ACAAGGATGCTTTAGG-1
ACAAGGCCTACCAGCC-1
ACAAGGGCAGGCTCTG-1
ACAATAGTCGTACGTT-1
ACAATCCATTTAAACC-1
ACAATCGATCTTTATA-1
ACAATGAATACGGAGA-1
ACAATGATTCTTCTAC-1
ACAATTGTGTCTCTTT-1
ACAATTTAGGAGGCTC-1
ACAATTTGAGCAGTGG-1
ACAATTTGGCCATATT-1
ACACAAAGACGGGTGG-1
ACACAAATATTCCTAG-1
ACACACCAGGACCAGT-1
ACACACTTTCTACACG-1
ACACATGATCAAATCT-1
ACACATTGACGCAACA-1
ACACATTTCCGTAGAC-1
ACACCACATAATTAGC-1
ACACCCAGCATGCAGC-1
ACACCCGAGAAATCCG-1
ACACCGAGCGCTCTTT-1
ACACCGGTCTGACCGC-1
ACACCTTAAGTAGGGC-1
ACACCTTACTACTTGC-1
ACACGAGACTCCTTCT-1
ACACGGCACTATGCAT-1
ACACGGGAACTTAGGG-1
ACACGTAGGCCACAAG-1
ACACTCCAATGTCACT-1
ACACTGATCAAGGTGT-1
ACACTGGGACAGTCGT-1
ACAGAACTGAGAACAA-1
ACAGATTAGGTTAGTG-1
ACAGCATAGAGCCAGT-1
ACAGCGACATTCTCAT-1
ACAGCGCACCCGCAGC-1
ACAGGAGGCGCAGCCG-1
ACAGGCACGGATCCTT-1
ACAGGCTTGCCCGACT-1
ACAGGTGGAGGTGAGG-1
ACAGGTGTGTTGTTGC-1
ACAGTAATACAACTTG-1
ACAGTATACCGTGGGA-1
ACATAAGTCGTGGTGA-1
ACATAATAAGGCGGTG-1
ACATACAATCAAGCGG-1
ACATCAGCTGGGACGC-1
ACATCCCGGCCATACG-1
ACATCCTGGTAACTGT-1
ACATCGATCGTTTACC-1
ACATCGCAATATTCGG-1
ACATCGGTCAGCCGCG-1
ACATCGTATGCAATGG-1
ACATCGTTAACCTAGT-1
ACATCTCAACGCGTAA-1
ACATGGCGCCAAAGTA-1
ACATGGCTCAATTTAG-1
ACATTAGTTTATATCC-1
ACATTCGCGCGGAATA-1
ACATTTGAAACCTAAC-1
ACCAAACACCCAGCGA-1
ACCAAACTAGAAATCC-1
ACCAACACCACACACT-1
ACCAACCGCACTCCAC-1
ACCAACGCTTATTTAT-1
ACCAAGAACGCGTGTC-1
ACCAAGTCATCGGCAG-1
ACCAATATGCAAGTTA-1
ACCACAACTCAGAACA-1
ACCACAAGTTTCTATC-1
ACCACACGGTTGATGG-1
ACCACCAATGTAACAA-1
ACCACCCTCTCTTCTA-1
ACCACGTGCAGCTATA-1
ACCACTGTTCAAGAAG-1
ACCAGACCATAACAAC-1
ACCAGCCCGGTCTTTG-1
ACCAGGAGTGTGATCT-1
ACCAGTGCCCGGTCAA-1
ACCAGTGCGGGAGACG-1
ACCATATCCGCAATAA-1
ACCATCCGCCAACTAG-1
ACCATCGTATATGGTA-1
ACCATTAAGGGTGTCA-1
ACCCAACGCCCGTGGC-1
ACCCACCTACATGCTC-1
ACCCATCTTGAGGGTA-1
ACCCATTTGTCCCTCT-1
ACCCGAGCGAAATTAC-1
ACCCGATTGGTTCCGA-1
ACCCGGAAACTCCCAG-1
ACCCGGAGCACCACAA-1
ACCCGGATGACGCATC-1
ACCCGGTTACACTTCC-1
ACCCGTAGTCTAGTTG-1
ACCCGTGTCATCAGTA-1
ACCCTATAGGACTGAG-1
ACCCTATGCCATATCG-1
ACCCTCCCGTCAGGGC-1
ACCCTCCCTTGCTATT-1
ACCCTGGTAACGCCCT-1
ACCCTTCATCTGCGAA-1
ACCCTTGCCTGGGTCG-1
ACCCTTTAGTTCTCCA-1
ACCGAAAGGGCCCTGC-1
ACCGAAGAGTCTGGTT-1
ACCGACACATCTCCCA-1
ACCGACTGAGTCCCAC-1
ACCGAGTCTCCTTATT-1
ACCGATAGGCATAACC-1
ACCGATATTTAATCAT-1
ACCGATGGTAGCATCG-1
ACCGCAATAACTGCCT-1
ACCGCGGTGGAAGTCG-1
ACCGCTAGTCATTGGT-1
ACCGGGCCTTTGTTGA-1
ACCGGTCAGGTACACC-1
ACCGGTCTGAGTACGG-1
ACCGTCCACTGGGCCC-1
ACCGTGACCACGTGGG-1
ACCGTTCCCGCTCTGA-1
ACCTAAGTACCTTTCA-1
ACCTAATCGACTTCCT-1
ACCTACAGTATGTGGT-1
ACCTACTATAAATCTA-1
ACCTCAGCGAGGCGCA-1
ACCTCCGCCCTCGCTG-1
ACCTCCGTTATTCACC-1
ACCTCGAACTTATGCT-1
ACCTGCGTGTCATGTT-1
ACCTTTCCTTTAGAAG-1
ACGAAATGGGCGGCAC-1
ACGACCCATGAGTTGC-1
ACGACTCTAGGGCCGA-1
ACGACTGGTCATACTC-1
ACGAGAACCCATCACG-1
ACGAGATATTTGCTTA-1
ACGAGGATACCACTCT-1
ACGAGGTTTACAACGT-1
ACGAGTACGGATGCCC-1
ACGAGTCGCCGGCGTT-1
ACGATACATAGAACTA-1
ACGATACCTATCCTGA-1
ACGATCATACATAGAG-1
ACGATCATCTTGTAAA-1
ACGATGCATATGTTAT-1
ACGATGGATCCGATGC-1
ACGCAAACTAATAGAT-1
ACGCAATCACTACAGC-1
ACGCATAAATGACATG-1
ACGCATACGTTTACTA-1
ACGCATTCGTGAGTAC-1
ACGCCACTCGAAACAG-1
ACGCCAGATGATTTCT-1
ACGCCAGTGCGTTTGC-1
ACGCCCAGCTGTCGAT-1
ACGCCGCTAGACGACC-1
ACGCCTGACACGCGCT-1
ACGCGAAGTCAGACGA-1
ACGCGCTACACAGGGT-1
ACGCGGGCCAAGGACA-1
ACGCGTTTCTTAAGAG-1
ACGCTACTGAATGGGC-1
ACGCTAGTGATACACT-1
ACGCTGTGAGGCGTAG-1
ACGCTTAGTGTCTCTC-1
ACGGAACACGAGTGCC-1
ACGGAATTTAGCAAAT-1
ACGGACTCTCAAAGCG-1
ACGGAGCGCAAATTAC-1
ACGGATGGTGCGGATA-1
ACGGCACTTGCTTGGG-1
ACGGCCAACATGGACT-1
ACGGCGACGATGGGAA-1
ACGGCGGGTTGCCCTG-1
ACGGCTGGATGTAGAA-1
ACGGGAGTGTCGGCCC-1
ACGGGCGTATGCGACA-1
ACGGGTCATGTGACTT-1
ACGGTACAGTTCAATG-1
ACGGTCACCGAGAACA-1
ACGTACAGATTTCTCT-1
ACGTACTTTGGCACGG-1
ACGTAGATTGCTGATG-1
ACGTAGGAGAGTCGCT-1
ACGTATTACTCCGATC-1
ACGTCCTAAACGAGAT-1
ACGTCGGGCAACTCGG-1
ACGTCTCGTTCCGGGA-1
ACGTGACAAAGTAAGT-1
ACGTGCGCCTCGTGCA-1
ACGTGGTCGAATGTGC-1
ACGTTAATGTCGAAGA-1
ACGTTAGATTTGCCCG-1
ACGTTATTGGTCACTC-1
ACGTTCACTATGCCGC-1
ACGTTCCGCGCTCCGT-1
ACGTTCGCAATCAATT-1
ACGTTCGTTCAGGAAA-1
ACGTTCTGTACAAGTC-1
ACGTTGTCGTTGAAAG-1
ACGTTTAGTTGTGATC-1
ACGTTTCGGTGCACTT-1
ACTAAGGACGCACACC-1
ACTAATACGTCAGGCG-1
ACTACAAAGAGAGGTG-1
ACTACATCCCGACAAG-1
ACTACCAGCTCTCTGG-1
ACTACCATCCGAGGGC-1
ACTACGCGTTAGAATT-1
ACTAGTTGCGATCGTC-1
ACTATATGCTGTGTTC-1
ACTATCCAGGGCATGG-1
ACTATCGCCGGCTAAA-1
ACTATCTGCCCGCGTA-1
ACTATGTCCAGCTGCC-1
ACTATTCGTCCGTGGT-1
ACTATTTCCGGGCCCA-1
ACTCAACGAATGTATT-1
ACTCAAGTGCAAGGCT-1
ACTCAATAAAGGCACG-1
ACTCAGACCTGCTTCT-1
ACTCATGGCAGCCTTC-1
ACTCCAATATCATCAT-1
ACTCCCATTCCTAAAG-1
ACTCCCGAATTCGTTT-1
ACTCCCGTAGACTAGG-1
ACTCCCTAATGCTAAA-1
ACTCCCTAGAATAGTA-1
ACTCCGGCCGACCACT-1
ACTCGATGTATTTCAT-1
ACTCGCCGTTCGATAA-1
ACTCGCGATCTGACGC-1
ACTCGTAACCCGTCCT-1
ACTCGTCAGTAATCCC-1
ACTCTAAACCTGGGAT-1
ACTCTCTGACTTAGGT-1
ACTCTCTTATACACGA-1
ACTCTGACCTAATAGA-1
ACTCTTCAGCTCCCGC-1
ACTCTTGTATAGTAAC-1
ACTGAAACGCCGTTAG-1
ACTGAATGGCGAAAGT-1
ACTGATTTAGTGATTC-1
ACTGCCCGCCATTCTC-1
ACTGCCGTCGTAACTC-1
ACTGCGGACACACCGT-1
ACTGCTCGGAAGGATG-1
ACTGGCGAACCTGCGT-1
ACTGGGATGCCAGTGC-1
ACTGTACGATACACAT-1
ACTGTAGCACTTTGGA-1
ACTGTATACGCGAGCA-1
ACTGTCCAGGATTATA-1
ACTGTCTTCTTTAGAA-1
ACTGTGCTAGTAGATC-1
ACTGTTTAGTGTAGGC-1
ACTTACCGGGCGCGCA-1
ACTTACGCATCCACGC-1
ACTTAGTACGACAAGA-1
ACTTATACTTACCCGG-1
ACTTATCTGATCTATA-1
ACTTATTAGGATCGGT-1	TLS2
ACTTATTTATGTGCCA-1
ACTTCAGGCTGATCCC-1
ACTTCCAGTGGAAGCT-1
ACTTCCATGCGGGACA-1
ACTTCGCCATACGCAC-1
ACTTCGCTAGCGAGTG-1
ACTTGACTCCCTCTTT-1
ACTTGCCATATTGTAC-1
ACTTGCTCTATCTACC-1
ACTTGGGACCCGGTGG-1
ACTTGGGCTTTCGCCA-1
ACTTGTAGTCCCTTCA-1
ACTTGTGGATGGAACG-1
ACTTGTTACCGGATCA-1
ACTTTACCCTCATGAA-1
ACTTTCCTATAGCTTC-1
ACTTTGACTGCATCCT-1
ACTTTGGTCGTGCTCC-1
ACTTTGTCGACGCACT-1
AGAAATTATGACTCGC-1
AGAACCCAGCGTGACA-1
AGAACCCTCAATTGGG-1
AGAACGTGGTACATTC-1
AGAACTGTACTTTGTA-1
AGAAGAGCGCCGTTCC-1
AGAAGGTACACTTCAC-1
AGAAGGTTGCCGAATT-1
AGAAGGTTGTAGGTCG-1
AGAAGTGATTCGTGAT-1
AGAATAAATCTTCAGG-1
AGAATACAGGCTATCC-1
AGAATGCGGGTTCGGA-1
AGAATTATGGATTCGA-1
AGAATTGTTTGACATA-1
AGACAGCTCAGAATCC-1
AGACAGGCATCTCAGC-1
AGACATAGATCCTTCC-1
AGACCAAACCACACCT-1
AGACCATGGGATACAA-1
AGACCCACCGCTGATC-1
AGACCCGCCCTCCTCG-1
AGACCGCTCCGCGGTT-1
AGACCGGGAAACCCTG-1
AGACGAAGTGCCGGTC-1
AGACGACGATGCCGCT-1
AGACGCCCACTTCGCC-1
AGACGGGATTGGTATA-1
AGACGGGCCGATTTAA-1
AGACTAGCCTTCCAGA-1
AGACTGTTACCGGGTC-1
AGAGAAACACCAGAAA-1
AGAGAACCGTCTAGGA-1
AGAGAAGGAGTACAAT-1
AGAGATCTCTAAAGCG-1
AGAGCAGTTATGAGAC-1
AGAGCCGCCGAGATTT-1
AGAGCGCTTGTAACGG-1
AGAGCGGGCTAATCAT-1
AGAGCGTACAAGCTCG-1
AGAGCTACGAAAGCAT-1
AGAGGCTTCGGAAACC-1
AGAGGGACAATTGTCC-1
AGAGGTATCTCGGTCC-1
AGAGTAAACTTCACTA-1
AGAGTATAGTGTTACG-1
AGAGTCTTAATGAAAG-1
AGAGTTAGAGACCGAT-1
AGAGTTGCAGGCCTCC-1
AGATAACTTCAGGGCC-1
AGATACCAATAGAACC-1
AGATACCAGCACTTCA-1
AGATACCGGTGTTCAC-1
AGATACGACTTCATAT-1
AGATACTCAAGATCGA-1
AGATATAATACGACTA-1
AGATCGTGCATAAGAT-1
AGATCTCAGGTGTGAT-1
AGATGACTCGCCCACG-1
AGATGAGGGTTGCGAT-1
AGATGATGGAGTCTGG-1
AGATGCAAGACGTGCA-1
AGATGCATCCTGTGTC-1
AGATGCTATAACGAGC-1
AGATTATAGGACGTTT-1	TLS2
AGATTCAAGCGGGTCG-1
AGATTCACAACCGATA-1
AGCAAAGGCCGCTAGT-1
AGCAACATATCTTATT-1
AGCAACCGAAAGTAAT-1
AGCACACGTTTAGACT-1
AGCACCAGTACTCACG-1
AGCACTACCGGCCTGT-1
AGCACTACCTCACCAG-1
AGCACTTAAGGACGCC-1
AGCAGAAGGAGAAAGA-1
AGCAGCCAGATGAATA-1
AGCAGTCGAAGCATGC-1
AGCATATCAATATGCT-1
AGCATCATTTCGAAAG-1
AGCATCGTCGATAATT-1
AGCATTACGAGGCAAG-1
AGCCAAGCTTTGTGTC-1
AGCCACAGGTTACCCG-1
AGCCACTCCCGTGCTT-1
AGCCATATAGTATGTG-1
AGCCCATACATGTAAG-1
AGCCCGCAACAAGCAG-1
AGCCCGCACTACAATG-1
AGCCCGGCATTAGAGG-1
AGCCCGGTAGCCTGTA-1
AGCCCTAAGCGAAGTT-1
AGCCCTCCCTGGTGGC-1
AGCCCTGTCGCACCGT-1
AGCCCTTCTAATCCGA-1
AGCCCTTGGACATCCC-1
AGCCGCAAATTCAAAT-1
AGCCGCTTGATTAGCG-1
AGCCGTGGCTAAATGT-1
AGCCTAATACCCACGT-1
AGCCTTAAAGCGGAAG-1
AGCGACAGGAACGGTC-1
AGCGACATCCCATTCA-1
AGCGACCAACGATATT-1
AGCGACTTTGAAGACA-1
AGCGAGACGTGAAGGC-1
AGCGATGCGCCTAATA-1
AGCGCATAATGAATCG-1
AGCGCGGGTGCCAATG-1
AGCGCTAGAGCGATGT-1
AGCGCTTATGGGCAAG-1
AGCGGACACTTCGTAG-1
AGCGGCGGTTAGCGGT-1
AGCGGGAAGGGTCCAT-1
AGCGGGTCTGACACTC-1
AGCGGTTGAGATGTAC-1
AGCGGTTGCCGCTCTG-1
AGCGTACGAGAGCTAG-1
AGCGTAGCGCTAGACC-1
AGCGTCTGAACCCGCA-1
AGCGTGGTATTCTACT-1
AGCGTTCCGATTTAAA-1
AGCTAACAAGCAATGT-1
AGCTAAGCTCCGTCCG-1
AGCTAAGTACGCAGGC-1
AGCTACGAATGGTGGT-1
AGCTAGAAGCAGAAGT-1
AGCTATTTAATCCAAC-1
AGCTCCATATATGTTC-1
AGCTCCTTCGCACATC-1
AGCTCGTTGATGGAAA-1
AGCTCTAGACGTTCCA-1
AGCTCTTCCCAGTGCA-1
AGCTCTTCGTAACCTT-1
AGCTCTTTACTCAGTT-1
AGCTGAAGTAAACCAA-1
AGCTGCATTTGAGGTG-1
AGCTGTAACCTCAATC-1
AGCTTATAGAGACCTG-1
AGCTTCAATACTTTGA-1
AGCTTCTTCTCGAGCA-1
AGCTTGATCTTAACTT-1
AGGAAAGCCTCTGATG-1
AGGAACGAACGACTTC-1
AGGAAGCTGTCCGCCG-1
AGGACAGTCGAATCCC-1
AGGACATCGCACGTCG-1
AGGACATCGGCACACT-1
AGGACGACCCATTAGA-1
AGGACGCTCGATGTTG-1
AGGACTTATAGGAGAA-1
AGGAGACATCCACAGT-1
AGGAGAGTCTGGCTAC-1
AGGAGCGTTTATTATC-1
AGGAGGCCTTCGCGCG-1
AGGATAAAGTCGGGAT-1
AGGATATAGGGATTTA-1
AGGATATCCGACTGCA-1
AGGATCACGCGATCTG-1
AGGATTGCTTACGACA-1
AGGCAAAGAGGAATCA-1
AGGCAATACGGAGGAC-1
AGGCACGTGACTGTCC-1
AGGCAGATGCGTAAAC-1
AGGCAGGGAGCGTACT-1
AGGCATTGTCGTAGGG-1
AGGCCACATTGGTTAC-1
AGGCCACCCGTTATGA-1
AGGCCCAGTGACTGGT-1
AGGCCCATTGTACAGG-1
AGGCCCTAGAACGCCA-1
AGGCCTATCATACCAA-1
AGGCCTGAGAATCTCG-1
AGGCGATAACTGGCGT-1
AGGCGGTTTGTCCCGC-1
AGGCGTCTATGGACGG-1
AGGCTATGGTTAGCTT-1
AGGCTTAAGTTGCACA-1
AGGCTTCCCGAAGAAG-1
AGGCTTGCTAGACACC-1
AGGGAAACGAGGTACT-1
AGGGACAGCACGGCGG-1
AGGGACCGGCTGCGTT-1
AGGGACTCTACGCGAC-1
AGGGAGACATACTTCG-1
AGGGCAGCGGCGTGGT-1
AGGGCCCTAATGTTCT-1
AGGGCGAGCAGCTGAT-1
AGGGCGTGATCGGCTA-1
AGGGCTGCAGTTACAG-1
AGGGTCAGAGCACTCG-1
AGGGTCAGTAACCCTA-1
AGGGTCGATGCGAACT-1
AGGGTCTGGACGCAGT-1
AGGGTGCCGTTCTTTA-1
AGGGTGCTCTCGAGGG-1
AGGGTGGATAGTGCAT-1
AGGGTTCAGACGGTCC-1
AGGGTTCCCTTTGGTT-1
AGGGTTTAGTTCGGGA-1
AGGTAACCTCCTATTC-1
AGGTACGATATTGCCA-1
AGGTAGATCGAGATAT-1
AGGTAGGTACAAAGCT-1
AGGTATAATTGATAGT-1
AGGTATGCGGACATTA-1
AGGTCAGGTGAGAGTG-1
AGGTCGCCACTTCGGT-1
AGGTCGCCTCCCAACA-1
AGGTCGCGGAGTTACT-1
AGGTGCACGTCCACAT-1
AGGTGGTGACCTTCGC-1
AGGTGTATCGCCATGA-1
AGGTGTTGCCGACCAC-1
AGGTTACACCATGCCG-1
AGGTTCTCCTTTCCGG-1
AGGTTGAGGCACGCTT-1
AGGTTTCACACACCTT-1
AGTAACGTTCATCCTG-1
AGTAACTATAGCAGCC-1
AGTAAGGGACAGAATC-1
AGTAATCTAAGGGTGG-1
AGTAATGTCTTGCCGC-1
AGTAATTTGCAAGCGT-1
AGTACAGAAGCTTATA-1
AGTACATCATTTATCA-1
AGTACCTTCGAGTGCT-1
AGTACGGCCCGTATCG-1
AGTACGGGCACCTGGC-1
AGTACGTGGCCTGTCT-1
AGTACTCTTATGCCCA-1
AGTAGAAGGCGCCTCA-1
AGTAGCGTGAACGAAC-1
AGTAGCTAGACGCCGA-1
AGTAGGAAGGAAGTTG-1
AGTAGGTAACATACAT-1
AGTATAATACTAGGCA-1
AGTATACACAGCGACA-1
AGTATCCATAATAACG-1
AGTATGCTGGAGACCA-1
AGTATTTGGCACGACC-1
AGTCAAATGATGTGAT-1
AGTCAACACCACCATC-1
AGTCAAGATGACACTT-1
AGTCACTAGCTCTCGA-1
AGTCACTCCGCCTCAT-1
AGTCAGCCACCGCCTG-1
AGTCCAGCGGGTACGT-1
AGTCCATTGGCTGATG-1
AGTCCCGCCTTTAATT-1
AGTCCCTCGCAGAAAG-1
AGTCGAAACGATTCAG-1
AGTCGAATTAGCGTAA-1
AGTCGACGGTCTCAAG-1
AGTCGGCCCAAACGAC-1
AGTCGGCTCAACTTTA-1
AGTCGGTTGCGTGAGA-1
AGTCGTATAAAGCAGA-1
AGTCGTCGACCACCAA-1
AGTCGTGGGCATTACG-1
AGTCTAAAGTATACTC-1
AGTCTCACAAGACTAC-1
AGTCTGGACATCCTTG-1
AGTCTTCTCCTCAAAT-1
AGTCTTTAAAGTGTCC-1
AGTGAACAAACTTCTC-1
AGTGAAGATGGTGTCC-1
AGTGACCTACTTTACG-1
AGTGACTGTGACACAA-1
AGTGAGACTTCCAGTA-1
AGTGAGCCTCGCCGCC-1
AGTGAGGGTTTCTGAC-1
AGTGAGTCGAATTAAC-1
AGTGATAACCTGCGCG-1
AGTGATATGAGTAGTT-1
AGTGATTCAAGCAGGA-1
AGTGCACGCTTAAGAA-1
AGTGCGTAGCTCGTAA-1
AGTGCTAAACACAGCA-1
AGTGCTTGCACGAATA-1
AGTGGCCCGCAAATGG-1
AGTGGCGGCAATTTGA-1
AGTGGCGTCTGAAGGT-1
AGTGGCTCCGTCGGCC-1
AGTGGGAGTATACACG-1
AGTGGTGTTACCCGTG-1
AGTGGTTGCGTATAGG-1
AGTGTATTGCGCATTG-1
AGTGTGCTAAGATCGC-1
AGTGTGGTCTATTGTG-1
AGTTAAACACTTGCGA-1
AGTTAAGCGGTCCCGG-1
AGTTAAGTCAACCGCT-1
AGTTACCCTTAAGACT-1
AGTTACCGCACATGGT-1
AGTTACTCTATCGTGG-1
AGTTATTCAGACTGTG-1
AGTTATTGAAAGGTAA-1
AGTTCACCGGTTGGAC-1
AGTTCCTACAGAATTA-1
AGTTCCTATTTATGTT-1
AGTTCTGCGTTGTATC-1
AGTTGACATCGGCTGG-1
AGTTGACGGTCCTTGC-1
AGTTGCGGTCCTCAAC-1
AGTTGCTGACTGATAT-1
AGTTGGCAAGGCTAGA-1
AGTTTATGTAAAGACA-1
AGTTTCGCAGGTCGGA-1
AGTTTGCACCTGCCTC-1
AGTTTGGCACGGGTTG-1
AGTTTGGCCAGACCTA-1
ATAAACCATTGGACGG-1
ATAAACGGACCCGTAA-1
ATAAACGTTGCACCAC-1
ATAAAGGCTCGGTCGT-1
ATAAAGGTCAAGTACG-1
ATAAATATTAGCAGCT-1
ATAACGCCGGAGGGTC-1
ATAACGGAGTCCAACG-1
ATAACGTTACCTCCAC-1
ATAAGCAAACACCGAG-1
ATAAGGTGGAGAACAT-1
ATAAGTACCCGATTGT-1
ATAAGTAGGATTCAGA-1
ATAAGTAGGGCGACTC-1
ATAAGTTACCGCGACG-1
ATAATACCGTTAGCCG-1
ATAATAGCTGTTGAAT-1
ATAATAGTGTAGGGAC-1
ATAATCTTGGAGAACC-1
ATAATTAGCTAAGTAG-1
ATACAGGCCCTCCAAT-1
ATACCACGGGCAACTT-1
ATACCAGCAAATTGCT-1
ATACCAGGCTAATAGA-1
ATACCAGGTGAGCGAT-1
ATACCCTGGCTCAAAT-1
ATACCGTCATCCATAA-1
ATACCTAACCAAGAAA-1
ATACGAAGGCTTTCCA-1
ATACGAGGTTTGTAAG-1
ATACGCCGATCTACCG-1
ATACGCCGGCGAAACC-1
ATACGGAACGTCGTTT-1
ATACGGGTTTCGATTG-1
ATACGGTGAAGATGCA-1
ATACGTACTTAGCCAC-1
ATACGTCCACTCCTGT-1
ATACGTTATGCACGGA-1
ATACTACCCGTACCAC-1
ATACTAGCATGACCCT-1
ATACTCTCGCCACTCT-1
ATACTGCCTTACACCG-1
ATACTTGTTCTCGAGC-1
ATAGACAACGGGACCT-1
ATAGACGAAGAGAAAG-1
ATAGAGTACTGGGACA-1
ATAGAGTTATCAACTT-1
ATAGATTTGCAGTCGG-1
ATAGCAACTAGGGAAG-1
ATAGCCATAACAGTCA-1
ATAGCCTCAGTACCCA-1
ATAGCTGCTCTTGTTA-1
ATAGGAATCTAAGCTT-1
ATAGGCGGCTATAGAA-1
ATAGGCTAGCTTCGCA-1
ATAGGGATATCCTTGA-1
ATAGGTTGGGCAGATG-1
ATAGTCTTTGACGTGC-1
ATAGTGAAGCGTTCTC-1
ATAGTTCCACCCACTC-1
ATATAAAGCGCTCGTG-1
ATATAAATGTAGCTGC-1
ATATAACACGGGCGCA-1
ATATACATGTATGGTA-1
ATATACGCTCGTGACG-1
ATATAGAGTATTGGTC-1
ATATCAACCTACAGAG-1
ATATCAATTCCAGCCT-1
ATATCGGTAGGGAGAT-1
ATATCGTGCCAGACCC-1
ATATCGTTCCTCGAAC-1
ATATCTCCCTCGTTAA-1
ATATCTTAGGGCCTTC-1
ATATGGGATAGCAACT-1
ATATGTCTAGAGCGTG-1
ATATGTCTCCCTAGCC-1
ATATGTGCACAAACCA-1
ATATTATCCCGTATTT-1
ATATTCAGTTAAACCT-1
ATATTCCACATAGTGA-1
ATATTCCCACAGGTCA-1
ATATTGCTGTCAAAGT-1
ATATTGGAGAGGCCTT-1
ATATTTAACCCTCAAG-1
ATCAAACACTGTTCCA-1
ATCAAACGAAGGTTTG-1
ATCAAAGAGCCGTGGT-1
ATCAAGATCCCAGGAC-1
ATCAATCTGGGCTGCA-1
ATCAATGCCGTGGCTG-1
ATCACATTAGAATATC-1
ATCACGTGCTAATTAA-1
ATCACTTCATCCTCGC-1
ATCAGACGGCACGCCG-1
ATCAGCCTCATGCTGC-1
ATCAGCTCGTCCACTA-1
ATCAGGTAGCTGACAG-1
ATCAGGTCGCCATTGC-1
ATCAGTAGGCAGGGAT-1
ATCATAGATCGACGAG-1
ATCATAGCCCTATGTA-1
ATCATCCAATATTTGT-1
ATCATCTGCCCAGTGT-1
ATCATGGACTACCGAC-1
ATCATTGTACCGCATT-1
ATCCAACGCAGTCATA-1
ATCCAATGGAGGGTCC-1
ATCCAATGGTACCGAA-1
ATCCACATCGACAGAA-1
ATCCACGCTAAATGTT-1
ATCCACTTTCAGACTA-1
ATCCAGAGCAACAACC-1
ATCCAGGATTCGTGAA-1
ATCCCATCCACAGCGC-1
ATCCCATTTCCGTGGG-1
ATCCGGACCAGCCTGA-1
ATCCTACCTAAGCTCT-1
ATCCTGAATCGCTGCG-1
ATCCTGCGTGGAATGG-1
ATCCTGCTGCAGATAG-1
ATCCTTCTGAAAGAAC-1
ATCGACCCAATACAGA-1
ATCGACTCTTTCCGTT-1
ATCGCACGATTGTTCA-1
ATCGCACGCCGGGAGA-1
ATCGCCAGTCAACATT-1
ATCGCCGTGGTTCATG-1
ATCGCTGCGTGCAGCA-1
ATCGCTTTACGTCTCA-1
ATCGGAGACAGACGGC-1
ATCGGCAAGCAGTCCA-1
ATCGGTTACCTAGTAA-1
ATCGTATTCCGAGAAC-1
ATCGTCCAATCGAGTC-1
ATCGTGGAAAGTCTGG-1
ATCGTTAGCTAGCGGA-1
ATCGTTCACTTTCGCC-1
ATCTAACGTCCCTATG-1
ATCTAATATCCTACGG-1
ATCTACCATCTGCTCC-1
ATCTAGCTTGTGAGGG-1
ATCTATCGATGATCAA-1
ATCTCATAAACCTACC-1
ATCTCCCACGGAATAT-1
ATCTCCCTGCAATCTA-1
ATCTCGTGAGCGAAAC-1
ATCTGACATGGAAGGA-1
ATCTGATAGTGTCTTA-1
ATCTGCACCTCTGCGA-1
ATCTGCTGTTATCGCC-1
ATCTGGGCTGTTCTTG-1
ATCTGGTTAAGACTGT-1
ATCTGTAATTGTACCC-1
ATCTTAGGGCATTAAT-1
ATCTTATCGCACACCC-1
ATCTTGACCTGCAACG-1
ATCTTGACTTGTCCAA-1
ATCTTTCGTATAACCA-1
ATGAAGCCAAGGAGCC-1
ATGAAGTGGACCCAGC-1
ATGACGCCGGCTCTAA-1
ATGACGCGTTCTATCC-1
ATGACTATCAGCTGTG-1
ATGACTATGCGACATT-1
ATGAGGAGTGTTAATC-1
ATGAGGGCAGCGGCTA-1
ATGATCGGGAATAGAC-1
ATGATGCAATGGTACA-1
ATGCACCTTCCTTAAT-1
ATGCACGCGCTGTTCA-1
ATGCACTACCGCATTG-1
ATGCATGATCCAGGAT-1
ATGCATTCCGTGATGG-1
ATGCCAATCGCTCTGC-1
ATGCCATTTGCGACCA-1
ATGCCGGTCTTGCATA-1
ATGCCGGTTGATGGGA-1
ATGCGACAATTGGTCC-1
ATGCGACAGTCCCATT-1
ATGCGAGTCCCACCAC-1
ATGCTCAGTGTTGCAT-1
ATGCTCTGGCGCGGTA-1
ATGCTTAGGAGTTGAT-1
ATGGAAATTTAAGGAG-1
ATGGAACCTTTGCACA-1
ATGGACTGCTTAGTTG-1
ATGGAGCAGGCCGTGA-1
ATGGATCCGGCGTCCG-1
ATGGATTGACCAAACG-1
ATGGCAGCATTACGAT-1
ATGGCAGCCGAGAAAC-1
ATGGCCCGAAAGGTTA-1
ATGGCGGAATAGTCGC-1
ATGGCTGGAAATGGCC-1
ATGGGAACGGAAGCGG-1
ATGGGACCTGCTGAAC-1
ATGGGCCTCGGCCTCT-1
ATGGGTGTATACCTCC-1
ATGGTATTGGGAACCG-1
ATGGTATTTACTGATT-1
ATGGTCGCGTGGTTTC-1
ATGGTGCTCAAAGCCA-1
ATGGTTACGAAACATG-1
ATGTAAGGCTGCTCTT-1
ATGTACATGCGGTGAG-1
ATGTACGATGACGTCG-1
ATGTAGCGCGCGTAGG-1
ATGTCATAATAAACGA-1
ATGTCATTTCCCATTG-1
ATGTCTTGTTTGACTC-1
ATGTGAAAGCCTAATG-1
ATGTGCATCCGACGCA-1
ATGTGGACATCTTGAT-1
ATGTGTAGTTTAGTCA-1
ATGTTACGAGCAATAC-1
ATGTTCCTGCCCACCT-1
ATGTTCGTCGACCCAC-1
ATGTTGATTAGAGACT-1
ATGTTGTAGTCTGTTT-1
ATGTTTCGGCCCGGAG-1
ATGTTTGTAAGATCAT-1
ATTAAACATGCGGACC-1
ATTAAAGCGGACGAGC-1
ATTAACACCTGAGATA-1
ATTAATACTACGCGGG-1
ATTAATGAACCAGTCG-1
ATTAATTCGGTCACTC-1
ATTACAACTACCGGCC-1
ATTACATGTCAGTCTT-1
ATTACCACACTGCCTG-1
ATTACGACTCCACAGT-1
ATTACGCGCTGGCAGG-1
ATTACGGGCTACGGTT-1
ATTACTAGCCTCTTGC-1
ATTACTTACTGGGCAT-1
ATTAGATTCCTCAGCA-1
ATTAGATTGATAGCGG-1
ATTAGGCGATGCTTTC-1
ATTATACTTTGCTCGT-1
ATTATAGCTACTTTAC-1
ATTATCGGAATGTACG-1
ATTATCTCGACAGATC-1
ATTATGAGACCCAATT-1
ATTATGCCATAGGGAG-1
ATTATTATGTCCGTCA-1
ATTATTCAGAGTCACT-1
ATTCAAAGTACCTGTT-1
ATTCAACCATTTAAGG-1
ATTCACTGATGTTGGA-1
ATTCAGGACCTATTTC-1
ATTCAGGATCGCCTCT-1
ATTCAGTAGCAGGGTC-1
ATTCATATACTGTCCA-1
ATTCATCGTTGAGGCA-1
ATTCCCACATAAACAA-1
ATTCCCGAAGGTACAG-1
ATTCCTAAGACGTGGA-1
ATTCCTCCGCCAGTGC-1
ATTCCTTCCAGGCGGT-1
ATTCGACGCCGGGCCT-1
ATTCGCAGAGGACACT-1
ATTCGCGCCTTGAGAG-1
ATTCGTCCCGAGGTTA-1
ATTCGTGCTATCTCTT-1
ATTCGTGTACCCATTC-1
ATTCGTTTATCGTATT-1
ATTCTCGTCTCTTTAG-1
ATTCTGAGTATGAACT-1
ATTCTTCGTACTTATG-1
ATTGAAGATCTTAGTG-1
ATTGAATTCCCTGTAG-1
ATTGACCGGCGATGAC-1
ATTGACGTAACTCGGT-1
ATTGATAGCAACGAGA-1
ATTGATCACCACATTT-1
ATTGATGAGTCCTAAC-1
ATTGCCTATTAGACCG-1
ATTGCCTTTATGTTTG-1
ATTGCGATCAGTAACT-1
ATTGCTGCTCCTCCAT-1
ATTGGATTACAGCGTA-1
ATTGGGAATATCTTGG-1
ATTGGGAGTTCTGTAA-1
ATTGGTAGGATCCGCT-1
ATTGGTTGTGCATTAC-1
ATTGTACAACTCGGCT-1
ATTGTCGCAATACCTT-1
ATTGTCTGTTTCATGT-1
ATTGTGACTTCGCTGC-1
ATTGTTCAACGATCCG-1
ATTTAACTCGTATTAC-1
ATTTACAGTTTACTGG-1
ATTTACTAAGTCCATT-1
ATTTATACTGGTAAAG-1
ATTTCATTATTTCGCG-1
ATTTCCGGGTTCTGCG-1
ATTTGCCTAGTTACGA-1
ATTTGCGCGAGTAGCT-1
ATTTGGAGATTGCGGT-1
ATTTGTCTTGGGAGCT-1
ATTTGTTCCAGGGCTC-1
CAAACCAGGTCTGCAT-1
CAAACCATAAGCGTAT-1
CAAACCCTCCGGCGGG-1
CAAACGAGTATCGCAG-1
CAAACGGTCGCACTTT-1
CAAACGTGGTCTTGCG-1
CAAACTACGATAGAGA-1
CAAACTATTGAGCTTC-1
CAAACTCGCGACGCCG-1
CAAAGATTATTGGGCC-1
CAAAGGTCATCTGAAA-1
CAAAGGTTAAATTCAG-1
CAAAGTCAGGTTAGCT-1
CAAATCTCTCACAAGG-1
CAAATGCGGAGTGTTC-1
CAAATGTCCTTCCGTG-1
CAAATTGGATTATGCC-1
CAAATTGTCAGCAAGC-1
CAACACATCTCCTGCC-1
CAACAGAATAACGCTA-1
CAACAGTGCCAAACGG-1
CAACATGGCCTGATAA-1
CAACCAGTGGCCTACC-1
CAACCGCACCTAGACA-1
CAACCTACCGAGCAGT-1
CAACCTGAACCTGCCA-1
CAACGACCCGTTTACA-1
CAACGATCGATCCAAT-1
CAACGCGATGAGCCAA-1
CAACGGTTCTTGATAC-1
CAACGTGGTGGAGTCT-1
CAACTATATCGAATGC-1
CAACTCCAACGTTTAG-1
CAACTCCGTAACTTGC-1
CAACTCCTTGATCCCG-1
CAACTGAGGGTATGAC-1
CAACTGCTCATCCGAT-1
CAACTTGTAGTGGGCA-1
CAAGAAACCCTAAACT-1
CAAGACTCAGAAGCGC-1
CAAGAGGGCGGAGTAC-1
CAAGATATTATAACGT-1
CAAGCAACGTCGGAGT-1
CAAGCACCAAATGCCT-1
CAAGCGGCACATAATT-1
CAAGGATCGCATGTTC-1
CAAGGCCAGTGGTGCA-1
CAAGGGAGTGTATTTG-1
CAAGGTCCTATAGGCT-1
CAAGTAAGTGATAGAC-1
CAAGTCGTTGAAATCT-1
CAAGTGAACTTTGGTT-1
CAAGTGTGGTTGCAAA-1
CAATAAACCTTGGCCC-1
CAATACGAGAGTCTGA-1
CAATACGCTCTGAGGC-1
CAATATGTAGATTTAC-1
CAATATTCTTGACCTA-1
CAATATTGGACTAGTG-1
CAATCCATTATCCGTT-1
CAATCCCTATACCAGC-1
CAATCCTGCCGTGGAG-1
CAATGACCCTTAATTT-1
CAATGAGGTTCGACTA-1
CAATGCGAGAAGTATC-1
CAATGGAATCTACATA-1
CAATGGATCTCTACCA-1
CAATGGTCGGCCTGGG-1
CAATGTGCCAACCCTT-1
CAATTAAGGGTGATGA-1
CAATTGGGCCGCACTC-1
CAATTTCGTATAAGGG-1
CAATTTGACCGGGAAG-1
CACAAACCGCAGAACT-1
CACAAGAAAGATATTA-1
CACAAGCTAAGAAAGG-1
CACAATGAGCTGCTAT-1
CACACACGCTAACGAG-1
CACACAGCTTGCGCTC-1
CACACAGGGATAGATT-1
CACACGCGCTGTCTTA-1
CACACGTTTCAATGGG-1
CACACTTGTATTGCGA-1
CACAGAGACGAGGACG-1
CACAGCACCCACGGCA-1
CACAGCTAGGGAGTGA-1
CACAGGGCCATATAGT-1
CACAGGGCCGTTGTCA-1
CACAGTCCCGCTTCGC-1
CACAGTTCGCTTCCCA-1
CACATAAGGCGACCGT-1
CACATATTAGCAGGAT-1
CACATCGTGCACGCGC-1
CACATCTCACCGACGA-1
CACATGATTCAGCAAC-1
CACATGTTTGGACATG-1
CACATTCTTTCGATGG-1
CACATTTCTTGTCAGA-1
CACCAATCATCCGTCT-1
CACCACGCCACACAGA-1
CACCAGTCAGCATGCA-1
CACCATCGGAGGAGAC-1
CACCATGATCGCAAAG-1
CACCCAAATCTTATGT-1
CACCCACACGTCACCC-1
CACCCACGAGGCAATT-1
CACCCGCGTTTGACAC-1
CACCCGGTTTGTGACT-1
CACCCTAACAAGATCT-1
CACCCTTGGTGAGACC-1
CACCCTTTCCTCGCTC-1
CACCGATACACCGAGC-1
CACCGATGATGGGTAC-1
CACCGCCAGAAGGTTT-1
CACCGCCGACCAGCGA-1
CACCGCGTCCACTCTA-1
CACCGGAGATATCTCC-1
CACCGGGCATCACAAG-1
CACCGGTAGAGACATT-1
CACCGTATCCCATCCG-1
CACCGTTAGGGATCAC-1
CACCGTTGCGCGATAT-1
CACCTAATAGAGTCGT-1
CACCTAATCAGTTTAC-1
CACCTCGATGGTGGAC-1
CACCTTGCGAAACTCG-1
CACCTTGGCGCCTTTG-1
CACGAAAGTTAGTCCC-1
CACGACCACAGACTTT-1
CACGACGTAATAGTAA-1
CACGACTAAAGTTCTG-1
CACGAGCAAACCAGAC-1
CACGATTGGTCGTTAA-1
CACGCACAGCGCAGCT-1
CACGCAGCGAGGCTTT-1
CACGCGGAACTGTTGC-1
CACGGACGTGGATGGC-1
CACGGCGCGCCAAAGG-1
CACGGGATTGAGGGTT-1
CACGTCAATCAATGGA-1
CACGTCGGCAACCTCT-1
CACGTCGGGTTCTAGA-1
CACGTCTATGATGTGG-1
CACGTTCGTGCTCTAG-1
CACGTTTCGTACACAC-1
CACTAAAGTTGCCTAT-1
CACTACGGGAGCTGCC-1
CACTACTCAGTTCTGT-1
CACTCAAGAGCTATGG-1
CACTCAGCTCTTGAGG-1
CACTCCTATGTAAGAT-1
CACTCCTCTCGGTCGG-1
CACTCGAGCTGAACAA-1
CACTCGGTTAGGAGGA-1
CACTCTCAAGCATCGA-1
CACTCTTCTGCTAGCC-1
CACTGACGATTGTGGA-1
CACTGTCCAAGTGAGA-1
CACTTAATCAGACGGA-1
CACTTCGCCACAGGCT-1
CACTTCGTCTTATCTC-1
CAGAACTTAGCCCTCT-1
CAGAATAACACACGGA-1
CAGAATATTCGTTATC-1
CAGACACCGATCGCTG-1
CAGACCTGTAAGTGTT-1
CAGACGAACCTGATAC-1
CAGAGACGGTCACCCA-1
CAGAGCATGAGCTTGC-1
CAGAGCGATGGATGCT-1
CAGAGGCGATGCATGA-1
CAGAGTGATTTAACGT-1
CAGATAATGGGCGGGT-1
CAGATACTAACATAGT-1
CAGATATGAAGATGAC-1
CAGATCATTTAAAGTC-1
CAGATCCTGGTTTGAA-1
CAGATGTTTGTCCCAA-1
CAGCAGCCCGTTCCTT-1
CAGCAGTCCAGACTAT-1
CAGCAGTCTGTGCTGC-1
CAGCCCTCACAGGCAG-1
CAGCCGGGCCCTCTAT-1
CAGCCTCCTGCAGAGG-1
CAGCCTCGATAGCGGT-1
CAGCCTCTCCTCAAGA-1
CAGCGATTCCCTTCAA-1
CAGCGCCAACACGATA-1
CAGCTCACTGAGACAT-1
CAGCTCGACAAGTTAA-1
CAGCTCGTGCTTGTGT-1
CAGCTCTGGGCTCACT-1
CAGCTGGCGTAACCGT-1
CAGCTTAGTAGGTAGC-1
CAGGAAGACTTTATAT-1
CAGGACAGCTGCCCTT-1
CAGGATATATCGTTGT-1
CAGGATCCGCCCGACC-1
CAGGCAGTCTTACCAG-1
CAGGCCAGTACCACCT-1
CAGGCCGTTTGGGTGT-1
CAGGCGCACGGTGGTC-1
CAGGCGCCATGCTAGG-1
CAGGGAGATAGGCCAG-1
CAGGGCTAACGAAACC-1
CAGGTTTAGTACTACA-1
CAGTAACTATTTATTG-1
CAGTAAGGGACGTCTC-1
CAGTAATCCCTCCCAG-1
CAGTACATTCTCTAAA-1
CAGTACCAGTTTACGT-1
CAGTAGATGATGTCCG-1
CAGTAGCCCACGCGGT-1
CAGTAGCGAGGTAGTA-1
CAGTCCAACGCCTTCT-1
CAGTCGAGGATGCAAT-1
CAGTCGGCCTAGATAT-1
CAGTCTCTCGGCTAAT-1
CAGTCTGTATACTGGG-1
CAGTGAATAAATGACT-1
CAGTGGTTGCACATGA-1
CAGTGTCCGCAGAATG-1
CAGTGTCGGCTGGCCC-1
CAGTGTTAATCTCTCA-1
CAGTTCAAATTGACAC-1
CAGTTCCGCGGGTCGA-1
CAGTTCGAGGACCCGA-1
CATAACGGACAGTCGT-1
CATAAGAAGCTTGGCT-1
CATAAGCTCTCCGTCT-1
CATAATGAGCGGGCGA-1
CATACAAAGCCGAACC-1
CATACACAAAGTCAGC-1
CATACACGGTTCCCAC-1
CATACCCGTACCCAGT-1
CATACGAACTAGCTGG-1
CATACGGCGTCTGGGC-1
CATACGGGTGCATGAT-1
CATACTATGTAATTGT-1	TLS2
CATACTTAGGCAATAC-1
CATACTTCTTTCTCCG-1
CATAGAGGAGATACTA-1
CATAGCCGCCCGGGAT-1
CATAGCGTTGCCCACC-1
CATAGGGACACTTGTG-1
CATAGTACATTGAGAG-1
CATAGTAGCATAGTAG-1
CATAGTCAAATACATA-1
CATAGTCCACAAGAAC-1
CATAGTGGGCACGCCT-1
CATATACTACTGATAA-1
CATATAGGTACAGTCA-1
CATATGTCAGGCTACG-1
CATATTATTTGCCCTA-1
CATCAAACTGGCGCCC-1
CATCAACACCTACTAA-1
CATCATCTACCCGGAC-1
CATCATTACCCTGAGG-1
CATCCAATATAGTTTG-1
CATCCCGAGATTCATA-1
CATCCGCAGGCCCGAA-1
CATCCTCTCAAAGATC-1
CATCGAATGGATCTCT-1
CATCGCCCGCGGCCAA-1
CATCGGACGGGTTAAT-1
CATCGTCCGGTTACTA-1
CATCTACCCGAGAACG-1
CATCTAGTGAAGGGAA-1
CATCTATCCCGTGTCT-1
CATCTGCAGGATCATT-1
CATCTTACACCACCTC-1
CATGAACCGACATTTG-1
CATGAACCTCTTATCA-1
CATGACTTCGCTGAAT-1
CATGAGATGCACTCTC-1
CATGAGTCCATCACGG-1
CATGATACGGTGAAAC-1
CATGATCGCTTTGAGA-1
CATGATGCACAATTCT-1
CATGATGGAAGTTAGC-1
CATGCACATGAGAGGC-1
CATGCACGTGTTACTG-1
CATGCATGGAGACCCT-1
CATGCCAACTCGCAAA-1
CATGCGACCAGTTTAA-1
CATGCGTTAGACAGAA-1
CATGCGTTGAGAGGAG-1
CATGCTGGCTCCAATT-1
CATGGAAATGGGACCA-1
CATGGATTGTCTTCCG-1
CATGGCAGGAAGATCG-1
CATGGCTCCCTATGTC-1
CATGGGTATGCCTTAT-1
CATGGGTCGGGTGTGG-1
CATGGTAAGTAGCGTT-1
CATGGTATTAGTTTGT-1
CATGGTCTAGATACCG-1
CATGGTTTATTAATCA-1
CATGTAAGAGACATTT-1
CATGTAGGAGCGCCAA-1
CATGTCTCATTTATGG-1
CATGTGGGCTCATCAC-1
CATTACATAGATTGTG-1
CATTACGCAGGAAGGG-1
CATTACGTCGGCCCGT-1
CATTATAACAGGGTCC-1
CATTATCCCATTAACG-1
CATTATGCTTGTTGTG-1
CATTCACTGACAGCTA-1
CATTCAGGTCAGTGCG-1
CATTCCCATTCCGTCG-1
CATTCCCTAAGTACAA-1
CATTCGTCGTAGCGGT-1
CATTGATGAACACGCC-1
CATTGCAAAGCATAAT-1
CATTGCGAAATGGGCG-1
CATTGCGGGTCAATTC-1
CATTGTGTGCTAGATC-1
CATTTAGCGGACCATG-1
CATTTATCGTTCAAGA-1
CATTTCTAGCAGACTA-1
CATTTGAGTGGTACGT-1
CCAAACAGAACCCTCG-1
CCAAAGCAGTTGGTTG-1
CCAAAGTCCCGCTAAC-1
CCAAATAACAAGATTC-1
CCAAATCAAAGGGCAA-1
CCAACCTTATGTAACT-1
CCAACGATGCACTGAT-1
CCAACGCTTGCCAGGG-1
CCAACTTGATAGATCC-1
CCAAGAAAGTGGGCGA-1
CCAAGACTTCTGCGAA-1
CCAAGCGTAACTCGTA-1
CCAAGCTTGATCTCCT-1
CCAAGGAACAGAGAGG-1
CCAAGGTTGCCCTTTC-1
CCAAGTTTCTACAGAT-1
CCAATAGATTTCATCT-1
CCAATAGTGCCGTCGA-1
CCAATCGGTAGATCGA-1
CCAATGTCACAGCAAG-1	TLS2
CCAATTACGGGTCGAG-1
CCAATTGAATGTTAAT-1
CCACAATGTACGTCTT-1
CCACACTGAGATATTA-1
CCACAGCTGAAATCAT-1
CCACAGTACCCATCCT-1
CCACATACTGCACCCA-1
CCACATGGCTCTTTAT-1
CCACCAACTTTACTGT-1
CCACCCAAGGAAAGTG-1
CCACCTGTATGGAATA-1
CCACGAATTTAACCTC-1
CCACGAGAAGAGAATC-1
CCACGGAGCCATAAGA-1
CCACGGCAGGTGTAGG-1
CCACGGTGCCCGGTAG-1
CCACGTAAATTAGACT-1
CCACTAAACTGAATCG-1
CCACTATCCGGGTCAC-1
CCACTCAGATCCGCAA-1
CCACTGGTGGCTGGTT-1
CCACTGTTTGGATTAA-1
CCACTTTCCTTCTAGG-1
CCAGAAACTGATGCGA-1
CCAGAAAGCAACTCAT-1
CCAGAGACAAAGCCGG-1
CCAGATAGTTGAGTGA-1
CCAGATGTAAATGGGT-1
CCAGCCTGGACCAATA-1
CCAGCGGGATCACCAG-1
CCAGCTACGCCTCATA-1
CCAGCTCGAACGCATT-1
CCAGCTGATGGTACTT-1
CCAGCTTCCGCCCGCA-1
CCAGGCTGGCGTCTGA-1
CCAGGGACGTGGCCTC-1
CCAGTAGTCTGATCCA-1
CCAGTCAAATCTCTTA-1
CCAGTCCATTATTCGA-1
CCAGTCTAGACGGCGC-1
CCAGTCTTGTCATAGA-1
CCAGTGAGCTCCTTGT-1
CCAGTGTACAGACCGA-1
CCAGTTCGGTAACTCA-1
CCATAAACAACCCGAC-1
CCATAACCTGTGCAGT-1
CCATACCTTTACTTGT-1
CCATACTCGCCTCTCC-1
CCATAGAGGCTGCCAG-1
CCATAGGTTGGCGTGG-1
CCATAGTCAGTAACCC-1
CCATATGGAAACTATA-1
CCATATTGGATCATGA-1
CCATCATAAGAACAGG-1
CCATCCATACCAAGTC-1
CCATCGCAGTTAAACT-1
CCATCTCACCAGTGAA-1
CCATCTTGTTCACAAT-1
CCATGCCCTAGATTTC-1
CCATGCCTGTTTAGTA-1
CCATGCTCTGCAGGAA-1
CCATGGCAAACGCTCA-1
CCATGGCCCTTGTACC-1
CCATGTTCATCTATAT-1
CCATTAGCGATAATCC-1
CCATTCCCTGCCCACA-1
CCATTGTTTCCTCCAT-1
CCATTTCTACCTATTA-1
CCCAAACATGCTGCTC-1
CCCAACATACGTCGCG-1
CCCAACCACACTAACA-1
CCCAAGAATGCACGGT-1
CCCAAGACAGAGTATG-1
CCCAAGTCATTACACT-1
CCCAATGAGATTTGCA-1
CCCAATTTCACAACTT-1
CCCACTCCACGGTATC-1
CCCAGAGGAGGGCGTA-1
CCCAGATTCCCGTGAC-1
CCCAGGAAGAATTCGA-1
CCCAGGTCTGAAGGCT-1
CCCAGTAAACTTGGGA-1
CCCAGTTAAGGCGCCG-1
CCCATATAGGTCGATT-1
CCCATTATTGTATCCT-1
CCCGAAGTTTCGCGAA-1
CCCGACCATAGTCCGC-1
CCCGAGTTTCTCCGTA-1
CCCGATAGCCTCGCCT-1
CCCGCAAATAATCATC-1
CCCGCAGCGCGAACTA-1
CCCGCAGGGCCCAAAG-1
CCCGCCATGCTCCCGT-1
CCCGCGCAATGCACCC-1
CCCGCTAGAGGGTTAA-1
CCCGCTTGCCCTCGTC-1
CCCGGCACGTGTCAGG-1
CCCGGCTAGGTGAGAA-1
CCCGGGTCGTTCAGGG-1
CCCGGTGGAAGAACCT-1
CCCGGTGTATCGGAAT-1
CCCGTAAGTCTAGGCC-1
CCCGTAGCTGGGAAGA-1
CCCGTCAGCGTCTGAC-1
CCCGTGACAGTGCCTT-1
CCCGTGAGGGCGGTGA-1
CCCGTGGGTTAATTGA-1
CCCGTTTCGCAGATGT-1
CCCTACCCACACCCAG-1
CCCTACTTGAACAATG-1
CCCTAGCTCTAAGGTC-1
CCCTAGGCAACAAGAG-1
CCCTAGTGTCAGGTGT-1
CCCTATGTAGAGCAGA-1
CCCTCAAGCTCTTAGT-1
CCCTCAGATCGAGAAC-1
CCCTCATCACAGAGTA-1
CCCTCATTCTGGAATT-1
CCCTCCTCGCTCGTAT-1
CCCTCGATAATACACA-1
CCCTCGGGAGCCTTGT-1
CCCTGAAATGAGTTGA-1
CCCTGACTAACAAATT-1
CCCTGATGTAACTCGT-1
CCCTGCCCAATCCGCT-1
CCCTGCGCTACGCATA-1
CCCTGGCTGTTCCTTC-1
CCCTGGGAGGGATCCT-1
CCCTGGTATGGGCGGC-1
CCCTGTTGGCAAAGAC-1
CCCTTCTCGTACGCGA-1
CCCTTTAATGGAGTTC-1
CCCTTTGACAGGTCTT-1
CCGAAAGTGGTGAGCA-1
CCGAACACTGGGCCTC-1
CCGAACCTTCCCGGCC-1
CCGAAGCATTGACCAA-1
CCGAAGGGCGTACCGC-1
CCGAAGTATATTGTTC-1
CCGACAAACACATGAG-1
CCGACAAAGGGAGTGC-1
CCGACAATAGGCCGCC-1
CCGACGGGCATGAGGT-1
CCGACGTAAACACAAC-1
CCGACTCGCATAGTCT-1
CCGAGAAGTCGCATAA-1
CCGAGCTGTGCTTGTC-1
CCGAGGGATGTTAGGC-1
CCGATATGACGTAAGG-1
CCGATCTCAACCTTAT-1
CCGATCTTAAGAGGCT-1
CCGATTCGAGGGACCC-1
CCGATTGGTCAATGAA-1
CCGCACAAAGACCAAC-1
CCGCACACGAACGTGT-1
CCGCACGTGACCTCGG-1
CCGCACTTGCAATGAC-1
CCGCATGTGGTACGAT-1
CCGCCACCACAATCCA-1
CCGCCGGAACTTCTCG-1
CCGCCGGTCAACACAC-1
CCGCCGTTGAGGATAA-1
CCGCCTGCGAATTGGT-1
CCGCCTTGCGATGTCG-1
CCGCGATTTGGTAGGT-1
CCGCGCAAGATACCCA-1
CCGCGGAATGCGTCAC-1
CCGCGGGTACGAAGAA-1
CCGCGTAGGTAAGGGC-1
CCGCTATCAGCACCAG-1
CCGCTCCAGGGCGATC-1
CCGCTCTTCCGAACTA-1
CCGCTGGTGCCATTCA-1
CCGCTTACCTCACTCT-1
CCGCTTCGCGGTTAAC-1
CCGCTTGCTGACATGG-1
CCGGAAGTGCAATATG-1
CCGGAAGTTATCAGTC-1
CCGGAATGGTTTCAGT-1
CCGGAGCGTACTTTCT-1
CCGGAGGTCTTATGGT-1
CCGGCACGACCGTTTC-1
CCGGCCGCGAGCATAT-1
CCGGCGCATATTGGAT-1
CCGGCGTGAGACTCTG-1
CCGGGACCCGCAGAGA-1
CCGGGCGGTCTCGTCA-1
CCGGGCTAAGAATTTC-1
CCGGGCTGCTCCATAC-1
CCGGGTTCGAGGTTAC-1
CCGGTAATGGCTAGTC-1
CCGGTATCTGGCGACT-1
CCGGTGCGAGTGATAG-1
CCGGTTTGTAATTGTG-1
CCGTAAGTTGGTCCCA-1
CCGTACCCAAGCGCCA-1
CCGTAGGAAATCCCTG-1
CCGTAGGGTTGTTTAC-1
CCGTATCTCGTCGTAG-1
CCGTATTAGCGCAGTT-1
CCGTCAACCTCTGGCG-1
CCGTGAGGCATTCATG-1
CCGTGCCCATGACGGC-1
CCGTGGAACGATCCAA-1
CCGTGTTAAATTCCAT-1
CCGTTACGTTAGAACA-1
CCGTTCCGAATCTCGG-1
CCGTTTCCTTTCCGTG-1
CCTAAACAGGGTCCGT-1
CCTAAAGGCTGACGCT-1
CCTAAATTAACGGTTC-1
CCTAAATTGTATCCTA-1
CCTAACCCAAACAAGT-1
CCTAACTAAGGCTCTA-1
CCTAAGTGTCTAACCG-1
CCTACAAGTCCGGAAT-1
CCTACAGTTGAGGGAG-1
CCTACATTCACAGACG-1
CCTACGCGACCTTACA-1
CCTACGGCTCAGTCGA-1
CCTACTCAACACGATT-1
CCTACTGCGGCGGCCA-1
CCTACTGCTTACACTT-1
CCTAGGCGTAGCGATC-1
CCTAGGTAAAGGTAGC-1
CCTAGTTAGTCGCATG-1
CCTATAATGAGTGCCC-1
CCTATACCGTCCTGTC-1
CCTATATCGTGTCACG-1
CCTATATTTGTCCTGG-1
CCTATCTATATCGGAA-1
CCTATGAAGTGGTGCC-1
CCTATGGCTCCTAGTG-1
CCTATGGGTTACCGTC-1
CCTATGGTCAAAGCTG-1
CCTATGTCCACTCCAC-1
CCTATTATTCCGGCCG-1
CCTCAACGATCGCTGT-1
CCTCACCAATCTTGAC-1
CCTCACCTGAGGGAGC-1
CCTCACCTTAGCATCG-1
CCTCACGTCAGCTAAT-1
CCTCATGCAGCTACGA-1
CCTCCCGACAATCCCT-1
CCTCCGACAATTCAAG-1
CCTCCTAGCTAGAGTC-1
CCTCCTGAGCCCACAT-1
CCTCCTGTTGTGTCGT-1
CCTCGAAGTGGACGGG-1
CCTCGACCCACTGCCT-1
CCTCGCCAGCAAATTA-1
CCTCGCGCGATATAGG-1
CCTCGCGCTGTGCGAT-1
CCTCGGACCGGGATAG-1
CCTCGGATGCTACCTG-1
CCTCGGTTTCCTTGCC-1
CCTCGTTACGCCTGTT-1
CCTCTAATCTGCCAAG-1
CCTCTACAAGGATTGG-1
CCTCTATCGATTAGCA-1
CCTCTCTCCCATCTAG-1
CCTCTGGCCTAGACGG-1
CCTCTGTACTATTCTA-1
CCTGAACGATATATTC-1
CCTGAATATTTACATA-1
CCTGACAAACTCGCGC-1
CCTGACCACCGATGGT-1
CCTGACGCAACCTTTA-1
CCTGAGAATAAATGCA-1
CCTGATTCGCGAAGAA-1
CCTGCCCGTTGTCTAG-1
CCTGCGATAGAACTGT-1
CCTGCGTTCTACGCTT-1
CCTGCTACAACCATAC-1
CCTGCTATTTGAGAAG-1
CCTGGAAACGTTCTGC-1
CCTGGCTAGACCCGCC-1
CCTGGTCGAATGTGGG-1
CCTGTAAGACATGATA-1
CCTGTACTCACGCCCA-1
CCTGTCACCCGGGCTC-1
CCTGTCCCTCACGTTA-1
CCTGTCGCCCGTAAAT-1
CCTGTCGTGTATGAAG-1
CCTGTGAAACCGTAAC-1
CCTGTGCATAGGAGAC-1
CCTGTGCGGATTGTAA-1
CCTGTTCAACCTCGGG-1
CCTGTTTGAAGACACG-1
CCTTAAGTACGCAATT-1
CCTTCAGTTAAAGTGA-1
CCTTCCGCAACGCTGC-1
CCTTCGTATAGAATCC-1
CCTTCTCAGCGTTCCT-1
CCTTCTTGATCCAGTG-1
CCTTGACCACTTTATT-1
CCTTGTGAACGTGGTT-1
CCTTTAAGGGAGCACT-1
CCTTTCAATGAAGAAA-1
CCTTTGAATTATGGCT-1
CGAAACATAGATGGCA-1
CGAAACGCAATTCATG-1
CGAACAGTATGGGCGT-1
CGAACATAGTCAGAAA-1
CGAACCCGCATGCGTC-1
CGAACCTCTTTCCTAG-1
CGAACGCCCAGTGCCG-1
CGAACGGCCGGACAAC-1
CGAAGACGGTGAGTGC-1
CGAAGACTGCCCGGGA-1
CGAAGATCAGTTTCAT-1
CGAAGCTATAAATTCA-1
CGAAGGGTTTCAGATT-1
CGAAGTTGCTCTGTGT-1
CGAATCTGCTCGACGC-1
CGAATGAAGTCATTGC-1
CGAATGACGCATAATG-1
CGAATGGTAGGTCGTC-1
CGAATTACATGGTGTT-1
CGAATTCCCGGTTCAA-1
CGACAATTTGATCTAA-1
CGACACCGCTTAAGGA-1
CGACACGCTCCGACAG-1
CGACACGGATGCCCAC-1
CGACAGTTCGCGTTAT-1
CGACATGCGATCTTCT-1
CGACCCTTAACGCCGG-1
CGACCGTTGGTATTCG-1
CGACCTACTAGACAAT-1
CGACGCATCCGTACCT-1
CGACTCAGGATGTTAT-1
CGACTCGGTACACGGT-1
CGACTTTGTATAGCCT-1
CGAGACCCTAGAGTGT-1
CGAGACTACTGCTGCT-1
CGAGAGATGTGAACCT-1
CGAGAGCGCGTAGATA-1
CGAGAGCTTTCACTAC-1
CGAGAGGGTAGCCGCG-1
CGAGATGTTGCCTATA-1
CGAGATTTCGCTCGGG-1
CGAGCACTTCAAGTTT-1
CGAGCCGAGCACTCGA-1
CGAGCGTTGATCAGCC-1
CGAGCTGGGCTTTAGG-1
CGAGGAGCTTCCATAT-1
CGAGGATCGGGAACGA-1
CGAGGCCAGGCATTGG-1
CGAGGCTAAATATGGC-1
CGAGGGACTGCGGTCG-1
CGAGGGTATCCAGGTG-1
CGAGTACTAAAGAGGA-1
CGAGTGAAGGTACCAG-1
CGAGTGCTATAGTTCG-1
CGAGTTCTGTCCCACC-1
CGAGTTTATCGGACTG-1
CGATAACCAATTTGAG-1
CGATAATACTCAGGTT-1
CGATACCTCGCGGACA-1
CGATAGCGATACAGTG-1
CGATAGTCGTACTGCA-1
CGATATTAGCCGCAGG-1
CGATCATTAGAGGCAC-1
CGATCCACCATTGTTG-1
CGATCCGACCCAGTGC-1	TLS2
CGATCCTCGCAACATA-1
CGATCGAGAAGCACCA-1
CGATCTGTTGGAGGAC-1
CGATGGACCCTACGCC-1
CGATGTTGTTATCTAC-1
CGATTAAATATCTCCT-1
CGATTCGCCTGGCTGC-1
CGATTTGTCATTAATG-1
CGCAAACACGAGTTAC-1
CGCAATCGATCATTAG-1
CGCAATTACTTTCGGT-1
CGCAATTAGGGTAATA-1
CGCAATTCTACAATAA-1
CGCACATGTCCACTAC-1
CGCACGTCTGTTTATG-1
CGCACGTGCGCTATCA-1
CGCAGAAACATTTGCG-1
CGCAGATCTTCACCCG-1
CGCAGGCGATCCAAAC-1
CGCAGTTCTATCTTTC-1
CGCATCATGGCTTCAG-1
CGCATCCATCAGCCAG-1
CGCATGCCGAATGCGT-1
CGCATGGTGCGATGCT-1
CGCATTAGCTAATAGG-1
CGCCAAGAAGCCGAGT-1
CGCCAATTATTGCGTT-1
CGCCACAGGTCGCGAT-1
CGCCACCCGCATTAAC-1
CGCCATCCGATTATGA-1
CGCCCAGCACGCCTAG-1
CGCCCAGCGTTTCACG-1
CGCCCGCTTCCGTACA-1
CGCCCTAATTGTTCAA-1
CGCCCTTACATCCACC-1
CGCCCTTGAAGGCTGA-1
CGCCGACTATTCGCTA-1
CGCCGCCCATGCCTGT-1
CGCCGCGTTCTGAACG-1
CGCCGGTGTCGCAGTA-1
CGCCGTCTACCCATCG-1
CGCCGTTCAGCATAGT-1
CGCCTCCCTCCTCTAT-1
CGCCTGGCCTACGTAA-1
CGCCTTTAGCATGCTC-1
CGCGAAGTGGCATACT-1
CGCGACACTGCGCAGC-1
CGCGACCGCGACAGAT-1
CGCGAGAGGGACTTGT-1
CGCGAGTCTGCCGGGT-1
CGCGCAAATGTCCAGA-1
CGCGCAAGGAACTACA-1
CGCGCATGTTTGATTG-1
CGCGCCCGACTTAATA-1
CGCGGCAGTATTACGG-1
CGCGGCTCAACTTGAA-1
CGCGGGAATTAGGCAG-1
CGCGGGAATTCCTTTC-1
CGCGGTAAGTCTAGCT-1
CGCGGTACGGTATACA-1
CGCGGTCACAAACCAA-1
CGCGTACATTCTGGAA-1
CGCGTCATATTAAACC-1
CGCGTGCTATCAACGA-1
CGCGTGGGCCTGTGTT-1
CGCGTTCATGAAATAC-1
CGCTACCGCCCTATGA-1
CGCTACGGGACATTTA-1	TLS2
CGCTAGAGACCGCTGC-1
CGCTATACCGCCCACT-1
CGCTATTCAATGTATG-1
CGCTATTCTTAGGCTC-1
CGCTCGACATAATGAT-1
CGCTCTCCGTAGATTA-1
CGCTGAGGACGTCCAA-1
CGCTGGTGACTACCCT-1
CGCTGTGACGCCGCAC-1
CGCTGTGTGGATGTTG-1
CGCTTAGTATTGATAC-1
CGCTTATTCCCGGTCG-1
CGCTTCCACTGAAATC-1
CGCTTCGGTCTAAGAC-1
CGCTTGGACGGATAGA-1
CGCTTTCATACCGGTG-1
CGCTTTCCGCCAAGGT-1
CGCTTTCTTGCATTCG-1
CGGAAAGAATCAAACG-1
CGGAAAGCAAATGTGC-1
CGGAAATTTCACATCC-1
CGGAACGTAAACATAG-1
CGGACCTCTGTAGTTA-1
[truncated: 2,899 more rows]

## Sheet: TLS3
Barcode	TLS3
AAACAACGAATAGTTC-1
AAACAAGTATCTCCCA-1
AAACAATCTACTAGCA-1
AAACACCAATAACTGC-1
AAACAGAGCGACTCCT-1
AAACAGCTTTCAGAAG-1
AAACAGGGTCTATATT-1
AAACAGTGTTCCTGGG-1
AAACATGGTGAGAGGA-1
AAACATTTCCCGGATT-1
AAACCACTACACAGAT-1
AAACCCGAACGAAATC-1
AAACCGGAAATGTTAA-1
AAACCGGGTAGGTACC-1
AAACCGTTCGTCCAGG-1
AAACCTAAGCAGCCGG-1
AAACCTCATGAAGTTG-1
AAACGAAGAACATACC-1
AAACGAAGATGGAGTA-1
AAACGAGACGGTTGAT-1
AAACGCCCGAGATCGG-1
AAACGCTGGGCACGAC-1
AAACGGGCGTACGGGT-1
AAACGGGTTGGTATCC-1
AAACGGTTGCGAACTG-1
AAACGTGTTCGCCCTA-1
AAACTAACGTGGCGAC-1
AAACTCGGTTCGCAAT-1
AAACTCGTGATATAAG-1
AAACTGCTGGCTCCAA-1
AAACTTAATTGCACGC-1
AAACTTGCAAACGTAT-1
AAAGAATGACCTTAGA-1
AAAGAATGTGGACTAA-1
AAAGACATGAAGTTTA-1
AAAGACCCAAGTCGCG-1
AAAGACTGGGCGCTTT-1
AAAGCTTGCCTACATA-1
AAAGGCCCTATAATAC-1
AAAGGCTACGGACCAT-1
AAAGGCTCTCGCGCCG-1
AAAGGGATGTAGCAAG-1
AAAGGGCAGCTTGAAT-1
AAAGGTAAGCTGTACC-1
AAAGTAGCATTGCTCA-1
AAAGTCACTGATGTAA-1
AAAGTCGACCCTCAGT-1
AAAGTGCCATCAATTA-1
AAAGTGTGATTTATCT-1
AAAGTTGACTCCCGTA-1
AAATAACCATACGGGA-1
AAATAAGGTAGTGCCC-1
AAATACCTATAAGCAT-1
AAATAGCTTAGACTTT-1
AAATAGGGTGCTATTG-1
AAATCCGATACACGCC-1
AAATCGCGGAAGGAGT-1
AAATCGTGTACCACAA-1
AAATCTAGCCCTGCTA-1
AAATGACTGATCAAAC-1
AAATGATTCGATCAGC-1
AAATGCTCGTTACGTT-1
AAATGGCATGTCTTGT-1
AAATGGCCCGTGCCCT-1
AAATGGTCAATGTGCC-1
AAATGTATCTTATCCC-1
AAATGTGGGTGCTCCT-1
AAATTAACGGGTAGCT-1
AAATTAATAAGCGCGA-1
AAATTACACGACTCTG-1
AAATTACCTATCGATG-1
AAATTCCAGGTCCAAA-1
AAATTGATAGTCCTTT-1
AAATTGCGGCGGTTCT-1
AAATTGGTGAGAAGCA-1
AAATTTACCGAAATCC-1
AAATTTGCGGGTGTGG-1
AACAACTGGTAGTTGC-1
AACAATACATTGTCGA-1
AACAATTACTCTACGC-1
AACACACGCTCGCCGC-1
AACACGACTGTACTGA-1
AACACGAGACGCGGCC-1
AACACGCGGCCGCGAA-1
AACAGCTGTGTGGCAA-1
AACAGGAAATCGAATA-1
AACAGGATGGGCCGCG-1
AACAGGTAGTATGGAT-1
AACATAGCGTGTATCG-1
AACATATCAACTGGTG-1
AACATCGATACGTCTA-1
AACATTGAAGTTGATC-1
AACATTGGTCAGCCGT-1
AACATTGTGACTCGAG-1
AACCAAGACTTCTCTG-1
AACCAGTATCACTCTT-1
AACCATAGGGTTGAAC-1
AACCATGGGATCGCTA-1
AACCCAGAGACGGAGA-1
AACCCATCCCATGATC-1
AACCCGACAACCCGTG-1
AACCCGAGCAGAATCG-1
AACCCGATAGGGCTTC-1
AACCCGCTGTATTCCA-1
AACCCTACTGTCAATA-1
AACCCTGGTGGAACCA-1
AACCGAGCTTGGTCAT-1
AACCGCTAAGGGATGC-1
AACCGTTGTGTTTGCT-1
AACCTAAAGCCGTCCG-1
AACCTCGCTTTAGCCC-1
AACCTGTCACGGAATT-1
AACCTTTAAATACGGT-1
AACCTTTACGACGTCT-1
AACGAAAGTCGTCCCA-1
AACGACCTCCTAGCCG-1
AACGATAATGCCGTAG-1
AACGATAGAAGGGCCG-1
AACGATATGTCAACTG-1
AACGCATGATCTGGGT-1
AACGCGAACGGCAACA-1
AACGCGACCTTGGGCG-1
AACGCGGTCTCCAGCC-1
AACGCTGTTGCTGAAA-1
AACGGACGTACGTATA-1
AACGGCCATCTCCGGT-1
AACGTACTGTGGGTAC-1
AACGTAGTCTACCCAT-1
AACGTCAGACTAGTGG-1
AACGTCATCCGGCTTG-1
AACGTCGCTGCACTTC-1
AACGTGATGAAGGACA-1
AACGTGCGAAAGTCTC-1	TLS3
AACGTTATCAGCACCT-1
AACGTTCTACCATTGT-1
AACTACCCGTTTGTCA-1
AACTAGCGTATCGCAC-1
AACTAGGCTTGGGTGT-1
AACTCAAGTTAATTGC-1
AACTCCAGAGCGTGTT-1
AACTCCTAATCCCATG-1
AACTCGATAAACACGT-1
AACTCGATGGCGCAGT-1
AACTCTCAATAGAGCG-1
AACTCTCAGTGTGCTC-1
AACTGAGGTCAGCGTC-1
AACTGAGTTATACTGA-1
AACTGATATTAGGCCT-1
AACTGGGTCCCGACGT-1
AACTGGGTTCGAGCCG-1
AACTGGTGTGGGCCTT-1
AACTTCTGCGTCTATC-1
AACTTGCCCGTATGCA-1
AACTTGCGTTCTCGCG-1
AACTTTACGGGAGCTT-1
AACTTTAGCTGCTGAG-1
AACTTTCTCGATCATG-1
AAGAAATCACCAGATT-1
AAGAAGGATCAGTTAG-1
AAGACATACGTGGTTT-1
AAGACCAAATAACTCA-1
AAGACCCAACTGAACA-1
AAGACTAACCCGTTGT-1
AAGACTCACGCCCACT-1
AAGACTGCAAGCTACT-1
AAGAGATGAATCGGTA-1
AAGAGCTCTTTATCGG-1
AAGAGGATGTACGCGA-1
AAGAGGCATGGATCGC-1
AAGAGGCCCTTTGGAA-1
AAGATGGCACCGGACC-1
AAGATTGGCGGAACGT-1
AAGCACCCTGCGTATC-1
AAGCATACTCTCCTGA-1
AAGCCACTTGCAGGTA-1
AAGCCGAAGCGGTTTA-1
AAGCCGCCGTGAAATC-1
AAGCCGCTTTACCTTG-1
AAGCCGGAGAGCAGGA-1
AAGCGCAGGGCTTTGA-1
AAGCGGAGTGCGCGCA-1
AAGCGGCGTCATGGGT-1
AAGCGTCCCTCATCGA-1
AAGCTAGATCGAGTAA-1
AAGCTCGTGCCAAGTC-1
AAGCTCTTTCATGGTG-1
AAGGAGAACTTATAAG-1
AAGGAGCGGTTGGTGC-1
AAGGATCGATCGCTTG-1
AAGGATGAGGGACCTC-1
AAGGCAGGCTGTCTCC-1
AAGGCGCGTAAAGCTT-1
AAGGCTGTGCTCATCG-1
AAGGGAACGACTGGCT-1
AAGGGACAGATTCTGT-1
AAGGGACTATGCATTC-1
AAGGGTTAGCCATGCG-1
AAGGGTTTGATTTCAG-1
AAGGTATCCTAATATA-1
AAGGTGATAAACCAGC-1
AAGTAAGCTTCCAAAC-1
AAGTAGAAGACCGGGT-1
AAGTAGTGACGCGAGG-1
AAGTCAATTGTCGTCA-1
AAGTCTAGTAGCTGCC-1
AAGTCTTCTGTGGCCT-1
AAGTGACGACCGAATT-1
AAGTGAGTCGGGTTTA-1
AAGTGCAAAGGTAGAC-1
AAGTGCCTTGACTGTA-1
AAGTGCGTTAGAATCT-1
AAGTGCTTCTCTATTG-1
AAGTGTTTGGAGACGG-1
AAGTTCACTCCAAGCT-1
AAGTTCAGTCTGCGTA-1
AAGTTCGGCCAACAGG-1
AAGTTGTGATGTTATA-1
AAGTTTACTAATGGCA-1
AAGTTTATGGGCCCAA-1
AATAACAACGCTCGGC-1
AATAACACTAGAACAA-1
AATAACGTCGCGCCCA-1
AATAAGTCCTCGAGAC-1
AATAATCTTCGTATCG-1
AATACAATGTTTCAGG-1
AATACCGGAGGGCTGT-1
AATACCTGATGTGAAC-1
AATAGAACAGAGTGGC-1
AATAGAATCTGTTTCA-1
AATAGCAAGCCTCCTG-1
AATAGCTACCGCGTGC-1
AATAGGCACGACCCTT-1
AATAGTCCGTCCCGAC-1
AATAGTCGCGAGTCGG-1
AATATCAAGGTCGGAT-1
AATATCCTAGCAAACT-1
AATATCGAATCAATGC-1
AATATCGAGGGTTCTC-1
AATATTGGAGTATTGA-1
AATCAGACTGCAGGAC-1
AATCAGGTTTCATTTA-1
AATCATGTAAAGACTC-1
AATCCAAGGGCCTGAG-1
AATCCATGCAAGGGTG-1
AATCCCGCTCAGAGCC-1
AATCGAGGTCTCAAGG-1
AATCGCCTCAGCGCCA-1
AATCGCGCAGAGGACT-1
AATCGGGACACTACGA-1
AATCGGTATAGCCCTC-1
AATCGTGAGCCGAGCA-1
AATCTAGGTTTACTTG-1
AATCTATGCCGGAGCC-1
AATCTCTACTGTGGTT-1
AATCTGCGTTGGGACG-1
AATCTGGCTTTCTAGT-1
AATCTGGGTAGACCCT-1
AATGACAGCAATGTCT-1
AATGACGTAGGATGTC-1
AATGACTGTCAGCCGG-1
AATGAGTTCGCATATG-1
AATGATGATACGCTAT-1
AATGATGCGACTCCTG-1
AATGCAACCGGGTACC-1
AATGCACCAAGCAATG-1
AATGGTCCACCGTTCA-1
AATGGTTCTCACAAGC-1
AATGTATGGCACTGTA-1
AATGTGCCCGAGGTGT-1
AATGTGCTAATCTGAG-1
AATGTTAAGACCCTGA-1
AATGTTGTCGTGAGAC-1
AATTAAAGGTCGGCGT-1
AATTAACGGATTTCCA-1
AATTACGAGACCCATC-1
AATTACTCGTACGCTC-1
AATTAGCGCTGCAGCG-1
AATTATACCCAGCAAG-1
AATTCATAAGGGATCT-1
AATTCATTGTCATGCA-1
AATTCCAACTTGGTGA-1
AATTCCAAGCATGTAC-1
AATTCGATTCGAGGAT-1
AATTCTAGAGTTAGGC-1
AATTGAACGCTCTGGT-1
AATTGCAGCAATCGAC-1
AATTGCGTGGATTACA-1
AATTGTGGTTGCCAAA-1
AATTTGGGACATAGTA-1
AATTTGGTTCCAAAGA-1
ACAAACCATGCGTCCT-1
ACAAACCGACAAGGCG-1
ACAAACTCCATCAGAG-1
ACAAAGAAGGTAGGCC-1
ACAAAGCATGACCTAG-1
ACAAATCGCACCGAAT-1
ACAAATGGTAGTGTTT-1
ACAAATTCAGATCTGA-1
ACAACAGCATGAGCTA-1
ACAACGGTCCCTGCGA-1
ACAAGCAGTGCCTAGC-1
ACAAGCTATATGGAAG-1
ACAAGGAAATCCGCCC-1
ACAAGGACAAGAGGTT-1
ACAAGGATGCTTTAGG-1
ACAAGGCCTACCAGCC-1
ACAAGGGCAGGCTCTG-1
ACAATAGTCGTACGTT-1
ACAATCCATTTAAACC-1
ACAATCGATCTTTATA-1
ACAATGAATACGGAGA-1
ACAATGATTCTTCTAC-1
ACAATTGTGTCTCTTT-1
ACAATTTAGGAGGCTC-1
ACAATTTGAGCAGTGG-1
ACAATTTGGCCATATT-1
ACACAAAGACGGGTGG-1
ACACAAATATTCCTAG-1
ACACACCAGGACCAGT-1
ACACACTTTCTACACG-1
ACACATGATCAAATCT-1
ACACATTGACGCAACA-1
ACACATTTCCGTAGAC-1
ACACCACATAATTAGC-1
ACACCCAGCATGCAGC-1
ACACCCGAGAAATCCG-1
ACACCGAGCGCTCTTT-1
ACACCGGTCTGACCGC-1
ACACCTTAAGTAGGGC-1
ACACCTTACTACTTGC-1
ACACGAGACTCCTTCT-1
ACACGGCACTATGCAT-1
ACACGGGAACTTAGGG-1
ACACGTAGGCCACAAG-1
ACACTCCAATGTCACT-1
ACACTGATCAAGGTGT-1
ACACTGGGACAGTCGT-1
ACAGAACTGAGAACAA-1
ACAGATTAGGTTAGTG-1
ACAGCATAGAGCCAGT-1
ACAGCGACATTCTCAT-1
ACAGCGCACCCGCAGC-1
ACAGGAGGCGCAGCCG-1
ACAGGCACGGATCCTT-1
ACAGGCTTGCCCGACT-1
ACAGGTGGAGGTGAGG-1
ACAGGTGTGTTGTTGC-1
ACAGTAATACAACTTG-1
ACAGTATACCGTGGGA-1
ACATAAGTCGTGGTGA-1
ACATAATAAGGCGGTG-1
ACATACAATCAAGCGG-1
ACATCAGCTGGGACGC-1
ACATCCCGGCCATACG-1
ACATCCTGGTAACTGT-1
ACATCGATCGTTTACC-1
ACATCGCAATATTCGG-1
ACATCGGTCAGCCGCG-1
ACATCGTATGCAATGG-1
ACATCGTTAACCTAGT-1
ACATCTCAACGCGTAA-1
ACATGGCGCCAAAGTA-1
ACATGGCTCAATTTAG-1
ACATTAGTTTATATCC-1
ACATTCGCGCGGAATA-1
ACATTTGAAACCTAAC-1
ACCAAACACCCAGCGA-1
ACCAAACTAGAAATCC-1
ACCAACACCACACACT-1
ACCAACCGCACTCCAC-1
ACCAACGCTTATTTAT-1
ACCAAGAACGCGTGTC-1
ACCAAGTCATCGGCAG-1
ACCAATATGCAAGTTA-1
ACCACAACTCAGAACA-1
ACCACAAGTTTCTATC-1
ACCACACGGTTGATGG-1
ACCACCAATGTAACAA-1
ACCACCCTCTCTTCTA-1
ACCACGTGCAGCTATA-1
ACCACTGTTCAAGAAG-1
ACCAGACCATAACAAC-1
ACCAGCCCGGTCTTTG-1
ACCAGGAGTGTGATCT-1
ACCAGTGCCCGGTCAA-1
ACCAGTGCGGGAGACG-1
ACCATATCCGCAATAA-1
ACCATCCGCCAACTAG-1
ACCATCGTATATGGTA-1
ACCATTAAGGGTGTCA-1
ACCCAACGCCCGTGGC-1
ACCCACCTACATGCTC-1
ACCCATCTTGAGGGTA-1
ACCCATTTGTCCCTCT-1
ACCCGAGCGAAATTAC-1
ACCCGATTGGTTCCGA-1
ACCCGGAAACTCCCAG-1
ACCCGGAGCACCACAA-1
ACCCGGATGACGCATC-1
ACCCGGTTACACTTCC-1
ACCCGTAGTCTAGTTG-1
ACCCGTGTCATCAGTA-1
ACCCTATAGGACTGAG-1
ACCCTATGCCATATCG-1
ACCCTCCCGTCAGGGC-1
ACCCTCCCTTGCTATT-1
ACCCTGGTAACGCCCT-1
ACCCTTCATCTGCGAA-1
ACCCTTGCCTGGGTCG-1
ACCCTTTAGTTCTCCA-1
ACCGAAAGGGCCCTGC-1
ACCGAAGAGTCTGGTT-1
ACCGACACATCTCCCA-1
ACCGACTGAGTCCCAC-1
ACCGAGTCTCCTTATT-1
ACCGATAGGCATAACC-1
ACCGATATTTAATCAT-1
ACCGATGGTAGCATCG-1
ACCGCAATAACTGCCT-1
ACCGCGGTGGAAGTCG-1
ACCGCTAGTCATTGGT-1
ACCGGGCCTTTGTTGA-1
ACCGGTCAGGTACACC-1
ACCGGTCTGAGTACGG-1
ACCGTCCACTGGGCCC-1
ACCGTGACCACGTGGG-1
ACCGTTCCCGCTCTGA-1
ACCTAAGTACCTTTCA-1
ACCTAATCGACTTCCT-1
ACCTACAGTATGTGGT-1
ACCTACTATAAATCTA-1
ACCTCAGCGAGGCGCA-1
ACCTCCGCCCTCGCTG-1
ACCTCCGTTATTCACC-1
ACCTCGAACTTATGCT-1
ACCTGCGTGTCATGTT-1
ACCTTTCCTTTAGAAG-1
ACGAAATGGGCGGCAC-1
ACGACCCATGAGTTGC-1
ACGACTCTAGGGCCGA-1
ACGACTGGTCATACTC-1
ACGAGAACCCATCACG-1
ACGAGATATTTGCTTA-1
ACGAGGATACCACTCT-1
ACGAGGTTTACAACGT-1
ACGAGTACGGATGCCC-1
ACGAGTCGCCGGCGTT-1
ACGATACATAGAACTA-1
ACGATACCTATCCTGA-1
ACGATCATACATAGAG-1
ACGATCATCTTGTAAA-1
ACGATGCATATGTTAT-1
ACGATGGATCCGATGC-1
ACGCAAACTAATAGAT-1
ACGCAATCACTACAGC-1
ACGCATAAATGACATG-1
ACGCATACGTTTACTA-1
ACGCATTCGTGAGTAC-1
ACGCCACTCGAAACAG-1
ACGCCAGATGATTTCT-1
ACGCCAGTGCGTTTGC-1
ACGCCCAGCTGTCGAT-1
ACGCCGCTAGACGACC-1
ACGCCTGACACGCGCT-1
ACGCGAAGTCAGACGA-1
ACGCGCTACACAGGGT-1
ACGCGGGCCAAGGACA-1
ACGCGTTTCTTAAGAG-1
ACGCTACTGAATGGGC-1
ACGCTAGTGATACACT-1
ACGCTGTGAGGCGTAG-1
ACGCTTAGTGTCTCTC-1
ACGGAACACGAGTGCC-1
ACGGAATTTAGCAAAT-1
ACGGACTCTCAAAGCG-1
ACGGAGCGCAAATTAC-1
ACGGATGGTGCGGATA-1
ACGGCACTTGCTTGGG-1
ACGGCCAACATGGACT-1
ACGGCGACGATGGGAA-1
ACGGCGGGTTGCCCTG-1
ACGGCTGGATGTAGAA-1
ACGGGAGTGTCGGCCC-1
ACGGGCGTATGCGACA-1
ACGGGTCATGTGACTT-1
ACGGTACAGTTCAATG-1
ACGGTCACCGAGAACA-1
ACGTACAGATTTCTCT-1
ACGTACTTTGGCACGG-1
ACGTAGATTGCTGATG-1
ACGTAGGAGAGTCGCT-1
ACGTATTACTCCGATC-1
ACGTCCTAAACGAGAT-1
ACGTCGGGCAACTCGG-1
ACGTCTCGTTCCGGGA-1
ACGTGACAAAGTAAGT-1
ACGTGCGCCTCGTGCA-1
ACGTGGTCGAATGTGC-1
ACGTTAATGTCGAAGA-1
ACGTTAGATTTGCCCG-1
ACGTTATTGGTCACTC-1
ACGTTCACTATGCCGC-1
ACGTTCCGCGCTCCGT-1
ACGTTCGCAATCAATT-1
ACGTTCGTTCAGGAAA-1
ACGTTCTGTACAAGTC-1
ACGTTGTCGTTGAAAG-1
ACGTTTAGTTGTGATC-1
ACGTTTCGGTGCACTT-1
ACTAAGGACGCACACC-1
ACTAATACGTCAGGCG-1
ACTACAAAGAGAGGTG-1
ACTACATCCCGACAAG-1
ACTACCAGCTCTCTGG-1
ACTACCATCCGAGGGC-1
ACTACGCGTTAGAATT-1
ACTAGTTGCGATCGTC-1
ACTATATGCTGTGTTC-1
ACTATCCAGGGCATGG-1
ACTATCGCCGGCTAAA-1
ACTATCTGCCCGCGTA-1
ACTATGTCCAGCTGCC-1
ACTATTCGTCCGTGGT-1
ACTATTTCCGGGCCCA-1
ACTCAACGAATGTATT-1
ACTCAAGTGCAAGGCT-1
ACTCAATAAAGGCACG-1
ACTCAGACCTGCTTCT-1
ACTCATGGCAGCCTTC-1
ACTCCAATATCATCAT-1
ACTCCCATTCCTAAAG-1
ACTCCCGAATTCGTTT-1
ACTCCCGTAGACTAGG-1
ACTCCCTAATGCTAAA-1
ACTCCCTAGAATAGTA-1
ACTCCGGCCGACCACT-1
ACTCGATGTATTTCAT-1
ACTCGCCGTTCGATAA-1
ACTCGCGATCTGACGC-1
ACTCGTAACCCGTCCT-1
ACTCGTCAGTAATCCC-1
ACTCTAAACCTGGGAT-1
ACTCTCTGACTTAGGT-1
ACTCTCTTATACACGA-1
ACTCTGACCTAATAGA-1
ACTCTTCAGCTCCCGC-1
ACTCTTGTATAGTAAC-1	TLS3
ACTGAAACGCCGTTAG-1
ACTGAATGGCGAAAGT-1
ACTGATTTAGTGATTC-1
ACTGCCCGCCATTCTC-1
ACTGCCGTCGTAACTC-1
ACTGCGGACACACCGT-1
ACTGCTCGGAAGGATG-1
ACTGGCGAACCTGCGT-1
ACTGGGATGCCAGTGC-1
ACTGTACGATACACAT-1
ACTGTAGCACTTTGGA-1
ACTGTATACGCGAGCA-1
ACTGTCCAGGATTATA-1
ACTGTCTTCTTTAGAA-1
ACTGTGCTAGTAGATC-1
ACTGTTTAGTGTAGGC-1
ACTTACCGGGCGCGCA-1
ACTTACGCATCCACGC-1
ACTTAGTACGACAAGA-1
ACTTATACTTACCCGG-1
ACTTATCTGATCTATA-1
ACTTATTAGGATCGGT-1
ACTTATTTATGTGCCA-1
ACTTCAGGCTGATCCC-1
ACTTCCAGTGGAAGCT-1
ACTTCCATGCGGGACA-1
ACTTCGCCATACGCAC-1
ACTTCGCTAGCGAGTG-1
ACTTGACTCCCTCTTT-1
ACTTGCCATATTGTAC-1
ACTTGCTCTATCTACC-1
ACTTGGGACCCGGTGG-1
ACTTGGGCTTTCGCCA-1
ACTTGTAGTCCCTTCA-1
ACTTGTGGATGGAACG-1
ACTTGTTACCGGATCA-1
ACTTTACCCTCATGAA-1
ACTTTCCTATAGCTTC-1
ACTTTGACTGCATCCT-1
ACTTTGGTCGTGCTCC-1
ACTTTGTCGACGCACT-1
AGAAATTATGACTCGC-1
AGAACCCAGCGTGACA-1
AGAACCCTCAATTGGG-1
AGAACGTGGTACATTC-1
AGAACTGTACTTTGTA-1
AGAAGAGCGCCGTTCC-1
AGAAGGTACACTTCAC-1
AGAAGGTTGCCGAATT-1
AGAAGGTTGTAGGTCG-1
AGAAGTGATTCGTGAT-1
AGAATAAATCTTCAGG-1
AGAATACAGGCTATCC-1
AGAATGCGGGTTCGGA-1
AGAATTATGGATTCGA-1
AGAATTGTTTGACATA-1
AGACAGCTCAGAATCC-1
AGACAGGCATCTCAGC-1
AGACATAGATCCTTCC-1
AGACCAAACCACACCT-1
AGACCATGGGATACAA-1
AGACCCACCGCTGATC-1
AGACCCGCCCTCCTCG-1
AGACCGCTCCGCGGTT-1
AGACCGGGAAACCCTG-1
AGACGAAGTGCCGGTC-1
AGACGACGATGCCGCT-1
AGACGCCCACTTCGCC-1
AGACGGGATTGGTATA-1
AGACGGGCCGATTTAA-1
AGACTAGCCTTCCAGA-1
AGACTGTTACCGGGTC-1
AGAGAAACACCAGAAA-1
AGAGAACCGTCTAGGA-1
AGAGAAGGAGTACAAT-1
AGAGATCTCTAAAGCG-1
AGAGCAGTTATGAGAC-1
AGAGCCGCCGAGATTT-1
AGAGCGCTTGTAACGG-1
AGAGCGGGCTAATCAT-1
AGAGCGTACAAGCTCG-1
AGAGCTACGAAAGCAT-1
AGAGGCTTCGGAAACC-1
AGAGGGACAATTGTCC-1
AGAGGTATCTCGGTCC-1
AGAGTAAACTTCACTA-1
AGAGTATAGTGTTACG-1
AGAGTCTTAATGAAAG-1
AGAGTTAGAGACCGAT-1
AGAGTTGCAGGCCTCC-1
AGATAACTTCAGGGCC-1
AGATACCAATAGAACC-1
AGATACCAGCACTTCA-1
AGATACCGGTGTTCAC-1
AGATACGACTTCATAT-1
AGATACTCAAGATCGA-1
AGATATAATACGACTA-1
AGATCGTGCATAAGAT-1
AGATCTCAGGTGTGAT-1
AGATGACTCGCCCACG-1
AGATGAGGGTTGCGAT-1
AGATGATGGAGTCTGG-1
AGATGCAAGACGTGCA-1
AGATGCATCCTGTGTC-1
AGATGCTATAACGAGC-1
AGATTATAGGACGTTT-1
AGATTCAAGCGGGTCG-1
AGATTCACAACCGATA-1
AGCAAAGGCCGCTAGT-1
AGCAACATATCTTATT-1
AGCAACCGAAAGTAAT-1
AGCACACGTTTAGACT-1
AGCACCAGTACTCACG-1
AGCACTACCGGCCTGT-1
AGCACTACCTCACCAG-1
AGCACTTAAGGACGCC-1
AGCAGAAGGAGAAAGA-1
AGCAGCCAGATGAATA-1
AGCAGTCGAAGCATGC-1
AGCATATCAATATGCT-1
AGCATCATTTCGAAAG-1
AGCATCGTCGATAATT-1
AGCATTACGAGGCAAG-1
AGCCAAGCTTTGTGTC-1
AGCCACAGGTTACCCG-1
AGCCACTCCCGTGCTT-1
AGCCATATAGTATGTG-1
AGCCCATACATGTAAG-1
AGCCCGCAACAAGCAG-1
AGCCCGCACTACAATG-1
AGCCCGGCATTAGAGG-1
AGCCCGGTAGCCTGTA-1
AGCCCTAAGCGAAGTT-1
AGCCCTCCCTGGTGGC-1
AGCCCTGTCGCACCGT-1
AGCCCTTCTAATCCGA-1
AGCCCTTGGACATCCC-1
AGCCGCAAATTCAAAT-1
AGCCGCTTGATTAGCG-1
AGCCGTGGCTAAATGT-1
AGCCTAATACCCACGT-1
AGCCTTAAAGCGGAAG-1
AGCGACAGGAACGGTC-1
AGCGACATCCCATTCA-1
AGCGACCAACGATATT-1
AGCGACTTTGAAGACA-1
AGCGAGACGTGAAGGC-1
AGCGATGCGCCTAATA-1
AGCGCATAATGAATCG-1
AGCGCGGGTGCCAATG-1
AGCGCTAGAGCGATGT-1
AGCGCTTATGGGCAAG-1
AGCGGACACTTCGTAG-1
AGCGGCGGTTAGCGGT-1
AGCGGGAAGGGTCCAT-1
AGCGGGTCTGACACTC-1
AGCGGTTGAGATGTAC-1
AGCGGTTGCCGCTCTG-1
AGCGTACGAGAGCTAG-1
AGCGTAGCGCTAGACC-1
AGCGTCTGAACCCGCA-1
AGCGTGGTATTCTACT-1
AGCGTTCCGATTTAAA-1
AGCTAACAAGCAATGT-1
AGCTAAGCTCCGTCCG-1
AGCTAAGTACGCAGGC-1
AGCTACGAATGGTGGT-1
AGCTAGAAGCAGAAGT-1
AGCTATTTAATCCAAC-1
AGCTCCATATATGTTC-1
AGCTCCTTCGCACATC-1
AGCTCGTTGATGGAAA-1
AGCTCTAGACGTTCCA-1
AGCTCTTCCCAGTGCA-1
AGCTCTTCGTAACCTT-1
AGCTCTTTACTCAGTT-1
AGCTGAAGTAAACCAA-1
AGCTGCATTTGAGGTG-1
AGCTGTAACCTCAATC-1
AGCTTATAGAGACCTG-1
AGCTTCAATACTTTGA-1
AGCTTCTTCTCGAGCA-1
AGCTTGATCTTAACTT-1
AGGAAAGCCTCTGATG-1
AGGAACGAACGACTTC-1
AGGAAGCTGTCCGCCG-1
AGGACAGTCGAATCCC-1
AGGACATCGCACGTCG-1
AGGACATCGGCACACT-1
AGGACGACCCATTAGA-1
AGGACGCTCGATGTTG-1
AGGACTTATAGGAGAA-1
AGGAGACATCCACAGT-1
AGGAGAGTCTGGCTAC-1
AGGAGCGTTTATTATC-1
AGGAGGCCTTCGCGCG-1
AGGATAAAGTCGGGAT-1
AGGATATAGGGATTTA-1
AGGATATCCGACTGCA-1
AGGATCACGCGATCTG-1
AGGATTGCTTACGACA-1
AGGCAAAGAGGAATCA-1
AGGCAATACGGAGGAC-1
AGGCACGTGACTGTCC-1
AGGCAGATGCGTAAAC-1
AGGCAGGGAGCGTACT-1
AGGCATTGTCGTAGGG-1
AGGCCACATTGGTTAC-1
AGGCCACCCGTTATGA-1
AGGCCCAGTGACTGGT-1
AGGCCCATTGTACAGG-1
AGGCCCTAGAACGCCA-1
AGGCCTATCATACCAA-1
AGGCCTGAGAATCTCG-1
AGGCGATAACTGGCGT-1
AGGCGGTTTGTCCCGC-1
AGGCGTCTATGGACGG-1
AGGCTATGGTTAGCTT-1
AGGCTTAAGTTGCACA-1
AGGCTTCCCGAAGAAG-1
AGGCTTGCTAGACACC-1
AGGGAAACGAGGTACT-1
AGGGACAGCACGGCGG-1
AGGGACCGGCTGCGTT-1
AGGGACTCTACGCGAC-1
AGGGAGACATACTTCG-1
AGGGCAGCGGCGTGGT-1
AGGGCCCTAATGTTCT-1
AGGGCGAGCAGCTGAT-1
AGGGCGTGATCGGCTA-1
AGGGCTGCAGTTACAG-1
AGGGTCAGAGCACTCG-1
AGGGTCAGTAACCCTA-1
AGGGTCGATGCGAACT-1
AGGGTCTGGACGCAGT-1
AGGGTGCCGTTCTTTA-1
AGGGTGCTCTCGAGGG-1
AGGGTGGATAGTGCAT-1
AGGGTTCAGACGGTCC-1
AGGGTTCCCTTTGGTT-1
AGGGTTTAGTTCGGGA-1
AGGTAACCTCCTATTC-1
AGGTACGATATTGCCA-1
AGGTAGATCGAGATAT-1
AGGTAGGTACAAAGCT-1
AGGTATAATTGATAGT-1
AGGTATGCGGACATTA-1
AGGTCAGGTGAGAGTG-1
AGGTCGCCACTTCGGT-1
AGGTCGCCTCCCAACA-1
AGGTCGCGGAGTTACT-1
AGGTGCACGTCCACAT-1
AGGTGGTGACCTTCGC-1
AGGTGTATCGCCATGA-1
AGGTGTTGCCGACCAC-1
AGGTTACACCATGCCG-1
AGGTTCTCCTTTCCGG-1
AGGTTGAGGCACGCTT-1
AGGTTTCACACACCTT-1
AGTAACGTTCATCCTG-1
AGTAACTATAGCAGCC-1
AGTAAGGGACAGAATC-1
AGTAATCTAAGGGTGG-1
AGTAATGTCTTGCCGC-1
AGTAATTTGCAAGCGT-1
AGTACAGAAGCTTATA-1
AGTACATCATTTATCA-1
AGTACCTTCGAGTGCT-1
AGTACGGCCCGTATCG-1
AGTACGGGCACCTGGC-1
AGTACGTGGCCTGTCT-1
AGTACTCTTATGCCCA-1
AGTAGAAGGCGCCTCA-1
AGTAGCGTGAACGAAC-1
AGTAGCTAGACGCCGA-1
AGTAGGAAGGAAGTTG-1
AGTAGGTAACATACAT-1
AGTATAATACTAGGCA-1
AGTATACACAGCGACA-1
AGTATCCATAATAACG-1
AGTATGCTGGAGACCA-1
AGTATTTGGCACGACC-1
AGTCAAATGATGTGAT-1
AGTCAACACCACCATC-1
AGTCAAGATGACACTT-1
AGTCACTAGCTCTCGA-1
AGTCACTCCGCCTCAT-1
AGTCAGCCACCGCCTG-1
AGTCCAGCGGGTACGT-1
AGTCCATTGGCTGATG-1
AGTCCCGCCTTTAATT-1
AGTCCCTCGCAGAAAG-1
AGTCGAAACGATTCAG-1
AGTCGAATTAGCGTAA-1
AGTCGACGGTCTCAAG-1
AGTCGGCCCAAACGAC-1
AGTCGGCTCAACTTTA-1
AGTCGGTTGCGTGAGA-1
AGTCGTATAAAGCAGA-1
AGTCGTCGACCACCAA-1
AGTCGTGGGCATTACG-1
AGTCTAAAGTATACTC-1
AGTCTCACAAGACTAC-1
AGTCTGGACATCCTTG-1
AGTCTTCTCCTCAAAT-1
AGTCTTTAAAGTGTCC-1
AGTGAACAAACTTCTC-1
AGTGAAGATGGTGTCC-1
AGTGACCTACTTTACG-1
AGTGACTGTGACACAA-1
AGTGAGACTTCCAGTA-1
AGTGAGCCTCGCCGCC-1
AGTGAGGGTTTCTGAC-1
AGTGAGTCGAATTAAC-1
AGTGATAACCTGCGCG-1
AGTGATATGAGTAGTT-1
AGTGATTCAAGCAGGA-1
AGTGCACGCTTAAGAA-1
AGTGCGTAGCTCGTAA-1
AGTGCTAAACACAGCA-1
AGTGCTTGCACGAATA-1
AGTGGCCCGCAAATGG-1
AGTGGCGGCAATTTGA-1
AGTGGCGTCTGAAGGT-1
AGTGGCTCCGTCGGCC-1
AGTGGGAGTATACACG-1
AGTGGTGTTACCCGTG-1
AGTGGTTGCGTATAGG-1
AGTGTATTGCGCATTG-1
AGTGTGCTAAGATCGC-1
AGTGTGGTCTATTGTG-1
AGTTAAACACTTGCGA-1
AGTTAAGCGGTCCCGG-1
AGTTAAGTCAACCGCT-1
AGTTACCCTTAAGACT-1
AGTTACCGCACATGGT-1
AGTTACTCTATCGTGG-1
AGTTATTCAGACTGTG-1
AGTTATTGAAAGGTAA-1
AGTTCACCGGTTGGAC-1
AGTTCCTACAGAATTA-1
AGTTCCTATTTATGTT-1
AGTTCTGCGTTGTATC-1
AGTTGACATCGGCTGG-1
AGTTGACGGTCCTTGC-1
AGTTGCGGTCCTCAAC-1
AGTTGCTGACTGATAT-1
AGTTGGCAAGGCTAGA-1
AGTTTATGTAAAGACA-1
AGTTTCGCAGGTCGGA-1
AGTTTGCACCTGCCTC-1
AGTTTGGCACGGGTTG-1
AGTTTGGCCAGACCTA-1
ATAAACCATTGGACGG-1
ATAAACGGACCCGTAA-1
ATAAACGTTGCACCAC-1
ATAAAGGCTCGGTCGT-1
ATAAAGGTCAAGTACG-1
ATAAATATTAGCAGCT-1
ATAACGCCGGAGGGTC-1
ATAACGGAGTCCAACG-1
ATAACGTTACCTCCAC-1
ATAAGCAAACACCGAG-1
ATAAGGTGGAGAACAT-1
ATAAGTACCCGATTGT-1
ATAAGTAGGATTCAGA-1
ATAAGTAGGGCGACTC-1
ATAAGTTACCGCGACG-1
ATAATACCGTTAGCCG-1
ATAATAGCTGTTGAAT-1
ATAATAGTGTAGGGAC-1
ATAATCTTGGAGAACC-1
ATAATTAGCTAAGTAG-1
ATACAGGCCCTCCAAT-1
ATACCACGGGCAACTT-1
ATACCAGCAAATTGCT-1
ATACCAGGCTAATAGA-1
ATACCAGGTGAGCGAT-1
ATACCCTGGCTCAAAT-1
ATACCGTCATCCATAA-1
ATACCTAACCAAGAAA-1
ATACGAAGGCTTTCCA-1
ATACGAGGTTTGTAAG-1
ATACGCCGATCTACCG-1
ATACGCCGGCGAAACC-1
ATACGGAACGTCGTTT-1
ATACGGGTTTCGATTG-1
ATACGGTGAAGATGCA-1
ATACGTACTTAGCCAC-1
ATACGTCCACTCCTGT-1
ATACGTTATGCACGGA-1
ATACTACCCGTACCAC-1
ATACTAGCATGACCCT-1
ATACTCTCGCCACTCT-1
ATACTGCCTTACACCG-1
ATACTTGTTCTCGAGC-1
ATAGACAACGGGACCT-1
ATAGACGAAGAGAAAG-1
ATAGAGTACTGGGACA-1
ATAGAGTTATCAACTT-1
ATAGATTTGCAGTCGG-1
ATAGCAACTAGGGAAG-1
ATAGCCATAACAGTCA-1
ATAGCCTCAGTACCCA-1
ATAGCTGCTCTTGTTA-1
ATAGGAATCTAAGCTT-1
ATAGGCGGCTATAGAA-1
ATAGGCTAGCTTCGCA-1
ATAGGGATATCCTTGA-1
ATAGGTTGGGCAGATG-1
ATAGTCTTTGACGTGC-1
ATAGTGAAGCGTTCTC-1
ATAGTTCCACCCACTC-1
ATATAAAGCGCTCGTG-1
ATATAAATGTAGCTGC-1
ATATAACACGGGCGCA-1
ATATACATGTATGGTA-1
ATATACGCTCGTGACG-1
ATATAGAGTATTGGTC-1
ATATCAACCTACAGAG-1
ATATCAATTCCAGCCT-1
ATATCGGTAGGGAGAT-1
ATATCGTGCCAGACCC-1
ATATCGTTCCTCGAAC-1
ATATCTCCCTCGTTAA-1
ATATCTTAGGGCCTTC-1
ATATGGGATAGCAACT-1
ATATGTCTAGAGCGTG-1
ATATGTCTCCCTAGCC-1
ATATGTGCACAAACCA-1
ATATTATCCCGTATTT-1
ATATTCAGTTAAACCT-1
ATATTCCACATAGTGA-1
ATATTCCCACAGGTCA-1
ATATTGCTGTCAAAGT-1
ATATTGGAGAGGCCTT-1
ATATTTAACCCTCAAG-1
ATCAAACACTGTTCCA-1
ATCAAACGAAGGTTTG-1
ATCAAAGAGCCGTGGT-1
ATCAAGATCCCAGGAC-1
ATCAATCTGGGCTGCA-1
ATCAATGCCGTGGCTG-1
ATCACATTAGAATATC-1
ATCACGTGCTAATTAA-1
ATCACTTCATCCTCGC-1
ATCAGACGGCACGCCG-1
ATCAGCCTCATGCTGC-1
ATCAGCTCGTCCACTA-1
ATCAGGTAGCTGACAG-1
ATCAGGTCGCCATTGC-1
ATCAGTAGGCAGGGAT-1
ATCATAGATCGACGAG-1
ATCATAGCCCTATGTA-1
ATCATCCAATATTTGT-1
ATCATCTGCCCAGTGT-1
ATCATGGACTACCGAC-1
ATCATTGTACCGCATT-1
ATCCAACGCAGTCATA-1
ATCCAATGGAGGGTCC-1
ATCCAATGGTACCGAA-1
ATCCACATCGACAGAA-1
ATCCACGCTAAATGTT-1
ATCCACTTTCAGACTA-1
ATCCAGAGCAACAACC-1
ATCCAGGATTCGTGAA-1
ATCCCATCCACAGCGC-1
ATCCCATTTCCGTGGG-1
ATCCGGACCAGCCTGA-1
ATCCTACCTAAGCTCT-1
ATCCTGAATCGCTGCG-1
ATCCTGCGTGGAATGG-1
ATCCTGCTGCAGATAG-1
ATCCTTCTGAAAGAAC-1
ATCGACCCAATACAGA-1
ATCGACTCTTTCCGTT-1
ATCGCACGATTGTTCA-1
ATCGCACGCCGGGAGA-1
ATCGCCAGTCAACATT-1
ATCGCCGTGGTTCATG-1
ATCGCTGCGTGCAGCA-1
ATCGCTTTACGTCTCA-1
ATCGGAGACAGACGGC-1
ATCGGCAAGCAGTCCA-1
ATCGGTTACCTAGTAA-1
ATCGTATTCCGAGAAC-1
ATCGTCCAATCGAGTC-1
ATCGTGGAAAGTCTGG-1
ATCGTTAGCTAGCGGA-1
ATCGTTCACTTTCGCC-1
ATCTAACGTCCCTATG-1
ATCTAATATCCTACGG-1
ATCTACCATCTGCTCC-1
ATCTAGCTTGTGAGGG-1
ATCTATCGATGATCAA-1
ATCTCATAAACCTACC-1
ATCTCCCACGGAATAT-1
ATCTCCCTGCAATCTA-1
ATCTCGTGAGCGAAAC-1
ATCTGACATGGAAGGA-1
ATCTGATAGTGTCTTA-1
ATCTGCACCTCTGCGA-1
ATCTGCTGTTATCGCC-1
ATCTGGGCTGTTCTTG-1
ATCTGGTTAAGACTGT-1
ATCTGTAATTGTACCC-1
ATCTTAGGGCATTAAT-1
ATCTTATCGCACACCC-1
ATCTTGACCTGCAACG-1
ATCTTGACTTGTCCAA-1
ATCTTTCGTATAACCA-1
ATGAAGCCAAGGAGCC-1
ATGAAGTGGACCCAGC-1
ATGACGCCGGCTCTAA-1
ATGACGCGTTCTATCC-1
ATGACTATCAGCTGTG-1
ATGACTATGCGACATT-1
ATGAGGAGTGTTAATC-1
ATGAGGGCAGCGGCTA-1
ATGATCGGGAATAGAC-1
ATGATGCAATGGTACA-1
ATGCACCTTCCTTAAT-1
ATGCACGCGCTGTTCA-1
ATGCACTACCGCATTG-1
ATGCATGATCCAGGAT-1
ATGCATTCCGTGATGG-1
ATGCCAATCGCTCTGC-1
ATGCCATTTGCGACCA-1
ATGCCGGTCTTGCATA-1
ATGCCGGTTGATGGGA-1
ATGCGACAATTGGTCC-1
ATGCGACAGTCCCATT-1	TLS3
ATGCGAGTCCCACCAC-1
ATGCTCAGTGTTGCAT-1
ATGCTCTGGCGCGGTA-1
ATGCTTAGGAGTTGAT-1
ATGGAAATTTAAGGAG-1
ATGGAACCTTTGCACA-1
ATGGACTGCTTAGTTG-1
ATGGAGCAGGCCGTGA-1
ATGGATCCGGCGTCCG-1
ATGGATTGACCAAACG-1
ATGGCAGCATTACGAT-1
ATGGCAGCCGAGAAAC-1
ATGGCCCGAAAGGTTA-1
ATGGCGGAATAGTCGC-1
ATGGCTGGAAATGGCC-1
ATGGGAACGGAAGCGG-1
ATGGGACCTGCTGAAC-1
ATGGGCCTCGGCCTCT-1
ATGGGTGTATACCTCC-1
ATGGTATTGGGAACCG-1
ATGGTATTTACTGATT-1
ATGGTCGCGTGGTTTC-1
ATGGTGCTCAAAGCCA-1
ATGGTTACGAAACATG-1
ATGTAAGGCTGCTCTT-1
ATGTACATGCGGTGAG-1
ATGTACGATGACGTCG-1
ATGTAGCGCGCGTAGG-1
ATGTCATAATAAACGA-1
ATGTCATTTCCCATTG-1
ATGTCTTGTTTGACTC-1
ATGTGAAAGCCTAATG-1
ATGTGCATCCGACGCA-1
ATGTGGACATCTTGAT-1
ATGTGTAGTTTAGTCA-1
ATGTTACGAGCAATAC-1
ATGTTCCTGCCCACCT-1
ATGTTCGTCGACCCAC-1
ATGTTGATTAGAGACT-1
ATGTTGTAGTCTGTTT-1
ATGTTTCGGCCCGGAG-1
ATGTTTGTAAGATCAT-1
ATTAAACATGCGGACC-1
ATTAAAGCGGACGAGC-1
ATTAACACCTGAGATA-1
ATTAATACTACGCGGG-1
ATTAATGAACCAGTCG-1
ATTAATTCGGTCACTC-1
ATTACAACTACCGGCC-1
ATTACATGTCAGTCTT-1
ATTACCACACTGCCTG-1
ATTACGACTCCACAGT-1
ATTACGCGCTGGCAGG-1
ATTACGGGCTACGGTT-1
ATTACTAGCCTCTTGC-1
ATTACTTACTGGGCAT-1
ATTAGATTCCTCAGCA-1
ATTAGATTGATAGCGG-1
ATTAGGCGATGCTTTC-1	TLS3
ATTATACTTTGCTCGT-1
ATTATAGCTACTTTAC-1
ATTATCGGAATGTACG-1
ATTATCTCGACAGATC-1
ATTATGAGACCCAATT-1
ATTATGCCATAGGGAG-1
ATTATTATGTCCGTCA-1
ATTATTCAGAGTCACT-1
ATTCAAAGTACCTGTT-1
ATTCAACCATTTAAGG-1
ATTCACTGATGTTGGA-1
ATTCAGGACCTATTTC-1
ATTCAGGATCGCCTCT-1
ATTCAGTAGCAGGGTC-1
ATTCATATACTGTCCA-1
ATTCATCGTTGAGGCA-1
ATTCCCACATAAACAA-1
ATTCCCGAAGGTACAG-1
ATTCCTAAGACGTGGA-1
ATTCCTCCGCCAGTGC-1
ATTCCTTCCAGGCGGT-1
ATTCGACGCCGGGCCT-1
ATTCGCAGAGGACACT-1
ATTCGCGCCTTGAGAG-1
ATTCGTCCCGAGGTTA-1
ATTCGTGCTATCTCTT-1
ATTCGTGTACCCATTC-1
ATTCGTTTATCGTATT-1
ATTCTCGTCTCTTTAG-1
ATTCTGAGTATGAACT-1
ATTCTTCGTACTTATG-1
ATTGAAGATCTTAGTG-1
ATTGAATTCCCTGTAG-1
ATTGACCGGCGATGAC-1
ATTGACGTAACTCGGT-1
ATTGATAGCAACGAGA-1
ATTGATCACCACATTT-1
ATTGATGAGTCCTAAC-1
ATTGCCTATTAGACCG-1
ATTGCCTTTATGTTTG-1
ATTGCGATCAGTAACT-1
ATTGCTGCTCCTCCAT-1
ATTGGATTACAGCGTA-1
ATTGGGAATATCTTGG-1
ATTGGGAGTTCTGTAA-1
ATTGGTAGGATCCGCT-1
ATTGGTTGTGCATTAC-1
ATTGTACAACTCGGCT-1
ATTGTCGCAATACCTT-1
ATTGTCTGTTTCATGT-1
ATTGTGACTTCGCTGC-1
ATTGTTCAACGATCCG-1
ATTTAACTCGTATTAC-1
ATTTACAGTTTACTGG-1
ATTTACTAAGTCCATT-1
ATTTATACTGGTAAAG-1
ATTTCATTATTTCGCG-1
ATTTCCGGGTTCTGCG-1
ATTTGCCTAGTTACGA-1
ATTTGCGCGAGTAGCT-1
ATTTGGAGATTGCGGT-1
ATTTGTCTTGGGAGCT-1
ATTTGTTCCAGGGCTC-1
CAAACCAGGTCTGCAT-1
CAAACCATAAGCGTAT-1
CAAACCCTCCGGCGGG-1
CAAACGAGTATCGCAG-1
CAAACGGTCGCACTTT-1
CAAACGTGGTCTTGCG-1
CAAACTACGATAGAGA-1
CAAACTATTGAGCTTC-1
CAAACTCGCGACGCCG-1
CAAAGATTATTGGGCC-1
CAAAGGTCATCTGAAA-1
CAAAGGTTAAATTCAG-1
CAAAGTCAGGTTAGCT-1
CAAATCTCTCACAAGG-1
CAAATGCGGAGTGTTC-1
CAAATGTCCTTCCGTG-1
CAAATTGGATTATGCC-1
CAAATTGTCAGCAAGC-1
CAACACATCTCCTGCC-1
CAACAGAATAACGCTA-1
CAACAGTGCCAAACGG-1
CAACATGGCCTGATAA-1
CAACCAGTGGCCTACC-1
CAACCGCACCTAGACA-1
CAACCTACCGAGCAGT-1
CAACCTGAACCTGCCA-1
CAACGACCCGTTTACA-1
CAACGATCGATCCAAT-1
CAACGCGATGAGCCAA-1
CAACGGTTCTTGATAC-1
CAACGTGGTGGAGTCT-1
CAACTATATCGAATGC-1
CAACTCCAACGTTTAG-1
CAACTCCGTAACTTGC-1
CAACTCCTTGATCCCG-1
CAACTGAGGGTATGAC-1
CAACTGCTCATCCGAT-1
CAACTTGTAGTGGGCA-1
CAAGAAACCCTAAACT-1
CAAGACTCAGAAGCGC-1
CAAGAGGGCGGAGTAC-1
CAAGATATTATAACGT-1
CAAGCAACGTCGGAGT-1
CAAGCACCAAATGCCT-1
CAAGCGGCACATAATT-1
CAAGGATCGCATGTTC-1
CAAGGCCAGTGGTGCA-1
CAAGGGAGTGTATTTG-1
CAAGGTCCTATAGGCT-1
CAAGTAAGTGATAGAC-1
CAAGTCGTTGAAATCT-1
CAAGTGAACTTTGGTT-1
CAAGTGTGGTTGCAAA-1
CAATAAACCTTGGCCC-1
CAATACGAGAGTCTGA-1
CAATACGCTCTGAGGC-1
CAATATGTAGATTTAC-1
CAATATTCTTGACCTA-1
CAATATTGGACTAGTG-1
CAATCCATTATCCGTT-1
CAATCCCTATACCAGC-1
CAATCCTGCCGTGGAG-1
CAATGACCCTTAATTT-1
CAATGAGGTTCGACTA-1
CAATGCGAGAAGTATC-1
CAATGGAATCTACATA-1
CAATGGATCTCTACCA-1
CAATGGTCGGCCTGGG-1
CAATGTGCCAACCCTT-1
CAATTAAGGGTGATGA-1
CAATTGGGCCGCACTC-1
CAATTTCGTATAAGGG-1
CAATTTGACCGGGAAG-1
CACAAACCGCAGAACT-1
CACAAGAAAGATATTA-1
CACAAGCTAAGAAAGG-1
CACAATGAGCTGCTAT-1
CACACACGCTAACGAG-1
CACACAGCTTGCGCTC-1
CACACAGGGATAGATT-1
CACACGCGCTGTCTTA-1
CACACGTTTCAATGGG-1
CACACTTGTATTGCGA-1
CACAGAGACGAGGACG-1
CACAGCACCCACGGCA-1
CACAGCTAGGGAGTGA-1
CACAGGGCCATATAGT-1
CACAGGGCCGTTGTCA-1
CACAGTCCCGCTTCGC-1
CACAGTTCGCTTCCCA-1
CACATAAGGCGACCGT-1
CACATATTAGCAGGAT-1
CACATCGTGCACGCGC-1
CACATCTCACCGACGA-1
CACATGATTCAGCAAC-1
CACATGTTTGGACATG-1
CACATTCTTTCGATGG-1
CACATTTCTTGTCAGA-1
CACCAATCATCCGTCT-1
CACCACGCCACACAGA-1
CACCAGTCAGCATGCA-1
CACCATCGGAGGAGAC-1
CACCATGATCGCAAAG-1
CACCCAAATCTTATGT-1
CACCCACACGTCACCC-1
CACCCACGAGGCAATT-1
CACCCGCGTTTGACAC-1
CACCCGGTTTGTGACT-1
CACCCTAACAAGATCT-1
CACCCTTGGTGAGACC-1
CACCCTTTCCTCGCTC-1
CACCGATACACCGAGC-1
CACCGATGATGGGTAC-1
CACCGCCAGAAGGTTT-1
CACCGCCGACCAGCGA-1
CACCGCGTCCACTCTA-1
CACCGGAGATATCTCC-1
CACCGGGCATCACAAG-1
CACCGGTAGAGACATT-1
CACCGTATCCCATCCG-1
CACCGTTAGGGATCAC-1
CACCGTTGCGCGATAT-1
CACCTAATAGAGTCGT-1
CACCTAATCAGTTTAC-1
CACCTCGATGGTGGAC-1
CACCTTGCGAAACTCG-1
CACCTTGGCGCCTTTG-1
CACGAAAGTTAGTCCC-1
CACGACCACAGACTTT-1
CACGACGTAATAGTAA-1
CACGACTAAAGTTCTG-1
CACGAGCAAACCAGAC-1
CACGATTGGTCGTTAA-1
CACGCACAGCGCAGCT-1
CACGCAGCGAGGCTTT-1
CACGCGGAACTGTTGC-1
CACGGACGTGGATGGC-1
CACGGCGCGCCAAAGG-1
CACGGGATTGAGGGTT-1
CACGTCAATCAATGGA-1
CACGTCGGCAACCTCT-1
CACGTCGGGTTCTAGA-1
CACGTCTATGATGTGG-1
CACGTTCGTGCTCTAG-1
CACGTTTCGTACACAC-1
CACTAAAGTTGCCTAT-1
CACTACGGGAGCTGCC-1
CACTACTCAGTTCTGT-1
CACTCAAGAGCTATGG-1
CACTCAGCTCTTGAGG-1
CACTCCTATGTAAGAT-1
CACTCCTCTCGGTCGG-1
CACTCGAGCTGAACAA-1
CACTCGGTTAGGAGGA-1
CACTCTCAAGCATCGA-1
CACTCTTCTGCTAGCC-1
CACTGACGATTGTGGA-1
CACTGTCCAAGTGAGA-1
CACTTAATCAGACGGA-1
CACTTCGCCACAGGCT-1
CACTTCGTCTTATCTC-1
CAGAACTTAGCCCTCT-1
CAGAATAACACACGGA-1
CAGAATATTCGTTATC-1
CAGACACCGATCGCTG-1
CAGACCTGTAAGTGTT-1
CAGACGAACCTGATAC-1
CAGAGACGGTCACCCA-1
CAGAGCATGAGCTTGC-1
CAGAGCGATGGATGCT-1
CAGAGGCGATGCATGA-1
CAGAGTGATTTAACGT-1
CAGATAATGGGCGGGT-1
CAGATACTAACATAGT-1
CAGATATGAAGATGAC-1
CAGATCATTTAAAGTC-1
CAGATCCTGGTTTGAA-1
CAGATGTTTGTCCCAA-1
CAGCAGCCCGTTCCTT-1
CAGCAGTCCAGACTAT-1
CAGCAGTCTGTGCTGC-1
CAGCCCTCACAGGCAG-1
CAGCCGGGCCCTCTAT-1
CAGCCTCCTGCAGAGG-1
CAGCCTCGATAGCGGT-1
CAGCCTCTCCTCAAGA-1
CAGCGATTCCCTTCAA-1
CAGCGCCAACACGATA-1
CAGCTCACTGAGACAT-1
CAGCTCGACAAGTTAA-1
CAGCTCGTGCTTGTGT-1
CAGCTCTGGGCTCACT-1
CAGCTGGCGTAACCGT-1
CAGCTTAGTAGGTAGC-1
CAGGAAGACTTTATAT-1
CAGGACAGCTGCCCTT-1
CAGGATATATCGTTGT-1
CAGGATCCGCCCGACC-1
CAGGCAGTCTTACCAG-1
CAGGCCAGTACCACCT-1
CAGGCCGTTTGGGTGT-1
CAGGCGCACGGTGGTC-1
CAGGCGCCATGCTAGG-1
CAGGGAGATAGGCCAG-1
CAGGGCTAACGAAACC-1
CAGGTTTAGTACTACA-1
CAGTAACTATTTATTG-1
CAGTAAGGGACGTCTC-1
CAGTAATCCCTCCCAG-1
CAGTACATTCTCTAAA-1
CAGTACCAGTTTACGT-1
CAGTAGATGATGTCCG-1
CAGTAGCCCACGCGGT-1
CAGTAGCGAGGTAGTA-1
CAGTCCAACGCCTTCT-1
CAGTCGAGGATGCAAT-1
CAGTCGGCCTAGATAT-1
CAGTCTCTCGGCTAAT-1
CAGTCTGTATACTGGG-1
CAGTGAATAAATGACT-1
CAGTGGTTGCACATGA-1
CAGTGTCCGCAGAATG-1
CAGTGTCGGCTGGCCC-1
CAGTGTTAATCTCTCA-1
CAGTTCAAATTGACAC-1
CAGTTCCGCGGGTCGA-1
CAGTTCGAGGACCCGA-1
CATAACGGACAGTCGT-1
CATAAGAAGCTTGGCT-1
CATAAGCTCTCCGTCT-1
CATAATGAGCGGGCGA-1
CATACAAAGCCGAACC-1
CATACACAAAGTCAGC-1
CATACACGGTTCCCAC-1
CATACCCGTACCCAGT-1
CATACGAACTAGCTGG-1
CATACGGCGTCTGGGC-1
CATACGGGTGCATGAT-1
CATACTATGTAATTGT-1
CATACTTAGGCAATAC-1
CATACTTCTTTCTCCG-1
CATAGAGGAGATACTA-1
CATAGCCGCCCGGGAT-1
CATAGCGTTGCCCACC-1
CATAGGGACACTTGTG-1
CATAGTACATTGAGAG-1
CATAGTAGCATAGTAG-1
CATAGTCAAATACATA-1
CATAGTCCACAAGAAC-1
CATAGTGGGCACGCCT-1
CATATACTACTGATAA-1
CATATAGGTACAGTCA-1
CATATGTCAGGCTACG-1
CATATTATTTGCCCTA-1
CATCAAACTGGCGCCC-1
CATCAACACCTACTAA-1
CATCATCTACCCGGAC-1
CATCATTACCCTGAGG-1
CATCCAATATAGTTTG-1
CATCCCGAGATTCATA-1
CATCCGCAGGCCCGAA-1
CATCCTCTCAAAGATC-1
CATCGAATGGATCTCT-1
CATCGCCCGCGGCCAA-1
CATCGGACGGGTTAAT-1
CATCGTCCGGTTACTA-1
CATCTACCCGAGAACG-1
CATCTAGTGAAGGGAA-1
CATCTATCCCGTGTCT-1
CATCTGCAGGATCATT-1
CATCTTACACCACCTC-1
CATGAACCGACATTTG-1
CATGAACCTCTTATCA-1
CATGACTTCGCTGAAT-1
CATGAGATGCACTCTC-1
CATGAGTCCATCACGG-1
CATGATACGGTGAAAC-1
CATGATCGCTTTGAGA-1
CATGATGCACAATTCT-1
CATGATGGAAGTTAGC-1
CATGCACATGAGAGGC-1
CATGCACGTGTTACTG-1
CATGCATGGAGACCCT-1
CATGCCAACTCGCAAA-1
CATGCGACCAGTTTAA-1
CATGCGTTAGACAGAA-1
CATGCGTTGAGAGGAG-1
CATGCTGGCTCCAATT-1
CATGGAAATGGGACCA-1
CATGGATTGTCTTCCG-1
CATGGCAGGAAGATCG-1
CATGGCTCCCTATGTC-1
CATGGGTATGCCTTAT-1
CATGGGTCGGGTGTGG-1
CATGGTAAGTAGCGTT-1
CATGGTATTAGTTTGT-1
CATGGTCTAGATACCG-1
CATGGTTTATTAATCA-1
CATGTAAGAGACATTT-1
CATGTAGGAGCGCCAA-1
CATGTCTCATTTATGG-1
CATGTGGGCTCATCAC-1
CATTACATAGATTGTG-1
CATTACGCAGGAAGGG-1
CATTACGTCGGCCCGT-1
CATTATAACAGGGTCC-1
CATTATCCCATTAACG-1
CATTATGCTTGTTGTG-1
CATTCACTGACAGCTA-1
CATTCAGGTCAGTGCG-1
CATTCCCATTCCGTCG-1
CATTCCCTAAGTACAA-1
CATTCGTCGTAGCGGT-1
CATTGATGAACACGCC-1
CATTGCAAAGCATAAT-1
CATTGCGAAATGGGCG-1
CATTGCGGGTCAATTC-1
CATTGTGTGCTAGATC-1
CATTTAGCGGACCATG-1
CATTTATCGTTCAAGA-1
CATTTCTAGCAGACTA-1
CATTTGAGTGGTACGT-1
CCAAACAGAACCCTCG-1
CCAAAGCAGTTGGTTG-1
CCAAAGTCCCGCTAAC-1
CCAAATAACAAGATTC-1
CCAAATCAAAGGGCAA-1
CCAACCTTATGTAACT-1
CCAACGATGCACTGAT-1
CCAACGCTTGCCAGGG-1
CCAACTTGATAGATCC-1
CCAAGAAAGTGGGCGA-1
CCAAGACTTCTGCGAA-1
CCAAGCGTAACTCGTA-1
CCAAGCTTGATCTCCT-1
CCAAGGAACAGAGAGG-1
CCAAGGTTGCCCTTTC-1
CCAAGTTTCTACAGAT-1
CCAATAGATTTCATCT-1
CCAATAGTGCCGTCGA-1
CCAATCGGTAGATCGA-1
CCAATGTCACAGCAAG-1
CCAATTACGGGTCGAG-1
CCAATTGAATGTTAAT-1
CCACAATGTACGTCTT-1
CCACACTGAGATATTA-1
CCACAGCTGAAATCAT-1
CCACAGTACCCATCCT-1
CCACATACTGCACCCA-1
CCACATGGCTCTTTAT-1
CCACCAACTTTACTGT-1
CCACCCAAGGAAAGTG-1	TLS3
CCACCTGTATGGAATA-1
CCACGAATTTAACCTC-1
CCACGAGAAGAGAATC-1
CCACGGAGCCATAAGA-1
CCACGGCAGGTGTAGG-1
CCACGGTGCCCGGTAG-1
CCACGTAAATTAGACT-1
CCACTAAACTGAATCG-1
CCACTATCCGGGTCAC-1
CCACTCAGATCCGCAA-1
CCACTGGTGGCTGGTT-1
CCACTGTTTGGATTAA-1
CCACTTTCCTTCTAGG-1
CCAGAAACTGATGCGA-1
CCAGAAAGCAACTCAT-1
CCAGAGACAAAGCCGG-1
CCAGATAGTTGAGTGA-1
CCAGATGTAAATGGGT-1
CCAGCCTGGACCAATA-1
CCAGCGGGATCACCAG-1
CCAGCTACGCCTCATA-1
CCAGCTCGAACGCATT-1
CCAGCTGATGGTACTT-1
CCAGCTTCCGCCCGCA-1
CCAGGCTGGCGTCTGA-1
CCAGGGACGTGGCCTC-1
CCAGTAGTCTGATCCA-1
CCAGTCAAATCTCTTA-1
CCAGTCCATTATTCGA-1
CCAGTCTAGACGGCGC-1
CCAGTCTTGTCATAGA-1
CCAGTGAGCTCCTTGT-1
CCAGTGTACAGACCGA-1
CCAGTTCGGTAACTCA-1
CCATAAACAACCCGAC-1
CCATAACCTGTGCAGT-1
CCATACCTTTACTTGT-1
CCATACTCGCCTCTCC-1
CCATAGAGGCTGCCAG-1
CCATAGGTTGGCGTGG-1
CCATAGTCAGTAACCC-1
CCATATGGAAACTATA-1
CCATATTGGATCATGA-1
CCATCATAAGAACAGG-1
CCATCCATACCAAGTC-1
CCATCGCAGTTAAACT-1
CCATCTCACCAGTGAA-1
CCATCTTGTTCACAAT-1
CCATGCCCTAGATTTC-1
CCATGCCTGTTTAGTA-1
CCATGCTCTGCAGGAA-1
CCATGGCAAACGCTCA-1
CCATGGCCCTTGTACC-1
CCATGTTCATCTATAT-1
CCATTAGCGATAATCC-1
CCATTCCCTGCCCACA-1
CCATTGTTTCCTCCAT-1
CCATTTCTACCTATTA-1
CCCAAACATGCTGCTC-1
CCCAACATACGTCGCG-1
CCCAACCACACTAACA-1
CCCAAGAATGCACGGT-1
CCCAAGACAGAGTATG-1
CCCAAGTCATTACACT-1
CCCAATGAGATTTGCA-1
CCCAATTTCACAACTT-1
CCCACTCCACGGTATC-1
CCCAGAGGAGGGCGTA-1
CCCAGATTCCCGTGAC-1
CCCAGGAAGAATTCGA-1
CCCAGGTCTGAAGGCT-1
CCCAGTAAACTTGGGA-1
CCCAGTTAAGGCGCCG-1
CCCATATAGGTCGATT-1
CCCATTATTGTATCCT-1
CCCGAAGTTTCGCGAA-1
CCCGACCATAGTCCGC-1
CCCGAGTTTCTCCGTA-1
CCCGATAGCCTCGCCT-1
CCCGCAAATAATCATC-1
CCCGCAGCGCGAACTA-1
CCCGCAGGGCCCAAAG-1
CCCGCCATGCTCCCGT-1
CCCGCGCAATGCACCC-1
CCCGCTAGAGGGTTAA-1
CCCGCTTGCCCTCGTC-1
CCCGGCACGTGTCAGG-1
CCCGGCTAGGTGAGAA-1
CCCGGGTCGTTCAGGG-1
CCCGGTGGAAGAACCT-1
CCCGGTGTATCGGAAT-1
CCCGTAAGTCTAGGCC-1
CCCGTAGCTGGGAAGA-1
CCCGTCAGCGTCTGAC-1
CCCGTGACAGTGCCTT-1
CCCGTGAGGGCGGTGA-1
CCCGTGGGTTAATTGA-1
CCCGTTTCGCAGATGT-1
CCCTACCCACACCCAG-1
CCCTACTTGAACAATG-1
CCCTAGCTCTAAGGTC-1
CCCTAGGCAACAAGAG-1
CCCTAGTGTCAGGTGT-1
CCCTATGTAGAGCAGA-1
CCCTCAAGCTCTTAGT-1
CCCTCAGATCGAGAAC-1
CCCTCATCACAGAGTA-1
CCCTCATTCTGGAATT-1
CCCTCCTCGCTCGTAT-1
CCCTCGATAATACACA-1
CCCTCGGGAGCCTTGT-1
CCCTGAAATGAGTTGA-1
CCCTGACTAACAAATT-1
CCCTGATGTAACTCGT-1
CCCTGCCCAATCCGCT-1
CCCTGCGCTACGCATA-1
CCCTGGCTGTTCCTTC-1
CCCTGGGAGGGATCCT-1
CCCTGGTATGGGCGGC-1
CCCTGTTGGCAAAGAC-1
CCCTTCTCGTACGCGA-1
CCCTTTAATGGAGTTC-1
CCCTTTGACAGGTCTT-1
CCGAAAGTGGTGAGCA-1
CCGAACACTGGGCCTC-1
CCGAACCTTCCCGGCC-1
CCGAAGCATTGACCAA-1
CCGAAGGGCGTACCGC-1
CCGAAGTATATTGTTC-1
CCGACAAACACATGAG-1
CCGACAAAGGGAGTGC-1
CCGACAATAGGCCGCC-1
CCGACGGGCATGAGGT-1
CCGACGTAAACACAAC-1
CCGACTCGCATAGTCT-1
CCGAGAAGTCGCATAA-1
CCGAGCTGTGCTTGTC-1
CCGAGGGATGTTAGGC-1
CCGATATGACGTAAGG-1
CCGATCTCAACCTTAT-1
CCGATCTTAAGAGGCT-1
CCGATTCGAGGGACCC-1
CCGATTGGTCAATGAA-1
CCGCACAAAGACCAAC-1
CCGCACACGAACGTGT-1
CCGCACGTGACCTCGG-1
CCGCACTTGCAATGAC-1
CCGCATGTGGTACGAT-1
CCGCCACCACAATCCA-1
CCGCCGGAACTTCTCG-1
CCGCCGGTCAACACAC-1
CCGCCGTTGAGGATAA-1
CCGCCTGCGAATTGGT-1
CCGCCTTGCGATGTCG-1
CCGCGATTTGGTAGGT-1
CCGCGCAAGATACCCA-1
CCGCGGAATGCGTCAC-1
CCGCGGGTACGAAGAA-1
CCGCGTAGGTAAGGGC-1
CCGCTATCAGCACCAG-1
CCGCTCCAGGGCGATC-1
CCGCTCTTCCGAACTA-1
CCGCTGGTGCCATTCA-1
CCGCTTACCTCACTCT-1
CCGCTTCGCGGTTAAC-1
CCGCTTGCTGACATGG-1
CCGGAAGTGCAATATG-1
CCGGAAGTTATCAGTC-1
CCGGAATGGTTTCAGT-1
CCGGAGCGTACTTTCT-1
CCGGAGGTCTTATGGT-1
CCGGCACGACCGTTTC-1
CCGGCCGCGAGCATAT-1
CCGGCGCATATTGGAT-1
CCGGCGTGAGACTCTG-1
CCGGGACCCGCAGAGA-1
CCGGGCGGTCTCGTCA-1
CCGGGCTAAGAATTTC-1
CCGGGCTGCTCCATAC-1
CCGGGTTCGAGGTTAC-1
CCGGTAATGGCTAGTC-1
CCGGTATCTGGCGACT-1
CCGGTGCGAGTGATAG-1
CCGGTTTGTAATTGTG-1
CCGTAAGTTGGTCCCA-1
CCGTACCCAAGCGCCA-1
CCGTAGGAAATCCCTG-1
CCGTAGGGTTGTTTAC-1
CCGTATCTCGTCGTAG-1
CCGTATTAGCGCAGTT-1
CCGTCAACCTCTGGCG-1
CCGTGAGGCATTCATG-1
CCGTGCCCATGACGGC-1
CCGTGGAACGATCCAA-1
CCGTGTTAAATTCCAT-1
CCGTTACGTTAGAACA-1
CCGTTCCGAATCTCGG-1
CCGTTTCCTTTCCGTG-1
CCTAAACAGGGTCCGT-1
CCTAAAGGCTGACGCT-1
CCTAAATTAACGGTTC-1
CCTAAATTGTATCCTA-1
CCTAACCCAAACAAGT-1
CCTAACTAAGGCTCTA-1
CCTAAGTGTCTAACCG-1
CCTACAAGTCCGGAAT-1
CCTACAGTTGAGGGAG-1
CCTACATTCACAGACG-1
CCTACGCGACCTTACA-1
CCTACGGCTCAGTCGA-1
CCTACTCAACACGATT-1
CCTACTGCGGCGGCCA-1
CCTACTGCTTACACTT-1
CCTAGGCGTAGCGATC-1
CCTAGGTAAAGGTAGC-1
CCTAGTTAGTCGCATG-1
CCTATAATGAGTGCCC-1
CCTATACCGTCCTGTC-1
CCTATATCGTGTCACG-1
CCTATATTTGTCCTGG-1
CCTATCTATATCGGAA-1
CCTATGAAGTGGTGCC-1
CCTATGGCTCCTAGTG-1
CCTATGGGTTACCGTC-1
CCTATGGTCAAAGCTG-1
CCTATGTCCACTCCAC-1
CCTATTATTCCGGCCG-1
CCTCAACGATCGCTGT-1
CCTCACCAATCTTGAC-1
CCTCACCTGAGGGAGC-1
CCTCACCTTAGCATCG-1
CCTCACGTCAGCTAAT-1
CCTCATGCAGCTACGA-1
CCTCCCGACAATCCCT-1
CCTCCGACAATTCAAG-1
CCTCCTAGCTAGAGTC-1
CCTCCTGAGCCCACAT-1
CCTCCTGTTGTGTCGT-1
CCTCGAAGTGGACGGG-1
CCTCGACCCACTGCCT-1
CCTCGCCAGCAAATTA-1
CCTCGCGCGATATAGG-1
CCTCGCGCTGTGCGAT-1
CCTCGGACCGGGATAG-1
CCTCGGATGCTACCTG-1
CCTCGGTTTCCTTGCC-1
CCTCGTTACGCCTGTT-1
CCTCTAATCTGCCAAG-1
CCTCTACAAGGATTGG-1
CCTCTATCGATTAGCA-1
CCTCTCTCCCATCTAG-1
CCTCTGGCCTAGACGG-1
CCTCTGTACTATTCTA-1
CCTGAACGATATATTC-1
CCTGAATATTTACATA-1
CCTGACAAACTCGCGC-1
CCTGACCACCGATGGT-1
CCTGACGCAACCTTTA-1
CCTGAGAATAAATGCA-1
CCTGATTCGCGAAGAA-1
CCTGCCCGTTGTCTAG-1
CCTGCGATAGAACTGT-1
CCTGCGTTCTACGCTT-1
CCTGCTACAACCATAC-1
CCTGCTATTTGAGAAG-1
CCTGGAAACGTTCTGC-1
CCTGGCTAGACCCGCC-1
CCTGGTCGAATGTGGG-1
CCTGTAAGACATGATA-1
CCTGTACTCACGCCCA-1
CCTGTCACCCGGGCTC-1
CCTGTCCCTCACGTTA-1
CCTGTCGCCCGTAAAT-1
CCTGTCGTGTATGAAG-1
CCTGTGAAACCGTAAC-1
CCTGTGCATAGGAGAC-1
CCTGTGCGGATTGTAA-1
CCTGTTCAACCTCGGG-1
CCTGTTTGAAGACACG-1
CCTTAAGTACGCAATT-1
CCTTCAGTTAAAGTGA-1
CCTTCCGCAACGCTGC-1
CCTTCGTATAGAATCC-1
CCTTCTCAGCGTTCCT-1
CCTTCTTGATCCAGTG-1
CCTTGACCACTTTATT-1
CCTTGTGAACGTGGTT-1
CCTTTAAGGGAGCACT-1
CCTTTCAATGAAGAAA-1
CCTTTGAATTATGGCT-1
CGAAACATAGATGGCA-1
CGAAACGCAATTCATG-1
CGAACAGTATGGGCGT-1
CGAACATAGTCAGAAA-1
CGAACCCGCATGCGTC-1
CGAACCTCTTTCCTAG-1
CGAACGCCCAGTGCCG-1
CGAACGGCCGGACAAC-1
CGAAGACGGTGAGTGC-1
CGAAGACTGCCCGGGA-1
CGAAGATCAGTTTCAT-1
CGAAGCTATAAATTCA-1
CGAAGGGTTTCAGATT-1
CGAAGTTGCTCTGTGT-1
CGAATCTGCTCGACGC-1
CGAATGAAGTCATTGC-1
CGAATGACGCATAATG-1
CGAATGGTAGGTCGTC-1
CGAATTACATGGTGTT-1
CGAATTCCCGGTTCAA-1
CGACAATTTGATCTAA-1
CGACACCGCTTAAGGA-1
CGACACGCTCCGACAG-1
CGACACGGATGCCCAC-1
CGACAGTTCGCGTTAT-1
CGACATGCGATCTTCT-1
CGACCCTTAACGCCGG-1
CGACCGTTGGTATTCG-1
CGACCTACTAGACAAT-1
CGACGCATCCGTACCT-1
CGACTCAGGATGTTAT-1
CGACTCGGTACACGGT-1
CGACTTTGTATAGCCT-1
CGAGACCCTAGAGTGT-1
CGAGACTACTGCTGCT-1
CGAGAGATGTGAACCT-1
CGAGAGCGCGTAGATA-1
CGAGAGCTTTCACTAC-1
CGAGAGGGTAGCCGCG-1
CGAGATGTTGCCTATA-1
CGAGATTTCGCTCGGG-1
CGAGCACTTCAAGTTT-1
CGAGCCGAGCACTCGA-1
CGAGCGTTGATCAGCC-1
CGAGCTGGGCTTTAGG-1
CGAGGAGCTTCCATAT-1
CGAGGATCGGGAACGA-1
CGAGGCCAGGCATTGG-1
CGAGGCTAAATATGGC-1
CGAGGGACTGCGGTCG-1
CGAGGGTATCCAGGTG-1
CGAGTACTAAAGAGGA-1
CGAGTGAAGGTACCAG-1
CGAGTGCTATAGTTCG-1
CGAGTTCTGTCCCACC-1
CGAGTTTATCGGACTG-1
CGATAACCAATTTGAG-1
CGATAATACTCAGGTT-1
CGATACCTCGCGGACA-1
CGATAGCGATACAGTG-1
CGATAGTCGTACTGCA-1
CGATATTAGCCGCAGG-1
CGATCATTAGAGGCAC-1
CGATCCACCATTGTTG-1
CGATCCGACCCAGTGC-1
CGATCCTCGCAACATA-1
CGATCGAGAAGCACCA-1
CGATCTGTTGGAGGAC-1
CGATGGACCCTACGCC-1
CGATGTTGTTATCTAC-1
CGATTAAATATCTCCT-1
CGATTCGCCTGGCTGC-1
CGATTTGTCATTAATG-1
CGCAAACACGAGTTAC-1
CGCAATCGATCATTAG-1
CGCAATTACTTTCGGT-1
CGCAATTAGGGTAATA-1
CGCAATTCTACAATAA-1
CGCACATGTCCACTAC-1
CGCACGTCTGTTTATG-1
CGCACGTGCGCTATCA-1
CGCAGAAACATTTGCG-1
CGCAGATCTTCACCCG-1
CGCAGGCGATCCAAAC-1
CGCAGTTCTATCTTTC-1
CGCATCATGGCTTCAG-1
CGCATCCATCAGCCAG-1
CGCATGCCGAATGCGT-1
CGCATGGTGCGATGCT-1
CGCATTAGCTAATAGG-1
CGCCAAGAAGCCGAGT-1
CGCCAATTATTGCGTT-1
CGCCACAGGTCGCGAT-1
CGCCACCCGCATTAAC-1
CGCCATCCGATTATGA-1
CGCCCAGCACGCCTAG-1
CGCCCAGCGTTTCACG-1
CGCCCGCTTCCGTACA-1
CGCCCTAATTGTTCAA-1
CGCCCTTACATCCACC-1
CGCCCTTGAAGGCTGA-1
CGCCGACTATTCGCTA-1
CGCCGCCCATGCCTGT-1
CGCCGCGTTCTGAACG-1
CGCCGGTGTCGCAGTA-1
CGCCGTCTACCCATCG-1
CGCCGTTCAGCATAGT-1
CGCCTCCCTCCTCTAT-1
CGCCTGGCCTACGTAA-1
CGCCTTTAGCATGCTC-1
CGCGAAGTGGCATACT-1
CGCGACACTGCGCAGC-1
CGCGACCGCGACAGAT-1
CGCGAGAGGGACTTGT-1
CGCGAGTCTGCCGGGT-1
CGCGCAAATGTCCAGA-1
CGCGCAAGGAACTACA-1
CGCGCATGTTTGATTG-1
CGCGCCCGACTTAATA-1
CGCGGCAGTATTACGG-1
CGCGGCTCAACTTGAA-1
CGCGGGAATTAGGCAG-1
CGCGGGAATTCCTTTC-1
CGCGGTAAGTCTAGCT-1
CGCGGTACGGTATACA-1
CGCGGTCACAAACCAA-1
CGCGTACATTCTGGAA-1
CGCGTCATATTAAACC-1
CGCGTGCTATCAACGA-1
CGCGTGGGCCTGTGTT-1
CGCGTTCATGAAATAC-1
CGCTACCGCCCTATGA-1
CGCTACGGGACATTTA-1
CGCTAGAGACCGCTGC-1
CGCTATACCGCCCACT-1
CGCTATTCAATGTATG-1
CGCTATTCTTAGGCTC-1
CGCTCGACATAATGAT-1
CGCTCTCCGTAGATTA-1
CGCTGAGGACGTCCAA-1
CGCTGGTGACTACCCT-1
CGCTGTGACGCCGCAC-1
CGCTGTGTGGATGTTG-1
CGCTTAGTATTGATAC-1
CGCTTATTCCCGGTCG-1
CGCTTCCACTGAAATC-1
CGCTTCGGTCTAAGAC-1
CGCTTGGACGGATAGA-1
CGCTTTCATACCGGTG-1
CGCTTTCCGCCAAGGT-1
CGCTTTCTTGCATTCG-1
CGGAAAGAATCAAACG-1
CGGAAAGCAAATGTGC-1
CGGAAATTTCACATCC-1
CGGAACGTAAACATAG-1
CGGACCTCTGTAGTTA-1
[truncated: 2,899 more rows]

## Sheet: TLS4
Barcode	TLS4
AAACAACGAATAGTTC-1
AAACAAGTATCTCCCA-1
AAACAATCTACTAGCA-1
AAACACCAATAACTGC-1
AAACAGAGCGACTCCT-1
AAACAGCTTTCAGAAG-1
AAACAGGGTCTATATT-1
AAACAGTGTTCCTGGG-1
AAACATGGTGAGAGGA-1
AAACATTTCCCGGATT-1
AAACCACTACACAGAT-1
AAACCCGAACGAAATC-1
AAACCGGAAATGTTAA-1
AAACCGGGTAGGTACC-1
AAACCGTTCGTCCAGG-1
AAACCTAAGCAGCCGG-1
AAACCTCATGAAGTTG-1
AAACGAAGAACATACC-1
AAACGAAGATGGAGTA-1
AAACGAGACGGTTGAT-1
AAACGCCCGAGATCGG-1
AAACGCTGGGCACGAC-1
AAACGGGCGTACGGGT-1
AAACGGGTTGGTATCC-1
AAACGGTTGCGAACTG-1
AAACGTGTTCGCCCTA-1
AAACTAACGTGGCGAC-1
AAACTCGGTTCGCAAT-1
AAACTCGTGATATAAG-1
AAACTGCTGGCTCCAA-1
AAACTTAATTGCACGC-1
AAACTTGCAAACGTAT-1
AAAGAATGACCTTAGA-1
AAAGAATGTGGACTAA-1
AAAGACATGAAGTTTA-1
AAAGACCCAAGTCGCG-1
AAAGACTGGGCGCTTT-1
AAAGCTTGCCTACATA-1
AAAGGCCCTATAATAC-1
AAAGGCTACGGACCAT-1
AAAGGCTCTCGCGCCG-1
AAAGGGATGTAGCAAG-1
AAAGGGCAGCTTGAAT-1
AAAGGTAAGCTGTACC-1
AAAGTAGCATTGCTCA-1
AAAGTCACTGATGTAA-1
AAAGTCGACCCTCAGT-1
AAAGTGCCATCAATTA-1
AAAGTGTGATTTATCT-1
AAAGTTGACTCCCGTA-1
AAATAACCATACGGGA-1
AAATAAGGTAGTGCCC-1
AAATACCTATAAGCAT-1
AAATAGCTTAGACTTT-1
AAATAGGGTGCTATTG-1
AAATCCGATACACGCC-1
AAATCGCGGAAGGAGT-1
AAATCGTGTACCACAA-1
AAATCTAGCCCTGCTA-1
AAATGACTGATCAAAC-1
AAATGATTCGATCAGC-1
AAATGCTCGTTACGTT-1
AAATGGCATGTCTTGT-1
AAATGGCCCGTGCCCT-1
AAATGGTCAATGTGCC-1
AAATGTATCTTATCCC-1
AAATGTGGGTGCTCCT-1
AAATTAACGGGTAGCT-1
AAATTAATAAGCGCGA-1
AAATTACACGACTCTG-1
AAATTACCTATCGATG-1
AAATTCCAGGTCCAAA-1
AAATTGATAGTCCTTT-1
AAATTGCGGCGGTTCT-1
AAATTGGTGAGAAGCA-1
AAATTTACCGAAATCC-1
AAATTTGCGGGTGTGG-1
AACAACTGGTAGTTGC-1
AACAATACATTGTCGA-1
AACAATTACTCTACGC-1
AACACACGCTCGCCGC-1
AACACGACTGTACTGA-1
AACACGAGACGCGGCC-1
AACACGCGGCCGCGAA-1
AACAGCTGTGTGGCAA-1
AACAGGAAATCGAATA-1
AACAGGATGGGCCGCG-1
AACAGGTAGTATGGAT-1
AACATAGCGTGTATCG-1
AACATATCAACTGGTG-1
AACATCGATACGTCTA-1
AACATTGAAGTTGATC-1
AACATTGGTCAGCCGT-1
AACATTGTGACTCGAG-1
AACCAAGACTTCTCTG-1
AACCAGTATCACTCTT-1
AACCATAGGGTTGAAC-1
AACCATGGGATCGCTA-1
AACCCAGAGACGGAGA-1
AACCCATCCCATGATC-1
AACCCGACAACCCGTG-1
AACCCGAGCAGAATCG-1	TLS5
AACCCGATAGGGCTTC-1
AACCCGCTGTATTCCA-1
AACCCTACTGTCAATA-1
AACCCTGGTGGAACCA-1
AACCGAGCTTGGTCAT-1
AACCGCTAAGGGATGC-1
AACCGTTGTGTTTGCT-1
AACCTAAAGCCGTCCG-1
AACCTCGCTTTAGCCC-1
AACCTGTCACGGAATT-1
AACCTTTAAATACGGT-1
AACCTTTACGACGTCT-1
AACGAAAGTCGTCCCA-1
AACGACCTCCTAGCCG-1
AACGATAATGCCGTAG-1
AACGATAGAAGGGCCG-1
AACGATATGTCAACTG-1
AACGCATGATCTGGGT-1
AACGCGAACGGCAACA-1
AACGCGACCTTGGGCG-1
AACGCGGTCTCCAGCC-1
AACGCTGTTGCTGAAA-1
AACGGACGTACGTATA-1
AACGGCCATCTCCGGT-1
AACGTACTGTGGGTAC-1
AACGTAGTCTACCCAT-1
AACGTCAGACTAGTGG-1
AACGTCATCCGGCTTG-1
AACGTCGCTGCACTTC-1
AACGTGATGAAGGACA-1
AACGTGCGAAAGTCTC-1
AACGTTATCAGCACCT-1
AACGTTCTACCATTGT-1
AACTACCCGTTTGTCA-1
AACTAGCGTATCGCAC-1
AACTAGGCTTGGGTGT-1
AACTCAAGTTAATTGC-1
AACTCCAGAGCGTGTT-1
AACTCCTAATCCCATG-1
AACTCGATAAACACGT-1
AACTCGATGGCGCAGT-1
AACTCTCAATAGAGCG-1
AACTCTCAGTGTGCTC-1
AACTGAGGTCAGCGTC-1
AACTGAGTTATACTGA-1
AACTGATATTAGGCCT-1
AACTGGGTCCCGACGT-1
AACTGGGTTCGAGCCG-1
AACTGGTGTGGGCCTT-1
AACTTCTGCGTCTATC-1
AACTTGCCCGTATGCA-1
AACTTGCGTTCTCGCG-1
AACTTTACGGGAGCTT-1
AACTTTAGCTGCTGAG-1
AACTTTCTCGATCATG-1
AAGAAATCACCAGATT-1
AAGAAGGATCAGTTAG-1
AAGACATACGTGGTTT-1
AAGACCAAATAACTCA-1
AAGACCCAACTGAACA-1
AAGACTAACCCGTTGT-1
AAGACTCACGCCCACT-1
AAGACTGCAAGCTACT-1
AAGAGATGAATCGGTA-1
AAGAGCTCTTTATCGG-1
AAGAGGATGTACGCGA-1
AAGAGGCATGGATCGC-1
AAGAGGCCCTTTGGAA-1	TLS5
AAGATGGCACCGGACC-1
AAGATTGGCGGAACGT-1
AAGCACCCTGCGTATC-1
AAGCATACTCTCCTGA-1
AAGCCACTTGCAGGTA-1
AAGCCGAAGCGGTTTA-1
AAGCCGCCGTGAAATC-1
AAGCCGCTTTACCTTG-1
AAGCCGGAGAGCAGGA-1
AAGCGCAGGGCTTTGA-1
AAGCGGAGTGCGCGCA-1
AAGCGGCGTCATGGGT-1
AAGCGTCCCTCATCGA-1
AAGCTAGATCGAGTAA-1
AAGCTCGTGCCAAGTC-1
AAGCTCTTTCATGGTG-1
AAGGAGAACTTATAAG-1
AAGGAGCGGTTGGTGC-1
AAGGATCGATCGCTTG-1
AAGGATGAGGGACCTC-1
AAGGCAGGCTGTCTCC-1
AAGGCGCGTAAAGCTT-1
AAGGCTGTGCTCATCG-1
AAGGGAACGACTGGCT-1
AAGGGACAGATTCTGT-1
AAGGGACTATGCATTC-1
AAGGGTTAGCCATGCG-1
AAGGGTTTGATTTCAG-1
AAGGTATCCTAATATA-1
AAGGTGATAAACCAGC-1
AAGTAAGCTTCCAAAC-1
AAGTAGAAGACCGGGT-1
AAGTAGTGACGCGAGG-1
AAGTCAATTGTCGTCA-1
AAGTCTAGTAGCTGCC-1
AAGTCTTCTGTGGCCT-1
AAGTGACGACCGAATT-1
AAGTGAGTCGGGTTTA-1
AAGTGCAAAGGTAGAC-1
AAGTGCCTTGACTGTA-1
AAGTGCGTTAGAATCT-1
AAGTGCTTCTCTATTG-1
AAGTGTTTGGAGACGG-1
AAGTTCACTCCAAGCT-1
AAGTTCAGTCTGCGTA-1
AAGTTCGGCCAACAGG-1
AAGTTGTGATGTTATA-1
AAGTTTACTAATGGCA-1
AAGTTTATGGGCCCAA-1
AATAACAACGCTCGGC-1
AATAACACTAGAACAA-1
AATAACGTCGCGCCCA-1
AATAAGTCCTCGAGAC-1
AATAATCTTCGTATCG-1
AATACAATGTTTCAGG-1
AATACCGGAGGGCTGT-1
AATACCTGATGTGAAC-1
AATAGAACAGAGTGGC-1
AATAGAATCTGTTTCA-1
AATAGCAAGCCTCCTG-1
AATAGCTACCGCGTGC-1
AATAGGCACGACCCTT-1
AATAGTCCGTCCCGAC-1
AATAGTCGCGAGTCGG-1
AATATCAAGGTCGGAT-1
AATATCCTAGCAAACT-1
AATATCGAATCAATGC-1
AATATCGAGGGTTCTC-1
AATATTGGAGTATTGA-1
AATCAGACTGCAGGAC-1
AATCAGGTTTCATTTA-1
AATCATGTAAAGACTC-1
AATCCAAGGGCCTGAG-1
AATCCATGCAAGGGTG-1
AATCCCGCTCAGAGCC-1
AATCGAGGTCTCAAGG-1
AATCGCCTCAGCGCCA-1
AATCGCGCAGAGGACT-1
AATCGGGACACTACGA-1
AATCGGTATAGCCCTC-1
AATCGTGAGCCGAGCA-1
AATCTAGGTTTACTTG-1
AATCTATGCCGGAGCC-1
AATCTCTACTGTGGTT-1
AATCTGCGTTGGGACG-1
AATCTGGCTTTCTAGT-1
AATCTGGGTAGACCCT-1
AATGACAGCAATGTCT-1
AATGACGTAGGATGTC-1
AATGACTGTCAGCCGG-1
AATGAGTTCGCATATG-1
AATGATGATACGCTAT-1
AATGATGCGACTCCTG-1
AATGCAACCGGGTACC-1
AATGCACCAAGCAATG-1
AATGGTCCACCGTTCA-1
AATGGTTCTCACAAGC-1
AATGTATGGCACTGTA-1
AATGTGCCCGAGGTGT-1
AATGTGCTAATCTGAG-1
AATGTTAAGACCCTGA-1
AATGTTGTCGTGAGAC-1
AATTAAAGGTCGGCGT-1
AATTAACGGATTTCCA-1
AATTACGAGACCCATC-1
AATTACTCGTACGCTC-1
AATTAGCGCTGCAGCG-1
AATTATACCCAGCAAG-1
AATTCATAAGGGATCT-1
AATTCATTGTCATGCA-1
AATTCCAACTTGGTGA-1
AATTCCAAGCATGTAC-1
AATTCGATTCGAGGAT-1
AATTCTAGAGTTAGGC-1
AATTGAACGCTCTGGT-1
AATTGCAGCAATCGAC-1
AATTGCGTGGATTACA-1
AATTGTGGTTGCCAAA-1
AATTTGGGACATAGTA-1
AATTTGGTTCCAAAGA-1
ACAAACCATGCGTCCT-1
ACAAACCGACAAGGCG-1
ACAAACTCCATCAGAG-1
ACAAAGAAGGTAGGCC-1
ACAAAGCATGACCTAG-1
ACAAATCGCACCGAAT-1
ACAAATGGTAGTGTTT-1
ACAAATTCAGATCTGA-1
ACAACAGCATGAGCTA-1
ACAACGGTCCCTGCGA-1
ACAAGCAGTGCCTAGC-1
ACAAGCTATATGGAAG-1
ACAAGGAAATCCGCCC-1
ACAAGGACAAGAGGTT-1
ACAAGGATGCTTTAGG-1
ACAAGGCCTACCAGCC-1
ACAAGGGCAGGCTCTG-1
ACAATAGTCGTACGTT-1
ACAATCCATTTAAACC-1
ACAATCGATCTTTATA-1
ACAATGAATACGGAGA-1
ACAATGATTCTTCTAC-1
ACAATTGTGTCTCTTT-1
ACAATTTAGGAGGCTC-1
ACAATTTGAGCAGTGG-1
ACAATTTGGCCATATT-1
ACACAAAGACGGGTGG-1
ACACAAATATTCCTAG-1
ACACACCAGGACCAGT-1
ACACACTTTCTACACG-1
ACACATGATCAAATCT-1
ACACATTGACGCAACA-1
ACACATTTCCGTAGAC-1
ACACCACATAATTAGC-1
ACACCCAGCATGCAGC-1
ACACCCGAGAAATCCG-1
ACACCGAGCGCTCTTT-1
ACACCGGTCTGACCGC-1
ACACCTTAAGTAGGGC-1
ACACCTTACTACTTGC-1
ACACGAGACTCCTTCT-1
ACACGGCACTATGCAT-1
ACACGGGAACTTAGGG-1
ACACGTAGGCCACAAG-1	TLS5
ACACTCCAATGTCACT-1
ACACTGATCAAGGTGT-1
ACACTGGGACAGTCGT-1
ACAGAACTGAGAACAA-1
ACAGATTAGGTTAGTG-1
ACAGCATAGAGCCAGT-1
ACAGCGACATTCTCAT-1
ACAGCGCACCCGCAGC-1
ACAGGAGGCGCAGCCG-1
ACAGGCACGGATCCTT-1
ACAGGCTTGCCCGACT-1
ACAGGTGGAGGTGAGG-1
ACAGGTGTGTTGTTGC-1
ACAGTAATACAACTTG-1
ACAGTATACCGTGGGA-1
ACATAAGTCGTGGTGA-1
ACATAATAAGGCGGTG-1
ACATACAATCAAGCGG-1
ACATCAGCTGGGACGC-1
ACATCCCGGCCATACG-1
ACATCCTGGTAACTGT-1
ACATCGATCGTTTACC-1
ACATCGCAATATTCGG-1
ACATCGGTCAGCCGCG-1
ACATCGTATGCAATGG-1
ACATCGTTAACCTAGT-1
ACATCTCAACGCGTAA-1
ACATGGCGCCAAAGTA-1
ACATGGCTCAATTTAG-1
ACATTAGTTTATATCC-1
ACATTCGCGCGGAATA-1
ACATTTGAAACCTAAC-1
ACCAAACACCCAGCGA-1
ACCAAACTAGAAATCC-1
ACCAACACCACACACT-1
ACCAACCGCACTCCAC-1
ACCAACGCTTATTTAT-1
ACCAAGAACGCGTGTC-1
ACCAAGTCATCGGCAG-1
ACCAATATGCAAGTTA-1
ACCACAACTCAGAACA-1
ACCACAAGTTTCTATC-1
ACCACACGGTTGATGG-1
ACCACCAATGTAACAA-1
ACCACCCTCTCTTCTA-1
ACCACGTGCAGCTATA-1
ACCACTGTTCAAGAAG-1
ACCAGACCATAACAAC-1
ACCAGCCCGGTCTTTG-1
ACCAGGAGTGTGATCT-1
ACCAGTGCCCGGTCAA-1
ACCAGTGCGGGAGACG-1
ACCATATCCGCAATAA-1
ACCATCCGCCAACTAG-1
ACCATCGTATATGGTA-1
ACCATTAAGGGTGTCA-1
ACCCAACGCCCGTGGC-1
ACCCACCTACATGCTC-1
ACCCATCTTGAGGGTA-1
ACCCATTTGTCCCTCT-1
ACCCGAGCGAAATTAC-1
ACCCGATTGGTTCCGA-1
ACCCGGAAACTCCCAG-1
ACCCGGAGCACCACAA-1
ACCCGGATGACGCATC-1
ACCCGGTTACACTTCC-1
ACCCGTAGTCTAGTTG-1
ACCCGTGTCATCAGTA-1
ACCCTATAGGACTGAG-1
ACCCTATGCCATATCG-1
ACCCTCCCGTCAGGGC-1
ACCCTCCCTTGCTATT-1
ACCCTGGTAACGCCCT-1
ACCCTTCATCTGCGAA-1
ACCCTTGCCTGGGTCG-1
ACCCTTTAGTTCTCCA-1
ACCGAAAGGGCCCTGC-1
ACCGAAGAGTCTGGTT-1
ACCGACACATCTCCCA-1
ACCGACTGAGTCCCAC-1
ACCGAGTCTCCTTATT-1
ACCGATAGGCATAACC-1
ACCGATATTTAATCAT-1
ACCGATGGTAGCATCG-1
ACCGCAATAACTGCCT-1
ACCGCGGTGGAAGTCG-1
ACCGCTAGTCATTGGT-1
ACCGGGCCTTTGTTGA-1
ACCGGTCAGGTACACC-1
ACCGGTCTGAGTACGG-1
ACCGTCCACTGGGCCC-1
ACCGTGACCACGTGGG-1
ACCGTTCCCGCTCTGA-1
ACCTAAGTACCTTTCA-1
ACCTAATCGACTTCCT-1
ACCTACAGTATGTGGT-1
ACCTACTATAAATCTA-1
ACCTCAGCGAGGCGCA-1
ACCTCCGCCCTCGCTG-1	TLS5
ACCTCCGTTATTCACC-1
ACCTCGAACTTATGCT-1
ACCTGCGTGTCATGTT-1
ACCTTTCCTTTAGAAG-1
ACGAAATGGGCGGCAC-1
ACGACCCATGAGTTGC-1
ACGACTCTAGGGCCGA-1
ACGACTGGTCATACTC-1
ACGAGAACCCATCACG-1
ACGAGATATTTGCTTA-1
ACGAGGATACCACTCT-1
ACGAGGTTTACAACGT-1
ACGAGTACGGATGCCC-1
ACGAGTCGCCGGCGTT-1
ACGATACATAGAACTA-1
ACGATACCTATCCTGA-1
ACGATCATACATAGAG-1
ACGATCATCTTGTAAA-1
ACGATGCATATGTTAT-1
ACGATGGATCCGATGC-1
ACGCAAACTAATAGAT-1
ACGCAATCACTACAGC-1
ACGCATAAATGACATG-1
ACGCATACGTTTACTA-1	TLS5
ACGCATTCGTGAGTAC-1
ACGCCACTCGAAACAG-1
ACGCCAGATGATTTCT-1
ACGCCAGTGCGTTTGC-1
ACGCCCAGCTGTCGAT-1
ACGCCGCTAGACGACC-1
ACGCCTGACACGCGCT-1
ACGCGAAGTCAGACGA-1
ACGCGCTACACAGGGT-1
ACGCGGGCCAAGGACA-1
ACGCGTTTCTTAAGAG-1
ACGCTACTGAATGGGC-1
ACGCTAGTGATACACT-1
ACGCTGTGAGGCGTAG-1
ACGCTTAGTGTCTCTC-1
ACGGAACACGAGTGCC-1
ACGGAATTTAGCAAAT-1
ACGGACTCTCAAAGCG-1
ACGGAGCGCAAATTAC-1
ACGGATGGTGCGGATA-1
ACGGCACTTGCTTGGG-1
ACGGCCAACATGGACT-1
ACGGCGACGATGGGAA-1
ACGGCGGGTTGCCCTG-1
ACGGCTGGATGTAGAA-1
ACGGGAGTGTCGGCCC-1
ACGGGCGTATGCGACA-1
ACGGGTCATGTGACTT-1
ACGGTACAGTTCAATG-1
ACGGTCACCGAGAACA-1
ACGTACAGATTTCTCT-1
ACGTACTTTGGCACGG-1
ACGTAGATTGCTGATG-1
ACGTAGGAGAGTCGCT-1
ACGTATTACTCCGATC-1
ACGTCCTAAACGAGAT-1
ACGTCGGGCAACTCGG-1
ACGTCTCGTTCCGGGA-1
ACGTGACAAAGTAAGT-1
ACGTGCGCCTCGTGCA-1
ACGTGGTCGAATGTGC-1
ACGTTAATGTCGAAGA-1
ACGTTAGATTTGCCCG-1
ACGTTATTGGTCACTC-1
ACGTTCACTATGCCGC-1
ACGTTCCGCGCTCCGT-1
ACGTTCGCAATCAATT-1
ACGTTCGTTCAGGAAA-1
ACGTTCTGTACAAGTC-1
ACGTTGTCGTTGAAAG-1
ACGTTTAGTTGTGATC-1
ACGTTTCGGTGCACTT-1
ACTAAGGACGCACACC-1
ACTAATACGTCAGGCG-1
ACTACAAAGAGAGGTG-1
ACTACATCCCGACAAG-1
ACTACCAGCTCTCTGG-1
ACTACCATCCGAGGGC-1
ACTACGCGTTAGAATT-1
ACTAGTTGCGATCGTC-1
ACTATATGCTGTGTTC-1
ACTATCCAGGGCATGG-1
ACTATCGCCGGCTAAA-1
ACTATCTGCCCGCGTA-1
ACTATGTCCAGCTGCC-1
ACTATTCGTCCGTGGT-1
ACTATTTCCGGGCCCA-1
ACTCAACGAATGTATT-1
ACTCAAGTGCAAGGCT-1
ACTCAATAAAGGCACG-1
ACTCAGACCTGCTTCT-1
ACTCATGGCAGCCTTC-1
ACTCCAATATCATCAT-1
ACTCCCATTCCTAAAG-1
ACTCCCGAATTCGTTT-1
ACTCCCGTAGACTAGG-1
ACTCCCTAATGCTAAA-1
ACTCCCTAGAATAGTA-1
ACTCCGGCCGACCACT-1
ACTCGATGTATTTCAT-1
ACTCGCCGTTCGATAA-1
ACTCGCGATCTGACGC-1
ACTCGTAACCCGTCCT-1
ACTCGTCAGTAATCCC-1
ACTCTAAACCTGGGAT-1
ACTCTCTGACTTAGGT-1
ACTCTCTTATACACGA-1
ACTCTGACCTAATAGA-1
ACTCTTCAGCTCCCGC-1
ACTCTTGTATAGTAAC-1
ACTGAAACGCCGTTAG-1
ACTGAATGGCGAAAGT-1
ACTGATTTAGTGATTC-1
ACTGCCCGCCATTCTC-1
ACTGCCGTCGTAACTC-1
ACTGCGGACACACCGT-1
ACTGCTCGGAAGGATG-1
ACTGGCGAACCTGCGT-1
ACTGGGATGCCAGTGC-1
ACTGTACGATACACAT-1
ACTGTAGCACTTTGGA-1
ACTGTATACGCGAGCA-1
ACTGTCCAGGATTATA-1
ACTGTCTTCTTTAGAA-1
ACTGTGCTAGTAGATC-1
ACTGTTTAGTGTAGGC-1
ACTTACCGGGCGCGCA-1
ACTTACGCATCCACGC-1
ACTTAGTACGACAAGA-1
ACTTATACTTACCCGG-1
ACTTATCTGATCTATA-1
ACTTATTAGGATCGGT-1
ACTTATTTATGTGCCA-1
ACTTCAGGCTGATCCC-1
ACTTCCAGTGGAAGCT-1
ACTTCCATGCGGGACA-1
ACTTCGCCATACGCAC-1
ACTTCGCTAGCGAGTG-1
ACTTGACTCCCTCTTT-1
ACTTGCCATATTGTAC-1
ACTTGCTCTATCTACC-1
ACTTGGGACCCGGTGG-1
ACTTGGGCTTTCGCCA-1
ACTTGTAGTCCCTTCA-1
ACTTGTGGATGGAACG-1
ACTTGTTACCGGATCA-1
ACTTTACCCTCATGAA-1
ACTTTCCTATAGCTTC-1
ACTTTGACTGCATCCT-1
ACTTTGGTCGTGCTCC-1
ACTTTGTCGACGCACT-1
AGAAATTATGACTCGC-1
AGAACCCAGCGTGACA-1
AGAACCCTCAATTGGG-1
AGAACGTGGTACATTC-1
AGAACTGTACTTTGTA-1
AGAAGAGCGCCGTTCC-1
AGAAGGTACACTTCAC-1
AGAAGGTTGCCGAATT-1
AGAAGGTTGTAGGTCG-1
AGAAGTGATTCGTGAT-1
AGAATAAATCTTCAGG-1
AGAATACAGGCTATCC-1
AGAATGCGGGTTCGGA-1
AGAATTATGGATTCGA-1
AGAATTGTTTGACATA-1
AGACAGCTCAGAATCC-1
AGACAGGCATCTCAGC-1
AGACATAGATCCTTCC-1
AGACCAAACCACACCT-1
AGACCATGGGATACAA-1
AGACCCACCGCTGATC-1
AGACCCGCCCTCCTCG-1
AGACCGCTCCGCGGTT-1
AGACCGGGAAACCCTG-1
AGACGAAGTGCCGGTC-1
AGACGACGATGCCGCT-1
AGACGCCCACTTCGCC-1
AGACGGGATTGGTATA-1
AGACGGGCCGATTTAA-1
AGACTAGCCTTCCAGA-1
AGACTGTTACCGGGTC-1
AGAGAAACACCAGAAA-1
AGAGAACCGTCTAGGA-1
AGAGAAGGAGTACAAT-1
AGAGATCTCTAAAGCG-1
AGAGCAGTTATGAGAC-1
AGAGCCGCCGAGATTT-1	TLS5
AGAGCGCTTGTAACGG-1
AGAGCGGGCTAATCAT-1
AGAGCGTACAAGCTCG-1
AGAGCTACGAAAGCAT-1
AGAGGCTTCGGAAACC-1
AGAGGGACAATTGTCC-1
AGAGGTATCTCGGTCC-1
AGAGTAAACTTCACTA-1
AGAGTATAGTGTTACG-1
AGAGTCTTAATGAAAG-1
AGAGTTAGAGACCGAT-1
AGAGTTGCAGGCCTCC-1
AGATAACTTCAGGGCC-1
AGATACCAATAGAACC-1
AGATACCAGCACTTCA-1
AGATACCGGTGTTCAC-1
AGATACGACTTCATAT-1
AGATACTCAAGATCGA-1
AGATATAATACGACTA-1
AGATCGTGCATAAGAT-1
AGATCTCAGGTGTGAT-1
AGATGACTCGCCCACG-1
AGATGAGGGTTGCGAT-1
AGATGATGGAGTCTGG-1
AGATGCAAGACGTGCA-1
AGATGCATCCTGTGTC-1
AGATGCTATAACGAGC-1
AGATTATAGGACGTTT-1
AGATTCAAGCGGGTCG-1
AGATTCACAACCGATA-1
AGCAAAGGCCGCTAGT-1
AGCAACATATCTTATT-1
AGCAACCGAAAGTAAT-1
AGCACACGTTTAGACT-1
AGCACCAGTACTCACG-1
AGCACTACCGGCCTGT-1
AGCACTACCTCACCAG-1
AGCACTTAAGGACGCC-1
AGCAGAAGGAGAAAGA-1
AGCAGCCAGATGAATA-1
AGCAGTCGAAGCATGC-1
AGCATATCAATATGCT-1
AGCATCATTTCGAAAG-1
AGCATCGTCGATAATT-1
AGCATTACGAGGCAAG-1
AGCCAAGCTTTGTGTC-1
AGCCACAGGTTACCCG-1
AGCCACTCCCGTGCTT-1
AGCCATATAGTATGTG-1
AGCCCATACATGTAAG-1
AGCCCGCAACAAGCAG-1
AGCCCGCACTACAATG-1
AGCCCGGCATTAGAGG-1
AGCCCGGTAGCCTGTA-1
AGCCCTAAGCGAAGTT-1
AGCCCTCCCTGGTGGC-1
AGCCCTGTCGCACCGT-1
AGCCCTTCTAATCCGA-1
AGCCCTTGGACATCCC-1
AGCCGCAAATTCAAAT-1
AGCCGCTTGATTAGCG-1
AGCCGTGGCTAAATGT-1
AGCCTAATACCCACGT-1
AGCCTTAAAGCGGAAG-1
AGCGACAGGAACGGTC-1
AGCGACATCCCATTCA-1
AGCGACCAACGATATT-1
AGCGACTTTGAAGACA-1
AGCGAGACGTGAAGGC-1
AGCGATGCGCCTAATA-1
AGCGCATAATGAATCG-1
AGCGCGGGTGCCAATG-1
AGCGCTAGAGCGATGT-1
AGCGCTTATGGGCAAG-1
AGCGGACACTTCGTAG-1
AGCGGCGGTTAGCGGT-1
AGCGGGAAGGGTCCAT-1
AGCGGGTCTGACACTC-1
AGCGGTTGAGATGTAC-1
AGCGGTTGCCGCTCTG-1
AGCGTACGAGAGCTAG-1
AGCGTAGCGCTAGACC-1
AGCGTCTGAACCCGCA-1
AGCGTGGTATTCTACT-1
AGCGTTCCGATTTAAA-1
AGCTAACAAGCAATGT-1
AGCTAAGCTCCGTCCG-1
AGCTAAGTACGCAGGC-1
AGCTACGAATGGTGGT-1
AGCTAGAAGCAGAAGT-1
AGCTATTTAATCCAAC-1
AGCTCCATATATGTTC-1	TLS5
AGCTCCTTCGCACATC-1
AGCTCGTTGATGGAAA-1
AGCTCTAGACGTTCCA-1
AGCTCTTCCCAGTGCA-1
AGCTCTTCGTAACCTT-1
AGCTCTTTACTCAGTT-1
AGCTGAAGTAAACCAA-1
AGCTGCATTTGAGGTG-1
AGCTGTAACCTCAATC-1
AGCTTATAGAGACCTG-1
AGCTTCAATACTTTGA-1
AGCTTCTTCTCGAGCA-1
AGCTTGATCTTAACTT-1
AGGAAAGCCTCTGATG-1
AGGAACGAACGACTTC-1
AGGAAGCTGTCCGCCG-1
AGGACAGTCGAATCCC-1
AGGACATCGCACGTCG-1
AGGACATCGGCACACT-1
AGGACGACCCATTAGA-1
AGGACGCTCGATGTTG-1
AGGACTTATAGGAGAA-1
AGGAGACATCCACAGT-1
AGGAGAGTCTGGCTAC-1
AGGAGCGTTTATTATC-1
AGGAGGCCTTCGCGCG-1
AGGATAAAGTCGGGAT-1
AGGATATAGGGATTTA-1
AGGATATCCGACTGCA-1
AGGATCACGCGATCTG-1
AGGATTGCTTACGACA-1
AGGCAAAGAGGAATCA-1
AGGCAATACGGAGGAC-1
AGGCACGTGACTGTCC-1
AGGCAGATGCGTAAAC-1
AGGCAGGGAGCGTACT-1
AGGCATTGTCGTAGGG-1
AGGCCACATTGGTTAC-1
AGGCCACCCGTTATGA-1
AGGCCCAGTGACTGGT-1
AGGCCCATTGTACAGG-1
AGGCCCTAGAACGCCA-1
AGGCCTATCATACCAA-1
AGGCCTGAGAATCTCG-1
AGGCGATAACTGGCGT-1
AGGCGGTTTGTCCCGC-1
AGGCGTCTATGGACGG-1
AGGCTATGGTTAGCTT-1
AGGCTTAAGTTGCACA-1
AGGCTTCCCGAAGAAG-1
AGGCTTGCTAGACACC-1
AGGGAAACGAGGTACT-1
AGGGACAGCACGGCGG-1
AGGGACCGGCTGCGTT-1
AGGGACTCTACGCGAC-1
AGGGAGACATACTTCG-1
AGGGCAGCGGCGTGGT-1
AGGGCCCTAATGTTCT-1
AGGGCGAGCAGCTGAT-1
AGGGCGTGATCGGCTA-1
AGGGCTGCAGTTACAG-1
AGGGTCAGAGCACTCG-1
AGGGTCAGTAACCCTA-1
AGGGTCGATGCGAACT-1
AGGGTCTGGACGCAGT-1
AGGGTGCCGTTCTTTA-1
AGGGTGCTCTCGAGGG-1
AGGGTGGATAGTGCAT-1
AGGGTTCAGACGGTCC-1
AGGGTTCCCTTTGGTT-1
AGGGTTTAGTTCGGGA-1
AGGTAACCTCCTATTC-1
AGGTACGATATTGCCA-1
AGGTAGATCGAGATAT-1
AGGTAGGTACAAAGCT-1
AGGTATAATTGATAGT-1
AGGTATGCGGACATTA-1
AGGTCAGGTGAGAGTG-1
AGGTCGCCACTTCGGT-1
AGGTCGCCTCCCAACA-1
AGGTCGCGGAGTTACT-1
AGGTGCACGTCCACAT-1
AGGTGGTGACCTTCGC-1
AGGTGTATCGCCATGA-1
AGGTGTTGCCGACCAC-1
AGGTTACACCATGCCG-1
AGGTTCTCCTTTCCGG-1
AGGTTGAGGCACGCTT-1
AGGTTTCACACACCTT-1
AGTAACGTTCATCCTG-1
AGTAACTATAGCAGCC-1
AGTAAGGGACAGAATC-1
AGTAATCTAAGGGTGG-1
AGTAATGTCTTGCCGC-1
AGTAATTTGCAAGCGT-1
AGTACAGAAGCTTATA-1
AGTACATCATTTATCA-1
AGTACCTTCGAGTGCT-1
AGTACGGCCCGTATCG-1
AGTACGGGCACCTGGC-1
AGTACGTGGCCTGTCT-1
AGTACTCTTATGCCCA-1
AGTAGAAGGCGCCTCA-1
AGTAGCGTGAACGAAC-1
AGTAGCTAGACGCCGA-1
AGTAGGAAGGAAGTTG-1
AGTAGGTAACATACAT-1
AGTATAATACTAGGCA-1
AGTATACACAGCGACA-1
AGTATCCATAATAACG-1
AGTATGCTGGAGACCA-1
AGTATTTGGCACGACC-1
AGTCAAATGATGTGAT-1
AGTCAACACCACCATC-1
AGTCAAGATGACACTT-1
AGTCACTAGCTCTCGA-1
AGTCACTCCGCCTCAT-1
AGTCAGCCACCGCCTG-1
AGTCCAGCGGGTACGT-1
AGTCCATTGGCTGATG-1
AGTCCCGCCTTTAATT-1
AGTCCCTCGCAGAAAG-1
AGTCGAAACGATTCAG-1
AGTCGAATTAGCGTAA-1
AGTCGACGGTCTCAAG-1
AGTCGGCCCAAACGAC-1
AGTCGGCTCAACTTTA-1
AGTCGGTTGCGTGAGA-1
AGTCGTATAAAGCAGA-1
AGTCGTCGACCACCAA-1
AGTCGTGGGCATTACG-1
AGTCTAAAGTATACTC-1
AGTCTCACAAGACTAC-1
AGTCTGGACATCCTTG-1
AGTCTTCTCCTCAAAT-1
AGTCTTTAAAGTGTCC-1
AGTGAACAAACTTCTC-1
AGTGAAGATGGTGTCC-1
AGTGACCTACTTTACG-1
AGTGACTGTGACACAA-1
AGTGAGACTTCCAGTA-1
AGTGAGCCTCGCCGCC-1
AGTGAGGGTTTCTGAC-1
AGTGAGTCGAATTAAC-1
AGTGATAACCTGCGCG-1
AGTGATATGAGTAGTT-1
AGTGATTCAAGCAGGA-1
AGTGCACGCTTAAGAA-1
AGTGCGTAGCTCGTAA-1
AGTGCTAAACACAGCA-1
AGTGCTTGCACGAATA-1
AGTGGCCCGCAAATGG-1
AGTGGCGGCAATTTGA-1
AGTGGCGTCTGAAGGT-1
AGTGGCTCCGTCGGCC-1
AGTGGGAGTATACACG-1
AGTGGTGTTACCCGTG-1
AGTGGTTGCGTATAGG-1
AGTGTATTGCGCATTG-1
AGTGTGCTAAGATCGC-1
AGTGTGGTCTATTGTG-1
AGTTAAACACTTGCGA-1
AGTTAAGCGGTCCCGG-1
AGTTAAGTCAACCGCT-1
AGTTACCCTTAAGACT-1
AGTTACCGCACATGGT-1
AGTTACTCTATCGTGG-1
AGTTATTCAGACTGTG-1
AGTTATTGAAAGGTAA-1
AGTTCACCGGTTGGAC-1
AGTTCCTACAGAATTA-1
AGTTCCTATTTATGTT-1
AGTTCTGCGTTGTATC-1
AGTTGACATCGGCTGG-1
AGTTGACGGTCCTTGC-1
AGTTGCGGTCCTCAAC-1
AGTTGCTGACTGATAT-1
AGTTGGCAAGGCTAGA-1
AGTTTATGTAAAGACA-1
AGTTTCGCAGGTCGGA-1
AGTTTGCACCTGCCTC-1
AGTTTGGCACGGGTTG-1
AGTTTGGCCAGACCTA-1
ATAAACCATTGGACGG-1
ATAAACGGACCCGTAA-1
ATAAACGTTGCACCAC-1	TLS5
ATAAAGGCTCGGTCGT-1
ATAAAGGTCAAGTACG-1
ATAAATATTAGCAGCT-1
ATAACGCCGGAGGGTC-1
ATAACGGAGTCCAACG-1
ATAACGTTACCTCCAC-1
ATAAGCAAACACCGAG-1
ATAAGGTGGAGAACAT-1
ATAAGTACCCGATTGT-1
ATAAGTAGGATTCAGA-1
ATAAGTAGGGCGACTC-1
ATAAGTTACCGCGACG-1
ATAATACCGTTAGCCG-1
ATAATAGCTGTTGAAT-1
ATAATAGTGTAGGGAC-1
ATAATCTTGGAGAACC-1
ATAATTAGCTAAGTAG-1
ATACAGGCCCTCCAAT-1
ATACCACGGGCAACTT-1
ATACCAGCAAATTGCT-1
ATACCAGGCTAATAGA-1
ATACCAGGTGAGCGAT-1
ATACCCTGGCTCAAAT-1
ATACCGTCATCCATAA-1
ATACCTAACCAAGAAA-1
ATACGAAGGCTTTCCA-1
ATACGAGGTTTGTAAG-1
ATACGCCGATCTACCG-1
ATACGCCGGCGAAACC-1
ATACGGAACGTCGTTT-1
ATACGGGTTTCGATTG-1
ATACGGTGAAGATGCA-1
ATACGTACTTAGCCAC-1
ATACGTCCACTCCTGT-1
ATACGTTATGCACGGA-1
ATACTACCCGTACCAC-1	TLS5
ATACTAGCATGACCCT-1
ATACTCTCGCCACTCT-1
ATACTGCCTTACACCG-1
ATACTTGTTCTCGAGC-1
ATAGACAACGGGACCT-1
ATAGACGAAGAGAAAG-1
ATAGAGTACTGGGACA-1
ATAGAGTTATCAACTT-1
ATAGATTTGCAGTCGG-1
ATAGCAACTAGGGAAG-1
ATAGCCATAACAGTCA-1
ATAGCCTCAGTACCCA-1
ATAGCTGCTCTTGTTA-1
ATAGGAATCTAAGCTT-1
ATAGGCGGCTATAGAA-1
ATAGGCTAGCTTCGCA-1
ATAGGGATATCCTTGA-1
ATAGGTTGGGCAGATG-1
ATAGTCTTTGACGTGC-1
ATAGTGAAGCGTTCTC-1
ATAGTTCCACCCACTC-1
ATATAAAGCGCTCGTG-1
ATATAAATGTAGCTGC-1
ATATAACACGGGCGCA-1
ATATACATGTATGGTA-1
ATATACGCTCGTGACG-1
ATATAGAGTATTGGTC-1
ATATCAACCTACAGAG-1
ATATCAATTCCAGCCT-1
ATATCGGTAGGGAGAT-1
ATATCGTGCCAGACCC-1
ATATCGTTCCTCGAAC-1
ATATCTCCCTCGTTAA-1
ATATCTTAGGGCCTTC-1
ATATGGGATAGCAACT-1
ATATGTCTAGAGCGTG-1
ATATGTCTCCCTAGCC-1
ATATGTGCACAAACCA-1
ATATTATCCCGTATTT-1
ATATTCAGTTAAACCT-1
ATATTCCACATAGTGA-1
ATATTCCCACAGGTCA-1
ATATTGCTGTCAAAGT-1
ATATTGGAGAGGCCTT-1
ATATTTAACCCTCAAG-1
ATCAAACACTGTTCCA-1
ATCAAACGAAGGTTTG-1
ATCAAAGAGCCGTGGT-1
ATCAAGATCCCAGGAC-1
ATCAATCTGGGCTGCA-1
ATCAATGCCGTGGCTG-1
ATCACATTAGAATATC-1
ATCACGTGCTAATTAA-1
ATCACTTCATCCTCGC-1
ATCAGACGGCACGCCG-1
ATCAGCCTCATGCTGC-1
ATCAGCTCGTCCACTA-1
ATCAGGTAGCTGACAG-1
ATCAGGTCGCCATTGC-1
ATCAGTAGGCAGGGAT-1
ATCATAGATCGACGAG-1
ATCATAGCCCTATGTA-1
ATCATCCAATATTTGT-1
ATCATCTGCCCAGTGT-1
ATCATGGACTACCGAC-1
ATCATTGTACCGCATT-1
ATCCAACGCAGTCATA-1
ATCCAATGGAGGGTCC-1
ATCCAATGGTACCGAA-1
ATCCACATCGACAGAA-1
ATCCACGCTAAATGTT-1
ATCCACTTTCAGACTA-1
ATCCAGAGCAACAACC-1
ATCCAGGATTCGTGAA-1
ATCCCATCCACAGCGC-1
ATCCCATTTCCGTGGG-1
ATCCGGACCAGCCTGA-1
ATCCTACCTAAGCTCT-1
ATCCTGAATCGCTGCG-1
ATCCTGCGTGGAATGG-1
ATCCTGCTGCAGATAG-1
ATCCTTCTGAAAGAAC-1
ATCGACCCAATACAGA-1
ATCGACTCTTTCCGTT-1
ATCGCACGATTGTTCA-1
ATCGCACGCCGGGAGA-1
ATCGCCAGTCAACATT-1
ATCGCCGTGGTTCATG-1
ATCGCTGCGTGCAGCA-1
ATCGCTTTACGTCTCA-1
ATCGGAGACAGACGGC-1
ATCGGCAAGCAGTCCA-1
ATCGGTTACCTAGTAA-1
ATCGTATTCCGAGAAC-1
ATCGTCCAATCGAGTC-1
ATCGTGGAAAGTCTGG-1
ATCGTTAGCTAGCGGA-1
ATCGTTCACTTTCGCC-1
ATCTAACGTCCCTATG-1
ATCTAATATCCTACGG-1
ATCTACCATCTGCTCC-1
ATCTAGCTTGTGAGGG-1
ATCTATCGATGATCAA-1
ATCTCATAAACCTACC-1
ATCTCCCACGGAATAT-1
ATCTCCCTGCAATCTA-1
ATCTCGTGAGCGAAAC-1
ATCTGACATGGAAGGA-1
ATCTGATAGTGTCTTA-1
ATCTGCACCTCTGCGA-1
ATCTGCTGTTATCGCC-1
ATCTGGGCTGTTCTTG-1
ATCTGGTTAAGACTGT-1
ATCTGTAATTGTACCC-1
ATCTTAGGGCATTAAT-1
ATCTTATCGCACACCC-1
ATCTTGACCTGCAACG-1
ATCTTGACTTGTCCAA-1
ATCTTTCGTATAACCA-1
ATGAAGCCAAGGAGCC-1
ATGAAGTGGACCCAGC-1
ATGACGCCGGCTCTAA-1
ATGACGCGTTCTATCC-1
ATGACTATCAGCTGTG-1
ATGACTATGCGACATT-1
ATGAGGAGTGTTAATC-1
ATGAGGGCAGCGGCTA-1
ATGATCGGGAATAGAC-1
ATGATGCAATGGTACA-1
ATGCACCTTCCTTAAT-1
ATGCACGCGCTGTTCA-1
ATGCACTACCGCATTG-1
ATGCATGATCCAGGAT-1
ATGCATTCCGTGATGG-1
ATGCCAATCGCTCTGC-1
ATGCCATTTGCGACCA-1
ATGCCGGTCTTGCATA-1
ATGCCGGTTGATGGGA-1
ATGCGACAATTGGTCC-1
ATGCGACAGTCCCATT-1
ATGCGAGTCCCACCAC-1
ATGCTCAGTGTTGCAT-1
ATGCTCTGGCGCGGTA-1
ATGCTTAGGAGTTGAT-1	TLS5
ATGGAAATTTAAGGAG-1
ATGGAACCTTTGCACA-1
ATGGACTGCTTAGTTG-1
ATGGAGCAGGCCGTGA-1
ATGGATCCGGCGTCCG-1
ATGGATTGACCAAACG-1
ATGGCAGCATTACGAT-1
ATGGCAGCCGAGAAAC-1
ATGGCCCGAAAGGTTA-1
ATGGCGGAATAGTCGC-1
ATGGCTGGAAATGGCC-1
ATGGGAACGGAAGCGG-1
ATGGGACCTGCTGAAC-1
ATGGGCCTCGGCCTCT-1
ATGGGTGTATACCTCC-1
ATGGTATTGGGAACCG-1
ATGGTATTTACTGATT-1
ATGGTCGCGTGGTTTC-1
ATGGTGCTCAAAGCCA-1
ATGGTTACGAAACATG-1
ATGTAAGGCTGCTCTT-1
ATGTACATGCGGTGAG-1
ATGTACGATGACGTCG-1
ATGTAGCGCGCGTAGG-1
ATGTCATAATAAACGA-1
ATGTCATTTCCCATTG-1
ATGTCTTGTTTGACTC-1
ATGTGAAAGCCTAATG-1
ATGTGCATCCGACGCA-1
ATGTGGACATCTTGAT-1
ATGTGTAGTTTAGTCA-1
ATGTTACGAGCAATAC-1
ATGTTCCTGCCCACCT-1
ATGTTCGTCGACCCAC-1
ATGTTGATTAGAGACT-1
ATGTTGTAGTCTGTTT-1
ATGTTTCGGCCCGGAG-1
ATGTTTGTAAGATCAT-1
ATTAAACATGCGGACC-1
ATTAAAGCGGACGAGC-1
ATTAACACCTGAGATA-1
ATTAATACTACGCGGG-1
ATTAATGAACCAGTCG-1
ATTAATTCGGTCACTC-1
ATTACAACTACCGGCC-1
ATTACATGTCAGTCTT-1
ATTACCACACTGCCTG-1
ATTACGACTCCACAGT-1
ATTACGCGCTGGCAGG-1
ATTACGGGCTACGGTT-1
ATTACTAGCCTCTTGC-1
ATTACTTACTGGGCAT-1
ATTAGATTCCTCAGCA-1
ATTAGATTGATAGCGG-1
ATTAGGCGATGCTTTC-1
ATTATACTTTGCTCGT-1
ATTATAGCTACTTTAC-1
ATTATCGGAATGTACG-1
ATTATCTCGACAGATC-1
ATTATGAGACCCAATT-1
ATTATGCCATAGGGAG-1
ATTATTATGTCCGTCA-1
ATTATTCAGAGTCACT-1
ATTCAAAGTACCTGTT-1
ATTCAACCATTTAAGG-1
ATTCACTGATGTTGGA-1
ATTCAGGACCTATTTC-1
ATTCAGGATCGCCTCT-1
ATTCAGTAGCAGGGTC-1
ATTCATATACTGTCCA-1
ATTCATCGTTGAGGCA-1
ATTCCCACATAAACAA-1
ATTCCCGAAGGTACAG-1
ATTCCTAAGACGTGGA-1
ATTCCTCCGCCAGTGC-1
ATTCCTTCCAGGCGGT-1
ATTCGACGCCGGGCCT-1
ATTCGCAGAGGACACT-1
ATTCGCGCCTTGAGAG-1
ATTCGTCCCGAGGTTA-1
ATTCGTGCTATCTCTT-1
ATTCGTGTACCCATTC-1
ATTCGTTTATCGTATT-1
ATTCTCGTCTCTTTAG-1
ATTCTGAGTATGAACT-1
ATTCTTCGTACTTATG-1
ATTGAAGATCTTAGTG-1
ATTGAATTCCCTGTAG-1
ATTGACCGGCGATGAC-1
ATTGACGTAACTCGGT-1
ATTGATAGCAACGAGA-1
ATTGATCACCACATTT-1
ATTGATGAGTCCTAAC-1
ATTGCCTATTAGACCG-1
ATTGCCTTTATGTTTG-1
ATTGCGATCAGTAACT-1
ATTGCTGCTCCTCCAT-1
ATTGGATTACAGCGTA-1
ATTGGGAATATCTTGG-1
ATTGGGAGTTCTGTAA-1
ATTGGTAGGATCCGCT-1
ATTGGTTGTGCATTAC-1
ATTGTACAACTCGGCT-1
ATTGTCGCAATACCTT-1
ATTGTCTGTTTCATGT-1
ATTGTGACTTCGCTGC-1
ATTGTTCAACGATCCG-1
ATTTAACTCGTATTAC-1
ATTTACAGTTTACTGG-1
ATTTACTAAGTCCATT-1
ATTTATACTGGTAAAG-1
ATTTCATTATTTCGCG-1
ATTTCCGGGTTCTGCG-1
ATTTGCCTAGTTACGA-1
ATTTGCGCGAGTAGCT-1
ATTTGGAGATTGCGGT-1
ATTTGTCTTGGGAGCT-1
ATTTGTTCCAGGGCTC-1
CAAACCAGGTCTGCAT-1
CAAACCATAAGCGTAT-1
CAAACCCTCCGGCGGG-1
CAAACGAGTATCGCAG-1
CAAACGGTCGCACTTT-1
CAAACGTGGTCTTGCG-1
CAAACTACGATAGAGA-1
CAAACTATTGAGCTTC-1
CAAACTCGCGACGCCG-1
CAAAGATTATTGGGCC-1
CAAAGGTCATCTGAAA-1
CAAAGGTTAAATTCAG-1
CAAAGTCAGGTTAGCT-1
CAAATCTCTCACAAGG-1
CAAATGCGGAGTGTTC-1
CAAATGTCCTTCCGTG-1
CAAATTGGATTATGCC-1
CAAATTGTCAGCAAGC-1
CAACACATCTCCTGCC-1
CAACAGAATAACGCTA-1
CAACAGTGCCAAACGG-1
CAACATGGCCTGATAA-1
CAACCAGTGGCCTACC-1
CAACCGCACCTAGACA-1
CAACCTACCGAGCAGT-1
CAACCTGAACCTGCCA-1
CAACGACCCGTTTACA-1
CAACGATCGATCCAAT-1
CAACGCGATGAGCCAA-1
CAACGGTTCTTGATAC-1
CAACGTGGTGGAGTCT-1
CAACTATATCGAATGC-1
CAACTCCAACGTTTAG-1
CAACTCCGTAACTTGC-1
CAACTCCTTGATCCCG-1
CAACTGAGGGTATGAC-1
CAACTGCTCATCCGAT-1
CAACTTGTAGTGGGCA-1
CAAGAAACCCTAAACT-1
CAAGACTCAGAAGCGC-1
CAAGAGGGCGGAGTAC-1
CAAGATATTATAACGT-1
CAAGCAACGTCGGAGT-1
CAAGCACCAAATGCCT-1
CAAGCGGCACATAATT-1
CAAGGATCGCATGTTC-1
CAAGGCCAGTGGTGCA-1
CAAGGGAGTGTATTTG-1
CAAGGTCCTATAGGCT-1
CAAGTAAGTGATAGAC-1
CAAGTCGTTGAAATCT-1
CAAGTGAACTTTGGTT-1
CAAGTGTGGTTGCAAA-1
CAATAAACCTTGGCCC-1
CAATACGAGAGTCTGA-1
CAATACGCTCTGAGGC-1
CAATATGTAGATTTAC-1
CAATATTCTTGACCTA-1
CAATATTGGACTAGTG-1
CAATCCATTATCCGTT-1
CAATCCCTATACCAGC-1
CAATCCTGCCGTGGAG-1
CAATGACCCTTAATTT-1
CAATGAGGTTCGACTA-1
CAATGCGAGAAGTATC-1
CAATGGAATCTACATA-1
CAATGGATCTCTACCA-1
CAATGGTCGGCCTGGG-1
CAATGTGCCAACCCTT-1
CAATTAAGGGTGATGA-1
CAATTGGGCCGCACTC-1
CAATTTCGTATAAGGG-1
CAATTTGACCGGGAAG-1
CACAAACCGCAGAACT-1
CACAAGAAAGATATTA-1
CACAAGCTAAGAAAGG-1
CACAATGAGCTGCTAT-1
CACACACGCTAACGAG-1	TLS5
CACACAGCTTGCGCTC-1
CACACAGGGATAGATT-1
CACACGCGCTGTCTTA-1
CACACGTTTCAATGGG-1
CACACTTGTATTGCGA-1
CACAGAGACGAGGACG-1
CACAGCACCCACGGCA-1
CACAGCTAGGGAGTGA-1
CACAGGGCCATATAGT-1
CACAGGGCCGTTGTCA-1
CACAGTCCCGCTTCGC-1
CACAGTTCGCTTCCCA-1
CACATAAGGCGACCGT-1
CACATATTAGCAGGAT-1
CACATCGTGCACGCGC-1
CACATCTCACCGACGA-1
CACATGATTCAGCAAC-1
CACATGTTTGGACATG-1
CACATTCTTTCGATGG-1
CACATTTCTTGTCAGA-1
CACCAATCATCCGTCT-1
CACCACGCCACACAGA-1
CACCAGTCAGCATGCA-1
CACCATCGGAGGAGAC-1
CACCATGATCGCAAAG-1
CACCCAAATCTTATGT-1
CACCCACACGTCACCC-1
CACCCACGAGGCAATT-1
CACCCGCGTTTGACAC-1
CACCCGGTTTGTGACT-1
CACCCTAACAAGATCT-1
CACCCTTGGTGAGACC-1
CACCCTTTCCTCGCTC-1
CACCGATACACCGAGC-1
CACCGATGATGGGTAC-1
CACCGCCAGAAGGTTT-1
CACCGCCGACCAGCGA-1
CACCGCGTCCACTCTA-1
CACCGGAGATATCTCC-1
CACCGGGCATCACAAG-1
CACCGGTAGAGACATT-1
CACCGTATCCCATCCG-1
CACCGTTAGGGATCAC-1
CACCGTTGCGCGATAT-1
CACCTAATAGAGTCGT-1
CACCTAATCAGTTTAC-1
CACCTCGATGGTGGAC-1
CACCTTGCGAAACTCG-1
CACCTTGGCGCCTTTG-1
CACGAAAGTTAGTCCC-1
CACGACCACAGACTTT-1
CACGACGTAATAGTAA-1
CACGACTAAAGTTCTG-1
CACGAGCAAACCAGAC-1
CACGATTGGTCGTTAA-1
CACGCACAGCGCAGCT-1
CACGCAGCGAGGCTTT-1
CACGCGGAACTGTTGC-1
CACGGACGTGGATGGC-1
CACGGCGCGCCAAAGG-1
CACGGGATTGAGGGTT-1
CACGTCAATCAATGGA-1
CACGTCGGCAACCTCT-1
CACGTCGGGTTCTAGA-1
CACGTCTATGATGTGG-1
CACGTTCGTGCTCTAG-1
CACGTTTCGTACACAC-1
CACTAAAGTTGCCTAT-1
CACTACGGGAGCTGCC-1	TLS5
CACTACTCAGTTCTGT-1
CACTCAAGAGCTATGG-1
CACTCAGCTCTTGAGG-1
CACTCCTATGTAAGAT-1
CACTCCTCTCGGTCGG-1
CACTCGAGCTGAACAA-1
CACTCGGTTAGGAGGA-1
CACTCTCAAGCATCGA-1
CACTCTTCTGCTAGCC-1
CACTGACGATTGTGGA-1
CACTGTCCAAGTGAGA-1
CACTTAATCAGACGGA-1
CACTTCGCCACAGGCT-1
CACTTCGTCTTATCTC-1
CAGAACTTAGCCCTCT-1
CAGAATAACACACGGA-1	TLS5
CAGAATATTCGTTATC-1
CAGACACCGATCGCTG-1
CAGACCTGTAAGTGTT-1
CAGACGAACCTGATAC-1
CAGAGACGGTCACCCA-1
CAGAGCATGAGCTTGC-1
CAGAGCGATGGATGCT-1
CAGAGGCGATGCATGA-1
CAGAGTGATTTAACGT-1
CAGATAATGGGCGGGT-1
CAGATACTAACATAGT-1
CAGATATGAAGATGAC-1
CAGATCATTTAAAGTC-1
CAGATCCTGGTTTGAA-1
CAGATGTTTGTCCCAA-1
CAGCAGCCCGTTCCTT-1
CAGCAGTCCAGACTAT-1
CAGCAGTCTGTGCTGC-1
CAGCCCTCACAGGCAG-1
CAGCCGGGCCCTCTAT-1
CAGCCTCCTGCAGAGG-1
CAGCCTCGATAGCGGT-1
CAGCCTCTCCTCAAGA-1
CAGCGATTCCCTTCAA-1
CAGCGCCAACACGATA-1
CAGCTCACTGAGACAT-1
CAGCTCGACAAGTTAA-1
CAGCTCGTGCTTGTGT-1
CAGCTCTGGGCTCACT-1
CAGCTGGCGTAACCGT-1
CAGCTTAGTAGGTAGC-1
CAGGAAGACTTTATAT-1
CAGGACAGCTGCCCTT-1
CAGGATATATCGTTGT-1
CAGGATCCGCCCGACC-1
CAGGCAGTCTTACCAG-1
CAGGCCAGTACCACCT-1
CAGGCCGTTTGGGTGT-1
CAGGCGCACGGTGGTC-1
CAGGCGCCATGCTAGG-1
CAGGGAGATAGGCCAG-1
CAGGGCTAACGAAACC-1
CAGGTTTAGTACTACA-1
CAGTAACTATTTATTG-1
CAGTAAGGGACGTCTC-1
CAGTAATCCCTCCCAG-1
CAGTACATTCTCTAAA-1
CAGTACCAGTTTACGT-1
CAGTAGATGATGTCCG-1
CAGTAGCCCACGCGGT-1
CAGTAGCGAGGTAGTA-1
CAGTCCAACGCCTTCT-1
CAGTCGAGGATGCAAT-1
CAGTCGGCCTAGATAT-1
CAGTCTCTCGGCTAAT-1
CAGTCTGTATACTGGG-1
CAGTGAATAAATGACT-1
CAGTGGTTGCACATGA-1
CAGTGTCCGCAGAATG-1
CAGTGTCGGCTGGCCC-1
CAGTGTTAATCTCTCA-1
CAGTTCAAATTGACAC-1
CAGTTCCGCGGGTCGA-1
CAGTTCGAGGACCCGA-1
CATAACGGACAGTCGT-1
CATAAGAAGCTTGGCT-1
CATAAGCTCTCCGTCT-1
CATAATGAGCGGGCGA-1
CATACAAAGCCGAACC-1
CATACACAAAGTCAGC-1
CATACACGGTTCCCAC-1
CATACCCGTACCCAGT-1
CATACGAACTAGCTGG-1
CATACGGCGTCTGGGC-1
CATACGGGTGCATGAT-1
CATACTATGTAATTGT-1
CATACTTAGGCAATAC-1
CATACTTCTTTCTCCG-1
CATAGAGGAGATACTA-1
CATAGCCGCCCGGGAT-1
CATAGCGTTGCCCACC-1
CATAGGGACACTTGTG-1
CATAGTACATTGAGAG-1
CATAGTAGCATAGTAG-1
CATAGTCAAATACATA-1
CATAGTCCACAAGAAC-1
CATAGTGGGCACGCCT-1
CATATACTACTGATAA-1
CATATAGGTACAGTCA-1
CATATGTCAGGCTACG-1
CATATTATTTGCCCTA-1
CATCAAACTGGCGCCC-1
CATCAACACCTACTAA-1
CATCATCTACCCGGAC-1
CATCATTACCCTGAGG-1
CATCCAATATAGTTTG-1
CATCCCGAGATTCATA-1
CATCCGCAGGCCCGAA-1
CATCCTCTCAAAGATC-1
CATCGAATGGATCTCT-1
CATCGCCCGCGGCCAA-1
CATCGGACGGGTTAAT-1
CATCGTCCGGTTACTA-1
CATCTACCCGAGAACG-1
CATCTAGTGAAGGGAA-1
CATCTATCCCGTGTCT-1
CATCTGCAGGATCATT-1
CATCTTACACCACCTC-1
CATGAACCGACATTTG-1
CATGAACCTCTTATCA-1
CATGACTTCGCTGAAT-1
CATGAGATGCACTCTC-1
CATGAGTCCATCACGG-1
CATGATACGGTGAAAC-1
CATGATCGCTTTGAGA-1
CATGATGCACAATTCT-1
CATGATGGAAGTTAGC-1
CATGCACATGAGAGGC-1
CATGCACGTGTTACTG-1
CATGCATGGAGACCCT-1
CATGCCAACTCGCAAA-1
CATGCGACCAGTTTAA-1
CATGCGTTAGACAGAA-1
CATGCGTTGAGAGGAG-1
CATGCTGGCTCCAATT-1
CATGGAAATGGGACCA-1
CATGGATTGTCTTCCG-1
CATGGCAGGAAGATCG-1
CATGGCTCCCTATGTC-1
CATGGGTATGCCTTAT-1
CATGGGTCGGGTGTGG-1
CATGGTAAGTAGCGTT-1
CATGGTATTAGTTTGT-1
CATGGTCTAGATACCG-1
CATGGTTTATTAATCA-1
CATGTAAGAGACATTT-1
CATGTAGGAGCGCCAA-1
CATGTCTCATTTATGG-1
CATGTGGGCTCATCAC-1
CATTACATAGATTGTG-1
CATTACGCAGGAAGGG-1
CATTACGTCGGCCCGT-1
CATTATAACAGGGTCC-1
CATTATCCCATTAACG-1
CATTATGCTTGTTGTG-1
CATTCACTGACAGCTA-1
CATTCAGGTCAGTGCG-1
CATTCCCATTCCGTCG-1
CATTCCCTAAGTACAA-1
CATTCGTCGTAGCGGT-1
CATTGATGAACACGCC-1
CATTGCAAAGCATAAT-1
CATTGCGAAATGGGCG-1
CATTGCGGGTCAATTC-1
CATTGTGTGCTAGATC-1
CATTTAGCGGACCATG-1
CATTTATCGTTCAAGA-1
CATTTCTAGCAGACTA-1
CATTTGAGTGGTACGT-1
CCAAACAGAACCCTCG-1
CCAAAGCAGTTGGTTG-1
CCAAAGTCCCGCTAAC-1
CCAAATAACAAGATTC-1
CCAAATCAAAGGGCAA-1
CCAACCTTATGTAACT-1
CCAACGATGCACTGAT-1
CCAACGCTTGCCAGGG-1
CCAACTTGATAGATCC-1
CCAAGAAAGTGGGCGA-1
CCAAGACTTCTGCGAA-1
CCAAGCGTAACTCGTA-1
CCAAGCTTGATCTCCT-1
CCAAGGAACAGAGAGG-1
CCAAGGTTGCCCTTTC-1
CCAAGTTTCTACAGAT-1
CCAATAGATTTCATCT-1
CCAATAGTGCCGTCGA-1
CCAATCGGTAGATCGA-1
CCAATGTCACAGCAAG-1
CCAATTACGGGTCGAG-1
CCAATTGAATGTTAAT-1
CCACAATGTACGTCTT-1
CCACACTGAGATATTA-1
CCACAGCTGAAATCAT-1
CCACAGTACCCATCCT-1
CCACATACTGCACCCA-1
CCACATGGCTCTTTAT-1
CCACCAACTTTACTGT-1
CCACCCAAGGAAAGTG-1
CCACCTGTATGGAATA-1
CCACGAATTTAACCTC-1
CCACGAGAAGAGAATC-1
CCACGGAGCCATAAGA-1
CCACGGCAGGTGTAGG-1
CCACGGTGCCCGGTAG-1
CCACGTAAATTAGACT-1
CCACTAAACTGAATCG-1
CCACTATCCGGGTCAC-1
CCACTCAGATCCGCAA-1
CCACTGGTGGCTGGTT-1
CCACTGTTTGGATTAA-1	TLS5
CCACTTTCCTTCTAGG-1
CCAGAAACTGATGCGA-1
CCAGAAAGCAACTCAT-1
CCAGAGACAAAGCCGG-1
CCAGATAGTTGAGTGA-1
CCAGATGTAAATGGGT-1
CCAGCCTGGACCAATA-1
CCAGCGGGATCACCAG-1
CCAGCTACGCCTCATA-1
CCAGCTCGAACGCATT-1
CCAGCTGATGGTACTT-1
CCAGCTTCCGCCCGCA-1
CCAGGCTGGCGTCTGA-1
CCAGGGACGTGGCCTC-1
CCAGTAGTCTGATCCA-1
CCAGTCAAATCTCTTA-1
CCAGTCCATTATTCGA-1
CCAGTCTAGACGGCGC-1
CCAGTCTTGTCATAGA-1
CCAGTGAGCTCCTTGT-1
CCAGTGTACAGACCGA-1
CCAGTTCGGTAACTCA-1
CCATAAACAACCCGAC-1
CCATAACCTGTGCAGT-1
CCATACCTTTACTTGT-1
CCATACTCGCCTCTCC-1
CCATAGAGGCTGCCAG-1
CCATAGGTTGGCGTGG-1
CCATAGTCAGTAACCC-1
CCATATGGAAACTATA-1
CCATATTGGATCATGA-1
CCATCATAAGAACAGG-1
CCATCCATACCAAGTC-1
CCATCGCAGTTAAACT-1
CCATCTCACCAGTGAA-1
CCATCTTGTTCACAAT-1
CCATGCCCTAGATTTC-1
CCATGCCTGTTTAGTA-1
CCATGCTCTGCAGGAA-1
CCATGGCAAACGCTCA-1
CCATGGCCCTTGTACC-1
CCATGTTCATCTATAT-1
CCATTAGCGATAATCC-1
CCATTCCCTGCCCACA-1
CCATTGTTTCCTCCAT-1
CCATTTCTACCTATTA-1
CCCAAACATGCTGCTC-1
CCCAACATACGTCGCG-1
CCCAACCACACTAACA-1
CCCAAGAATGCACGGT-1
CCCAAGACAGAGTATG-1
CCCAAGTCATTACACT-1
CCCAATGAGATTTGCA-1
CCCAATTTCACAACTT-1
CCCACTCCACGGTATC-1
CCCAGAGGAGGGCGTA-1
CCCAGATTCCCGTGAC-1
CCCAGGAAGAATTCGA-1
CCCAGGTCTGAAGGCT-1
CCCAGTAAACTTGGGA-1
CCCAGTTAAGGCGCCG-1
CCCATATAGGTCGATT-1
CCCATTATTGTATCCT-1
CCCGAAGTTTCGCGAA-1
CCCGACCATAGTCCGC-1
CCCGAGTTTCTCCGTA-1
CCCGATAGCCTCGCCT-1
CCCGCAAATAATCATC-1
CCCGCAGCGCGAACTA-1
CCCGCAGGGCCCAAAG-1
CCCGCCATGCTCCCGT-1
CCCGCGCAATGCACCC-1
CCCGCTAGAGGGTTAA-1
CCCGCTTGCCCTCGTC-1
CCCGGCACGTGTCAGG-1
CCCGGCTAGGTGAGAA-1
CCCGGGTCGTTCAGGG-1
CCCGGTGGAAGAACCT-1
CCCGGTGTATCGGAAT-1
CCCGTAAGTCTAGGCC-1
CCCGTAGCTGGGAAGA-1
CCCGTCAGCGTCTGAC-1
CCCGTGACAGTGCCTT-1
CCCGTGAGGGCGGTGA-1
CCCGTGGGTTAATTGA-1
CCCGTTTCGCAGATGT-1
CCCTACCCACACCCAG-1
CCCTACTTGAACAATG-1
CCCTAGCTCTAAGGTC-1
CCCTAGGCAACAAGAG-1
CCCTAGTGTCAGGTGT-1
CCCTATGTAGAGCAGA-1
CCCTCAAGCTCTTAGT-1
CCCTCAGATCGAGAAC-1
CCCTCATCACAGAGTA-1
CCCTCATTCTGGAATT-1
CCCTCCTCGCTCGTAT-1
CCCTCGATAATACACA-1
CCCTCGGGAGCCTTGT-1
CCCTGAAATGAGTTGA-1
CCCTGACTAACAAATT-1
CCCTGATGTAACTCGT-1
CCCTGCCCAATCCGCT-1
CCCTGCGCTACGCATA-1
CCCTGGCTGTTCCTTC-1
CCCTGGGAGGGATCCT-1
CCCTGGTATGGGCGGC-1
CCCTGTTGGCAAAGAC-1
CCCTTCTCGTACGCGA-1
CCCTTTAATGGAGTTC-1
CCCTTTGACAGGTCTT-1
CCGAAAGTGGTGAGCA-1
CCGAACACTGGGCCTC-1
CCGAACCTTCCCGGCC-1
CCGAAGCATTGACCAA-1
CCGAAGGGCGTACCGC-1
CCGAAGTATATTGTTC-1
CCGACAAACACATGAG-1
CCGACAAAGGGAGTGC-1
CCGACAATAGGCCGCC-1	TLS5
CCGACGGGCATGAGGT-1
CCGACGTAAACACAAC-1
CCGACTCGCATAGTCT-1
CCGAGAAGTCGCATAA-1
CCGAGCTGTGCTTGTC-1
CCGAGGGATGTTAGGC-1
CCGATATGACGTAAGG-1
CCGATCTCAACCTTAT-1
CCGATCTTAAGAGGCT-1
CCGATTCGAGGGACCC-1
CCGATTGGTCAATGAA-1
CCGCACAAAGACCAAC-1
CCGCACACGAACGTGT-1
CCGCACGTGACCTCGG-1
CCGCACTTGCAATGAC-1
CCGCATGTGGTACGAT-1
CCGCCACCACAATCCA-1
CCGCCGGAACTTCTCG-1
CCGCCGGTCAACACAC-1
CCGCCGTTGAGGATAA-1
CCGCCTGCGAATTGGT-1
CCGCCTTGCGATGTCG-1
CCGCGATTTGGTAGGT-1
CCGCGCAAGATACCCA-1
CCGCGGAATGCGTCAC-1
CCGCGGGTACGAAGAA-1
CCGCGTAGGTAAGGGC-1
CCGCTATCAGCACCAG-1
CCGCTCCAGGGCGATC-1
CCGCTCTTCCGAACTA-1
CCGCTGGTGCCATTCA-1
CCGCTTACCTCACTCT-1
CCGCTTCGCGGTTAAC-1
CCGCTTGCTGACATGG-1
CCGGAAGTGCAATATG-1
CCGGAAGTTATCAGTC-1
CCGGAATGGTTTCAGT-1
CCGGAGCGTACTTTCT-1
CCGGAGGTCTTATGGT-1
CCGGCACGACCGTTTC-1
CCGGCCGCGAGCATAT-1
CCGGCGCATATTGGAT-1
CCGGCGTGAGACTCTG-1
CCGGGACCCGCAGAGA-1
CCGGGCGGTCTCGTCA-1
CCGGGCTAAGAATTTC-1
CCGGGCTGCTCCATAC-1
CCGGGTTCGAGGTTAC-1
CCGGTAATGGCTAGTC-1
CCGGTATCTGGCGACT-1
CCGGTGCGAGTGATAG-1
CCGGTTTGTAATTGTG-1
CCGTAAGTTGGTCCCA-1
CCGTACCCAAGCGCCA-1
CCGTAGGAAATCCCTG-1
CCGTAGGGTTGTTTAC-1
CCGTATCTCGTCGTAG-1
CCGTATTAGCGCAGTT-1
CCGTCAACCTCTGGCG-1
CCGTGAGGCATTCATG-1
CCGTGCCCATGACGGC-1
CCGTGGAACGATCCAA-1
CCGTGTTAAATTCCAT-1
CCGTTACGTTAGAACA-1
CCGTTCCGAATCTCGG-1
CCGTTTCCTTTCCGTG-1
CCTAAACAGGGTCCGT-1
CCTAAAGGCTGACGCT-1
CCTAAATTAACGGTTC-1
CCTAAATTGTATCCTA-1
CCTAACCCAAACAAGT-1
CCTAACTAAGGCTCTA-1
CCTAAGTGTCTAACCG-1
CCTACAAGTCCGGAAT-1
CCTACAGTTGAGGGAG-1
CCTACATTCACAGACG-1
CCTACGCGACCTTACA-1
CCTACGGCTCAGTCGA-1
CCTACTCAACACGATT-1
CCTACTGCGGCGGCCA-1
CCTACTGCTTACACTT-1
CCTAGGCGTAGCGATC-1
CCTAGGTAAAGGTAGC-1
CCTAGTTAGTCGCATG-1
CCTATAATGAGTGCCC-1
CCTATACCGTCCTGTC-1
CCTATATCGTGTCACG-1
CCTATATTTGTCCTGG-1
CCTATCTATATCGGAA-1
CCTATGAAGTGGTGCC-1
CCTATGGCTCCTAGTG-1
CCTATGGGTTACCGTC-1
CCTATGGTCAAAGCTG-1
CCTATGTCCACTCCAC-1
CCTATTATTCCGGCCG-1
CCTCAACGATCGCTGT-1
CCTCACCAATCTTGAC-1
CCTCACCTGAGGGAGC-1
CCTCACCTTAGCATCG-1
CCTCACGTCAGCTAAT-1
CCTCATGCAGCTACGA-1
CCTCCCGACAATCCCT-1
CCTCCGACAATTCAAG-1
CCTCCTAGCTAGAGTC-1
CCTCCTGAGCCCACAT-1
CCTCCTGTTGTGTCGT-1
CCTCGAAGTGGACGGG-1
CCTCGACCCACTGCCT-1
CCTCGCCAGCAAATTA-1
CCTCGCGCGATATAGG-1
CCTCGCGCTGTGCGAT-1
CCTCGGACCGGGATAG-1
CCTCGGATGCTACCTG-1
CCTCGGTTTCCTTGCC-1
CCTCGTTACGCCTGTT-1
CCTCTAATCTGCCAAG-1
CCTCTACAAGGATTGG-1
CCTCTATCGATTAGCA-1
CCTCTCTCCCATCTAG-1
CCTCTGGCCTAGACGG-1
CCTCTGTACTATTCTA-1
CCTGAACGATATATTC-1
CCTGAATATTTACATA-1
CCTGACAAACTCGCGC-1
CCTGACCACCGATGGT-1
CCTGACGCAACCTTTA-1
CCTGAGAATAAATGCA-1
CCTGATTCGCGAAGAA-1
CCTGCCCGTTGTCTAG-1
CCTGCGATAGAACTGT-1
CCTGCGTTCTACGCTT-1
CCTGCTACAACCATAC-1
CCTGCTATTTGAGAAG-1
CCTGGAAACGTTCTGC-1
CCTGGCTAGACCCGCC-1
CCTGGTCGAATGTGGG-1
CCTGTAAGACATGATA-1
CCTGTACTCACGCCCA-1
CCTGTCACCCGGGCTC-1
CCTGTCCCTCACGTTA-1
CCTGTCGCCCGTAAAT-1
CCTGTCGTGTATGAAG-1
CCTGTGAAACCGTAAC-1
CCTGTGCATAGGAGAC-1
CCTGTGCGGATTGTAA-1
CCTGTTCAACCTCGGG-1
CCTGTTTGAAGACACG-1
CCTTAAGTACGCAATT-1
CCTTCAGTTAAAGTGA-1
CCTTCCGCAACGCTGC-1
CCTTCGTATAGAATCC-1
CCTTCTCAGCGTTCCT-1
CCTTCTTGATCCAGTG-1
CCTTGACCACTTTATT-1	TLS5
CCTTGTGAACGTGGTT-1
CCTTTAAGGGAGCACT-1
CCTTTCAATGAAGAAA-1
CCTTTGAATTATGGCT-1
CGAAACATAGATGGCA-1
CGAAACGCAATTCATG-1
CGAACAGTATGGGCGT-1
CGAACATAGTCAGAAA-1
CGAACCCGCATGCGTC-1
CGAACCTCTTTCCTAG-1
CGAACGCCCAGTGCCG-1
CGAACGGCCGGACAAC-1
CGAAGACGGTGAGTGC-1
CGAAGACTGCCCGGGA-1
CGAAGATCAGTTTCAT-1
CGAAGCTATAAATTCA-1
CGAAGGGTTTCAGATT-1
CGAAGTTGCTCTGTGT-1
CGAATCTGCTCGACGC-1
CGAATGAAGTCATTGC-1
CGAATGACGCATAATG-1
CGAATGGTAGGTCGTC-1
CGAATTACATGGTGTT-1
CGAATTCCCGGTTCAA-1
CGACAATTTGATCTAA-1
CGACACCGCTTAAGGA-1
CGACACGCTCCGACAG-1
CGACACGGATGCCCAC-1
CGACAGTTCGCGTTAT-1
CGACATGCGATCTTCT-1
CGACCCTTAACGCCGG-1
CGACCGTTGGTATTCG-1
CGACCTACTAGACAAT-1
CGACGCATCCGTACCT-1
CGACTCAGGATGTTAT-1
CGACTCGGTACACGGT-1
CGACTTTGTATAGCCT-1
CGAGACCCTAGAGTGT-1
CGAGACTACTGCTGCT-1
CGAGAGATGTGAACCT-1
CGAGAGCGCGTAGATA-1
CGAGAGCTTTCACTAC-1
CGAGAGGGTAGCCGCG-1	TLS5
CGAGATGTTGCCTATA-1
CGAGATTTCGCTCGGG-1
CGAGCACTTCAAGTTT-1
CGAGCCGAGCACTCGA-1
CGAGCGTTGATCAGCC-1
CGAGCTGGGCTTTAGG-1
CGAGGAGCTTCCATAT-1
CGAGGATCGGGAACGA-1
CGAGGCCAGGCATTGG-1
CGAGGCTAAATATGGC-1
CGAGGGACTGCGGTCG-1
CGAGGGTATCCAGGTG-1
CGAGTACTAAAGAGGA-1
CGAGTGAAGGTACCAG-1
CGAGTGCTATAGTTCG-1
CGAGTTCTGTCCCACC-1
CGAGTTTATCGGACTG-1
CGATAACCAATTTGAG-1
CGATAATACTCAGGTT-1
CGATACCTCGCGGACA-1
CGATAGCGATACAGTG-1
CGATAGTCGTACTGCA-1
CGATATTAGCCGCAGG-1
CGATCATTAGAGGCAC-1
CGATCCACCATTGTTG-1
CGATCCGACCCAGTGC-1
CGATCCTCGCAACATA-1
CGATCGAGAAGCACCA-1
CGATCTGTTGGAGGAC-1
CGATGGACCCTACGCC-1
CGATGTTGTTATCTAC-1
CGATTAAATATCTCCT-1
CGATTCGCCTGGCTGC-1
CGATTTGTCATTAATG-1
CGCAAACACGAGTTAC-1
CGCAATCGATCATTAG-1
CGCAATTACTTTCGGT-1
CGCAATTAGGGTAATA-1
CGCAATTCTACAATAA-1
CGCACATGTCCACTAC-1
CGCACGTCTGTTTATG-1
CGCACGTGCGCTATCA-1
CGCAGAAACATTTGCG-1
CGCAGATCTTCACCCG-1
CGCAGGCGATCCAAAC-1
CGCAGTTCTATCTTTC-1
CGCATCATGGCTTCAG-1
CGCATCCATCAGCCAG-1
CGCATGCCGAATGCGT-1
CGCATGGTGCGATGCT-1
CGCATTAGCTAATAGG-1
CGCCAAGAAGCCGAGT-1
CGCCAATTATTGCGTT-1
CGCCACAGGTCGCGAT-1
CGCCACCCGCATTAAC-1
CGCCATCCGATTATGA-1
CGCCCAGCACGCCTAG-1
CGCCCAGCGTTTCACG-1
CGCCCGCTTCCGTACA-1
CGCCCTAATTGTTCAA-1
CGCCCTTACATCCACC-1
CGCCCTTGAAGGCTGA-1
CGCCGACTATTCGCTA-1
CGCCGCCCATGCCTGT-1
CGCCGCGTTCTGAACG-1
CGCCGGTGTCGCAGTA-1
CGCCGTCTACCCATCG-1
CGCCGTTCAGCATAGT-1	TLS5
CGCCTCCCTCCTCTAT-1
CGCCTGGCCTACGTAA-1
CGCCTTTAGCATGCTC-1
CGCGAAGTGGCATACT-1
CGCGACACTGCGCAGC-1
CGCGACCGCGACAGAT-1
CGCGAGAGGGACTTGT-1
CGCGAGTCTGCCGGGT-1
CGCGCAAATGTCCAGA-1
CGCGCAAGGAACTACA-1
CGCGCATGTTTGATTG-1
CGCGCCCGACTTAATA-1
CGCGGCAGTATTACGG-1
CGCGGCTCAACTTGAA-1
CGCGGGAATTAGGCAG-1
CGCGGGAATTCCTTTC-1
CGCGGTAAGTCTAGCT-1
CGCGGTACGGTATACA-1
CGCGGTCACAAACCAA-1
CGCGTACATTCTGGAA-1
CGCGTCATATTAAACC-1
CGCGTGCTATCAACGA-1
CGCGTGGGCCTGTGTT-1
CGCGTTCATGAAATAC-1
CGCTACCGCCCTATGA-1
CGCTACGGGACATTTA-1
CGCTAGAGACCGCTGC-1
CGCTATACCGCCCACT-1
CGCTATTCAATGTATG-1
CGCTATTCTTAGGCTC-1
CGCTCGACATAATGAT-1
CGCTCTCCGTAGATTA-1
CGCTGAGGACGTCCAA-1
CGCTGGTGACTACCCT-1
CGCTGTGACGCCGCAC-1
CGCTGTGTGGATGTTG-1
CGCTTAGTATTGATAC-1
CGCTTATTCCCGGTCG-1
CGCTTCCACTGAAATC-1
CGCTTCGGTCTAAGAC-1
CGCTTGGACGGATAGA-1
CGCTTTCATACCGGTG-1
CGCTTTCCGCCAAGGT-1
CGCTTTCTTGCATTCG-1
CGGAAAGAATCAAACG-1
CGGAAAGCAAATGTGC-1
CGGAAATTTCACATCC-1
CGGAACGTAAACATAG-1
CGGACCTCTGTAGTTA-1
[truncated: 2,899 more rows]

## Sheet: TLS5
Barcode	TLS5
AAACAACGAATAGTTC-1
AAACAAGTATCTCCCA-1
AAACAATCTACTAGCA-1
AAACACCAATAACTGC-1
AAACAGAGCGACTCCT-1
AAACAGCTTTCAGAAG-1
AAACAGGGTCTATATT-1
AAACAGTGTTCCTGGG-1
AAACATGGTGAGAGGA-1
AAACATTTCCCGGATT-1
AAACCACTACACAGAT-1
AAACCCGAACGAAATC-1
AAACCGGAAATGTTAA-1
AAACCGGGTAGGTACC-1
AAACCGTTCGTCCAGG-1
AAACCTAAGCAGCCGG-1
AAACCTCATGAAGTTG-1
AAACGAAGAACATACC-1
AAACGAAGATGGAGTA-1
AAACGAGACGGTTGAT-1
AAACGCCCGAGATCGG-1
AAACGCTGGGCACGAC-1
AAACGGGCGTACGGGT-1
AAACGGGTTGGTATCC-1
AAACGGTTGCGAACTG-1
AAACGTGTTCGCCCTA-1
AAACTAACGTGGCGAC-1
AAACTCGGTTCGCAAT-1
AAACTCGTGATATAAG-1
AAACTGCTGGCTCCAA-1
AAACTTAATTGCACGC-1
AAACTTGCAAACGTAT-1
AAAGAATGACCTTAGA-1
AAAGAATGTGGACTAA-1
AAAGACATGAAGTTTA-1
AAAGACCCAAGTCGCG-1
AAAGACTGGGCGCTTT-1
AAAGCTTGCCTACATA-1
AAAGGCCCTATAATAC-1
AAAGGCTACGGACCAT-1
AAAGGCTCTCGCGCCG-1
AAAGGGATGTAGCAAG-1
AAAGGGCAGCTTGAAT-1
AAAGGTAAGCTGTACC-1
AAAGTAGCATTGCTCA-1
AAAGTCACTGATGTAA-1
AAAGTCGACCCTCAGT-1
AAAGTGCCATCAATTA-1
AAAGTGTGATTTATCT-1
AAAGTTGACTCCCGTA-1
AAATAACCATACGGGA-1
AAATAAGGTAGTGCCC-1
AAATACCTATAAGCAT-1
AAATAGCTTAGACTTT-1
AAATAGGGTGCTATTG-1
AAATCCGATACACGCC-1
AAATCGCGGAAGGAGT-1
AAATCGTGTACCACAA-1
AAATCTAGCCCTGCTA-1
AAATGACTGATCAAAC-1
AAATGATTCGATCAGC-1
AAATGCTCGTTACGTT-1
AAATGGCATGTCTTGT-1
AAATGGCCCGTGCCCT-1
AAATGGTCAATGTGCC-1
AAATGTATCTTATCCC-1
AAATGTGGGTGCTCCT-1
AAATTAACGGGTAGCT-1
AAATTAATAAGCGCGA-1
AAATTACACGACTCTG-1
AAATTACCTATCGATG-1
AAATTCCAGGTCCAAA-1
AAATTGATAGTCCTTT-1
AAATTGCGGCGGTTCT-1
AAATTGGTGAGAAGCA-1
AAATTTACCGAAATCC-1
AAATTTGCGGGTGTGG-1
AACAACTGGTAGTTGC-1
AACAATACATTGTCGA-1
AACAATTACTCTACGC-1
AACACACGCTCGCCGC-1
AACACGACTGTACTGA-1
AACACGAGACGCGGCC-1
AACACGCGGCCGCGAA-1
AACAGCTGTGTGGCAA-1
AACAGGAAATCGAATA-1
AACAGGATGGGCCGCG-1
AACAGGTAGTATGGAT-1
AACATAGCGTGTATCG-1
AACATATCAACTGGTG-1
AACATCGATACGTCTA-1
AACATTGAAGTTGATC-1
AACATTGGTCAGCCGT-1
AACATTGTGACTCGAG-1
AACCAAGACTTCTCTG-1
AACCAGTATCACTCTT-1
AACCATAGGGTTGAAC-1
AACCATGGGATCGCTA-1
AACCCAGAGACGGAGA-1
AACCCATCCCATGATC-1
AACCCGACAACCCGTG-1
AACCCGAGCAGAATCG-1
AACCCGATAGGGCTTC-1
AACCCGCTGTATTCCA-1
AACCCTACTGTCAATA-1
AACCCTGGTGGAACCA-1	TLS6
AACCGAGCTTGGTCAT-1
AACCGCTAAGGGATGC-1
AACCGTTGTGTTTGCT-1
AACCTAAAGCCGTCCG-1
AACCTCGCTTTAGCCC-1
AACCTGTCACGGAATT-1
AACCTTTAAATACGGT-1
AACCTTTACGACGTCT-1
AACGAAAGTCGTCCCA-1
AACGACCTCCTAGCCG-1
AACGATAATGCCGTAG-1
AACGATAGAAGGGCCG-1
AACGATATGTCAACTG-1
AACGCATGATCTGGGT-1
AACGCGAACGGCAACA-1
AACGCGACCTTGGGCG-1
AACGCGGTCTCCAGCC-1
AACGCTGTTGCTGAAA-1
AACGGACGTACGTATA-1
AACGGCCATCTCCGGT-1
AACGTACTGTGGGTAC-1
AACGTAGTCTACCCAT-1
AACGTCAGACTAGTGG-1
AACGTCATCCGGCTTG-1
AACGTCGCTGCACTTC-1
AACGTGATGAAGGACA-1
AACGTGCGAAAGTCTC-1
AACGTTATCAGCACCT-1
AACGTTCTACCATTGT-1
AACTACCCGTTTGTCA-1
AACTAGCGTATCGCAC-1
AACTAGGCTTGGGTGT-1
AACTCAAGTTAATTGC-1
AACTCCAGAGCGTGTT-1
AACTCCTAATCCCATG-1
AACTCGATAAACACGT-1
AACTCGATGGCGCAGT-1
AACTCTCAATAGAGCG-1
AACTCTCAGTGTGCTC-1
AACTGAGGTCAGCGTC-1
AACTGAGTTATACTGA-1
AACTGATATTAGGCCT-1
AACTGGGTCCCGACGT-1
AACTGGGTTCGAGCCG-1
AACTGGTGTGGGCCTT-1
AACTTCTGCGTCTATC-1
AACTTGCCCGTATGCA-1
AACTTGCGTTCTCGCG-1
AACTTTACGGGAGCTT-1
AACTTTAGCTGCTGAG-1
AACTTTCTCGATCATG-1
AAGAAATCACCAGATT-1
AAGAAGGATCAGTTAG-1
AAGACATACGTGGTTT-1
AAGACCAAATAACTCA-1
AAGACCCAACTGAACA-1
AAGACTAACCCGTTGT-1
AAGACTCACGCCCACT-1
AAGACTGCAAGCTACT-1
AAGAGATGAATCGGTA-1
AAGAGCTCTTTATCGG-1
AAGAGGATGTACGCGA-1
AAGAGGCATGGATCGC-1
AAGAGGCCCTTTGGAA-1
AAGATGGCACCGGACC-1
AAGATTGGCGGAACGT-1
AAGCACCCTGCGTATC-1
AAGCATACTCTCCTGA-1
AAGCCACTTGCAGGTA-1
AAGCCGAAGCGGTTTA-1
AAGCCGCCGTGAAATC-1
AAGCCGCTTTACCTTG-1
AAGCCGGAGAGCAGGA-1
AAGCGCAGGGCTTTGA-1
AAGCGGAGTGCGCGCA-1
AAGCGGCGTCATGGGT-1
AAGCGTCCCTCATCGA-1
AAGCTAGATCGAGTAA-1
AAGCTCGTGCCAAGTC-1
AAGCTCTTTCATGGTG-1
AAGGAGAACTTATAAG-1
AAGGAGCGGTTGGTGC-1
AAGGATCGATCGCTTG-1
AAGGATGAGGGACCTC-1
AAGGCAGGCTGTCTCC-1
AAGGCGCGTAAAGCTT-1
AAGGCTGTGCTCATCG-1
AAGGGAACGACTGGCT-1
AAGGGACAGATTCTGT-1
AAGGGACTATGCATTC-1
AAGGGTTAGCCATGCG-1
AAGGGTTTGATTTCAG-1
AAGGTATCCTAATATA-1
AAGGTGATAAACCAGC-1
AAGTAAGCTTCCAAAC-1
AAGTAGAAGACCGGGT-1
AAGTAGTGACGCGAGG-1
AAGTCAATTGTCGTCA-1
AAGTCTAGTAGCTGCC-1
AAGTCTTCTGTGGCCT-1
AAGTGACGACCGAATT-1
AAGTGAGTCGGGTTTA-1
AAGTGCAAAGGTAGAC-1
AAGTGCCTTGACTGTA-1
AAGTGCGTTAGAATCT-1
AAGTGCTTCTCTATTG-1
AAGTGTTTGGAGACGG-1
AAGTTCACTCCAAGCT-1
AAGTTCAGTCTGCGTA-1
AAGTTCGGCCAACAGG-1
AAGTTGTGATGTTATA-1
AAGTTTACTAATGGCA-1
AAGTTTATGGGCCCAA-1
AATAACAACGCTCGGC-1
AATAACACTAGAACAA-1
AATAACGTCGCGCCCA-1
AATAAGTCCTCGAGAC-1	TLS6
AATAATCTTCGTATCG-1
AATACAATGTTTCAGG-1
AATACCGGAGGGCTGT-1
AATACCTGATGTGAAC-1
AATAGAACAGAGTGGC-1
AATAGAATCTGTTTCA-1
AATAGCAAGCCTCCTG-1
AATAGCTACCGCGTGC-1
AATAGGCACGACCCTT-1
AATAGTCCGTCCCGAC-1
AATAGTCGCGAGTCGG-1
AATATCAAGGTCGGAT-1
AATATCCTAGCAAACT-1
AATATCGAATCAATGC-1
AATATCGAGGGTTCTC-1
AATATTGGAGTATTGA-1
AATCAGACTGCAGGAC-1
AATCAGGTTTCATTTA-1
AATCATGTAAAGACTC-1
AATCCAAGGGCCTGAG-1
AATCCATGCAAGGGTG-1
AATCCCGCTCAGAGCC-1
AATCGAGGTCTCAAGG-1
AATCGCCTCAGCGCCA-1
AATCGCGCAGAGGACT-1
AATCGGGACACTACGA-1
AATCGGTATAGCCCTC-1
AATCGTGAGCCGAGCA-1
AATCTAGGTTTACTTG-1
AATCTATGCCGGAGCC-1
AATCTCTACTGTGGTT-1
AATCTGCGTTGGGACG-1
AATCTGGCTTTCTAGT-1
AATCTGGGTAGACCCT-1
AATGACAGCAATGTCT-1
AATGACGTAGGATGTC-1
AATGACTGTCAGCCGG-1
AATGAGTTCGCATATG-1
AATGATGATACGCTAT-1
AATGATGCGACTCCTG-1
AATGCAACCGGGTACC-1
AATGCACCAAGCAATG-1
AATGGTCCACCGTTCA-1
AATGGTTCTCACAAGC-1
AATGTATGGCACTGTA-1
AATGTGCCCGAGGTGT-1
AATGTGCTAATCTGAG-1
AATGTTAAGACCCTGA-1
AATGTTGTCGTGAGAC-1
AATTAAAGGTCGGCGT-1
AATTAACGGATTTCCA-1
AATTACGAGACCCATC-1
AATTACTCGTACGCTC-1
AATTAGCGCTGCAGCG-1
AATTATACCCAGCAAG-1
AATTCATAAGGGATCT-1
AATTCATTGTCATGCA-1
AATTCCAACTTGGTGA-1
AATTCCAAGCATGTAC-1
AATTCGATTCGAGGAT-1
AATTCTAGAGTTAGGC-1
AATTGAACGCTCTGGT-1
AATTGCAGCAATCGAC-1
AATTGCGTGGATTACA-1
AATTGTGGTTGCCAAA-1
AATTTGGGACATAGTA-1
AATTTGGTTCCAAAGA-1
ACAAACCATGCGTCCT-1
ACAAACCGACAAGGCG-1
ACAAACTCCATCAGAG-1
ACAAAGAAGGTAGGCC-1
ACAAAGCATGACCTAG-1
ACAAATCGCACCGAAT-1
ACAAATGGTAGTGTTT-1
ACAAATTCAGATCTGA-1
ACAACAGCATGAGCTA-1
ACAACGGTCCCTGCGA-1
ACAAGCAGTGCCTAGC-1
ACAAGCTATATGGAAG-1
ACAAGGAAATCCGCCC-1
ACAAGGACAAGAGGTT-1
ACAAGGATGCTTTAGG-1
ACAAGGCCTACCAGCC-1
ACAAGGGCAGGCTCTG-1
ACAATAGTCGTACGTT-1
ACAATCCATTTAAACC-1
ACAATCGATCTTTATA-1
ACAATGAATACGGAGA-1
ACAATGATTCTTCTAC-1
ACAATTGTGTCTCTTT-1
ACAATTTAGGAGGCTC-1
ACAATTTGAGCAGTGG-1
ACAATTTGGCCATATT-1
ACACAAAGACGGGTGG-1
ACACAAATATTCCTAG-1
ACACACCAGGACCAGT-1
ACACACTTTCTACACG-1
ACACATGATCAAATCT-1
ACACATTGACGCAACA-1
ACACATTTCCGTAGAC-1
ACACCACATAATTAGC-1
ACACCCAGCATGCAGC-1
ACACCCGAGAAATCCG-1
ACACCGAGCGCTCTTT-1
ACACCGGTCTGACCGC-1
ACACCTTAAGTAGGGC-1
ACACCTTACTACTTGC-1
ACACGAGACTCCTTCT-1
ACACGGCACTATGCAT-1	TLS6
ACACGGGAACTTAGGG-1
ACACGTAGGCCACAAG-1
ACACTCCAATGTCACT-1
ACACTGATCAAGGTGT-1
ACACTGGGACAGTCGT-1
ACAGAACTGAGAACAA-1
ACAGATTAGGTTAGTG-1
ACAGCATAGAGCCAGT-1
ACAGCGACATTCTCAT-1
ACAGCGCACCCGCAGC-1
ACAGGAGGCGCAGCCG-1
ACAGGCACGGATCCTT-1
ACAGGCTTGCCCGACT-1
ACAGGTGGAGGTGAGG-1
ACAGGTGTGTTGTTGC-1
ACAGTAATACAACTTG-1
ACAGTATACCGTGGGA-1
ACATAAGTCGTGGTGA-1
ACATAATAAGGCGGTG-1
ACATACAATCAAGCGG-1
ACATCAGCTGGGACGC-1
ACATCCCGGCCATACG-1
ACATCCTGGTAACTGT-1
ACATCGATCGTTTACC-1
ACATCGCAATATTCGG-1
ACATCGGTCAGCCGCG-1
ACATCGTATGCAATGG-1
ACATCGTTAACCTAGT-1
ACATCTCAACGCGTAA-1
ACATGGCGCCAAAGTA-1
ACATGGCTCAATTTAG-1
ACATTAGTTTATATCC-1
ACATTCGCGCGGAATA-1
ACATTTGAAACCTAAC-1
ACCAAACACCCAGCGA-1
ACCAAACTAGAAATCC-1
ACCAACACCACACACT-1
ACCAACCGCACTCCAC-1
ACCAACGCTTATTTAT-1
ACCAAGAACGCGTGTC-1
ACCAAGTCATCGGCAG-1
ACCAATATGCAAGTTA-1
ACCACAACTCAGAACA-1
ACCACAAGTTTCTATC-1
ACCACACGGTTGATGG-1
ACCACCAATGTAACAA-1
ACCACCCTCTCTTCTA-1
ACCACGTGCAGCTATA-1
ACCACTGTTCAAGAAG-1
ACCAGACCATAACAAC-1
ACCAGCCCGGTCTTTG-1
ACCAGGAGTGTGATCT-1
ACCAGTGCCCGGTCAA-1
ACCAGTGCGGGAGACG-1
ACCATATCCGCAATAA-1
ACCATCCGCCAACTAG-1
ACCATCGTATATGGTA-1
ACCATTAAGGGTGTCA-1
ACCCAACGCCCGTGGC-1
ACCCACCTACATGCTC-1
ACCCATCTTGAGGGTA-1
ACCCATTTGTCCCTCT-1
ACCCGAGCGAAATTAC-1
ACCCGATTGGTTCCGA-1
ACCCGGAAACTCCCAG-1
ACCCGGAGCACCACAA-1
ACCCGGATGACGCATC-1
ACCCGGTTACACTTCC-1
ACCCGTAGTCTAGTTG-1
ACCCGTGTCATCAGTA-1
ACCCTATAGGACTGAG-1
ACCCTATGCCATATCG-1
ACCCTCCCGTCAGGGC-1
ACCCTCCCTTGCTATT-1
ACCCTGGTAACGCCCT-1
ACCCTTCATCTGCGAA-1
ACCCTTGCCTGGGTCG-1
ACCCTTTAGTTCTCCA-1
ACCGAAAGGGCCCTGC-1
ACCGAAGAGTCTGGTT-1
ACCGACACATCTCCCA-1
ACCGACTGAGTCCCAC-1
ACCGAGTCTCCTTATT-1
ACCGATAGGCATAACC-1
ACCGATATTTAATCAT-1
ACCGATGGTAGCATCG-1
ACCGCAATAACTGCCT-1
ACCGCGGTGGAAGTCG-1
ACCGCTAGTCATTGGT-1
ACCGGGCCTTTGTTGA-1
ACCGGTCAGGTACACC-1
ACCGGTCTGAGTACGG-1
ACCGTCCACTGGGCCC-1
ACCGTGACCACGTGGG-1
ACCGTTCCCGCTCTGA-1
ACCTAAGTACCTTTCA-1
ACCTAATCGACTTCCT-1
ACCTACAGTATGTGGT-1
ACCTACTATAAATCTA-1
ACCTCAGCGAGGCGCA-1
ACCTCCGCCCTCGCTG-1
ACCTCCGTTATTCACC-1
ACCTCGAACTTATGCT-1
ACCTGCGTGTCATGTT-1
ACCTTTCCTTTAGAAG-1
ACGAAATGGGCGGCAC-1
ACGACCCATGAGTTGC-1
ACGACTCTAGGGCCGA-1
ACGACTGGTCATACTC-1
ACGAGAACCCATCACG-1
ACGAGATATTTGCTTA-1
ACGAGGATACCACTCT-1
ACGAGGTTTACAACGT-1
ACGAGTACGGATGCCC-1
ACGAGTCGCCGGCGTT-1
ACGATACATAGAACTA-1
ACGATACCTATCCTGA-1
ACGATCATACATAGAG-1
ACGATCATCTTGTAAA-1
ACGATGCATATGTTAT-1
ACGATGGATCCGATGC-1	TLS6
ACGCAAACTAATAGAT-1
ACGCAATCACTACAGC-1
ACGCATAAATGACATG-1
ACGCATACGTTTACTA-1
ACGCATTCGTGAGTAC-1
ACGCCACTCGAAACAG-1
ACGCCAGATGATTTCT-1
ACGCCAGTGCGTTTGC-1
ACGCCCAGCTGTCGAT-1
ACGCCGCTAGACGACC-1
ACGCCTGACACGCGCT-1
ACGCGAAGTCAGACGA-1
ACGCGCTACACAGGGT-1
ACGCGGGCCAAGGACA-1
ACGCGTTTCTTAAGAG-1
ACGCTACTGAATGGGC-1
ACGCTAGTGATACACT-1
ACGCTGTGAGGCGTAG-1
ACGCTTAGTGTCTCTC-1
ACGGAACACGAGTGCC-1
ACGGAATTTAGCAAAT-1
ACGGACTCTCAAAGCG-1
ACGGAGCGCAAATTAC-1
ACGGATGGTGCGGATA-1
ACGGCACTTGCTTGGG-1
ACGGCCAACATGGACT-1
ACGGCGACGATGGGAA-1
ACGGCGGGTTGCCCTG-1
ACGGCTGGATGTAGAA-1
ACGGGAGTGTCGGCCC-1
ACGGGCGTATGCGACA-1
ACGGGTCATGTGACTT-1
ACGGTACAGTTCAATG-1
ACGGTCACCGAGAACA-1
ACGTACAGATTTCTCT-1
ACGTACTTTGGCACGG-1
ACGTAGATTGCTGATG-1
ACGTAGGAGAGTCGCT-1
ACGTATTACTCCGATC-1
ACGTCCTAAACGAGAT-1
ACGTCGGGCAACTCGG-1
ACGTCTCGTTCCGGGA-1
ACGTGACAAAGTAAGT-1
ACGTGCGCCTCGTGCA-1
ACGTGGTCGAATGTGC-1
ACGTTAATGTCGAAGA-1
ACGTTAGATTTGCCCG-1
ACGTTATTGGTCACTC-1
ACGTTCACTATGCCGC-1
ACGTTCCGCGCTCCGT-1
ACGTTCGCAATCAATT-1
ACGTTCGTTCAGGAAA-1
ACGTTCTGTACAAGTC-1
ACGTTGTCGTTGAAAG-1
ACGTTTAGTTGTGATC-1
ACGTTTCGGTGCACTT-1
ACTAAGGACGCACACC-1
ACTAATACGTCAGGCG-1
ACTACAAAGAGAGGTG-1
ACTACATCCCGACAAG-1
ACTACCAGCTCTCTGG-1
ACTACCATCCGAGGGC-1
ACTACGCGTTAGAATT-1
ACTAGTTGCGATCGTC-1
ACTATATGCTGTGTTC-1
ACTATCCAGGGCATGG-1
ACTATCGCCGGCTAAA-1
ACTATCTGCCCGCGTA-1
ACTATGTCCAGCTGCC-1
ACTATTCGTCCGTGGT-1
ACTATTTCCGGGCCCA-1
ACTCAACGAATGTATT-1
ACTCAAGTGCAAGGCT-1
ACTCAATAAAGGCACG-1
ACTCAGACCTGCTTCT-1
ACTCATGGCAGCCTTC-1
ACTCCAATATCATCAT-1
ACTCCCATTCCTAAAG-1
ACTCCCGAATTCGTTT-1
ACTCCCGTAGACTAGG-1
ACTCCCTAATGCTAAA-1
ACTCCCTAGAATAGTA-1
ACTCCGGCCGACCACT-1
ACTCGATGTATTTCAT-1
ACTCGCCGTTCGATAA-1
ACTCGCGATCTGACGC-1
ACTCGTAACCCGTCCT-1
ACTCGTCAGTAATCCC-1
ACTCTAAACCTGGGAT-1
ACTCTCTGACTTAGGT-1
ACTCTCTTATACACGA-1
ACTCTGACCTAATAGA-1
ACTCTTCAGCTCCCGC-1
ACTCTTGTATAGTAAC-1
ACTGAAACGCCGTTAG-1
ACTGAATGGCGAAAGT-1
ACTGATTTAGTGATTC-1
ACTGCCCGCCATTCTC-1
ACTGCCGTCGTAACTC-1
ACTGCGGACACACCGT-1
ACTGCTCGGAAGGATG-1
ACTGGCGAACCTGCGT-1
ACTGGGATGCCAGTGC-1
ACTGTACGATACACAT-1
ACTGTAGCACTTTGGA-1
ACTGTATACGCGAGCA-1
ACTGTCCAGGATTATA-1
ACTGTCTTCTTTAGAA-1
ACTGTGCTAGTAGATC-1
ACTGTTTAGTGTAGGC-1
ACTTACCGGGCGCGCA-1
ACTTACGCATCCACGC-1
ACTTAGTACGACAAGA-1
ACTTATACTTACCCGG-1
ACTTATCTGATCTATA-1
ACTTATTAGGATCGGT-1
ACTTATTTATGTGCCA-1
ACTTCAGGCTGATCCC-1
ACTTCCAGTGGAAGCT-1
ACTTCCATGCGGGACA-1
ACTTCGCCATACGCAC-1
ACTTCGCTAGCGAGTG-1
ACTTGACTCCCTCTTT-1
ACTTGCCATATTGTAC-1
ACTTGCTCTATCTACC-1
ACTTGGGACCCGGTGG-1
ACTTGGGCTTTCGCCA-1
ACTTGTAGTCCCTTCA-1
ACTTGTGGATGGAACG-1
ACTTGTTACCGGATCA-1
ACTTTACCCTCATGAA-1
ACTTTCCTATAGCTTC-1
ACTTTGACTGCATCCT-1
ACTTTGGTCGTGCTCC-1
ACTTTGTCGACGCACT-1
AGAAATTATGACTCGC-1
AGAACCCAGCGTGACA-1
AGAACCCTCAATTGGG-1
AGAACGTGGTACATTC-1
AGAACTGTACTTTGTA-1
AGAAGAGCGCCGTTCC-1
AGAAGGTACACTTCAC-1
AGAAGGTTGCCGAATT-1
AGAAGGTTGTAGGTCG-1
AGAAGTGATTCGTGAT-1
AGAATAAATCTTCAGG-1
AGAATACAGGCTATCC-1
AGAATGCGGGTTCGGA-1
AGAATTATGGATTCGA-1
AGAATTGTTTGACATA-1
AGACAGCTCAGAATCC-1
AGACAGGCATCTCAGC-1
AGACATAGATCCTTCC-1
AGACCAAACCACACCT-1
AGACCATGGGATACAA-1
AGACCCACCGCTGATC-1
AGACCCGCCCTCCTCG-1
AGACCGCTCCGCGGTT-1
AGACCGGGAAACCCTG-1
AGACGAAGTGCCGGTC-1
AGACGACGATGCCGCT-1
AGACGCCCACTTCGCC-1
AGACGGGATTGGTATA-1
AGACGGGCCGATTTAA-1
AGACTAGCCTTCCAGA-1
AGACTGTTACCGGGTC-1
AGAGAAACACCAGAAA-1
AGAGAACCGTCTAGGA-1
AGAGAAGGAGTACAAT-1
AGAGATCTCTAAAGCG-1
AGAGCAGTTATGAGAC-1
AGAGCCGCCGAGATTT-1
AGAGCGCTTGTAACGG-1
AGAGCGGGCTAATCAT-1
AGAGCGTACAAGCTCG-1
AGAGCTACGAAAGCAT-1
AGAGGCTTCGGAAACC-1
AGAGGGACAATTGTCC-1
AGAGGTATCTCGGTCC-1
AGAGTAAACTTCACTA-1
AGAGTATAGTGTTACG-1
AGAGTCTTAATGAAAG-1
AGAGTTAGAGACCGAT-1
AGAGTTGCAGGCCTCC-1
AGATAACTTCAGGGCC-1
AGATACCAATAGAACC-1
AGATACCAGCACTTCA-1
AGATACCGGTGTTCAC-1
AGATACGACTTCATAT-1
AGATACTCAAGATCGA-1
AGATATAATACGACTA-1
AGATCGTGCATAAGAT-1
AGATCTCAGGTGTGAT-1
AGATGACTCGCCCACG-1
AGATGAGGGTTGCGAT-1
AGATGATGGAGTCTGG-1
AGATGCAAGACGTGCA-1
AGATGCATCCTGTGTC-1
AGATGCTATAACGAGC-1
AGATTATAGGACGTTT-1
AGATTCAAGCGGGTCG-1
AGATTCACAACCGATA-1
AGCAAAGGCCGCTAGT-1
AGCAACATATCTTATT-1
AGCAACCGAAAGTAAT-1
AGCACACGTTTAGACT-1
AGCACCAGTACTCACG-1
AGCACTACCGGCCTGT-1
AGCACTACCTCACCAG-1
AGCACTTAAGGACGCC-1
AGCAGAAGGAGAAAGA-1
AGCAGCCAGATGAATA-1
AGCAGTCGAAGCATGC-1
AGCATATCAATATGCT-1
AGCATCATTTCGAAAG-1
AGCATCGTCGATAATT-1
AGCATTACGAGGCAAG-1
AGCCAAGCTTTGTGTC-1
AGCCACAGGTTACCCG-1
AGCCACTCCCGTGCTT-1
AGCCATATAGTATGTG-1
AGCCCATACATGTAAG-1
AGCCCGCAACAAGCAG-1
AGCCCGCACTACAATG-1
AGCCCGGCATTAGAGG-1
AGCCCGGTAGCCTGTA-1
AGCCCTAAGCGAAGTT-1
AGCCCTCCCTGGTGGC-1
AGCCCTGTCGCACCGT-1
AGCCCTTCTAATCCGA-1
AGCCCTTGGACATCCC-1
AGCCGCAAATTCAAAT-1
AGCCGCTTGATTAGCG-1
AGCCGTGGCTAAATGT-1
AGCCTAATACCCACGT-1
AGCCTTAAAGCGGAAG-1
AGCGACAGGAACGGTC-1
AGCGACATCCCATTCA-1
AGCGACCAACGATATT-1
AGCGACTTTGAAGACA-1
AGCGAGACGTGAAGGC-1
AGCGATGCGCCTAATA-1
AGCGCATAATGAATCG-1
AGCGCGGGTGCCAATG-1
AGCGCTAGAGCGATGT-1
AGCGCTTATGGGCAAG-1
AGCGGACACTTCGTAG-1
AGCGGCGGTTAGCGGT-1
AGCGGGAAGGGTCCAT-1
AGCGGGTCTGACACTC-1
AGCGGTTGAGATGTAC-1
AGCGGTTGCCGCTCTG-1
AGCGTACGAGAGCTAG-1
AGCGTAGCGCTAGACC-1
AGCGTCTGAACCCGCA-1
AGCGTGGTATTCTACT-1
AGCGTTCCGATTTAAA-1
AGCTAACAAGCAATGT-1
AGCTAAGCTCCGTCCG-1
AGCTAAGTACGCAGGC-1
AGCTACGAATGGTGGT-1
AGCTAGAAGCAGAAGT-1
AGCTATTTAATCCAAC-1
AGCTCCATATATGTTC-1
AGCTCCTTCGCACATC-1
AGCTCGTTGATGGAAA-1
AGCTCTAGACGTTCCA-1
AGCTCTTCCCAGTGCA-1
AGCTCTTCGTAACCTT-1
AGCTCTTTACTCAGTT-1
AGCTGAAGTAAACCAA-1
AGCTGCATTTGAGGTG-1
AGCTGTAACCTCAATC-1
AGCTTATAGAGACCTG-1
AGCTTCAATACTTTGA-1
AGCTTCTTCTCGAGCA-1
AGCTTGATCTTAACTT-1
AGGAAAGCCTCTGATG-1
AGGAACGAACGACTTC-1
AGGAAGCTGTCCGCCG-1
AGGACAGTCGAATCCC-1
AGGACATCGCACGTCG-1
AGGACATCGGCACACT-1
AGGACGACCCATTAGA-1
AGGACGCTCGATGTTG-1
AGGACTTATAGGAGAA-1
AGGAGACATCCACAGT-1
AGGAGAGTCTGGCTAC-1
AGGAGCGTTTATTATC-1
AGGAGGCCTTCGCGCG-1
AGGATAAAGTCGGGAT-1
AGGATATAGGGATTTA-1
AGGATATCCGACTGCA-1
AGGATCACGCGATCTG-1
AGGATTGCTTACGACA-1
AGGCAAAGAGGAATCA-1
AGGCAATACGGAGGAC-1
AGGCACGTGACTGTCC-1
AGGCAGATGCGTAAAC-1
AGGCAGGGAGCGTACT-1
AGGCATTGTCGTAGGG-1
AGGCCACATTGGTTAC-1
AGGCCACCCGTTATGA-1
AGGCCCAGTGACTGGT-1
AGGCCCATTGTACAGG-1
AGGCCCTAGAACGCCA-1
AGGCCTATCATACCAA-1
AGGCCTGAGAATCTCG-1
AGGCGATAACTGGCGT-1
AGGCGGTTTGTCCCGC-1
AGGCGTCTATGGACGG-1
AGGCTATGGTTAGCTT-1
AGGCTTAAGTTGCACA-1
AGGCTTCCCGAAGAAG-1
AGGCTTGCTAGACACC-1
AGGGAAACGAGGTACT-1
AGGGACAGCACGGCGG-1
AGGGACCGGCTGCGTT-1
AGGGACTCTACGCGAC-1
AGGGAGACATACTTCG-1
AGGGCAGCGGCGTGGT-1
AGGGCCCTAATGTTCT-1
AGGGCGAGCAGCTGAT-1
AGGGCGTGATCGGCTA-1
AGGGCTGCAGTTACAG-1
AGGGTCAGAGCACTCG-1
AGGGTCAGTAACCCTA-1
AGGGTCGATGCGAACT-1
AGGGTCTGGACGCAGT-1
AGGGTGCCGTTCTTTA-1
AGGGTGCTCTCGAGGG-1
AGGGTGGATAGTGCAT-1
AGGGTTCAGACGGTCC-1
AGGGTTCCCTTTGGTT-1
AGGGTTTAGTTCGGGA-1
AGGTAACCTCCTATTC-1
AGGTACGATATTGCCA-1	TLS6
AGGTAGATCGAGATAT-1
AGGTAGGTACAAAGCT-1
AGGTATAATTGATAGT-1
AGGTATGCGGACATTA-1
AGGTCAGGTGAGAGTG-1
AGGTCGCCACTTCGGT-1
AGGTCGCCTCCCAACA-1
AGGTCGCGGAGTTACT-1
AGGTGCACGTCCACAT-1
AGGTGGTGACCTTCGC-1
AGGTGTATCGCCATGA-1
AGGTGTTGCCGACCAC-1
AGGTTACACCATGCCG-1
AGGTTCTCCTTTCCGG-1
AGGTTGAGGCACGCTT-1
AGGTTTCACACACCTT-1
AGTAACGTTCATCCTG-1
AGTAACTATAGCAGCC-1
AGTAAGGGACAGAATC-1
AGTAATCTAAGGGTGG-1
AGTAATGTCTTGCCGC-1
AGTAATTTGCAAGCGT-1
AGTACAGAAGCTTATA-1
AGTACATCATTTATCA-1
AGTACCTTCGAGTGCT-1
AGTACGGCCCGTATCG-1
AGTACGGGCACCTGGC-1
AGTACGTGGCCTGTCT-1
AGTACTCTTATGCCCA-1
AGTAGAAGGCGCCTCA-1
AGTAGCGTGAACGAAC-1
AGTAGCTAGACGCCGA-1
AGTAGGAAGGAAGTTG-1
AGTAGGTAACATACAT-1
AGTATAATACTAGGCA-1
AGTATACACAGCGACA-1
AGTATCCATAATAACG-1
AGTATGCTGGAGACCA-1
AGTATTTGGCACGACC-1
AGTCAAATGATGTGAT-1
AGTCAACACCACCATC-1
AGTCAAGATGACACTT-1
AGTCACTAGCTCTCGA-1
AGTCACTCCGCCTCAT-1
AGTCAGCCACCGCCTG-1
AGTCCAGCGGGTACGT-1
AGTCCATTGGCTGATG-1
AGTCCCGCCTTTAATT-1
AGTCCCTCGCAGAAAG-1
AGTCGAAACGATTCAG-1
AGTCGAATTAGCGTAA-1
AGTCGACGGTCTCAAG-1
AGTCGGCCCAAACGAC-1
AGTCGGCTCAACTTTA-1
AGTCGGTTGCGTGAGA-1
AGTCGTATAAAGCAGA-1
AGTCGTCGACCACCAA-1
AGTCGTGGGCATTACG-1
AGTCTAAAGTATACTC-1
AGTCTCACAAGACTAC-1
AGTCTGGACATCCTTG-1
AGTCTTCTCCTCAAAT-1
AGTCTTTAAAGTGTCC-1
AGTGAACAAACTTCTC-1
AGTGAAGATGGTGTCC-1
AGTGACCTACTTTACG-1
AGTGACTGTGACACAA-1
AGTGAGACTTCCAGTA-1
AGTGAGCCTCGCCGCC-1
AGTGAGGGTTTCTGAC-1
AGTGAGTCGAATTAAC-1
AGTGATAACCTGCGCG-1
AGTGATATGAGTAGTT-1
AGTGATTCAAGCAGGA-1
AGTGCACGCTTAAGAA-1
AGTGCGTAGCTCGTAA-1
AGTGCTAAACACAGCA-1
AGTGCTTGCACGAATA-1
AGTGGCCCGCAAATGG-1
AGTGGCGGCAATTTGA-1
AGTGGCGTCTGAAGGT-1
AGTGGCTCCGTCGGCC-1
AGTGGGAGTATACACG-1
AGTGGTGTTACCCGTG-1
AGTGGTTGCGTATAGG-1
AGTGTATTGCGCATTG-1
AGTGTGCTAAGATCGC-1
AGTGTGGTCTATTGTG-1
AGTTAAACACTTGCGA-1
AGTTAAGCGGTCCCGG-1
AGTTAAGTCAACCGCT-1
AGTTACCCTTAAGACT-1
AGTTACCGCACATGGT-1
AGTTACTCTATCGTGG-1
AGTTATTCAGACTGTG-1
AGTTATTGAAAGGTAA-1
AGTTCACCGGTTGGAC-1
AGTTCCTACAGAATTA-1
AGTTCCTATTTATGTT-1
AGTTCTGCGTTGTATC-1
AGTTGACATCGGCTGG-1
AGTTGACGGTCCTTGC-1
AGTTGCGGTCCTCAAC-1
AGTTGCTGACTGATAT-1
AGTTGGCAAGGCTAGA-1
AGTTTATGTAAAGACA-1
AGTTTCGCAGGTCGGA-1
AGTTTGCACCTGCCTC-1
AGTTTGGCACGGGTTG-1
AGTTTGGCCAGACCTA-1
ATAAACCATTGGACGG-1
ATAAACGGACCCGTAA-1
ATAAACGTTGCACCAC-1
ATAAAGGCTCGGTCGT-1
ATAAAGGTCAAGTACG-1
ATAAATATTAGCAGCT-1
ATAACGCCGGAGGGTC-1
ATAACGGAGTCCAACG-1
ATAACGTTACCTCCAC-1
ATAAGCAAACACCGAG-1
ATAAGGTGGAGAACAT-1
ATAAGTACCCGATTGT-1
ATAAGTAGGATTCAGA-1
ATAAGTAGGGCGACTC-1
ATAAGTTACCGCGACG-1
ATAATACCGTTAGCCG-1
ATAATAGCTGTTGAAT-1
ATAATAGTGTAGGGAC-1
ATAATCTTGGAGAACC-1
ATAATTAGCTAAGTAG-1
ATACAGGCCCTCCAAT-1
ATACCACGGGCAACTT-1
ATACCAGCAAATTGCT-1
ATACCAGGCTAATAGA-1
ATACCAGGTGAGCGAT-1
ATACCCTGGCTCAAAT-1
ATACCGTCATCCATAA-1
ATACCTAACCAAGAAA-1
ATACGAAGGCTTTCCA-1
ATACGAGGTTTGTAAG-1
ATACGCCGATCTACCG-1
ATACGCCGGCGAAACC-1
ATACGGAACGTCGTTT-1
ATACGGGTTTCGATTG-1
ATACGGTGAAGATGCA-1
ATACGTACTTAGCCAC-1
ATACGTCCACTCCTGT-1
ATACGTTATGCACGGA-1
ATACTACCCGTACCAC-1
ATACTAGCATGACCCT-1
ATACTCTCGCCACTCT-1
ATACTGCCTTACACCG-1
ATACTTGTTCTCGAGC-1
ATAGACAACGGGACCT-1
ATAGACGAAGAGAAAG-1
ATAGAGTACTGGGACA-1
ATAGAGTTATCAACTT-1
ATAGATTTGCAGTCGG-1
ATAGCAACTAGGGAAG-1
ATAGCCATAACAGTCA-1
ATAGCCTCAGTACCCA-1
ATAGCTGCTCTTGTTA-1
ATAGGAATCTAAGCTT-1
ATAGGCGGCTATAGAA-1
ATAGGCTAGCTTCGCA-1
ATAGGGATATCCTTGA-1
ATAGGTTGGGCAGATG-1
ATAGTCTTTGACGTGC-1	TLS6
ATAGTGAAGCGTTCTC-1
ATAGTTCCACCCACTC-1
ATATAAAGCGCTCGTG-1
ATATAAATGTAGCTGC-1
ATATAACACGGGCGCA-1
ATATACATGTATGGTA-1
ATATACGCTCGTGACG-1
ATATAGAGTATTGGTC-1
ATATCAACCTACAGAG-1
ATATCAATTCCAGCCT-1
ATATCGGTAGGGAGAT-1
ATATCGTGCCAGACCC-1
ATATCGTTCCTCGAAC-1
ATATCTCCCTCGTTAA-1
ATATCTTAGGGCCTTC-1
ATATGGGATAGCAACT-1
ATATGTCTAGAGCGTG-1
ATATGTCTCCCTAGCC-1
ATATGTGCACAAACCA-1
ATATTATCCCGTATTT-1
ATATTCAGTTAAACCT-1
ATATTCCACATAGTGA-1
ATATTCCCACAGGTCA-1
ATATTGCTGTCAAAGT-1
ATATTGGAGAGGCCTT-1
ATATTTAACCCTCAAG-1
ATCAAACACTGTTCCA-1
ATCAAACGAAGGTTTG-1
ATCAAAGAGCCGTGGT-1
ATCAAGATCCCAGGAC-1
ATCAATCTGGGCTGCA-1
ATCAATGCCGTGGCTG-1
ATCACATTAGAATATC-1
ATCACGTGCTAATTAA-1
ATCACTTCATCCTCGC-1
ATCAGACGGCACGCCG-1
ATCAGCCTCATGCTGC-1
ATCAGCTCGTCCACTA-1
ATCAGGTAGCTGACAG-1
ATCAGGTCGCCATTGC-1
ATCAGTAGGCAGGGAT-1
ATCATAGATCGACGAG-1
ATCATAGCCCTATGTA-1
ATCATCCAATATTTGT-1
ATCATCTGCCCAGTGT-1
ATCATGGACTACCGAC-1
ATCATTGTACCGCATT-1
ATCCAACGCAGTCATA-1
ATCCAATGGAGGGTCC-1
ATCCAATGGTACCGAA-1
ATCCACATCGACAGAA-1
ATCCACGCTAAATGTT-1
ATCCACTTTCAGACTA-1
ATCCAGAGCAACAACC-1
ATCCAGGATTCGTGAA-1
ATCCCATCCACAGCGC-1
ATCCCATTTCCGTGGG-1
ATCCGGACCAGCCTGA-1
ATCCTACCTAAGCTCT-1
ATCCTGAATCGCTGCG-1
ATCCTGCGTGGAATGG-1
ATCCTGCTGCAGATAG-1
ATCCTTCTGAAAGAAC-1
ATCGACCCAATACAGA-1
ATCGACTCTTTCCGTT-1
ATCGCACGATTGTTCA-1
ATCGCACGCCGGGAGA-1
ATCGCCAGTCAACATT-1
ATCGCCGTGGTTCATG-1
ATCGCTGCGTGCAGCA-1
ATCGCTTTACGTCTCA-1
ATCGGAGACAGACGGC-1
ATCGGCAAGCAGTCCA-1
ATCGGTTACCTAGTAA-1
ATCGTATTCCGAGAAC-1
ATCGTCCAATCGAGTC-1
ATCGTGGAAAGTCTGG-1
ATCGTTAGCTAGCGGA-1
ATCGTTCACTTTCGCC-1
ATCTAACGTCCCTATG-1
ATCTAATATCCTACGG-1
ATCTACCATCTGCTCC-1
ATCTAGCTTGTGAGGG-1
ATCTATCGATGATCAA-1
ATCTCATAAACCTACC-1
ATCTCCCACGGAATAT-1
ATCTCCCTGCAATCTA-1
ATCTCGTGAGCGAAAC-1
ATCTGACATGGAAGGA-1
ATCTGATAGTGTCTTA-1
ATCTGCACCTCTGCGA-1
ATCTGCTGTTATCGCC-1
ATCTGGGCTGTTCTTG-1
ATCTGGTTAAGACTGT-1
ATCTGTAATTGTACCC-1
ATCTTAGGGCATTAAT-1
ATCTTATCGCACACCC-1
ATCTTGACCTGCAACG-1
ATCTTGACTTGTCCAA-1
ATCTTTCGTATAACCA-1
ATGAAGCCAAGGAGCC-1
ATGAAGTGGACCCAGC-1
ATGACGCCGGCTCTAA-1
ATGACGCGTTCTATCC-1
ATGACTATCAGCTGTG-1
ATGACTATGCGACATT-1
ATGAGGAGTGTTAATC-1
ATGAGGGCAGCGGCTA-1
ATGATCGGGAATAGAC-1
ATGATGCAATGGTACA-1
ATGCACCTTCCTTAAT-1
ATGCACGCGCTGTTCA-1
ATGCACTACCGCATTG-1
ATGCATGATCCAGGAT-1
ATGCATTCCGTGATGG-1
ATGCCAATCGCTCTGC-1
ATGCCATTTGCGACCA-1
ATGCCGGTCTTGCATA-1
ATGCCGGTTGATGGGA-1
ATGCGACAATTGGTCC-1
ATGCGACAGTCCCATT-1
ATGCGAGTCCCACCAC-1
ATGCTCAGTGTTGCAT-1
ATGCTCTGGCGCGGTA-1
ATGCTTAGGAGTTGAT-1
ATGGAAATTTAAGGAG-1
ATGGAACCTTTGCACA-1
ATGGACTGCTTAGTTG-1
ATGGAGCAGGCCGTGA-1
ATGGATCCGGCGTCCG-1
ATGGATTGACCAAACG-1
ATGGCAGCATTACGAT-1
ATGGCAGCCGAGAAAC-1
ATGGCCCGAAAGGTTA-1
ATGGCGGAATAGTCGC-1
ATGGCTGGAAATGGCC-1
ATGGGAACGGAAGCGG-1
ATGGGACCTGCTGAAC-1
ATGGGCCTCGGCCTCT-1
ATGGGTGTATACCTCC-1
ATGGTATTGGGAACCG-1
ATGGTATTTACTGATT-1
ATGGTCGCGTGGTTTC-1
ATGGTGCTCAAAGCCA-1
ATGGTTACGAAACATG-1
ATGTAAGGCTGCTCTT-1
ATGTACATGCGGTGAG-1
ATGTACGATGACGTCG-1
ATGTAGCGCGCGTAGG-1
ATGTCATAATAAACGA-1
ATGTCATTTCCCATTG-1
ATGTCTTGTTTGACTC-1
ATGTGAAAGCCTAATG-1
ATGTGCATCCGACGCA-1
ATGTGGACATCTTGAT-1
ATGTGTAGTTTAGTCA-1
ATGTTACGAGCAATAC-1
ATGTTCCTGCCCACCT-1
ATGTTCGTCGACCCAC-1
ATGTTGATTAGAGACT-1
ATGTTGTAGTCTGTTT-1
ATGTTTCGGCCCGGAG-1
ATGTTTGTAAGATCAT-1
ATTAAACATGCGGACC-1
ATTAAAGCGGACGAGC-1
ATTAACACCTGAGATA-1
ATTAATACTACGCGGG-1
ATTAATGAACCAGTCG-1
ATTAATTCGGTCACTC-1
ATTACAACTACCGGCC-1
ATTACATGTCAGTCTT-1
ATTACCACACTGCCTG-1
ATTACGACTCCACAGT-1
ATTACGCGCTGGCAGG-1
ATTACGGGCTACGGTT-1
ATTACTAGCCTCTTGC-1
ATTACTTACTGGGCAT-1
ATTAGATTCCTCAGCA-1
ATTAGATTGATAGCGG-1
ATTAGGCGATGCTTTC-1
ATTATACTTTGCTCGT-1
ATTATAGCTACTTTAC-1
ATTATCGGAATGTACG-1
ATTATCTCGACAGATC-1
ATTATGAGACCCAATT-1
ATTATGCCATAGGGAG-1
ATTATTATGTCCGTCA-1
ATTATTCAGAGTCACT-1
ATTCAAAGTACCTGTT-1
ATTCAACCATTTAAGG-1
ATTCACTGATGTTGGA-1
ATTCAGGACCTATTTC-1
ATTCAGGATCGCCTCT-1
ATTCAGTAGCAGGGTC-1
ATTCATATACTGTCCA-1
ATTCATCGTTGAGGCA-1
ATTCCCACATAAACAA-1
ATTCCCGAAGGTACAG-1
ATTCCTAAGACGTGGA-1
ATTCCTCCGCCAGTGC-1
ATTCCTTCCAGGCGGT-1
ATTCGACGCCGGGCCT-1
ATTCGCAGAGGACACT-1
ATTCGCGCCTTGAGAG-1
ATTCGTCCCGAGGTTA-1
ATTCGTGCTATCTCTT-1
ATTCGTGTACCCATTC-1
ATTCGTTTATCGTATT-1
ATTCTCGTCTCTTTAG-1
ATTCTGAGTATGAACT-1
ATTCTTCGTACTTATG-1
ATTGAAGATCTTAGTG-1
ATTGAATTCCCTGTAG-1
ATTGACCGGCGATGAC-1
ATTGACGTAACTCGGT-1	TLS6
ATTGATAGCAACGAGA-1
ATTGATCACCACATTT-1
ATTGATGAGTCCTAAC-1
ATTGCCTATTAGACCG-1
ATTGCCTTTATGTTTG-1
ATTGCGATCAGTAACT-1
ATTGCTGCTCCTCCAT-1
ATTGGATTACAGCGTA-1
ATTGGGAATATCTTGG-1
ATTGGGAGTTCTGTAA-1
ATTGGTAGGATCCGCT-1
ATTGGTTGTGCATTAC-1
ATTGTACAACTCGGCT-1
ATTGTCGCAATACCTT-1
ATTGTCTGTTTCATGT-1
ATTGTGACTTCGCTGC-1
ATTGTTCAACGATCCG-1
ATTTAACTCGTATTAC-1
ATTTACAGTTTACTGG-1
ATTTACTAAGTCCATT-1
ATTTATACTGGTAAAG-1
ATTTCATTATTTCGCG-1
ATTTCCGGGTTCTGCG-1
ATTTGCCTAGTTACGA-1
ATTTGCGCGAGTAGCT-1
ATTTGGAGATTGCGGT-1
ATTTGTCTTGGGAGCT-1
ATTTGTTCCAGGGCTC-1
CAAACCAGGTCTGCAT-1
CAAACCATAAGCGTAT-1
CAAACCCTCCGGCGGG-1
CAAACGAGTATCGCAG-1
CAAACGGTCGCACTTT-1
CAAACGTGGTCTTGCG-1
CAAACTACGATAGAGA-1
CAAACTATTGAGCTTC-1	TLS6
CAAACTCGCGACGCCG-1
CAAAGATTATTGGGCC-1
CAAAGGTCATCTGAAA-1
CAAAGGTTAAATTCAG-1
CAAAGTCAGGTTAGCT-1
CAAATCTCTCACAAGG-1
CAAATGCGGAGTGTTC-1
CAAATGTCCTTCCGTG-1
CAAATTGGATTATGCC-1
CAAATTGTCAGCAAGC-1
CAACACATCTCCTGCC-1
CAACAGAATAACGCTA-1
CAACAGTGCCAAACGG-1
CAACATGGCCTGATAA-1
CAACCAGTGGCCTACC-1
CAACCGCACCTAGACA-1
CAACCTACCGAGCAGT-1
CAACCTGAACCTGCCA-1
CAACGACCCGTTTACA-1
CAACGATCGATCCAAT-1
CAACGCGATGAGCCAA-1
CAACGGTTCTTGATAC-1
CAACGTGGTGGAGTCT-1
CAACTATATCGAATGC-1
CAACTCCAACGTTTAG-1
CAACTCCGTAACTTGC-1
CAACTCCTTGATCCCG-1
CAACTGAGGGTATGAC-1
CAACTGCTCATCCGAT-1
CAACTTGTAGTGGGCA-1
CAAGAAACCCTAAACT-1
CAAGACTCAGAAGCGC-1
CAAGAGGGCGGAGTAC-1
CAAGATATTATAACGT-1
CAAGCAACGTCGGAGT-1
CAAGCACCAAATGCCT-1
CAAGCGGCACATAATT-1
CAAGGATCGCATGTTC-1
CAAGGCCAGTGGTGCA-1
CAAGGGAGTGTATTTG-1
CAAGGTCCTATAGGCT-1
CAAGTAAGTGATAGAC-1
CAAGTCGTTGAAATCT-1
CAAGTGAACTTTGGTT-1
CAAGTGTGGTTGCAAA-1
CAATAAACCTTGGCCC-1
CAATACGAGAGTCTGA-1
CAATACGCTCTGAGGC-1
CAATATGTAGATTTAC-1
CAATATTCTTGACCTA-1
CAATATTGGACTAGTG-1
CAATCCATTATCCGTT-1
CAATCCCTATACCAGC-1
CAATCCTGCCGTGGAG-1
CAATGACCCTTAATTT-1
CAATGAGGTTCGACTA-1
CAATGCGAGAAGTATC-1
CAATGGAATCTACATA-1
CAATGGATCTCTACCA-1
CAATGGTCGGCCTGGG-1
CAATGTGCCAACCCTT-1
CAATTAAGGGTGATGA-1
CAATTGGGCCGCACTC-1
CAATTTCGTATAAGGG-1
CAATTTGACCGGGAAG-1
CACAAACCGCAGAACT-1
CACAAGAAAGATATTA-1
CACAAGCTAAGAAAGG-1
CACAATGAGCTGCTAT-1
CACACACGCTAACGAG-1
CACACAGCTTGCGCTC-1
CACACAGGGATAGATT-1
CACACGCGCTGTCTTA-1
CACACGTTTCAATGGG-1
CACACTTGTATTGCGA-1
CACAGAGACGAGGACG-1
CACAGCACCCACGGCA-1
CACAGCTAGGGAGTGA-1
CACAGGGCCATATAGT-1
CACAGGGCCGTTGTCA-1
CACAGTCCCGCTTCGC-1
CACAGTTCGCTTCCCA-1
CACATAAGGCGACCGT-1
CACATATTAGCAGGAT-1
CACATCGTGCACGCGC-1
CACATCTCACCGACGA-1
CACATGATTCAGCAAC-1
CACATGTTTGGACATG-1
CACATTCTTTCGATGG-1
CACATTTCTTGTCAGA-1
CACCAATCATCCGTCT-1
CACCACGCCACACAGA-1
CACCAGTCAGCATGCA-1
CACCATCGGAGGAGAC-1
CACCATGATCGCAAAG-1
CACCCAAATCTTATGT-1
CACCCACACGTCACCC-1
CACCCACGAGGCAATT-1
CACCCGCGTTTGACAC-1
CACCCGGTTTGTGACT-1
CACCCTAACAAGATCT-1
CACCCTTGGTGAGACC-1
CACCCTTTCCTCGCTC-1
CACCGATACACCGAGC-1
CACCGATGATGGGTAC-1
CACCGCCAGAAGGTTT-1
CACCGCCGACCAGCGA-1	TLS6
CACCGCGTCCACTCTA-1
CACCGGAGATATCTCC-1
CACCGGGCATCACAAG-1
CACCGGTAGAGACATT-1
CACCGTATCCCATCCG-1
CACCGTTAGGGATCAC-1
CACCGTTGCGCGATAT-1
CACCTAATAGAGTCGT-1
CACCTAATCAGTTTAC-1
CACCTCGATGGTGGAC-1
CACCTTGCGAAACTCG-1
CACCTTGGCGCCTTTG-1
CACGAAAGTTAGTCCC-1
CACGACCACAGACTTT-1
CACGACGTAATAGTAA-1
CACGACTAAAGTTCTG-1
CACGAGCAAACCAGAC-1
CACGATTGGTCGTTAA-1
CACGCACAGCGCAGCT-1
CACGCAGCGAGGCTTT-1
CACGCGGAACTGTTGC-1
CACGGACGTGGATGGC-1
CACGGCGCGCCAAAGG-1
CACGGGATTGAGGGTT-1
CACGTCAATCAATGGA-1
CACGTCGGCAACCTCT-1
CACGTCGGGTTCTAGA-1
CACGTCTATGATGTGG-1
CACGTTCGTGCTCTAG-1
CACGTTTCGTACACAC-1
CACTAAAGTTGCCTAT-1
CACTACGGGAGCTGCC-1
CACTACTCAGTTCTGT-1
CACTCAAGAGCTATGG-1
CACTCAGCTCTTGAGG-1	TLS6
CACTCCTATGTAAGAT-1
CACTCCTCTCGGTCGG-1
CACTCGAGCTGAACAA-1
CACTCGGTTAGGAGGA-1
CACTCTCAAGCATCGA-1
CACTCTTCTGCTAGCC-1
CACTGACGATTGTGGA-1
CACTGTCCAAGTGAGA-1
CACTTAATCAGACGGA-1
CACTTCGCCACAGGCT-1
CACTTCGTCTTATCTC-1
CAGAACTTAGCCCTCT-1
CAGAATAACACACGGA-1
CAGAATATTCGTTATC-1
CAGACACCGATCGCTG-1
CAGACCTGTAAGTGTT-1
CAGACGAACCTGATAC-1
CAGAGACGGTCACCCA-1
CAGAGCATGAGCTTGC-1
CAGAGCGATGGATGCT-1
CAGAGGCGATGCATGA-1
CAGAGTGATTTAACGT-1	TLS6
CAGATAATGGGCGGGT-1
CAGATACTAACATAGT-1
CAGATATGAAGATGAC-1
CAGATCATTTAAAGTC-1
CAGATCCTGGTTTGAA-1
CAGATGTTTGTCCCAA-1
CAGCAGCCCGTTCCTT-1
CAGCAGTCCAGACTAT-1
CAGCAGTCTGTGCTGC-1
CAGCCCTCACAGGCAG-1
CAGCCGGGCCCTCTAT-1
CAGCCTCCTGCAGAGG-1
CAGCCTCGATAGCGGT-1
CAGCCTCTCCTCAAGA-1
CAGCGATTCCCTTCAA-1
CAGCGCCAACACGATA-1
CAGCTCACTGAGACAT-1
CAGCTCGACAAGTTAA-1
CAGCTCGTGCTTGTGT-1
CAGCTCTGGGCTCACT-1
CAGCTGGCGTAACCGT-1
CAGCTTAGTAGGTAGC-1
CAGGAAGACTTTATAT-1
CAGGACAGCTGCCCTT-1
CAGGATATATCGTTGT-1
CAGGATCCGCCCGACC-1
CAGGCAGTCTTACCAG-1
CAGGCCAGTACCACCT-1
CAGGCCGTTTGGGTGT-1
CAGGCGCACGGTGGTC-1
CAGGCGCCATGCTAGG-1
CAGGGAGATAGGCCAG-1
CAGGGCTAACGAAACC-1
CAGGTTTAGTACTACA-1
CAGTAACTATTTATTG-1
CAGTAAGGGACGTCTC-1
CAGTAATCCCTCCCAG-1
CAGTACATTCTCTAAA-1
CAGTACCAGTTTACGT-1
CAGTAGATGATGTCCG-1
CAGTAGCCCACGCGGT-1
CAGTAGCGAGGTAGTA-1
CAGTCCAACGCCTTCT-1
CAGTCGAGGATGCAAT-1
CAGTCGGCCTAGATAT-1
CAGTCTCTCGGCTAAT-1
CAGTCTGTATACTGGG-1
CAGTGAATAAATGACT-1
CAGTGGTTGCACATGA-1
CAGTGTCCGCAGAATG-1
CAGTGTCGGCTGGCCC-1
CAGTGTTAATCTCTCA-1
CAGTTCAAATTGACAC-1
CAGTTCCGCGGGTCGA-1
CAGTTCGAGGACCCGA-1
CATAACGGACAGTCGT-1
CATAAGAAGCTTGGCT-1
CATAAGCTCTCCGTCT-1
CATAATGAGCGGGCGA-1
CATACAAAGCCGAACC-1
CATACACAAAGTCAGC-1
CATACACGGTTCCCAC-1
CATACCCGTACCCAGT-1
CATACGAACTAGCTGG-1
CATACGGCGTCTGGGC-1
CATACGGGTGCATGAT-1
CATACTATGTAATTGT-1
CATACTTAGGCAATAC-1
CATACTTCTTTCTCCG-1
CATAGAGGAGATACTA-1
CATAGCCGCCCGGGAT-1
CATAGCGTTGCCCACC-1
CATAGGGACACTTGTG-1
CATAGTACATTGAGAG-1
CATAGTAGCATAGTAG-1
CATAGTCAAATACATA-1
CATAGTCCACAAGAAC-1
CATAGTGGGCACGCCT-1
CATATACTACTGATAA-1
CATATAGGTACAGTCA-1
CATATGTCAGGCTACG-1
CATATTATTTGCCCTA-1
CATCAAACTGGCGCCC-1
CATCAACACCTACTAA-1
CATCATCTACCCGGAC-1	TLS6
CATCATTACCCTGAGG-1
CATCCAATATAGTTTG-1
CATCCCGAGATTCATA-1
CATCCGCAGGCCCGAA-1
CATCCTCTCAAAGATC-1
CATCGAATGGATCTCT-1
CATCGCCCGCGGCCAA-1
CATCGGACGGGTTAAT-1
CATCGTCCGGTTACTA-1
CATCTACCCGAGAACG-1
CATCTAGTGAAGGGAA-1
CATCTATCCCGTGTCT-1
CATCTGCAGGATCATT-1
CATCTTACACCACCTC-1
CATGAACCGACATTTG-1
CATGAACCTCTTATCA-1	TLS6
CATGACTTCGCTGAAT-1
CATGAGATGCACTCTC-1
CATGAGTCCATCACGG-1
CATGATACGGTGAAAC-1
CATGATCGCTTTGAGA-1
CATGATGCACAATTCT-1
CATGATGGAAGTTAGC-1
CATGCACATGAGAGGC-1
CATGCACGTGTTACTG-1
CATGCATGGAGACCCT-1	TLS6
CATGCCAACTCGCAAA-1
CATGCGACCAGTTTAA-1
CATGCGTTAGACAGAA-1
CATGCGTTGAGAGGAG-1
CATGCTGGCTCCAATT-1
CATGGAAATGGGACCA-1
CATGGATTGTCTTCCG-1
CATGGCAGGAAGATCG-1
CATGGCTCCCTATGTC-1
CATGGGTATGCCTTAT-1
CATGGGTCGGGTGTGG-1
CATGGTAAGTAGCGTT-1
CATGGTATTAGTTTGT-1
CATGGTCTAGATACCG-1
CATGGTTTATTAATCA-1
CATGTAAGAGACATTT-1
CATGTAGGAGCGCCAA-1
CATGTCTCATTTATGG-1
CATGTGGGCTCATCAC-1
CATTACATAGATTGTG-1
CATTACGCAGGAAGGG-1
CATTACGTCGGCCCGT-1
CATTATAACAGGGTCC-1
CATTATCCCATTAACG-1
CATTATGCTTGTTGTG-1
CATTCACTGACAGCTA-1	TLS6
CATTCAGGTCAGTGCG-1
CATTCCCATTCCGTCG-1
CATTCCCTAAGTACAA-1
CATTCGTCGTAGCGGT-1
CATTGATGAACACGCC-1
CATTGCAAAGCATAAT-1
CATTGCGAAATGGGCG-1
CATTGCGGGTCAATTC-1
CATTGTGTGCTAGATC-1
CATTTAGCGGACCATG-1
CATTTATCGTTCAAGA-1
CATTTCTAGCAGACTA-1
CATTTGAGTGGTACGT-1
CCAAACAGAACCCTCG-1
CCAAAGCAGTTGGTTG-1
CCAAAGTCCCGCTAAC-1
CCAAATAACAAGATTC-1
CCAAATCAAAGGGCAA-1
CCAACCTTATGTAACT-1
CCAACGATGCACTGAT-1
CCAACGCTTGCCAGGG-1
CCAACTTGATAGATCC-1
CCAAGAAAGTGGGCGA-1
CCAAGACTTCTGCGAA-1
CCAAGCGTAACTCGTA-1
CCAAGCTTGATCTCCT-1
CCAAGGAACAGAGAGG-1
CCAAGGTTGCCCTTTC-1
CCAAGTTTCTACAGAT-1
CCAATAGATTTCATCT-1
CCAATAGTGCCGTCGA-1
CCAATCGGTAGATCGA-1
CCAATGTCACAGCAAG-1
CCAATTACGGGTCGAG-1
CCAATTGAATGTTAAT-1
CCACAATGTACGTCTT-1
CCACACTGAGATATTA-1
CCACAGCTGAAATCAT-1
CCACAGTACCCATCCT-1
CCACATACTGCACCCA-1
CCACATGGCTCTTTAT-1
CCACCAACTTTACTGT-1
CCACCCAAGGAAAGTG-1
CCACCTGTATGGAATA-1
CCACGAATTTAACCTC-1
CCACGAGAAGAGAATC-1
CCACGGAGCCATAAGA-1
CCACGGCAGGTGTAGG-1
CCACGGTGCCCGGTAG-1
CCACGTAAATTAGACT-1
CCACTAAACTGAATCG-1
CCACTATCCGGGTCAC-1
CCACTCAGATCCGCAA-1
CCACTGGTGGCTGGTT-1
CCACTGTTTGGATTAA-1
CCACTTTCCTTCTAGG-1
CCAGAAACTGATGCGA-1
CCAGAAAGCAACTCAT-1
CCAGAGACAAAGCCGG-1
CCAGATAGTTGAGTGA-1
CCAGATGTAAATGGGT-1
CCAGCCTGGACCAATA-1
CCAGCGGGATCACCAG-1
CCAGCTACGCCTCATA-1
CCAGCTCGAACGCATT-1
CCAGCTGATGGTACTT-1
CCAGCTTCCGCCCGCA-1
CCAGGCTGGCGTCTGA-1
CCAGGGACGTGGCCTC-1
CCAGTAGTCTGATCCA-1
CCAGTCAAATCTCTTA-1
CCAGTCCATTATTCGA-1
CCAGTCTAGACGGCGC-1
CCAGTCTTGTCATAGA-1
CCAGTGAGCTCCTTGT-1
CCAGTGTACAGACCGA-1
CCAGTTCGGTAACTCA-1
CCATAAACAACCCGAC-1
CCATAACCTGTGCAGT-1
CCATACCTTTACTTGT-1
CCATACTCGCCTCTCC-1
CCATAGAGGCTGCCAG-1
CCATAGGTTGGCGTGG-1
CCATAGTCAGTAACCC-1
CCATATGGAAACTATA-1
CCATATTGGATCATGA-1
CCATCATAAGAACAGG-1
CCATCCATACCAAGTC-1
CCATCGCAGTTAAACT-1
CCATCTCACCAGTGAA-1
CCATCTTGTTCACAAT-1
CCATGCCCTAGATTTC-1
CCATGCCTGTTTAGTA-1
CCATGCTCTGCAGGAA-1
CCATGGCAAACGCTCA-1
CCATGGCCCTTGTACC-1
CCATGTTCATCTATAT-1
CCATTAGCGATAATCC-1
CCATTCCCTGCCCACA-1
CCATTGTTTCCTCCAT-1
CCATTTCTACCTATTA-1
CCCAAACATGCTGCTC-1
CCCAACATACGTCGCG-1
CCCAACCACACTAACA-1	TLS6
CCCAAGAATGCACGGT-1
CCCAAGACAGAGTATG-1
CCCAAGTCATTACACT-1
CCCAATGAGATTTGCA-1
CCCAATTTCACAACTT-1
CCCACTCCACGGTATC-1
CCCAGAGGAGGGCGTA-1
CCCAGATTCCCGTGAC-1
CCCAGGAAGAATTCGA-1
CCCAGGTCTGAAGGCT-1
CCCAGTAAACTTGGGA-1
CCCAGTTAAGGCGCCG-1
CCCATATAGGTCGATT-1
CCCATTATTGTATCCT-1
CCCGAAGTTTCGCGAA-1
CCCGACCATAGTCCGC-1
CCCGAGTTTCTCCGTA-1
CCCGATAGCCTCGCCT-1
CCCGCAAATAATCATC-1
CCCGCAGCGCGAACTA-1
CCCGCAGGGCCCAAAG-1
CCCGCCATGCTCCCGT-1
CCCGCGCAATGCACCC-1
CCCGCTAGAGGGTTAA-1
CCCGCTTGCCCTCGTC-1
CCCGGCACGTGTCAGG-1
CCCGGCTAGGTGAGAA-1
CCCGGGTCGTTCAGGG-1
CCCGGTGGAAGAACCT-1
CCCGGTGTATCGGAAT-1
CCCGTAAGTCTAGGCC-1
CCCGTAGCTGGGAAGA-1
CCCGTCAGCGTCTGAC-1
CCCGTGACAGTGCCTT-1
CCCGTGAGGGCGGTGA-1
CCCGTGGGTTAATTGA-1
CCCGTTTCGCAGATGT-1
CCCTACCCACACCCAG-1
CCCTACTTGAACAATG-1
CCCTAGCTCTAAGGTC-1
CCCTAGGCAACAAGAG-1
CCCTAGTGTCAGGTGT-1
CCCTATGTAGAGCAGA-1
CCCTCAAGCTCTTAGT-1
CCCTCAGATCGAGAAC-1
CCCTCATCACAGAGTA-1
CCCTCATTCTGGAATT-1
CCCTCCTCGCTCGTAT-1
CCCTCGATAATACACA-1
CCCTCGGGAGCCTTGT-1
CCCTGAAATGAGTTGA-1
CCCTGACTAACAAATT-1
CCCTGATGTAACTCGT-1
CCCTGCCCAATCCGCT-1
CCCTGCGCTACGCATA-1
CCCTGGCTGTTCCTTC-1
CCCTGGGAGGGATCCT-1
CCCTGGTATGGGCGGC-1
CCCTGTTGGCAAAGAC-1
CCCTTCTCGTACGCGA-1
CCCTTTAATGGAGTTC-1
CCCTTTGACAGGTCTT-1
CCGAAAGTGGTGAGCA-1
CCGAACACTGGGCCTC-1
CCGAACCTTCCCGGCC-1
CCGAAGCATTGACCAA-1
CCGAAGGGCGTACCGC-1
CCGAAGTATATTGTTC-1
CCGACAAACACATGAG-1
CCGACAAAGGGAGTGC-1
CCGACAATAGGCCGCC-1
CCGACGGGCATGAGGT-1
CCGACGTAAACACAAC-1
CCGACTCGCATAGTCT-1
CCGAGAAGTCGCATAA-1
CCGAGCTGTGCTTGTC-1
CCGAGGGATGTTAGGC-1
CCGATATGACGTAAGG-1
CCGATCTCAACCTTAT-1
CCGATCTTAAGAGGCT-1
CCGATTCGAGGGACCC-1
CCGATTGGTCAATGAA-1
CCGCACAAAGACCAAC-1
CCGCACACGAACGTGT-1
CCGCACGTGACCTCGG-1
CCGCACTTGCAATGAC-1
CCGCATGTGGTACGAT-1
CCGCCACCACAATCCA-1	TLS6
CCGCCGGAACTTCTCG-1
CCGCCGGTCAACACAC-1
CCGCCGTTGAGGATAA-1
CCGCCTGCGAATTGGT-1
CCGCCTTGCGATGTCG-1
CCGCGATTTGGTAGGT-1
CCGCGCAAGATACCCA-1
CCGCGGAATGCGTCAC-1
CCGCGGGTACGAAGAA-1
CCGCGTAGGTAAGGGC-1
CCGCTATCAGCACCAG-1
CCGCTCCAGGGCGATC-1
CCGCTCTTCCGAACTA-1
CCGCTGGTGCCATTCA-1
CCGCTTACCTCACTCT-1
CCGCTTCGCGGTTAAC-1
CCGCTTGCTGACATGG-1
CCGGAAGTGCAATATG-1
CCGGAAGTTATCAGTC-1
CCGGAATGGTTTCAGT-1
CCGGAGCGTACTTTCT-1
CCGGAGGTCTTATGGT-1
CCGGCACGACCGTTTC-1
CCGGCCGCGAGCATAT-1
CCGGCGCATATTGGAT-1
CCGGCGTGAGACTCTG-1
CCGGGACCCGCAGAGA-1
CCGGGCGGTCTCGTCA-1
CCGGGCTAAGAATTTC-1
CCGGGCTGCTCCATAC-1
CCGGGTTCGAGGTTAC-1
CCGGTAATGGCTAGTC-1
CCGGTATCTGGCGACT-1
CCGGTGCGAGTGATAG-1
CCGGTTTGTAATTGTG-1
CCGTAAGTTGGTCCCA-1
CCGTACCCAAGCGCCA-1
CCGTAGGAAATCCCTG-1
CCGTAGGGTTGTTTAC-1
CCGTATCTCGTCGTAG-1
CCGTATTAGCGCAGTT-1
CCGTCAACCTCTGGCG-1
CCGTGAGGCATTCATG-1
CCGTGCCCATGACGGC-1
CCGTGGAACGATCCAA-1
CCGTGTTAAATTCCAT-1
CCGTTACGTTAGAACA-1
CCGTTCCGAATCTCGG-1
CCGTTTCCTTTCCGTG-1
CCTAAACAGGGTCCGT-1
CCTAAAGGCTGACGCT-1
CCTAAATTAACGGTTC-1
CCTAAATTGTATCCTA-1
CCTAACCCAAACAAGT-1
CCTAACTAAGGCTCTA-1
CCTAAGTGTCTAACCG-1
CCTACAAGTCCGGAAT-1
CCTACAGTTGAGGGAG-1
CCTACATTCACAGACG-1
CCTACGCGACCTTACA-1
CCTACGGCTCAGTCGA-1
CCTACTCAACACGATT-1
CCTACTGCGGCGGCCA-1
CCTACTGCTTACACTT-1
CCTAGGCGTAGCGATC-1
CCTAGGTAAAGGTAGC-1
CCTAGTTAGTCGCATG-1	TLS6
CCTATAATGAGTGCCC-1
CCTATACCGTCCTGTC-1
CCTATATCGTGTCACG-1
CCTATATTTGTCCTGG-1
CCTATCTATATCGGAA-1
CCTATGAAGTGGTGCC-1
CCTATGGCTCCTAGTG-1
CCTATGGGTTACCGTC-1
CCTATGGTCAAAGCTG-1
CCTATGTCCACTCCAC-1
CCTATTATTCCGGCCG-1
CCTCAACGATCGCTGT-1
CCTCACCAATCTTGAC-1
CCTCACCTGAGGGAGC-1
CCTCACCTTAGCATCG-1
CCTCACGTCAGCTAAT-1
CCTCATGCAGCTACGA-1
CCTCCCGACAATCCCT-1
CCTCCGACAATTCAAG-1
CCTCCTAGCTAGAGTC-1
CCTCCTGAGCCCACAT-1
CCTCCTGTTGTGTCGT-1
CCTCGAAGTGGACGGG-1
CCTCGACCCACTGCCT-1
CCTCGCCAGCAAATTA-1
CCTCGCGCGATATAGG-1
CCTCGCGCTGTGCGAT-1
CCTCGGACCGGGATAG-1
CCTCGGATGCTACCTG-1
CCTCGGTTTCCTTGCC-1
CCTCGTTACGCCTGTT-1
CCTCTAATCTGCCAAG-1
CCTCTACAAGGATTGG-1
CCTCTATCGATTAGCA-1
CCTCTCTCCCATCTAG-1
CCTCTGGCCTAGACGG-1
CCTCTGTACTATTCTA-1
CCTGAACGATATATTC-1
CCTGAATATTTACATA-1
CCTGACAAACTCGCGC-1
CCTGACCACCGATGGT-1
CCTGACGCAACCTTTA-1
CCTGAGAATAAATGCA-1
CCTGATTCGCGAAGAA-1
CCTGCCCGTTGTCTAG-1
CCTGCGATAGAACTGT-1
CCTGCGTTCTACGCTT-1
CCTGCTACAACCATAC-1
CCTGCTATTTGAGAAG-1
CCTGGAAACGTTCTGC-1
CCTGGCTAGACCCGCC-1
CCTGGTCGAATGTGGG-1
CCTGTAAGACATGATA-1
CCTGTACTCACGCCCA-1
CCTGTCACCCGGGCTC-1
CCTGTCCCTCACGTTA-1
CCTGTCGCCCGTAAAT-1
CCTGTCGTGTATGAAG-1
CCTGTGAAACCGTAAC-1
CCTGTGCATAGGAGAC-1
CCTGTGCGGATTGTAA-1
CCTGTTCAACCTCGGG-1
CCTGTTTGAAGACACG-1
CCTTAAGTACGCAATT-1
CCTTCAGTTAAAGTGA-1
CCTTCCGCAACGCTGC-1
CCTTCGTATAGAATCC-1
CCTTCTCAGCGTTCCT-1
CCTTCTTGATCCAGTG-1
CCTTGACCACTTTATT-1
CCTTGTGAACGTGGTT-1
CCTTTAAGGGAGCACT-1
CCTTTCAATGAAGAAA-1
CCTTTGAATTATGGCT-1
CGAAACATAGATGGCA-1
CGAAACGCAATTCATG-1
CGAACAGTATGGGCGT-1
CGAACATAGTCAGAAA-1
CGAACCCGCATGCGTC-1
CGAACCTCTTTCCTAG-1
CGAACGCCCAGTGCCG-1
CGAACGGCCGGACAAC-1
CGAAGACGGTGAGTGC-1
CGAAGACTGCCCGGGA-1
CGAAGATCAGTTTCAT-1
CGAAGCTATAAATTCA-1
CGAAGGGTTTCAGATT-1
CGAAGTTGCTCTGTGT-1
CGAATCTGCTCGACGC-1
CGAATGAAGTCATTGC-1
CGAATGACGCATAATG-1
CGAATGGTAGGTCGTC-1
CGAATTACATGGTGTT-1
CGAATTCCCGGTTCAA-1
CGACAATTTGATCTAA-1
CGACACCGCTTAAGGA-1
CGACACGCTCCGACAG-1
CGACACGGATGCCCAC-1
CGACAGTTCGCGTTAT-1
CGACATGCGATCTTCT-1
CGACCCTTAACGCCGG-1
CGACCGTTGGTATTCG-1
CGACCTACTAGACAAT-1
CGACGCATCCGTACCT-1
CGACTCAGGATGTTAT-1
CGACTCGGTACACGGT-1
CGACTTTGTATAGCCT-1
CGAGACCCTAGAGTGT-1
CGAGACTACTGCTGCT-1
CGAGAGATGTGAACCT-1
CGAGAGCGCGTAGATA-1
CGAGAGCTTTCACTAC-1
CGAGAGGGTAGCCGCG-1
CGAGATGTTGCCTATA-1
CGAGATTTCGCTCGGG-1
CGAGCACTTCAAGTTT-1
CGAGCCGAGCACTCGA-1
CGAGCGTTGATCAGCC-1
CGAGCTGGGCTTTAGG-1
CGAGGAGCTTCCATAT-1
CGAGGATCGGGAACGA-1
CGAGGCCAGGCATTGG-1
CGAGGCTAAATATGGC-1
CGAGGGACTGCGGTCG-1
CGAGGGTATCCAGGTG-1
CGAGTACTAAAGAGGA-1
CGAGTGAAGGTACCAG-1
CGAGTGCTATAGTTCG-1
CGAGTTCTGTCCCACC-1
CGAGTTTATCGGACTG-1
CGATAACCAATTTGAG-1
CGATAATACTCAGGTT-1
CGATACCTCGCGGACA-1
CGATAGCGATACAGTG-1
CGATAGTCGTACTGCA-1
CGATATTAGCCGCAGG-1
CGATCATTAGAGGCAC-1
CGATCCACCATTGTTG-1
CGATCCGACCCAGTGC-1
CGATCCTCGCAACATA-1
CGATCGAGAAGCACCA-1
CGATCTGTTGGAGGAC-1
CGATGGACCCTACGCC-1
CGATGTTGTTATCTAC-1
CGATTAAATATCTCCT-1
CGATTCGCCTGGCTGC-1
CGATTTGTCATTAATG-1
CGCAAACACGAGTTAC-1
CGCAATCGATCATTAG-1
CGCAATTACTTTCGGT-1
CGCAATTAGGGTAATA-1
CGCAATTCTACAATAA-1
CGCACATGTCCACTAC-1
CGCACGTCTGTTTATG-1
CGCACGTGCGCTATCA-1
CGCAGAAACATTTGCG-1
CGCAGATCTTCACCCG-1
CGCAGGCGATCCAAAC-1
CGCAGTTCTATCTTTC-1
CGCATCATGGCTTCAG-1
CGCATCCATCAGCCAG-1
CGCATGCCGAATGCGT-1
CGCATGGTGCGATGCT-1
CGCATTAGCTAATAGG-1
CGCCAAGAAGCCGAGT-1
CGCCAATTATTGCGTT-1
CGCCACAGGTCGCGAT-1
CGCCACCCGCATTAAC-1
CGCCATCCGATTATGA-1
CGCCCAGCACGCCTAG-1
CGCCCAGCGTTTCACG-1
CGCCCGCTTCCGTACA-1
CGCCCTAATTGTTCAA-1
CGCCCTTACATCCACC-1
CGCCCTTGAAGGCTGA-1
CGCCGACTATTCGCTA-1
CGCCGCCCATGCCTGT-1
CGCCGCGTTCTGAACG-1
CGCCGGTGTCGCAGTA-1
CGCCGTCTACCCATCG-1
CGCCGTTCAGCATAGT-1
CGCCTCCCTCCTCTAT-1
CGCCTGGCCTACGTAA-1
CGCCTTTAGCATGCTC-1
CGCGAAGTGGCATACT-1
CGCGACACTGCGCAGC-1
CGCGACCGCGACAGAT-1
CGCGAGAGGGACTTGT-1
CGCGAGTCTGCCGGGT-1
CGCGCAAATGTCCAGA-1
CGCGCAAGGAACTACA-1
CGCGCATGTTTGATTG-1
CGCGCCCGACTTAATA-1
CGCGGCAGTATTACGG-1
CGCGGCTCAACTTGAA-1
CGCGGGAATTAGGCAG-1
CGCGGGAATTCCTTTC-1
CGCGGTAAGTCTAGCT-1
CGCGGTACGGTATACA-1
CGCGGTCACAAACCAA-1
CGCGTACATTCTGGAA-1
CGCGTCATATTAAACC-1
CGCGTGCTATCAACGA-1
CGCGTGGGCCTGTGTT-1
CGCGTTCATGAAATAC-1
CGCTACCGCCCTATGA-1
CGCTACGGGACATTTA-1
CGCTAGAGACCGCTGC-1
CGCTATACCGCCCACT-1
CGCTATTCAATGTATG-1
CGCTATTCTTAGGCTC-1
CGCTCGACATAATGAT-1
CGCTCTCCGTAGATTA-1
CGCTGAGGACGTCCAA-1
CGCTGGTGACTACCCT-1
CGCTGTGACGCCGCAC-1
CGCTGTGTGGATGTTG-1
CGCTTAGTATTGATAC-1
CGCTTATTCCCGGTCG-1
CGCTTCCACTGAAATC-1
CGCTTCGGTCTAAGAC-1
CGCTTGGACGGATAGA-1
CGCTTTCATACCGGTG-1
CGCTTTCCGCCAAGGT-1
CGCTTTCTTGCATTCG-1
CGGAAAGAATCAAACG-1
CGGAAAGCAAATGTGC-1
CGGAAATTTCACATCC-1
CGGAACGTAAACATAG-1
CGGACCTCTGTAGTTA-1
[truncated: 2,899 more rows]

## Sheet: TLS6
Barcode	TLS6
AAACAACGAATAGTTC-1
AAACAAGTATCTCCCA-1
AAACAATCTACTAGCA-1
AAACACCAATAACTGC-1
AAACAGAGCGACTCCT-1	TLS7
AAACAGCTTTCAGAAG-1
AAACAGGGTCTATATT-1
AAACAGTGTTCCTGGG-1
AAACATGGTGAGAGGA-1
AAACATTTCCCGGATT-1
AAACCACTACACAGAT-1
AAACCCGAACGAAATC-1
AAACCGGAAATGTTAA-1
AAACCGGGTAGGTACC-1
AAACCGTTCGTCCAGG-1
AAACCTAAGCAGCCGG-1
AAACCTCATGAAGTTG-1
AAACGAAGAACATACC-1
AAACGAAGATGGAGTA-1
AAACGAGACGGTTGAT-1
AAACGCCCGAGATCGG-1
AAACGCTGGGCACGAC-1
AAACGGGCGTACGGGT-1
AAACGGGTTGGTATCC-1
AAACGGTTGCGAACTG-1
AAACGTGTTCGCCCTA-1
AAACTAACGTGGCGAC-1
AAACTCGGTTCGCAAT-1
AAACTCGTGATATAAG-1
AAACTGCTGGCTCCAA-1
AAACTTAATTGCACGC-1
AAACTTGCAAACGTAT-1
AAAGAATGACCTTAGA-1
AAAGAATGTGGACTAA-1
AAAGACATGAAGTTTA-1
AAAGACCCAAGTCGCG-1
AAAGACTGGGCGCTTT-1
AAAGCTTGCCTACATA-1
AAAGGCCCTATAATAC-1
AAAGGCTACGGACCAT-1
AAAGGCTCTCGCGCCG-1
AAAGGGATGTAGCAAG-1
AAAGGGCAGCTTGAAT-1
AAAGGTAAGCTGTACC-1
AAAGTAGCATTGCTCA-1
AAAGTCACTGATGTAA-1
AAAGTCGACCCTCAGT-1
AAAGTGCCATCAATTA-1
AAAGTGTGATTTATCT-1
AAAGTTGACTCCCGTA-1
AAATAACCATACGGGA-1	TLS7
AAATAAGGTAGTGCCC-1
AAATACCTATAAGCAT-1
AAATAGCTTAGACTTT-1
AAATAGGGTGCTATTG-1
AAATCCGATACACGCC-1
AAATCGCGGAAGGAGT-1
AAATCGTGTACCACAA-1
AAATCTAGCCCTGCTA-1
AAATGACTGATCAAAC-1
AAATGATTCGATCAGC-1
AAATGCTCGTTACGTT-1
AAATGGCATGTCTTGT-1
AAATGGCCCGTGCCCT-1
AAATGGTCAATGTGCC-1
AAATGTATCTTATCCC-1
AAATGTGGGTGCTCCT-1
AAATTAACGGGTAGCT-1
AAATTAATAAGCGCGA-1
AAATTACACGACTCTG-1	TLS7
AAATTACCTATCGATG-1
AAATTCCAGGTCCAAA-1
AAATTGATAGTCCTTT-1
AAATTGCGGCGGTTCT-1
AAATTGGTGAGAAGCA-1
AAATTTACCGAAATCC-1
AAATTTGCGGGTGTGG-1
AACAACTGGTAGTTGC-1
AACAATACATTGTCGA-1
AACAATTACTCTACGC-1
AACACACGCTCGCCGC-1
AACACGACTGTACTGA-1
AACACGAGACGCGGCC-1
AACACGCGGCCGCGAA-1
AACAGCTGTGTGGCAA-1
AACAGGAAATCGAATA-1
AACAGGATGGGCCGCG-1
AACAGGTAGTATGGAT-1
AACATAGCGTGTATCG-1
AACATATCAACTGGTG-1
AACATCGATACGTCTA-1
AACATTGAAGTTGATC-1
AACATTGGTCAGCCGT-1
AACATTGTGACTCGAG-1
AACCAAGACTTCTCTG-1
AACCAGTATCACTCTT-1
AACCATAGGGTTGAAC-1
AACCATGGGATCGCTA-1
AACCCAGAGACGGAGA-1
AACCCATCCCATGATC-1
AACCCGACAACCCGTG-1
AACCCGAGCAGAATCG-1
AACCCGATAGGGCTTC-1
AACCCGCTGTATTCCA-1
AACCCTACTGTCAATA-1
AACCCTGGTGGAACCA-1
AACCGAGCTTGGTCAT-1
AACCGCTAAGGGATGC-1
AACCGTTGTGTTTGCT-1
AACCTAAAGCCGTCCG-1
AACCTCGCTTTAGCCC-1
AACCTGTCACGGAATT-1
AACCTTTAAATACGGT-1
AACCTTTACGACGTCT-1
AACGAAAGTCGTCCCA-1
AACGACCTCCTAGCCG-1
AACGATAATGCCGTAG-1
AACGATAGAAGGGCCG-1
AACGATATGTCAACTG-1
AACGCATGATCTGGGT-1
AACGCGAACGGCAACA-1
AACGCGACCTTGGGCG-1
AACGCGGTCTCCAGCC-1
AACGCTGTTGCTGAAA-1
AACGGACGTACGTATA-1
AACGGCCATCTCCGGT-1
AACGTACTGTGGGTAC-1
AACGTAGTCTACCCAT-1
AACGTCAGACTAGTGG-1
AACGTCATCCGGCTTG-1
AACGTCGCTGCACTTC-1
AACGTGATGAAGGACA-1
AACGTGCGAAAGTCTC-1
AACGTTATCAGCACCT-1
AACGTTCTACCATTGT-1
AACTACCCGTTTGTCA-1
AACTAGCGTATCGCAC-1
AACTAGGCTTGGGTGT-1
AACTCAAGTTAATTGC-1
AACTCCAGAGCGTGTT-1
AACTCCTAATCCCATG-1	TLS7
AACTCGATAAACACGT-1
AACTCGATGGCGCAGT-1
AACTCTCAATAGAGCG-1
AACTCTCAGTGTGCTC-1
AACTGAGGTCAGCGTC-1
AACTGAGTTATACTGA-1
AACTGATATTAGGCCT-1
AACTGGGTCCCGACGT-1
AACTGGGTTCGAGCCG-1
AACTGGTGTGGGCCTT-1
AACTTCTGCGTCTATC-1
AACTTGCCCGTATGCA-1
AACTTGCGTTCTCGCG-1
AACTTTACGGGAGCTT-1
AACTTTAGCTGCTGAG-1
AACTTTCTCGATCATG-1
AAGAAATCACCAGATT-1
AAGAAGGATCAGTTAG-1
AAGACATACGTGGTTT-1
AAGACCAAATAACTCA-1
AAGACCCAACTGAACA-1
AAGACTAACCCGTTGT-1
AAGACTCACGCCCACT-1
AAGACTGCAAGCTACT-1
AAGAGATGAATCGGTA-1
AAGAGCTCTTTATCGG-1
AAGAGGATGTACGCGA-1
AAGAGGCATGGATCGC-1
AAGAGGCCCTTTGGAA-1
AAGATGGCACCGGACC-1
AAGATTGGCGGAACGT-1
AAGCACCCTGCGTATC-1
AAGCATACTCTCCTGA-1
AAGCCACTTGCAGGTA-1
AAGCCGAAGCGGTTTA-1
AAGCCGCCGTGAAATC-1
AAGCCGCTTTACCTTG-1
AAGCCGGAGAGCAGGA-1
AAGCGCAGGGCTTTGA-1
AAGCGGAGTGCGCGCA-1
AAGCGGCGTCATGGGT-1
AAGCGTCCCTCATCGA-1
AAGCTAGATCGAGTAA-1
AAGCTCGTGCCAAGTC-1
AAGCTCTTTCATGGTG-1
AAGGAGAACTTATAAG-1
AAGGAGCGGTTGGTGC-1
AAGGATCGATCGCTTG-1
AAGGATGAGGGACCTC-1
AAGGCAGGCTGTCTCC-1
AAGGCGCGTAAAGCTT-1
AAGGCTGTGCTCATCG-1
AAGGGAACGACTGGCT-1
AAGGGACAGATTCTGT-1
AAGGGACTATGCATTC-1
AAGGGTTAGCCATGCG-1
AAGGGTTTGATTTCAG-1
AAGGTATCCTAATATA-1
AAGGTGATAAACCAGC-1
AAGTAAGCTTCCAAAC-1
AAGTAGAAGACCGGGT-1
AAGTAGTGACGCGAGG-1
AAGTCAATTGTCGTCA-1
AAGTCTAGTAGCTGCC-1
AAGTCTTCTGTGGCCT-1
AAGTGACGACCGAATT-1
AAGTGAGTCGGGTTTA-1
AAGTGCAAAGGTAGAC-1
AAGTGCCTTGACTGTA-1
AAGTGCGTTAGAATCT-1
AAGTGCTTCTCTATTG-1
AAGTGTTTGGAGACGG-1
AAGTTCACTCCAAGCT-1
AAGTTCAGTCTGCGTA-1
AAGTTCGGCCAACAGG-1
AAGTTGTGATGTTATA-1
AAGTTTACTAATGGCA-1
AAGTTTATGGGCCCAA-1
AATAACAACGCTCGGC-1
AATAACACTAGAACAA-1
AATAACGTCGCGCCCA-1
AATAAGTCCTCGAGAC-1
AATAATCTTCGTATCG-1
AATACAATGTTTCAGG-1
AATACCGGAGGGCTGT-1
AATACCTGATGTGAAC-1
AATAGAACAGAGTGGC-1
AATAGAATCTGTTTCA-1
AATAGCAAGCCTCCTG-1
AATAGCTACCGCGTGC-1
AATAGGCACGACCCTT-1
AATAGTCCGTCCCGAC-1
AATAGTCGCGAGTCGG-1
AATATCAAGGTCGGAT-1
AATATCCTAGCAAACT-1
AATATCGAATCAATGC-1
AATATCGAGGGTTCTC-1
AATATTGGAGTATTGA-1
AATCAGACTGCAGGAC-1
AATCAGGTTTCATTTA-1
AATCATGTAAAGACTC-1
AATCCAAGGGCCTGAG-1
AATCCATGCAAGGGTG-1
AATCCCGCTCAGAGCC-1
AATCGAGGTCTCAAGG-1
AATCGCCTCAGCGCCA-1
AATCGCGCAGAGGACT-1
AATCGGGACACTACGA-1
AATCGGTATAGCCCTC-1
AATCGTGAGCCGAGCA-1
AATCTAGGTTTACTTG-1
AATCTATGCCGGAGCC-1
AATCTCTACTGTGGTT-1
AATCTGCGTTGGGACG-1
AATCTGGCTTTCTAGT-1
AATCTGGGTAGACCCT-1
AATGACAGCAATGTCT-1
AATGACGTAGGATGTC-1
AATGACTGTCAGCCGG-1
AATGAGTTCGCATATG-1
AATGATGATACGCTAT-1
AATGATGCGACTCCTG-1
AATGCAACCGGGTACC-1
AATGCACCAAGCAATG-1
AATGGTCCACCGTTCA-1
AATGGTTCTCACAAGC-1
AATGTATGGCACTGTA-1
AATGTGCCCGAGGTGT-1
AATGTGCTAATCTGAG-1
AATGTTAAGACCCTGA-1
AATGTTGTCGTGAGAC-1
AATTAAAGGTCGGCGT-1
AATTAACGGATTTCCA-1
AATTACGAGACCCATC-1
AATTACTCGTACGCTC-1
AATTAGCGCTGCAGCG-1
AATTATACCCAGCAAG-1
AATTCATAAGGGATCT-1
AATTCATTGTCATGCA-1
AATTCCAACTTGGTGA-1
AATTCCAAGCATGTAC-1
AATTCGATTCGAGGAT-1
AATTCTAGAGTTAGGC-1
AATTGAACGCTCTGGT-1
AATTGCAGCAATCGAC-1
AATTGCGTGGATTACA-1
AATTGTGGTTGCCAAA-1
AATTTGGGACATAGTA-1	TLS7
AATTTGGTTCCAAAGA-1
ACAAACCATGCGTCCT-1
ACAAACCGACAAGGCG-1
ACAAACTCCATCAGAG-1
ACAAAGAAGGTAGGCC-1
ACAAAGCATGACCTAG-1
ACAAATCGCACCGAAT-1
ACAAATGGTAGTGTTT-1
ACAAATTCAGATCTGA-1
ACAACAGCATGAGCTA-1
ACAACGGTCCCTGCGA-1
ACAAGCAGTGCCTAGC-1
ACAAGCTATATGGAAG-1
ACAAGGAAATCCGCCC-1
ACAAGGACAAGAGGTT-1
ACAAGGATGCTTTAGG-1
ACAAGGCCTACCAGCC-1
ACAAGGGCAGGCTCTG-1
ACAATAGTCGTACGTT-1
ACAATCCATTTAAACC-1
ACAATCGATCTTTATA-1
ACAATGAATACGGAGA-1
ACAATGATTCTTCTAC-1
ACAATTGTGTCTCTTT-1
ACAATTTAGGAGGCTC-1
ACAATTTGAGCAGTGG-1
ACAATTTGGCCATATT-1
ACACAAAGACGGGTGG-1
ACACAAATATTCCTAG-1
ACACACCAGGACCAGT-1
ACACACTTTCTACACG-1
ACACATGATCAAATCT-1
ACACATTGACGCAACA-1
ACACATTTCCGTAGAC-1
ACACCACATAATTAGC-1
ACACCCAGCATGCAGC-1
ACACCCGAGAAATCCG-1
ACACCGAGCGCTCTTT-1
ACACCGGTCTGACCGC-1
ACACCTTAAGTAGGGC-1
ACACCTTACTACTTGC-1
ACACGAGACTCCTTCT-1
ACACGGCACTATGCAT-1
ACACGGGAACTTAGGG-1
ACACGTAGGCCACAAG-1
ACACTCCAATGTCACT-1
ACACTGATCAAGGTGT-1
ACACTGGGACAGTCGT-1
ACAGAACTGAGAACAA-1
ACAGATTAGGTTAGTG-1
ACAGCATAGAGCCAGT-1
ACAGCGACATTCTCAT-1
ACAGCGCACCCGCAGC-1
ACAGGAGGCGCAGCCG-1
ACAGGCACGGATCCTT-1
ACAGGCTTGCCCGACT-1
ACAGGTGGAGGTGAGG-1
ACAGGTGTGTTGTTGC-1
ACAGTAATACAACTTG-1
ACAGTATACCGTGGGA-1
ACATAAGTCGTGGTGA-1
ACATAATAAGGCGGTG-1
ACATACAATCAAGCGG-1
ACATCAGCTGGGACGC-1
ACATCCCGGCCATACG-1
ACATCCTGGTAACTGT-1
ACATCGATCGTTTACC-1
ACATCGCAATATTCGG-1
ACATCGGTCAGCCGCG-1
ACATCGTATGCAATGG-1
ACATCGTTAACCTAGT-1
ACATCTCAACGCGTAA-1
ACATGGCGCCAAAGTA-1
ACATGGCTCAATTTAG-1
ACATTAGTTTATATCC-1
ACATTCGCGCGGAATA-1
ACATTTGAAACCTAAC-1
ACCAAACACCCAGCGA-1
ACCAAACTAGAAATCC-1
ACCAACACCACACACT-1
ACCAACCGCACTCCAC-1
ACCAACGCTTATTTAT-1
ACCAAGAACGCGTGTC-1
ACCAAGTCATCGGCAG-1
ACCAATATGCAAGTTA-1
ACCACAACTCAGAACA-1
ACCACAAGTTTCTATC-1
ACCACACGGTTGATGG-1
ACCACCAATGTAACAA-1
ACCACCCTCTCTTCTA-1
ACCACGTGCAGCTATA-1
ACCACTGTTCAAGAAG-1
ACCAGACCATAACAAC-1
ACCAGCCCGGTCTTTG-1
ACCAGGAGTGTGATCT-1
ACCAGTGCCCGGTCAA-1
ACCAGTGCGGGAGACG-1
ACCATATCCGCAATAA-1
ACCATCCGCCAACTAG-1
ACCATCGTATATGGTA-1
ACCATTAAGGGTGTCA-1
ACCCAACGCCCGTGGC-1
ACCCACCTACATGCTC-1
ACCCATCTTGAGGGTA-1
ACCCATTTGTCCCTCT-1
ACCCGAGCGAAATTAC-1
ACCCGATTGGTTCCGA-1
ACCCGGAAACTCCCAG-1
ACCCGGAGCACCACAA-1
ACCCGGATGACGCATC-1
ACCCGGTTACACTTCC-1
ACCCGTAGTCTAGTTG-1
ACCCGTGTCATCAGTA-1
ACCCTATAGGACTGAG-1
ACCCTATGCCATATCG-1
ACCCTCCCGTCAGGGC-1
ACCCTCCCTTGCTATT-1
ACCCTGGTAACGCCCT-1
ACCCTTCATCTGCGAA-1
ACCCTTGCCTGGGTCG-1
ACCCTTTAGTTCTCCA-1
ACCGAAAGGGCCCTGC-1
ACCGAAGAGTCTGGTT-1
ACCGACACATCTCCCA-1
ACCGACTGAGTCCCAC-1
ACCGAGTCTCCTTATT-1
ACCGATAGGCATAACC-1
ACCGATATTTAATCAT-1
ACCGATGGTAGCATCG-1
ACCGCAATAACTGCCT-1
ACCGCGGTGGAAGTCG-1
ACCGCTAGTCATTGGT-1
ACCGGGCCTTTGTTGA-1
ACCGGTCAGGTACACC-1
ACCGGTCTGAGTACGG-1
ACCGTCCACTGGGCCC-1
ACCGTGACCACGTGGG-1
ACCGTTCCCGCTCTGA-1
ACCTAAGTACCTTTCA-1
ACCTAATCGACTTCCT-1
ACCTACAGTATGTGGT-1
ACCTACTATAAATCTA-1
ACCTCAGCGAGGCGCA-1
ACCTCCGCCCTCGCTG-1
ACCTCCGTTATTCACC-1
ACCTCGAACTTATGCT-1
ACCTGCGTGTCATGTT-1
ACCTTTCCTTTAGAAG-1
ACGAAATGGGCGGCAC-1
ACGACCCATGAGTTGC-1
ACGACTCTAGGGCCGA-1
ACGACTGGTCATACTC-1
ACGAGAACCCATCACG-1
ACGAGATATTTGCTTA-1
ACGAGGATACCACTCT-1
ACGAGGTTTACAACGT-1
ACGAGTACGGATGCCC-1
ACGAGTCGCCGGCGTT-1
ACGATACATAGAACTA-1
ACGATACCTATCCTGA-1
ACGATCATACATAGAG-1
ACGATCATCTTGTAAA-1
ACGATGCATATGTTAT-1
ACGATGGATCCGATGC-1
ACGCAAACTAATAGAT-1
ACGCAATCACTACAGC-1
ACGCATAAATGACATG-1
ACGCATACGTTTACTA-1
ACGCATTCGTGAGTAC-1
ACGCCACTCGAAACAG-1
ACGCCAGATGATTTCT-1
ACGCCAGTGCGTTTGC-1
ACGCCCAGCTGTCGAT-1
ACGCCGCTAGACGACC-1
ACGCCTGACACGCGCT-1
ACGCGAAGTCAGACGA-1
ACGCGCTACACAGGGT-1
ACGCGGGCCAAGGACA-1
ACGCGTTTCTTAAGAG-1
ACGCTACTGAATGGGC-1
ACGCTAGTGATACACT-1
ACGCTGTGAGGCGTAG-1
ACGCTTAGTGTCTCTC-1
ACGGAACACGAGTGCC-1
ACGGAATTTAGCAAAT-1
ACGGACTCTCAAAGCG-1
ACGGAGCGCAAATTAC-1
ACGGATGGTGCGGATA-1
ACGGCACTTGCTTGGG-1
ACGGCCAACATGGACT-1
ACGGCGACGATGGGAA-1
ACGGCGGGTTGCCCTG-1
ACGGCTGGATGTAGAA-1
ACGGGAGTGTCGGCCC-1
ACGGGCGTATGCGACA-1
ACGGGTCATGTGACTT-1
ACGGTACAGTTCAATG-1
ACGGTCACCGAGAACA-1
ACGTACAGATTTCTCT-1
ACGTACTTTGGCACGG-1
ACGTAGATTGCTGATG-1
ACGTAGGAGAGTCGCT-1
ACGTATTACTCCGATC-1
ACGTCCTAAACGAGAT-1
ACGTCGGGCAACTCGG-1
ACGTCTCGTTCCGGGA-1
ACGTGACAAAGTAAGT-1
ACGTGCGCCTCGTGCA-1
ACGTGGTCGAATGTGC-1
ACGTTAATGTCGAAGA-1
ACGTTAGATTTGCCCG-1
ACGTTATTGGTCACTC-1
ACGTTCACTATGCCGC-1
ACGTTCCGCGCTCCGT-1
ACGTTCGCAATCAATT-1
ACGTTCGTTCAGGAAA-1
ACGTTCTGTACAAGTC-1
ACGTTGTCGTTGAAAG-1
ACGTTTAGTTGTGATC-1
ACGTTTCGGTGCACTT-1
ACTAAGGACGCACACC-1
ACTAATACGTCAGGCG-1
ACTACAAAGAGAGGTG-1
ACTACATCCCGACAAG-1
ACTACCAGCTCTCTGG-1
ACTACCATCCGAGGGC-1
ACTACGCGTTAGAATT-1
ACTAGTTGCGATCGTC-1
ACTATATGCTGTGTTC-1
ACTATCCAGGGCATGG-1
ACTATCGCCGGCTAAA-1
ACTATCTGCCCGCGTA-1
ACTATGTCCAGCTGCC-1
ACTATTCGTCCGTGGT-1
ACTATTTCCGGGCCCA-1
ACTCAACGAATGTATT-1
ACTCAAGTGCAAGGCT-1
ACTCAATAAAGGCACG-1
ACTCAGACCTGCTTCT-1
ACTCATGGCAGCCTTC-1
ACTCCAATATCATCAT-1
ACTCCCATTCCTAAAG-1
ACTCCCGAATTCGTTT-1
ACTCCCGTAGACTAGG-1
ACTCCCTAATGCTAAA-1
ACTCCCTAGAATAGTA-1
ACTCCGGCCGACCACT-1
ACTCGATGTATTTCAT-1
ACTCGCCGTTCGATAA-1
ACTCGCGATCTGACGC-1
ACTCGTAACCCGTCCT-1
ACTCGTCAGTAATCCC-1
ACTCTAAACCTGGGAT-1
ACTCTCTGACTTAGGT-1
ACTCTCTTATACACGA-1
ACTCTGACCTAATAGA-1
ACTCTTCAGCTCCCGC-1
ACTCTTGTATAGTAAC-1
ACTGAAACGCCGTTAG-1
ACTGAATGGCGAAAGT-1
ACTGATTTAGTGATTC-1
ACTGCCCGCCATTCTC-1
ACTGCCGTCGTAACTC-1
ACTGCGGACACACCGT-1
ACTGCTCGGAAGGATG-1
ACTGGCGAACCTGCGT-1
ACTGGGATGCCAGTGC-1
ACTGTACGATACACAT-1
ACTGTAGCACTTTGGA-1
ACTGTATACGCGAGCA-1
ACTGTCCAGGATTATA-1
ACTGTCTTCTTTAGAA-1
ACTGTGCTAGTAGATC-1
ACTGTTTAGTGTAGGC-1
ACTTACCGGGCGCGCA-1	TLS7
ACTTACGCATCCACGC-1
ACTTAGTACGACAAGA-1
ACTTATACTTACCCGG-1
ACTTATCTGATCTATA-1
ACTTATTAGGATCGGT-1
ACTTATTTATGTGCCA-1
ACTTCAGGCTGATCCC-1
ACTTCCAGTGGAAGCT-1
ACTTCCATGCGGGACA-1
ACTTCGCCATACGCAC-1
ACTTCGCTAGCGAGTG-1
ACTTGACTCCCTCTTT-1
ACTTGCCATATTGTAC-1
ACTTGCTCTATCTACC-1
ACTTGGGACCCGGTGG-1
ACTTGGGCTTTCGCCA-1
ACTTGTAGTCCCTTCA-1
ACTTGTGGATGGAACG-1
ACTTGTTACCGGATCA-1
ACTTTACCCTCATGAA-1
ACTTTCCTATAGCTTC-1
ACTTTGACTGCATCCT-1
ACTTTGGTCGTGCTCC-1
ACTTTGTCGACGCACT-1
AGAAATTATGACTCGC-1
AGAACCCAGCGTGACA-1
AGAACCCTCAATTGGG-1
AGAACGTGGTACATTC-1
AGAACTGTACTTTGTA-1
AGAAGAGCGCCGTTCC-1
AGAAGGTACACTTCAC-1
AGAAGGTTGCCGAATT-1
AGAAGGTTGTAGGTCG-1
AGAAGTGATTCGTGAT-1
AGAATAAATCTTCAGG-1
AGAATACAGGCTATCC-1
AGAATGCGGGTTCGGA-1
AGAATTATGGATTCGA-1
AGAATTGTTTGACATA-1
AGACAGCTCAGAATCC-1
AGACAGGCATCTCAGC-1
AGACATAGATCCTTCC-1
AGACCAAACCACACCT-1
AGACCATGGGATACAA-1
AGACCCACCGCTGATC-1
AGACCCGCCCTCCTCG-1
AGACCGCTCCGCGGTT-1
AGACCGGGAAACCCTG-1
AGACGAAGTGCCGGTC-1
AGACGACGATGCCGCT-1
AGACGCCCACTTCGCC-1
AGACGGGATTGGTATA-1
AGACGGGCCGATTTAA-1
AGACTAGCCTTCCAGA-1
AGACTGTTACCGGGTC-1
AGAGAAACACCAGAAA-1
AGAGAACCGTCTAGGA-1
AGAGAAGGAGTACAAT-1
AGAGATCTCTAAAGCG-1
AGAGCAGTTATGAGAC-1
AGAGCCGCCGAGATTT-1
AGAGCGCTTGTAACGG-1
AGAGCGGGCTAATCAT-1
AGAGCGTACAAGCTCG-1
AGAGCTACGAAAGCAT-1
AGAGGCTTCGGAAACC-1
AGAGGGACAATTGTCC-1
AGAGGTATCTCGGTCC-1
AGAGTAAACTTCACTA-1
AGAGTATAGTGTTACG-1
AGAGTCTTAATGAAAG-1
AGAGTTAGAGACCGAT-1
AGAGTTGCAGGCCTCC-1
AGATAACTTCAGGGCC-1
AGATACCAATAGAACC-1
AGATACCAGCACTTCA-1
AGATACCGGTGTTCAC-1
AGATACGACTTCATAT-1
AGATACTCAAGATCGA-1
AGATATAATACGACTA-1
AGATCGTGCATAAGAT-1
AGATCTCAGGTGTGAT-1
AGATGACTCGCCCACG-1
AGATGAGGGTTGCGAT-1
AGATGATGGAGTCTGG-1
AGATGCAAGACGTGCA-1
AGATGCATCCTGTGTC-1
AGATGCTATAACGAGC-1
AGATTATAGGACGTTT-1
AGATTCAAGCGGGTCG-1
AGATTCACAACCGATA-1
AGCAAAGGCCGCTAGT-1
AGCAACATATCTTATT-1
AGCAACCGAAAGTAAT-1
AGCACACGTTTAGACT-1
AGCACCAGTACTCACG-1
AGCACTACCGGCCTGT-1
AGCACTACCTCACCAG-1
AGCACTTAAGGACGCC-1
AGCAGAAGGAGAAAGA-1
AGCAGCCAGATGAATA-1
AGCAGTCGAAGCATGC-1
AGCATATCAATATGCT-1
AGCATCATTTCGAAAG-1
AGCATCGTCGATAATT-1
AGCATTACGAGGCAAG-1
AGCCAAGCTTTGTGTC-1
AGCCACAGGTTACCCG-1
AGCCACTCCCGTGCTT-1
AGCCATATAGTATGTG-1
AGCCCATACATGTAAG-1
AGCCCGCAACAAGCAG-1
AGCCCGCACTACAATG-1
AGCCCGGCATTAGAGG-1
AGCCCGGTAGCCTGTA-1
AGCCCTAAGCGAAGTT-1
AGCCCTCCCTGGTGGC-1
AGCCCTGTCGCACCGT-1
AGCCCTTCTAATCCGA-1
AGCCCTTGGACATCCC-1
AGCCGCAAATTCAAAT-1
AGCCGCTTGATTAGCG-1
AGCCGTGGCTAAATGT-1
AGCCTAATACCCACGT-1
AGCCTTAAAGCGGAAG-1
AGCGACAGGAACGGTC-1
AGCGACATCCCATTCA-1
AGCGACCAACGATATT-1
AGCGACTTTGAAGACA-1
AGCGAGACGTGAAGGC-1
AGCGATGCGCCTAATA-1
AGCGCATAATGAATCG-1
AGCGCGGGTGCCAATG-1
AGCGCTAGAGCGATGT-1
AGCGCTTATGGGCAAG-1
AGCGGACACTTCGTAG-1
AGCGGCGGTTAGCGGT-1
AGCGGGAAGGGTCCAT-1
AGCGGGTCTGACACTC-1
AGCGGTTGAGATGTAC-1
AGCGGTTGCCGCTCTG-1
AGCGTACGAGAGCTAG-1
AGCGTAGCGCTAGACC-1
AGCGTCTGAACCCGCA-1
AGCGTGGTATTCTACT-1
AGCGTTCCGATTTAAA-1
AGCTAACAAGCAATGT-1
AGCTAAGCTCCGTCCG-1
AGCTAAGTACGCAGGC-1
AGCTACGAATGGTGGT-1
AGCTAGAAGCAGAAGT-1
AGCTATTTAATCCAAC-1
AGCTCCATATATGTTC-1
AGCTCCTTCGCACATC-1
AGCTCGTTGATGGAAA-1
AGCTCTAGACGTTCCA-1
AGCTCTTCCCAGTGCA-1
AGCTCTTCGTAACCTT-1
AGCTCTTTACTCAGTT-1
AGCTGAAGTAAACCAA-1
AGCTGCATTTGAGGTG-1
AGCTGTAACCTCAATC-1
AGCTTATAGAGACCTG-1
AGCTTCAATACTTTGA-1
AGCTTCTTCTCGAGCA-1
AGCTTGATCTTAACTT-1
AGGAAAGCCTCTGATG-1
AGGAACGAACGACTTC-1
AGGAAGCTGTCCGCCG-1
AGGACAGTCGAATCCC-1
AGGACATCGCACGTCG-1
AGGACATCGGCACACT-1
AGGACGACCCATTAGA-1
AGGACGCTCGATGTTG-1
AGGACTTATAGGAGAA-1
AGGAGACATCCACAGT-1
AGGAGAGTCTGGCTAC-1
AGGAGCGTTTATTATC-1
AGGAGGCCTTCGCGCG-1
AGGATAAAGTCGGGAT-1
AGGATATAGGGATTTA-1
AGGATATCCGACTGCA-1
AGGATCACGCGATCTG-1
AGGATTGCTTACGACA-1
AGGCAAAGAGGAATCA-1
AGGCAATACGGAGGAC-1
AGGCACGTGACTGTCC-1
AGGCAGATGCGTAAAC-1
AGGCAGGGAGCGTACT-1
AGGCATTGTCGTAGGG-1
AGGCCACATTGGTTAC-1
AGGCCACCCGTTATGA-1
AGGCCCAGTGACTGGT-1
AGGCCCATTGTACAGG-1
AGGCCCTAGAACGCCA-1
AGGCCTATCATACCAA-1
AGGCCTGAGAATCTCG-1
AGGCGATAACTGGCGT-1
AGGCGGTTTGTCCCGC-1
AGGCGTCTATGGACGG-1
AGGCTATGGTTAGCTT-1
AGGCTTAAGTTGCACA-1
AGGCTTCCCGAAGAAG-1
AGGCTTGCTAGACACC-1
AGGGAAACGAGGTACT-1	TLS7
AGGGACAGCACGGCGG-1
AGGGACCGGCTGCGTT-1
AGGGACTCTACGCGAC-1
AGGGAGACATACTTCG-1
AGGGCAGCGGCGTGGT-1
AGGGCCCTAATGTTCT-1
AGGGCGAGCAGCTGAT-1
AGGGCGTGATCGGCTA-1
AGGGCTGCAGTTACAG-1
AGGGTCAGAGCACTCG-1
AGGGTCAGTAACCCTA-1
AGGGTCGATGCGAACT-1
AGGGTCTGGACGCAGT-1
AGGGTGCCGTTCTTTA-1
AGGGTGCTCTCGAGGG-1
AGGGTGGATAGTGCAT-1
AGGGTTCAGACGGTCC-1
AGGGTTCCCTTTGGTT-1
AGGGTTTAGTTCGGGA-1
AGGTAACCTCCTATTC-1
AGGTACGATATTGCCA-1
AGGTAGATCGAGATAT-1
AGGTAGGTACAAAGCT-1
AGGTATAATTGATAGT-1
AGGTATGCGGACATTA-1
AGGTCAGGTGAGAGTG-1
AGGTCGCCACTTCGGT-1
AGGTCGCCTCCCAACA-1
AGGTCGCGGAGTTACT-1
AGGTGCACGTCCACAT-1
AGGTGGTGACCTTCGC-1
AGGTGTATCGCCATGA-1
AGGTGTTGCCGACCAC-1
AGGTTACACCATGCCG-1
AGGTTCTCCTTTCCGG-1
AGGTTGAGGCACGCTT-1
AGGTTTCACACACCTT-1
AGTAACGTTCATCCTG-1
AGTAACTATAGCAGCC-1
AGTAAGGGACAGAATC-1
AGTAATCTAAGGGTGG-1
AGTAATGTCTTGCCGC-1
AGTAATTTGCAAGCGT-1
AGTACAGAAGCTTATA-1
AGTACATCATTTATCA-1
AGTACCTTCGAGTGCT-1
AGTACGGCCCGTATCG-1
AGTACGGGCACCTGGC-1
AGTACGTGGCCTGTCT-1
AGTACTCTTATGCCCA-1
AGTAGAAGGCGCCTCA-1
AGTAGCGTGAACGAAC-1
AGTAGCTAGACGCCGA-1
AGTAGGAAGGAAGTTG-1
AGTAGGTAACATACAT-1
AGTATAATACTAGGCA-1
AGTATACACAGCGACA-1
AGTATCCATAATAACG-1
AGTATGCTGGAGACCA-1
AGTATTTGGCACGACC-1
AGTCAAATGATGTGAT-1
AGTCAACACCACCATC-1
AGTCAAGATGACACTT-1
AGTCACTAGCTCTCGA-1
AGTCACTCCGCCTCAT-1
AGTCAGCCACCGCCTG-1
AGTCCAGCGGGTACGT-1
AGTCCATTGGCTGATG-1
AGTCCCGCCTTTAATT-1
AGTCCCTCGCAGAAAG-1
AGTCGAAACGATTCAG-1
AGTCGAATTAGCGTAA-1
AGTCGACGGTCTCAAG-1
AGTCGGCCCAAACGAC-1
AGTCGGCTCAACTTTA-1
AGTCGGTTGCGTGAGA-1
AGTCGTATAAAGCAGA-1
AGTCGTCGACCACCAA-1
AGTCGTGGGCATTACG-1
AGTCTAAAGTATACTC-1
AGTCTCACAAGACTAC-1
AGTCTGGACATCCTTG-1
AGTCTTCTCCTCAAAT-1
AGTCTTTAAAGTGTCC-1
AGTGAACAAACTTCTC-1
AGTGAAGATGGTGTCC-1
AGTGACCTACTTTACG-1
AGTGACTGTGACACAA-1
AGTGAGACTTCCAGTA-1
AGTGAGCCTCGCCGCC-1
AGTGAGGGTTTCTGAC-1
AGTGAGTCGAATTAAC-1
AGTGATAACCTGCGCG-1
AGTGATATGAGTAGTT-1
AGTGATTCAAGCAGGA-1
AGTGCACGCTTAAGAA-1
AGTGCGTAGCTCGTAA-1
AGTGCTAAACACAGCA-1
AGTGCTTGCACGAATA-1
AGTGGCCCGCAAATGG-1
AGTGGCGGCAATTTGA-1
AGTGGCGTCTGAAGGT-1
AGTGGCTCCGTCGGCC-1
AGTGGGAGTATACACG-1
AGTGGTGTTACCCGTG-1
AGTGGTTGCGTATAGG-1
AGTGTATTGCGCATTG-1
AGTGTGCTAAGATCGC-1
AGTGTGGTCTATTGTG-1
AGTTAAACACTTGCGA-1
AGTTAAGCGGTCCCGG-1
AGTTAAGTCAACCGCT-1
AGTTACCCTTAAGACT-1
AGTTACCGCACATGGT-1
AGTTACTCTATCGTGG-1	TLS7
AGTTATTCAGACTGTG-1
AGTTATTGAAAGGTAA-1
AGTTCACCGGTTGGAC-1
AGTTCCTACAGAATTA-1
AGTTCCTATTTATGTT-1
AGTTCTGCGTTGTATC-1
AGTTGACATCGGCTGG-1
AGTTGACGGTCCTTGC-1
AGTTGCGGTCCTCAAC-1
AGTTGCTGACTGATAT-1
AGTTGGCAAGGCTAGA-1
AGTTTATGTAAAGACA-1
AGTTTCGCAGGTCGGA-1
AGTTTGCACCTGCCTC-1
AGTTTGGCACGGGTTG-1
AGTTTGGCCAGACCTA-1
ATAAACCATTGGACGG-1
ATAAACGGACCCGTAA-1
ATAAACGTTGCACCAC-1
ATAAAGGCTCGGTCGT-1
ATAAAGGTCAAGTACG-1
ATAAATATTAGCAGCT-1
ATAACGCCGGAGGGTC-1
ATAACGGAGTCCAACG-1
ATAACGTTACCTCCAC-1
ATAAGCAAACACCGAG-1
ATAAGGTGGAGAACAT-1
ATAAGTACCCGATTGT-1
ATAAGTAGGATTCAGA-1
ATAAGTAGGGCGACTC-1
ATAAGTTACCGCGACG-1
ATAATACCGTTAGCCG-1
ATAATAGCTGTTGAAT-1
ATAATAGTGTAGGGAC-1
ATAATCTTGGAGAACC-1
ATAATTAGCTAAGTAG-1
ATACAGGCCCTCCAAT-1
ATACCACGGGCAACTT-1
ATACCAGCAAATTGCT-1
ATACCAGGCTAATAGA-1
ATACCAGGTGAGCGAT-1
ATACCCTGGCTCAAAT-1
ATACCGTCATCCATAA-1
ATACCTAACCAAGAAA-1
ATACGAAGGCTTTCCA-1
ATACGAGGTTTGTAAG-1
ATACGCCGATCTACCG-1
ATACGCCGGCGAAACC-1
ATACGGAACGTCGTTT-1
ATACGGGTTTCGATTG-1
ATACGGTGAAGATGCA-1
ATACGTACTTAGCCAC-1
ATACGTCCACTCCTGT-1
ATACGTTATGCACGGA-1
ATACTACCCGTACCAC-1
ATACTAGCATGACCCT-1
ATACTCTCGCCACTCT-1
ATACTGCCTTACACCG-1
ATACTTGTTCTCGAGC-1
ATAGACAACGGGACCT-1
ATAGACGAAGAGAAAG-1
ATAGAGTACTGGGACA-1
ATAGAGTTATCAACTT-1
ATAGATTTGCAGTCGG-1
ATAGCAACTAGGGAAG-1
ATAGCCATAACAGTCA-1
ATAGCCTCAGTACCCA-1
ATAGCTGCTCTTGTTA-1
ATAGGAATCTAAGCTT-1
ATAGGCGGCTATAGAA-1
ATAGGCTAGCTTCGCA-1
ATAGGGATATCCTTGA-1
ATAGGTTGGGCAGATG-1
ATAGTCTTTGACGTGC-1
ATAGTGAAGCGTTCTC-1
ATAGTTCCACCCACTC-1
ATATAAAGCGCTCGTG-1
ATATAAATGTAGCTGC-1
ATATAACACGGGCGCA-1
ATATACATGTATGGTA-1
ATATACGCTCGTGACG-1
ATATAGAGTATTGGTC-1
ATATCAACCTACAGAG-1
ATATCAATTCCAGCCT-1
ATATCGGTAGGGAGAT-1
ATATCGTGCCAGACCC-1
ATATCGTTCCTCGAAC-1
ATATCTCCCTCGTTAA-1
ATATCTTAGGGCCTTC-1
ATATGGGATAGCAACT-1
ATATGTCTAGAGCGTG-1
ATATGTCTCCCTAGCC-1
ATATGTGCACAAACCA-1
ATATTATCCCGTATTT-1
ATATTCAGTTAAACCT-1
ATATTCCACATAGTGA-1
ATATTCCCACAGGTCA-1
ATATTGCTGTCAAAGT-1
ATATTGGAGAGGCCTT-1
ATATTTAACCCTCAAG-1
ATCAAACACTGTTCCA-1
ATCAAACGAAGGTTTG-1
ATCAAAGAGCCGTGGT-1
ATCAAGATCCCAGGAC-1
ATCAATCTGGGCTGCA-1
ATCAATGCCGTGGCTG-1
ATCACATTAGAATATC-1
ATCACGTGCTAATTAA-1
ATCACTTCATCCTCGC-1
ATCAGACGGCACGCCG-1
ATCAGCCTCATGCTGC-1
ATCAGCTCGTCCACTA-1
ATCAGGTAGCTGACAG-1
ATCAGGTCGCCATTGC-1
ATCAGTAGGCAGGGAT-1
ATCATAGATCGACGAG-1
ATCATAGCCCTATGTA-1
ATCATCCAATATTTGT-1
ATCATCTGCCCAGTGT-1
ATCATGGACTACCGAC-1
ATCATTGTACCGCATT-1
ATCCAACGCAGTCATA-1
ATCCAATGGAGGGTCC-1
ATCCAATGGTACCGAA-1
ATCCACATCGACAGAA-1
ATCCACGCTAAATGTT-1
ATCCACTTTCAGACTA-1
ATCCAGAGCAACAACC-1
ATCCAGGATTCGTGAA-1
ATCCCATCCACAGCGC-1
ATCCCATTTCCGTGGG-1
ATCCGGACCAGCCTGA-1
ATCCTACCTAAGCTCT-1
ATCCTGAATCGCTGCG-1
ATCCTGCGTGGAATGG-1
ATCCTGCTGCAGATAG-1
ATCCTTCTGAAAGAAC-1
ATCGACCCAATACAGA-1
ATCGACTCTTTCCGTT-1
ATCGCACGATTGTTCA-1
ATCGCACGCCGGGAGA-1
ATCGCCAGTCAACATT-1
ATCGCCGTGGTTCATG-1
ATCGCTGCGTGCAGCA-1
ATCGCTTTACGTCTCA-1
ATCGGAGACAGACGGC-1
ATCGGCAAGCAGTCCA-1
ATCGGTTACCTAGTAA-1
ATCGTATTCCGAGAAC-1
ATCGTCCAATCGAGTC-1
ATCGTGGAAAGTCTGG-1
ATCGTTAGCTAGCGGA-1
ATCGTTCACTTTCGCC-1	TLS7
ATCTAACGTCCCTATG-1
ATCTAATATCCTACGG-1
ATCTACCATCTGCTCC-1
ATCTAGCTTGTGAGGG-1
ATCTATCGATGATCAA-1
ATCTCATAAACCTACC-1
ATCTCCCACGGAATAT-1
ATCTCCCTGCAATCTA-1
ATCTCGTGAGCGAAAC-1
ATCTGACATGGAAGGA-1
ATCTGATAGTGTCTTA-1
ATCTGCACCTCTGCGA-1
ATCTGCTGTTATCGCC-1
ATCTGGGCTGTTCTTG-1
ATCTGGTTAAGACTGT-1
ATCTGTAATTGTACCC-1
ATCTTAGGGCATTAAT-1
ATCTTATCGCACACCC-1
ATCTTGACCTGCAACG-1
ATCTTGACTTGTCCAA-1
ATCTTTCGTATAACCA-1
ATGAAGCCAAGGAGCC-1
ATGAAGTGGACCCAGC-1
ATGACGCCGGCTCTAA-1
ATGACGCGTTCTATCC-1
ATGACTATCAGCTGTG-1
ATGACTATGCGACATT-1
ATGAGGAGTGTTAATC-1
ATGAGGGCAGCGGCTA-1
ATGATCGGGAATAGAC-1
ATGATGCAATGGTACA-1
ATGCACCTTCCTTAAT-1
ATGCACGCGCTGTTCA-1
ATGCACTACCGCATTG-1
ATGCATGATCCAGGAT-1
ATGCATTCCGTGATGG-1
ATGCCAATCGCTCTGC-1
ATGCCATTTGCGACCA-1
ATGCCGGTCTTGCATA-1
ATGCCGGTTGATGGGA-1
ATGCGACAATTGGTCC-1
ATGCGACAGTCCCATT-1
ATGCGAGTCCCACCAC-1
ATGCTCAGTGTTGCAT-1
ATGCTCTGGCGCGGTA-1
ATGCTTAGGAGTTGAT-1
ATGGAAATTTAAGGAG-1
ATGGAACCTTTGCACA-1
ATGGACTGCTTAGTTG-1
ATGGAGCAGGCCGTGA-1
ATGGATCCGGCGTCCG-1
ATGGATTGACCAAACG-1
ATGGCAGCATTACGAT-1
ATGGCAGCCGAGAAAC-1
ATGGCCCGAAAGGTTA-1
ATGGCGGAATAGTCGC-1
ATGGCTGGAAATGGCC-1
ATGGGAACGGAAGCGG-1
ATGGGACCTGCTGAAC-1
ATGGGCCTCGGCCTCT-1
ATGGGTGTATACCTCC-1
ATGGTATTGGGAACCG-1
ATGGTATTTACTGATT-1
ATGGTCGCGTGGTTTC-1
ATGGTGCTCAAAGCCA-1
ATGGTTACGAAACATG-1
ATGTAAGGCTGCTCTT-1
ATGTACATGCGGTGAG-1
ATGTACGATGACGTCG-1
ATGTAGCGCGCGTAGG-1
ATGTCATAATAAACGA-1
ATGTCATTTCCCATTG-1
ATGTCTTGTTTGACTC-1
ATGTGAAAGCCTAATG-1
ATGTGCATCCGACGCA-1
ATGTGGACATCTTGAT-1
ATGTGTAGTTTAGTCA-1
ATGTTACGAGCAATAC-1
ATGTTCCTGCCCACCT-1
ATGTTCGTCGACCCAC-1
ATGTTGATTAGAGACT-1
ATGTTGTAGTCTGTTT-1
ATGTTTCGGCCCGGAG-1
ATGTTTGTAAGATCAT-1
ATTAAACATGCGGACC-1
ATTAAAGCGGACGAGC-1
ATTAACACCTGAGATA-1
ATTAATACTACGCGGG-1
ATTAATGAACCAGTCG-1
ATTAATTCGGTCACTC-1
ATTACAACTACCGGCC-1
ATTACATGTCAGTCTT-1
ATTACCACACTGCCTG-1
ATTACGACTCCACAGT-1
ATTACGCGCTGGCAGG-1
ATTACGGGCTACGGTT-1
ATTACTAGCCTCTTGC-1
ATTACTTACTGGGCAT-1
ATTAGATTCCTCAGCA-1
ATTAGATTGATAGCGG-1
ATTAGGCGATGCTTTC-1
ATTATACTTTGCTCGT-1
ATTATAGCTACTTTAC-1
ATTATCGGAATGTACG-1
ATTATCTCGACAGATC-1
ATTATGAGACCCAATT-1
ATTATGCCATAGGGAG-1
ATTATTATGTCCGTCA-1
ATTATTCAGAGTCACT-1
ATTCAAAGTACCTGTT-1
ATTCAACCATTTAAGG-1
ATTCACTGATGTTGGA-1
ATTCAGGACCTATTTC-1
ATTCAGGATCGCCTCT-1
ATTCAGTAGCAGGGTC-1
ATTCATATACTGTCCA-1
ATTCATCGTTGAGGCA-1
ATTCCCACATAAACAA-1
ATTCCCGAAGGTACAG-1
ATTCCTAAGACGTGGA-1
ATTCCTCCGCCAGTGC-1
ATTCCTTCCAGGCGGT-1
ATTCGACGCCGGGCCT-1
ATTCGCAGAGGACACT-1
ATTCGCGCCTTGAGAG-1
ATTCGTCCCGAGGTTA-1
ATTCGTGCTATCTCTT-1
ATTCGTGTACCCATTC-1
ATTCGTTTATCGTATT-1
ATTCTCGTCTCTTTAG-1
ATTCTGAGTATGAACT-1
ATTCTTCGTACTTATG-1
ATTGAAGATCTTAGTG-1
ATTGAATTCCCTGTAG-1
ATTGACCGGCGATGAC-1
ATTGACGTAACTCGGT-1
ATTGATAGCAACGAGA-1
ATTGATCACCACATTT-1
ATTGATGAGTCCTAAC-1
ATTGCCTATTAGACCG-1
ATTGCCTTTATGTTTG-1
ATTGCGATCAGTAACT-1
ATTGCTGCTCCTCCAT-1
ATTGGATTACAGCGTA-1
ATTGGGAATATCTTGG-1
ATTGGGAGTTCTGTAA-1
ATTGGTAGGATCCGCT-1
ATTGGTTGTGCATTAC-1
ATTGTACAACTCGGCT-1
ATTGTCGCAATACCTT-1	TLS7
ATTGTCTGTTTCATGT-1
ATTGTGACTTCGCTGC-1
ATTGTTCAACGATCCG-1
ATTTAACTCGTATTAC-1
ATTTACAGTTTACTGG-1
ATTTACTAAGTCCATT-1
ATTTATACTGGTAAAG-1
ATTTCATTATTTCGCG-1
ATTTCCGGGTTCTGCG-1
ATTTGCCTAGTTACGA-1
ATTTGCGCGAGTAGCT-1
ATTTGGAGATTGCGGT-1
ATTTGTCTTGGGAGCT-1
ATTTGTTCCAGGGCTC-1
CAAACCAGGTCTGCAT-1
CAAACCATAAGCGTAT-1
CAAACCCTCCGGCGGG-1
CAAACGAGTATCGCAG-1
CAAACGGTCGCACTTT-1
CAAACGTGGTCTTGCG-1
CAAACTACGATAGAGA-1
CAAACTATTGAGCTTC-1
CAAACTCGCGACGCCG-1
CAAAGATTATTGGGCC-1
CAAAGGTCATCTGAAA-1
CAAAGGTTAAATTCAG-1
CAAAGTCAGGTTAGCT-1
CAAATCTCTCACAAGG-1
CAAATGCGGAGTGTTC-1
CAAATGTCCTTCCGTG-1
CAAATTGGATTATGCC-1
CAAATTGTCAGCAAGC-1
CAACACATCTCCTGCC-1
CAACAGAATAACGCTA-1
CAACAGTGCCAAACGG-1
CAACATGGCCTGATAA-1
CAACCAGTGGCCTACC-1
CAACCGCACCTAGACA-1
CAACCTACCGAGCAGT-1
CAACCTGAACCTGCCA-1
CAACGACCCGTTTACA-1
CAACGATCGATCCAAT-1
CAACGCGATGAGCCAA-1
CAACGGTTCTTGATAC-1
CAACGTGGTGGAGTCT-1
CAACTATATCGAATGC-1
CAACTCCAACGTTTAG-1
CAACTCCGTAACTTGC-1
CAACTCCTTGATCCCG-1
CAACTGAGGGTATGAC-1
CAACTGCTCATCCGAT-1
CAACTTGTAGTGGGCA-1
CAAGAAACCCTAAACT-1
CAAGACTCAGAAGCGC-1
CAAGAGGGCGGAGTAC-1
CAAGATATTATAACGT-1
CAAGCAACGTCGGAGT-1
CAAGCACCAAATGCCT-1
CAAGCGGCACATAATT-1
CAAGGATCGCATGTTC-1
CAAGGCCAGTGGTGCA-1
CAAGGGAGTGTATTTG-1
CAAGGTCCTATAGGCT-1
CAAGTAAGTGATAGAC-1
CAAGTCGTTGAAATCT-1
CAAGTGAACTTTGGTT-1
CAAGTGTGGTTGCAAA-1
CAATAAACCTTGGCCC-1
CAATACGAGAGTCTGA-1
CAATACGCTCTGAGGC-1
CAATATGTAGATTTAC-1
CAATATTCTTGACCTA-1
CAATATTGGACTAGTG-1
CAATCCATTATCCGTT-1
CAATCCCTATACCAGC-1
CAATCCTGCCGTGGAG-1
CAATGACCCTTAATTT-1
CAATGAGGTTCGACTA-1
CAATGCGAGAAGTATC-1
CAATGGAATCTACATA-1
CAATGGATCTCTACCA-1
CAATGGTCGGCCTGGG-1
CAATGTGCCAACCCTT-1
CAATTAAGGGTGATGA-1
CAATTGGGCCGCACTC-1
CAATTTCGTATAAGGG-1
CAATTTGACCGGGAAG-1
CACAAACCGCAGAACT-1
CACAAGAAAGATATTA-1
CACAAGCTAAGAAAGG-1
CACAATGAGCTGCTAT-1
CACACACGCTAACGAG-1
CACACAGCTTGCGCTC-1
CACACAGGGATAGATT-1
CACACGCGCTGTCTTA-1
CACACGTTTCAATGGG-1
CACACTTGTATTGCGA-1
CACAGAGACGAGGACG-1
CACAGCACCCACGGCA-1
CACAGCTAGGGAGTGA-1
CACAGGGCCATATAGT-1
CACAGGGCCGTTGTCA-1
CACAGTCCCGCTTCGC-1
CACAGTTCGCTTCCCA-1
CACATAAGGCGACCGT-1
CACATATTAGCAGGAT-1
CACATCGTGCACGCGC-1
CACATCTCACCGACGA-1
CACATGATTCAGCAAC-1
CACATGTTTGGACATG-1
CACATTCTTTCGATGG-1
CACATTTCTTGTCAGA-1
CACCAATCATCCGTCT-1
CACCACGCCACACAGA-1
CACCAGTCAGCATGCA-1
CACCATCGGAGGAGAC-1
CACCATGATCGCAAAG-1
CACCCAAATCTTATGT-1
CACCCACACGTCACCC-1
CACCCACGAGGCAATT-1
CACCCGCGTTTGACAC-1
CACCCGGTTTGTGACT-1
CACCCTAACAAGATCT-1
CACCCTTGGTGAGACC-1
CACCCTTTCCTCGCTC-1
CACCGATACACCGAGC-1
CACCGATGATGGGTAC-1
CACCGCCAGAAGGTTT-1
CACCGCCGACCAGCGA-1
CACCGCGTCCACTCTA-1
CACCGGAGATATCTCC-1
CACCGGGCATCACAAG-1
CACCGGTAGAGACATT-1
CACCGTATCCCATCCG-1
CACCGTTAGGGATCAC-1
CACCGTTGCGCGATAT-1
CACCTAATAGAGTCGT-1
CACCTAATCAGTTTAC-1
CACCTCGATGGTGGAC-1
CACCTTGCGAAACTCG-1
CACCTTGGCGCCTTTG-1
CACGAAAGTTAGTCCC-1
CACGACCACAGACTTT-1
CACGACGTAATAGTAA-1
CACGACTAAAGTTCTG-1
CACGAGCAAACCAGAC-1
CACGATTGGTCGTTAA-1
CACGCACAGCGCAGCT-1
CACGCAGCGAGGCTTT-1
CACGCGGAACTGTTGC-1
CACGGACGTGGATGGC-1
CACGGCGCGCCAAAGG-1
CACGGGATTGAGGGTT-1
CACGTCAATCAATGGA-1
CACGTCGGCAACCTCT-1
CACGTCGGGTTCTAGA-1
CACGTCTATGATGTGG-1
CACGTTCGTGCTCTAG-1
CACGTTTCGTACACAC-1
CACTAAAGTTGCCTAT-1
CACTACGGGAGCTGCC-1
CACTACTCAGTTCTGT-1
CACTCAAGAGCTATGG-1
CACTCAGCTCTTGAGG-1
CACTCCTATGTAAGAT-1
CACTCCTCTCGGTCGG-1	TLS7
CACTCGAGCTGAACAA-1
CACTCGGTTAGGAGGA-1
CACTCTCAAGCATCGA-1
CACTCTTCTGCTAGCC-1
CACTGACGATTGTGGA-1
CACTGTCCAAGTGAGA-1
CACTTAATCAGACGGA-1
CACTTCGCCACAGGCT-1
CACTTCGTCTTATCTC-1
CAGAACTTAGCCCTCT-1
CAGAATAACACACGGA-1
CAGAATATTCGTTATC-1
CAGACACCGATCGCTG-1
CAGACCTGTAAGTGTT-1
CAGACGAACCTGATAC-1
CAGAGACGGTCACCCA-1
CAGAGCATGAGCTTGC-1
CAGAGCGATGGATGCT-1
CAGAGGCGATGCATGA-1
CAGAGTGATTTAACGT-1
CAGATAATGGGCGGGT-1
CAGATACTAACATAGT-1
CAGATATGAAGATGAC-1
CAGATCATTTAAAGTC-1
CAGATCCTGGTTTGAA-1
CAGATGTTTGTCCCAA-1
CAGCAGCCCGTTCCTT-1
CAGCAGTCCAGACTAT-1
CAGCAGTCTGTGCTGC-1
CAGCCCTCACAGGCAG-1
CAGCCGGGCCCTCTAT-1
CAGCCTCCTGCAGAGG-1
CAGCCTCGATAGCGGT-1
CAGCCTCTCCTCAAGA-1
CAGCGATTCCCTTCAA-1
CAGCGCCAACACGATA-1
CAGCTCACTGAGACAT-1
CAGCTCGACAAGTTAA-1
CAGCTCGTGCTTGTGT-1
CAGCTCTGGGCTCACT-1
CAGCTGGCGTAACCGT-1
CAGCTTAGTAGGTAGC-1
CAGGAAGACTTTATAT-1
CAGGACAGCTGCCCTT-1
CAGGATATATCGTTGT-1
CAGGATCCGCCCGACC-1
CAGGCAGTCTTACCAG-1
CAGGCCAGTACCACCT-1
CAGGCCGTTTGGGTGT-1
CAGGCGCACGGTGGTC-1
CAGGCGCCATGCTAGG-1
CAGGGAGATAGGCCAG-1
CAGGGCTAACGAAACC-1
CAGGTTTAGTACTACA-1
CAGTAACTATTTATTG-1
CAGTAAGGGACGTCTC-1
CAGTAATCCCTCCCAG-1
CAGTACATTCTCTAAA-1
CAGTACCAGTTTACGT-1
CAGTAGATGATGTCCG-1
CAGTAGCCCACGCGGT-1
CAGTAGCGAGGTAGTA-1
CAGTCCAACGCCTTCT-1
CAGTCGAGGATGCAAT-1
CAGTCGGCCTAGATAT-1
CAGTCTCTCGGCTAAT-1
CAGTCTGTATACTGGG-1
CAGTGAATAAATGACT-1
CAGTGGTTGCACATGA-1
CAGTGTCCGCAGAATG-1
CAGTGTCGGCTGGCCC-1
CAGTGTTAATCTCTCA-1
CAGTTCAAATTGACAC-1
CAGTTCCGCGGGTCGA-1
CAGTTCGAGGACCCGA-1
CATAACGGACAGTCGT-1
CATAAGAAGCTTGGCT-1
CATAAGCTCTCCGTCT-1
CATAATGAGCGGGCGA-1
CATACAAAGCCGAACC-1
CATACACAAAGTCAGC-1
CATACACGGTTCCCAC-1
CATACCCGTACCCAGT-1
CATACGAACTAGCTGG-1
CATACGGCGTCTGGGC-1
CATACGGGTGCATGAT-1
CATACTATGTAATTGT-1
CATACTTAGGCAATAC-1
CATACTTCTTTCTCCG-1
CATAGAGGAGATACTA-1
CATAGCCGCCCGGGAT-1
CATAGCGTTGCCCACC-1
CATAGGGACACTTGTG-1
CATAGTACATTGAGAG-1
CATAGTAGCATAGTAG-1
CATAGTCAAATACATA-1
CATAGTCCACAAGAAC-1
CATAGTGGGCACGCCT-1
CATATACTACTGATAA-1
CATATAGGTACAGTCA-1
CATATGTCAGGCTACG-1
CATATTATTTGCCCTA-1
CATCAAACTGGCGCCC-1
CATCAACACCTACTAA-1
CATCATCTACCCGGAC-1
CATCATTACCCTGAGG-1
CATCCAATATAGTTTG-1
CATCCCGAGATTCATA-1
CATCCGCAGGCCCGAA-1
CATCCTCTCAAAGATC-1
CATCGAATGGATCTCT-1
CATCGCCCGCGGCCAA-1
CATCGGACGGGTTAAT-1
CATCGTCCGGTTACTA-1
CATCTACCCGAGAACG-1
CATCTAGTGAAGGGAA-1
CATCTATCCCGTGTCT-1
CATCTGCAGGATCATT-1
CATCTTACACCACCTC-1
CATGAACCGACATTTG-1
CATGAACCTCTTATCA-1
CATGACTTCGCTGAAT-1
CATGAGATGCACTCTC-1
CATGAGTCCATCACGG-1
CATGATACGGTGAAAC-1
CATGATCGCTTTGAGA-1
CATGATGCACAATTCT-1
CATGATGGAAGTTAGC-1
CATGCACATGAGAGGC-1
CATGCACGTGTTACTG-1
CATGCATGGAGACCCT-1
CATGCCAACTCGCAAA-1
CATGCGACCAGTTTAA-1
CATGCGTTAGACAGAA-1
CATGCGTTGAGAGGAG-1
CATGCTGGCTCCAATT-1
CATGGAAATGGGACCA-1
CATGGATTGTCTTCCG-1
CATGGCAGGAAGATCG-1
CATGGCTCCCTATGTC-1
CATGGGTATGCCTTAT-1
CATGGGTCGGGTGTGG-1
CATGGTAAGTAGCGTT-1
CATGGTATTAGTTTGT-1
CATGGTCTAGATACCG-1
CATGGTTTATTAATCA-1
CATGTAAGAGACATTT-1
CATGTAGGAGCGCCAA-1
CATGTCTCATTTATGG-1
CATGTGGGCTCATCAC-1
CATTACATAGATTGTG-1
CATTACGCAGGAAGGG-1
CATTACGTCGGCCCGT-1
CATTATAACAGGGTCC-1
CATTATCCCATTAACG-1
CATTATGCTTGTTGTG-1
CATTCACTGACAGCTA-1
CATTCAGGTCAGTGCG-1
CATTCCCATTCCGTCG-1
CATTCCCTAAGTACAA-1
CATTCGTCGTAGCGGT-1
CATTGATGAACACGCC-1
CATTGCAAAGCATAAT-1
CATTGCGAAATGGGCG-1
CATTGCGGGTCAATTC-1
CATTGTGTGCTAGATC-1
CATTTAGCGGACCATG-1
CATTTATCGTTCAAGA-1
CATTTCTAGCAGACTA-1
CATTTGAGTGGTACGT-1
CCAAACAGAACCCTCG-1
CCAAAGCAGTTGGTTG-1
CCAAAGTCCCGCTAAC-1
CCAAATAACAAGATTC-1
CCAAATCAAAGGGCAA-1
CCAACCTTATGTAACT-1
CCAACGATGCACTGAT-1
CCAACGCTTGCCAGGG-1
CCAACTTGATAGATCC-1
CCAAGAAAGTGGGCGA-1
CCAAGACTTCTGCGAA-1
CCAAGCGTAACTCGTA-1
CCAAGCTTGATCTCCT-1
CCAAGGAACAGAGAGG-1
CCAAGGTTGCCCTTTC-1
CCAAGTTTCTACAGAT-1
CCAATAGATTTCATCT-1
CCAATAGTGCCGTCGA-1
CCAATCGGTAGATCGA-1	TLS7
CCAATGTCACAGCAAG-1
CCAATTACGGGTCGAG-1
CCAATTGAATGTTAAT-1
CCACAATGTACGTCTT-1
CCACACTGAGATATTA-1
CCACAGCTGAAATCAT-1
CCACAGTACCCATCCT-1
CCACATACTGCACCCA-1
CCACATGGCTCTTTAT-1
CCACCAACTTTACTGT-1
CCACCCAAGGAAAGTG-1
CCACCTGTATGGAATA-1
CCACGAATTTAACCTC-1
CCACGAGAAGAGAATC-1
CCACGGAGCCATAAGA-1
CCACGGCAGGTGTAGG-1
CCACGGTGCCCGGTAG-1
CCACGTAAATTAGACT-1
CCACTAAACTGAATCG-1
CCACTATCCGGGTCAC-1
CCACTCAGATCCGCAA-1
CCACTGGTGGCTGGTT-1
CCACTGTTTGGATTAA-1
CCACTTTCCTTCTAGG-1
CCAGAAACTGATGCGA-1
CCAGAAAGCAACTCAT-1
CCAGAGACAAAGCCGG-1
CCAGATAGTTGAGTGA-1
CCAGATGTAAATGGGT-1
CCAGCCTGGACCAATA-1
CCAGCGGGATCACCAG-1
CCAGCTACGCCTCATA-1
CCAGCTCGAACGCATT-1
CCAGCTGATGGTACTT-1
CCAGCTTCCGCCCGCA-1
CCAGGCTGGCGTCTGA-1
CCAGGGACGTGGCCTC-1
CCAGTAGTCTGATCCA-1
CCAGTCAAATCTCTTA-1
CCAGTCCATTATTCGA-1
CCAGTCTAGACGGCGC-1
CCAGTCTTGTCATAGA-1
CCAGTGAGCTCCTTGT-1
CCAGTGTACAGACCGA-1
CCAGTTCGGTAACTCA-1
CCATAAACAACCCGAC-1
CCATAACCTGTGCAGT-1
CCATACCTTTACTTGT-1
CCATACTCGCCTCTCC-1
CCATAGAGGCTGCCAG-1
CCATAGGTTGGCGTGG-1
CCATAGTCAGTAACCC-1
CCATATGGAAACTATA-1
CCATATTGGATCATGA-1
CCATCATAAGAACAGG-1
CCATCCATACCAAGTC-1
CCATCGCAGTTAAACT-1
CCATCTCACCAGTGAA-1
CCATCTTGTTCACAAT-1
CCATGCCCTAGATTTC-1
CCATGCCTGTTTAGTA-1
CCATGCTCTGCAGGAA-1
CCATGGCAAACGCTCA-1
CCATGGCCCTTGTACC-1
CCATGTTCATCTATAT-1
CCATTAGCGATAATCC-1
CCATTCCCTGCCCACA-1
CCATTGTTTCCTCCAT-1
CCATTTCTACCTATTA-1
CCCAAACATGCTGCTC-1
CCCAACATACGTCGCG-1
CCCAACCACACTAACA-1
CCCAAGAATGCACGGT-1
CCCAAGACAGAGTATG-1
CCCAAGTCATTACACT-1
CCCAATGAGATTTGCA-1
CCCAATTTCACAACTT-1
CCCACTCCACGGTATC-1
CCCAGAGGAGGGCGTA-1
CCCAGATTCCCGTGAC-1
CCCAGGAAGAATTCGA-1
CCCAGGTCTGAAGGCT-1
CCCAGTAAACTTGGGA-1
CCCAGTTAAGGCGCCG-1
CCCATATAGGTCGATT-1
CCCATTATTGTATCCT-1
CCCGAAGTTTCGCGAA-1
CCCGACCATAGTCCGC-1
CCCGAGTTTCTCCGTA-1
CCCGATAGCCTCGCCT-1
CCCGCAAATAATCATC-1
CCCGCAGCGCGAACTA-1
CCCGCAGGGCCCAAAG-1
CCCGCCATGCTCCCGT-1
CCCGCGCAATGCACCC-1
CCCGCTAGAGGGTTAA-1
CCCGCTTGCCCTCGTC-1
CCCGGCACGTGTCAGG-1
CCCGGCTAGGTGAGAA-1
CCCGGGTCGTTCAGGG-1
CCCGGTGGAAGAACCT-1
CCCGGTGTATCGGAAT-1
CCCGTAAGTCTAGGCC-1
CCCGTAGCTGGGAAGA-1
CCCGTCAGCGTCTGAC-1
CCCGTGACAGTGCCTT-1
CCCGTGAGGGCGGTGA-1
CCCGTGGGTTAATTGA-1
CCCGTTTCGCAGATGT-1
CCCTACCCACACCCAG-1
CCCTACTTGAACAATG-1
CCCTAGCTCTAAGGTC-1
CCCTAGGCAACAAGAG-1
CCCTAGTGTCAGGTGT-1
CCCTATGTAGAGCAGA-1
CCCTCAAGCTCTTAGT-1
CCCTCAGATCGAGAAC-1
CCCTCATCACAGAGTA-1
CCCTCATTCTGGAATT-1
CCCTCCTCGCTCGTAT-1
CCCTCGATAATACACA-1
CCCTCGGGAGCCTTGT-1
CCCTGAAATGAGTTGA-1
CCCTGACTAACAAATT-1
CCCTGATGTAACTCGT-1
CCCTGCCCAATCCGCT-1
CCCTGCGCTACGCATA-1
CCCTGGCTGTTCCTTC-1
CCCTGGGAGGGATCCT-1
CCCTGGTATGGGCGGC-1
CCCTGTTGGCAAAGAC-1
CCCTTCTCGTACGCGA-1
CCCTTTAATGGAGTTC-1
CCCTTTGACAGGTCTT-1
CCGAAAGTGGTGAGCA-1
CCGAACACTGGGCCTC-1
CCGAACCTTCCCGGCC-1
CCGAAGCATTGACCAA-1
CCGAAGGGCGTACCGC-1
CCGAAGTATATTGTTC-1
CCGACAAACACATGAG-1
CCGACAAAGGGAGTGC-1
CCGACAATAGGCCGCC-1
CCGACGGGCATGAGGT-1
CCGACGTAAACACAAC-1	TLS7
CCGACTCGCATAGTCT-1
CCGAGAAGTCGCATAA-1
CCGAGCTGTGCTTGTC-1
CCGAGGGATGTTAGGC-1
CCGATATGACGTAAGG-1
CCGATCTCAACCTTAT-1
CCGATCTTAAGAGGCT-1
CCGATTCGAGGGACCC-1
CCGATTGGTCAATGAA-1
CCGCACAAAGACCAAC-1
CCGCACACGAACGTGT-1
CCGCACGTGACCTCGG-1
CCGCACTTGCAATGAC-1
CCGCATGTGGTACGAT-1
CCGCCACCACAATCCA-1
CCGCCGGAACTTCTCG-1
CCGCCGGTCAACACAC-1
CCGCCGTTGAGGATAA-1
CCGCCTGCGAATTGGT-1
CCGCCTTGCGATGTCG-1
CCGCGATTTGGTAGGT-1
CCGCGCAAGATACCCA-1
CCGCGGAATGCGTCAC-1
CCGCGGGTACGAAGAA-1
CCGCGTAGGTAAGGGC-1
CCGCTATCAGCACCAG-1
CCGCTCCAGGGCGATC-1
CCGCTCTTCCGAACTA-1
CCGCTGGTGCCATTCA-1
CCGCTTACCTCACTCT-1
CCGCTTCGCGGTTAAC-1
CCGCTTGCTGACATGG-1
CCGGAAGTGCAATATG-1
CCGGAAGTTATCAGTC-1
CCGGAATGGTTTCAGT-1
CCGGAGCGTACTTTCT-1
CCGGAGGTCTTATGGT-1
CCGGCACGACCGTTTC-1
CCGGCCGCGAGCATAT-1
CCGGCGCATATTGGAT-1
CCGGCGTGAGACTCTG-1
CCGGGACCCGCAGAGA-1
CCGGGCGGTCTCGTCA-1
CCGGGCTAAGAATTTC-1
CCGGGCTGCTCCATAC-1
CCGGGTTCGAGGTTAC-1
CCGGTAATGGCTAGTC-1
CCGGTATCTGGCGACT-1
CCGGTGCGAGTGATAG-1
CCGGTTTGTAATTGTG-1
CCGTAAGTTGGTCCCA-1
CCGTACCCAAGCGCCA-1
CCGTAGGAAATCCCTG-1
CCGTAGGGTTGTTTAC-1
CCGTATCTCGTCGTAG-1
CCGTATTAGCGCAGTT-1
CCGTCAACCTCTGGCG-1
CCGTGAGGCATTCATG-1
CCGTGCCCATGACGGC-1
CCGTGGAACGATCCAA-1
CCGTGTTAAATTCCAT-1
CCGTTACGTTAGAACA-1
CCGTTCCGAATCTCGG-1
CCGTTTCCTTTCCGTG-1
CCTAAACAGGGTCCGT-1
CCTAAAGGCTGACGCT-1
CCTAAATTAACGGTTC-1
CCTAAATTGTATCCTA-1
CCTAACCCAAACAAGT-1
CCTAACTAAGGCTCTA-1
CCTAAGTGTCTAACCG-1
CCTACAAGTCCGGAAT-1
CCTACAGTTGAGGGAG-1
CCTACATTCACAGACG-1
CCTACGCGACCTTACA-1
CCTACGGCTCAGTCGA-1
CCTACTCAACACGATT-1
CCTACTGCGGCGGCCA-1
CCTACTGCTTACACTT-1
CCTAGGCGTAGCGATC-1
CCTAGGTAAAGGTAGC-1
CCTAGTTAGTCGCATG-1
CCTATAATGAGTGCCC-1
CCTATACCGTCCTGTC-1
CCTATATCGTGTCACG-1
CCTATATTTGTCCTGG-1
CCTATCTATATCGGAA-1
CCTATGAAGTGGTGCC-1
CCTATGGCTCCTAGTG-1
CCTATGGGTTACCGTC-1
CCTATGGTCAAAGCTG-1
CCTATGTCCACTCCAC-1
CCTATTATTCCGGCCG-1
CCTCAACGATCGCTGT-1
CCTCACCAATCTTGAC-1
CCTCACCTGAGGGAGC-1
CCTCACCTTAGCATCG-1
CCTCACGTCAGCTAAT-1
CCTCATGCAGCTACGA-1
CCTCCCGACAATCCCT-1
CCTCCGACAATTCAAG-1
CCTCCTAGCTAGAGTC-1
CCTCCTGAGCCCACAT-1
CCTCCTGTTGTGTCGT-1
CCTCGAAGTGGACGGG-1
CCTCGACCCACTGCCT-1
CCTCGCCAGCAAATTA-1
CCTCGCGCGATATAGG-1
CCTCGCGCTGTGCGAT-1
CCTCGGACCGGGATAG-1
CCTCGGATGCTACCTG-1
CCTCGGTTTCCTTGCC-1
CCTCGTTACGCCTGTT-1
CCTCTAATCTGCCAAG-1
CCTCTACAAGGATTGG-1
CCTCTATCGATTAGCA-1
CCTCTCTCCCATCTAG-1
CCTCTGGCCTAGACGG-1
CCTCTGTACTATTCTA-1
CCTGAACGATATATTC-1
CCTGAATATTTACATA-1
CCTGACAAACTCGCGC-1
CCTGACCACCGATGGT-1
CCTGACGCAACCTTTA-1
CCTGAGAATAAATGCA-1
CCTGATTCGCGAAGAA-1
CCTGCCCGTTGTCTAG-1
CCTGCGATAGAACTGT-1
CCTGCGTTCTACGCTT-1
CCTGCTACAACCATAC-1
CCTGCTATTTGAGAAG-1
CCTGGAAACGTTCTGC-1
CCTGGCTAGACCCGCC-1
CCTGGTCGAATGTGGG-1
CCTGTAAGACATGATA-1
CCTGTACTCACGCCCA-1
CCTGTCACCCGGGCTC-1
CCTGTCCCTCACGTTA-1
CCTGTCGCCCGTAAAT-1
CCTGTCGTGTATGAAG-1
CCTGTGAAACCGTAAC-1
CCTGTGCATAGGAGAC-1
CCTGTGCGGATTGTAA-1
CCTGTTCAACCTCGGG-1
CCTGTTTGAAGACACG-1
CCTTAAGTACGCAATT-1
CCTTCAGTTAAAGTGA-1
CCTTCCGCAACGCTGC-1
CCTTCGTATAGAATCC-1
CCTTCTCAGCGTTCCT-1
CCTTCTTGATCCAGTG-1
CCTTGACCACTTTATT-1
CCTTGTGAACGTGGTT-1
CCTTTAAGGGAGCACT-1
CCTTTCAATGAAGAAA-1
CCTTTGAATTATGGCT-1
CGAAACATAGATGGCA-1
CGAAACGCAATTCATG-1
CGAACAGTATGGGCGT-1
CGAACATAGTCAGAAA-1
CGAACCCGCATGCGTC-1
CGAACCTCTTTCCTAG-1
CGAACGCCCAGTGCCG-1
CGAACGGCCGGACAAC-1
CGAAGACGGTGAGTGC-1
CGAAGACTGCCCGGGA-1
CGAAGATCAGTTTCAT-1
CGAAGCTATAAATTCA-1
CGAAGGGTTTCAGATT-1
CGAAGTTGCTCTGTGT-1
CGAATCTGCTCGACGC-1
CGAATGAAGTCATTGC-1
CGAATGACGCATAATG-1
CGAATGGTAGGTCGTC-1
CGAATTACATGGTGTT-1
CGAATTCCCGGTTCAA-1
CGACAATTTGATCTAA-1
CGACACCGCTTAAGGA-1
CGACACGCTCCGACAG-1
CGACACGGATGCCCAC-1
CGACAGTTCGCGTTAT-1
CGACATGCGATCTTCT-1
CGACCCTTAACGCCGG-1
CGACCGTTGGTATTCG-1
CGACCTACTAGACAAT-1
CGACGCATCCGTACCT-1
CGACTCAGGATGTTAT-1
CGACTCGGTACACGGT-1
CGACTTTGTATAGCCT-1
CGAGACCCTAGAGTGT-1
CGAGACTACTGCTGCT-1
CGAGAGATGTGAACCT-1
CGAGAGCGCGTAGATA-1
CGAGAGCTTTCACTAC-1
CGAGAGGGTAGCCGCG-1
CGAGATGTTGCCTATA-1
CGAGATTTCGCTCGGG-1
CGAGCACTTCAAGTTT-1
CGAGCCGAGCACTCGA-1
CGAGCGTTGATCAGCC-1
CGAGCTGGGCTTTAGG-1
CGAGGAGCTTCCATAT-1
CGAGGATCGGGAACGA-1
CGAGGCCAGGCATTGG-1
CGAGGCTAAATATGGC-1
CGAGGGACTGCGGTCG-1
CGAGGGTATCCAGGTG-1
CGAGTACTAAAGAGGA-1
CGAGTGAAGGTACCAG-1
CGAGTGCTATAGTTCG-1
CGAGTTCTGTCCCACC-1
CGAGTTTATCGGACTG-1
CGATAACCAATTTGAG-1
CGATAATACTCAGGTT-1
CGATACCTCGCGGACA-1
CGATAGCGATACAGTG-1
CGATAGTCGTACTGCA-1
CGATATTAGCCGCAGG-1
CGATCATTAGAGGCAC-1
CGATCCACCATTGTTG-1
CGATCCGACCCAGTGC-1
CGATCCTCGCAACATA-1
CGATCGAGAAGCACCA-1
CGATCTGTTGGAGGAC-1
CGATGGACCCTACGCC-1
CGATGTTGTTATCTAC-1
CGATTAAATATCTCCT-1
CGATTCGCCTGGCTGC-1
CGATTTGTCATTAATG-1
CGCAAACACGAGTTAC-1
CGCAATCGATCATTAG-1
CGCAATTACTTTCGGT-1
CGCAATTAGGGTAATA-1
CGCAATTCTACAATAA-1
CGCACATGTCCACTAC-1
CGCACGTCTGTTTATG-1
CGCACGTGCGCTATCA-1
CGCAGAAACATTTGCG-1
CGCAGATCTTCACCCG-1
CGCAGGCGATCCAAAC-1
CGCAGTTCTATCTTTC-1
CGCATCATGGCTTCAG-1
CGCATCCATCAGCCAG-1
CGCATGCCGAATGCGT-1
CGCATGGTGCGATGCT-1
CGCATTAGCTAATAGG-1
CGCCAAGAAGCCGAGT-1
CGCCAATTATTGCGTT-1
CGCCACAGGTCGCGAT-1
CGCCACCCGCATTAAC-1
CGCCATCCGATTATGA-1
CGCCCAGCACGCCTAG-1
CGCCCAGCGTTTCACG-1
CGCCCGCTTCCGTACA-1
CGCCCTAATTGTTCAA-1
CGCCCTTACATCCACC-1
CGCCCTTGAAGGCTGA-1
CGCCGACTATTCGCTA-1
CGCCGCCCATGCCTGT-1
CGCCGCGTTCTGAACG-1
CGCCGGTGTCGCAGTA-1
CGCCGTCTACCCATCG-1
CGCCGTTCAGCATAGT-1
CGCCTCCCTCCTCTAT-1
CGCCTGGCCTACGTAA-1
CGCCTTTAGCATGCTC-1
CGCGAAGTGGCATACT-1
CGCGACACTGCGCAGC-1
CGCGACCGCGACAGAT-1
CGCGAGAGGGACTTGT-1
CGCGAGTCTGCCGGGT-1
CGCGCAAATGTCCAGA-1
CGCGCAAGGAACTACA-1
CGCGCATGTTTGATTG-1
CGCGCCCGACTTAATA-1
CGCGGCAGTATTACGG-1
CGCGGCTCAACTTGAA-1
CGCGGGAATTAGGCAG-1
CGCGGGAATTCCTTTC-1
CGCGGTAAGTCTAGCT-1
CGCGGTACGGTATACA-1
CGCGGTCACAAACCAA-1
CGCGTACATTCTGGAA-1
CGCGTCATATTAAACC-1
CGCGTGCTATCAACGA-1
CGCGTGGGCCTGTGTT-1
CGCGTTCATGAAATAC-1
CGCTACCGCCCTATGA-1
CGCTACGGGACATTTA-1
CGCTAGAGACCGCTGC-1
CGCTATACCGCCCACT-1
CGCTATTCAATGTATG-1
CGCTATTCTTAGGCTC-1
CGCTCGACATAATGAT-1
CGCTCTCCGTAGATTA-1
CGCTGAGGACGTCCAA-1
CGCTGGTGACTACCCT-1
CGCTGTGACGCCGCAC-1
CGCTGTGTGGATGTTG-1
CGCTTAGTATTGATAC-1
CGCTTATTCCCGGTCG-1
CGCTTCCACTGAAATC-1
CGCTTCGGTCTAAGAC-1
CGCTTGGACGGATAGA-1
CGCTTTCATACCGGTG-1
CGCTTTCCGCCAAGGT-1
CGCTTTCTTGCATTCG-1
CGGAAAGAATCAAACG-1
CGGAAAGCAAATGTGC-1
CGGAAATTTCACATCC-1
CGGAACGTAAACATAG-1
CGGACCTCTGTAGTTA-1
[truncated: 2,899 more rows]

## Sheet: TLS7
Barcode	TLS7
AAACAACGAATAGTTC-1
AAACAAGTATCTCCCA-1
AAACAATCTACTAGCA-1
AAACACCAATAACTGC-1
AAACAGAGCGACTCCT-1	TLS7
AAACAGCTTTCAGAAG-1
AAACAGGGTCTATATT-1
AAACAGTGTTCCTGGG-1
AAACATGGTGAGAGGA-1
AAACATTTCCCGGATT-1
AAACCACTACACAGAT-1
AAACCCGAACGAAATC-1
AAACCGGAAATGTTAA-1
AAACCGGGTAGGTACC-1
AAACCGTTCGTCCAGG-1
AAACCTAAGCAGCCGG-1
AAACCTCATGAAGTTG-1
AAACGAAGAACATACC-1
AAACGAAGATGGAGTA-1
AAACGAGACGGTTGAT-1
AAACGCCCGAGATCGG-1
AAACGCTGGGCACGAC-1
AAACGGGCGTACGGGT-1
AAACGGGTTGGTATCC-1
AAACGGTTGCGAACTG-1
AAACGTGTTCGCCCTA-1
AAACTAACGTGGCGAC-1
AAACTCGGTTCGCAAT-1
AAACTCGTGATATAAG-1
AAACTGCTGGCTCCAA-1
AAACTTAATTGCACGC-1
AAACTTGCAAACGTAT-1
AAAGAATGACCTTAGA-1
AAAGAATGTGGACTAA-1
AAAGACATGAAGTTTA-1
AAAGACCCAAGTCGCG-1
AAAGACTGGGCGCTTT-1
AAAGCTTGCCTACATA-1
AAAGGCCCTATAATAC-1
AAAGGCTACGGACCAT-1
AAAGGCTCTCGCGCCG-1
AAAGGGATGTAGCAAG-1
AAAGGGCAGCTTGAAT-1
AAAGGTAAGCTGTACC-1
AAAGTAGCATTGCTCA-1
AAAGTCACTGATGTAA-1
AAAGTCGACCCTCAGT-1
AAAGTGCCATCAATTA-1
AAAGTGTGATTTATCT-1
AAAGTTGACTCCCGTA-1
AAATAACCATACGGGA-1	TLS7
AAATAAGGTAGTGCCC-1
AAATACCTATAAGCAT-1
AAATAGCTTAGACTTT-1
AAATAGGGTGCTATTG-1
AAATCCGATACACGCC-1
AAATCGCGGAAGGAGT-1
AAATCGTGTACCACAA-1
AAATCTAGCCCTGCTA-1
AAATGACTGATCAAAC-1
AAATGATTCGATCAGC-1
AAATGCTCGTTACGTT-1
AAATGGCATGTCTTGT-1
AAATGGCCCGTGCCCT-1
AAATGGTCAATGTGCC-1
AAATGTATCTTATCCC-1
AAATGTGGGTGCTCCT-1
AAATTAACGGGTAGCT-1
AAATTAATAAGCGCGA-1
AAATTACACGACTCTG-1	TLS7
AAATTACCTATCGATG-1
AAATTCCAGGTCCAAA-1
AAATTGATAGTCCTTT-1
AAATTGCGGCGGTTCT-1
AAATTGGTGAGAAGCA-1
AAATTTACCGAAATCC-1
AAATTTGCGGGTGTGG-1
AACAACTGGTAGTTGC-1
AACAATACATTGTCGA-1
AACAATTACTCTACGC-1
AACACACGCTCGCCGC-1
AACACGACTGTACTGA-1
AACACGAGACGCGGCC-1
AACACGCGGCCGCGAA-1
AACAGCTGTGTGGCAA-1
AACAGGAAATCGAATA-1
AACAGGATGGGCCGCG-1
AACAGGTAGTATGGAT-1
AACATAGCGTGTATCG-1
AACATATCAACTGGTG-1
AACATCGATACGTCTA-1
AACATTGAAGTTGATC-1
AACATTGGTCAGCCGT-1
AACATTGTGACTCGAG-1
AACCAAGACTTCTCTG-1
AACCAGTATCACTCTT-1
AACCATAGGGTTGAAC-1
AACCATGGGATCGCTA-1
AACCCAGAGACGGAGA-1
AACCCATCCCATGATC-1
AACCCGACAACCCGTG-1
AACCCGAGCAGAATCG-1
AACCCGATAGGGCTTC-1
AACCCGCTGTATTCCA-1
AACCCTACTGTCAATA-1
AACCCTGGTGGAACCA-1
AACCGAGCTTGGTCAT-1
AACCGCTAAGGGATGC-1
AACCGTTGTGTTTGCT-1
AACCTAAAGCCGTCCG-1
AACCTCGCTTTAGCCC-1
AACCTGTCACGGAATT-1
AACCTTTAAATACGGT-1
AACCTTTACGACGTCT-1
AACGAAAGTCGTCCCA-1
AACGACCTCCTAGCCG-1
AACGATAATGCCGTAG-1
AACGATAGAAGGGCCG-1
AACGATATGTCAACTG-1
AACGCATGATCTGGGT-1
AACGCGAACGGCAACA-1
AACGCGACCTTGGGCG-1
AACGCGGTCTCCAGCC-1
AACGCTGTTGCTGAAA-1
AACGGACGTACGTATA-1
AACGGCCATCTCCGGT-1
AACGTACTGTGGGTAC-1
AACGTAGTCTACCCAT-1
AACGTCAGACTAGTGG-1
AACGTCATCCGGCTTG-1
AACGTCGCTGCACTTC-1
AACGTGATGAAGGACA-1
AACGTGCGAAAGTCTC-1
AACGTTATCAGCACCT-1
AACGTTCTACCATTGT-1
AACTACCCGTTTGTCA-1
AACTAGCGTATCGCAC-1
AACTAGGCTTGGGTGT-1
AACTCAAGTTAATTGC-1
AACTCCAGAGCGTGTT-1
AACTCCTAATCCCATG-1	TLS7
AACTCGATAAACACGT-1
AACTCGATGGCGCAGT-1
AACTCTCAATAGAGCG-1
AACTCTCAGTGTGCTC-1
AACTGAGGTCAGCGTC-1
AACTGAGTTATACTGA-1
AACTGATATTAGGCCT-1
AACTGGGTCCCGACGT-1
AACTGGGTTCGAGCCG-1
AACTGGTGTGGGCCTT-1
AACTTCTGCGTCTATC-1
AACTTGCCCGTATGCA-1
AACTTGCGTTCTCGCG-1
AACTTTACGGGAGCTT-1
AACTTTAGCTGCTGAG-1
AACTTTCTCGATCATG-1
AAGAAATCACCAGATT-1
AAGAAGGATCAGTTAG-1
AAGACATACGTGGTTT-1
AAGACCAAATAACTCA-1
AAGACCCAACTGAACA-1
AAGACTAACCCGTTGT-1
AAGACTCACGCCCACT-1
AAGACTGCAAGCTACT-1
AAGAGATGAATCGGTA-1
AAGAGCTCTTTATCGG-1
AAGAGGATGTACGCGA-1
AAGAGGCATGGATCGC-1
AAGAGGCCCTTTGGAA-1
AAGATGGCACCGGACC-1
AAGATTGGCGGAACGT-1
AAGCACCCTGCGTATC-1
AAGCATACTCTCCTGA-1
AAGCCACTTGCAGGTA-1
AAGCCGAAGCGGTTTA-1
AAGCCGCCGTGAAATC-1
AAGCCGCTTTACCTTG-1
AAGCCGGAGAGCAGGA-1
AAGCGCAGGGCTTTGA-1
AAGCGGAGTGCGCGCA-1
AAGCGGCGTCATGGGT-1
AAGCGTCCCTCATCGA-1
AAGCTAGATCGAGTAA-1
AAGCTCGTGCCAAGTC-1
AAGCTCTTTCATGGTG-1
AAGGAGAACTTATAAG-1
AAGGAGCGGTTGGTGC-1
AAGGATCGATCGCTTG-1
AAGGATGAGGGACCTC-1
AAGGCAGGCTGTCTCC-1
AAGGCGCGTAAAGCTT-1
AAGGCTGTGCTCATCG-1
AAGGGAACGACTGGCT-1
AAGGGACAGATTCTGT-1
AAGGGACTATGCATTC-1
AAGGGTTAGCCATGCG-1
AAGGGTTTGATTTCAG-1
AAGGTATCCTAATATA-1
AAGGTGATAAACCAGC-1
AAGTAAGCTTCCAAAC-1
AAGTAGAAGACCGGGT-1
AAGTAGTGACGCGAGG-1
AAGTCAATTGTCGTCA-1
AAGTCTAGTAGCTGCC-1
AAGTCTTCTGTGGCCT-1
AAGTGACGACCGAATT-1
AAGTGAGTCGGGTTTA-1
AAGTGCAAAGGTAGAC-1
AAGTGCCTTGACTGTA-1
AAGTGCGTTAGAATCT-1
AAGTGCTTCTCTATTG-1
AAGTGTTTGGAGACGG-1
AAGTTCACTCCAAGCT-1
AAGTTCAGTCTGCGTA-1
AAGTTCGGCCAACAGG-1
AAGTTGTGATGTTATA-1
AAGTTTACTAATGGCA-1
AAGTTTATGGGCCCAA-1
AATAACAACGCTCGGC-1
AATAACACTAGAACAA-1
AATAACGTCGCGCCCA-1
AATAAGTCCTCGAGAC-1
AATAATCTTCGTATCG-1
AATACAATGTTTCAGG-1
AATACCGGAGGGCTGT-1
AATACCTGATGTGAAC-1
AATAGAACAGAGTGGC-1
AATAGAATCTGTTTCA-1
AATAGCAAGCCTCCTG-1
AATAGCTACCGCGTGC-1
AATAGGCACGACCCTT-1
AATAGTCCGTCCCGAC-1
AATAGTCGCGAGTCGG-1
AATATCAAGGTCGGAT-1
AATATCCTAGCAAACT-1
AATATCGAATCAATGC-1
AATATCGAGGGTTCTC-1
AATATTGGAGTATTGA-1
AATCAGACTGCAGGAC-1
AATCAGGTTTCATTTA-1
AATCATGTAAAGACTC-1
AATCCAAGGGCCTGAG-1
AATCCATGCAAGGGTG-1
AATCCCGCTCAGAGCC-1
AATCGAGGTCTCAAGG-1
AATCGCCTCAGCGCCA-1
AATCGCGCAGAGGACT-1
AATCGGGACACTACGA-1
AATCGGTATAGCCCTC-1
AATCGTGAGCCGAGCA-1
AATCTAGGTTTACTTG-1
AATCTATGCCGGAGCC-1
AATCTCTACTGTGGTT-1
AATCTGCGTTGGGACG-1
AATCTGGCTTTCTAGT-1
AATCTGGGTAGACCCT-1
AATGACAGCAATGTCT-1
AATGACGTAGGATGTC-1
AATGACTGTCAGCCGG-1
AATGAGTTCGCATATG-1
AATGATGATACGCTAT-1
AATGATGCGACTCCTG-1
AATGCAACCGGGTACC-1
AATGCACCAAGCAATG-1
AATGGTCCACCGTTCA-1
AATGGTTCTCACAAGC-1
AATGTATGGCACTGTA-1
AATGTGCCCGAGGTGT-1
AATGTGCTAATCTGAG-1
AATGTTAAGACCCTGA-1
AATGTTGTCGTGAGAC-1
AATTAAAGGTCGGCGT-1
AATTAACGGATTTCCA-1
AATTACGAGACCCATC-1
AATTACTCGTACGCTC-1
AATTAGCGCTGCAGCG-1
AATTATACCCAGCAAG-1
AATTCATAAGGGATCT-1
AATTCATTGTCATGCA-1
AATTCCAACTTGGTGA-1
AATTCCAAGCATGTAC-1
AATTCGATTCGAGGAT-1
AATTCTAGAGTTAGGC-1
AATTGAACGCTCTGGT-1
AATTGCAGCAATCGAC-1
AATTGCGTGGATTACA-1
AATTGTGGTTGCCAAA-1
AATTTGGGACATAGTA-1	TLS7
AATTTGGTTCCAAAGA-1
ACAAACCATGCGTCCT-1
ACAAACCGACAAGGCG-1
ACAAACTCCATCAGAG-1
ACAAAGAAGGTAGGCC-1
ACAAAGCATGACCTAG-1
ACAAATCGCACCGAAT-1
ACAAATGGTAGTGTTT-1
ACAAATTCAGATCTGA-1
ACAACAGCATGAGCTA-1
ACAACGGTCCCTGCGA-1
ACAAGCAGTGCCTAGC-1
ACAAGCTATATGGAAG-1
ACAAGGAAATCCGCCC-1
ACAAGGACAAGAGGTT-1
ACAAGGATGCTTTAGG-1
ACAAGGCCTACCAGCC-1
ACAAGGGCAGGCTCTG-1
ACAATAGTCGTACGTT-1
ACAATCCATTTAAACC-1
ACAATCGATCTTTATA-1
ACAATGAATACGGAGA-1
ACAATGATTCTTCTAC-1
ACAATTGTGTCTCTTT-1
ACAATTTAGGAGGCTC-1
ACAATTTGAGCAGTGG-1
ACAATTTGGCCATATT-1
ACACAAAGACGGGTGG-1
ACACAAATATTCCTAG-1
ACACACCAGGACCAGT-1
ACACACTTTCTACACG-1
ACACATGATCAAATCT-1
ACACATTGACGCAACA-1
ACACATTTCCGTAGAC-1
ACACCACATAATTAGC-1
ACACCCAGCATGCAGC-1
ACACCCGAGAAATCCG-1
ACACCGAGCGCTCTTT-1
ACACCGGTCTGACCGC-1
ACACCTTAAGTAGGGC-1
ACACCTTACTACTTGC-1
ACACGAGACTCCTTCT-1
ACACGGCACTATGCAT-1
ACACGGGAACTTAGGG-1
ACACGTAGGCCACAAG-1
ACACTCCAATGTCACT-1
ACACTGATCAAGGTGT-1
ACACTGGGACAGTCGT-1
ACAGAACTGAGAACAA-1
ACAGATTAGGTTAGTG-1
ACAGCATAGAGCCAGT-1
ACAGCGACATTCTCAT-1
ACAGCGCACCCGCAGC-1
ACAGGAGGCGCAGCCG-1
ACAGGCACGGATCCTT-1
ACAGGCTTGCCCGACT-1
ACAGGTGGAGGTGAGG-1
ACAGGTGTGTTGTTGC-1
ACAGTAATACAACTTG-1
ACAGTATACCGTGGGA-1
ACATAAGTCGTGGTGA-1
ACATAATAAGGCGGTG-1
ACATACAATCAAGCGG-1
ACATCAGCTGGGACGC-1
ACATCCCGGCCATACG-1
ACATCCTGGTAACTGT-1
ACATCGATCGTTTACC-1
ACATCGCAATATTCGG-1
ACATCGGTCAGCCGCG-1
ACATCGTATGCAATGG-1
ACATCGTTAACCTAGT-1
ACATCTCAACGCGTAA-1
ACATGGCGCCAAAGTA-1
ACATGGCTCAATTTAG-1
ACATTAGTTTATATCC-1
ACATTCGCGCGGAATA-1
ACATTTGAAACCTAAC-1
ACCAAACACCCAGCGA-1
ACCAAACTAGAAATCC-1
ACCAACACCACACACT-1
ACCAACCGCACTCCAC-1
ACCAACGCTTATTTAT-1
ACCAAGAACGCGTGTC-1
ACCAAGTCATCGGCAG-1
ACCAATATGCAAGTTA-1
ACCACAACTCAGAACA-1
ACCACAAGTTTCTATC-1
ACCACACGGTTGATGG-1
ACCACCAATGTAACAA-1
ACCACCCTCTCTTCTA-1
ACCACGTGCAGCTATA-1
ACCACTGTTCAAGAAG-1
ACCAGACCATAACAAC-1
ACCAGCCCGGTCTTTG-1
ACCAGGAGTGTGATCT-1
ACCAGTGCCCGGTCAA-1
ACCAGTGCGGGAGACG-1
ACCATATCCGCAATAA-1
ACCATCCGCCAACTAG-1
ACCATCGTATATGGTA-1
ACCATTAAGGGTGTCA-1
ACCCAACGCCCGTGGC-1
ACCCACCTACATGCTC-1
ACCCATCTTGAGGGTA-1
ACCCATTTGTCCCTCT-1
ACCCGAGCGAAATTAC-1
ACCCGATTGGTTCCGA-1
ACCCGGAAACTCCCAG-1
ACCCGGAGCACCACAA-1
ACCCGGATGACGCATC-1
ACCCGGTTACACTTCC-1
ACCCGTAGTCTAGTTG-1
ACCCGTGTCATCAGTA-1
ACCCTATAGGACTGAG-1
ACCCTATGCCATATCG-1
ACCCTCCCGTCAGGGC-1
ACCCTCCCTTGCTATT-1
ACCCTGGTAACGCCCT-1
ACCCTTCATCTGCGAA-1
ACCCTTGCCTGGGTCG-1
ACCCTTTAGTTCTCCA-1
ACCGAAAGGGCCCTGC-1
ACCGAAGAGTCTGGTT-1
ACCGACACATCTCCCA-1
ACCGACTGAGTCCCAC-1
ACCGAGTCTCCTTATT-1
ACCGATAGGCATAACC-1
ACCGATATTTAATCAT-1
ACCGATGGTAGCATCG-1
ACCGCAATAACTGCCT-1
ACCGCGGTGGAAGTCG-1
ACCGCTAGTCATTGGT-1
ACCGGGCCTTTGTTGA-1
ACCGGTCAGGTACACC-1
ACCGGTCTGAGTACGG-1
ACCGTCCACTGGGCCC-1
ACCGTGACCACGTGGG-1
ACCGTTCCCGCTCTGA-1
ACCTAAGTACCTTTCA-1
ACCTAATCGACTTCCT-1
ACCTACAGTATGTGGT-1
ACCTACTATAAATCTA-1
ACCTCAGCGAGGCGCA-1
ACCTCCGCCCTCGCTG-1
ACCTCCGTTATTCACC-1
ACCTCGAACTTATGCT-1
ACCTGCGTGTCATGTT-1
ACCTTTCCTTTAGAAG-1
ACGAAATGGGCGGCAC-1
ACGACCCATGAGTTGC-1
ACGACTCTAGGGCCGA-1
ACGACTGGTCATACTC-1
ACGAGAACCCATCACG-1
ACGAGATATTTGCTTA-1
ACGAGGATACCACTCT-1
ACGAGGTTTACAACGT-1
ACGAGTACGGATGCCC-1
ACGAGTCGCCGGCGTT-1
ACGATACATAGAACTA-1
ACGATACCTATCCTGA-1
ACGATCATACATAGAG-1
ACGATCATCTTGTAAA-1
ACGATGCATATGTTAT-1
ACGATGGATCCGATGC-1
ACGCAAACTAATAGAT-1
ACGCAATCACTACAGC-1
ACGCATAAATGACATG-1
ACGCATACGTTTACTA-1
ACGCATTCGTGAGTAC-1
ACGCCACTCGAAACAG-1
ACGCCAGATGATTTCT-1
ACGCCAGTGCGTTTGC-1
ACGCCCAGCTGTCGAT-1
ACGCCGCTAGACGACC-1
ACGCCTGACACGCGCT-1
ACGCGAAGTCAGACGA-1
ACGCGCTACACAGGGT-1
ACGCGGGCCAAGGACA-1
ACGCGTTTCTTAAGAG-1
ACGCTACTGAATGGGC-1
ACGCTAGTGATACACT-1
ACGCTGTGAGGCGTAG-1
ACGCTTAGTGTCTCTC-1
ACGGAACACGAGTGCC-1
ACGGAATTTAGCAAAT-1
ACGGACTCTCAAAGCG-1
ACGGAGCGCAAATTAC-1
ACGGATGGTGCGGATA-1
ACGGCACTTGCTTGGG-1
ACGGCCAACATGGACT-1
ACGGCGACGATGGGAA-1
ACGGCGGGTTGCCCTG-1
ACGGCTGGATGTAGAA-1
ACGGGAGTGTCGGCCC-1
ACGGGCGTATGCGACA-1
ACGGGTCATGTGACTT-1
ACGGTACAGTTCAATG-1
ACGGTCACCGAGAACA-1
ACGTACAGATTTCTCT-1
ACGTACTTTGGCACGG-1
ACGTAGATTGCTGATG-1
ACGTAGGAGAGTCGCT-1
ACGTATTACTCCGATC-1
ACGTCCTAAACGAGAT-1
ACGTCGGGCAACTCGG-1
ACGTCTCGTTCCGGGA-1
ACGTGACAAAGTAAGT-1
ACGTGCGCCTCGTGCA-1
ACGTGGTCGAATGTGC-1
ACGTTAATGTCGAAGA-1
ACGTTAGATTTGCCCG-1
ACGTTATTGGTCACTC-1
ACGTTCACTATGCCGC-1
ACGTTCCGCGCTCCGT-1
ACGTTCGCAATCAATT-1
ACGTTCGTTCAGGAAA-1
ACGTTCTGTACAAGTC-1
ACGTTGTCGTTGAAAG-1
ACGTTTAGTTGTGATC-1
ACGTTTCGGTGCACTT-1
ACTAAGGACGCACACC-1
ACTAATACGTCAGGCG-1
ACTACAAAGAGAGGTG-1
ACTACATCCCGACAAG-1
ACTACCAGCTCTCTGG-1
ACTACCATCCGAGGGC-1
ACTACGCGTTAGAATT-1
ACTAGTTGCGATCGTC-1
ACTATATGCTGTGTTC-1
ACTATCCAGGGCATGG-1
ACTATCGCCGGCTAAA-1
ACTATCTGCCCGCGTA-1
ACTATGTCCAGCTGCC-1
ACTATTCGTCCGTGGT-1
ACTATTTCCGGGCCCA-1
ACTCAACGAATGTATT-1
ACTCAAGTGCAAGGCT-1
ACTCAATAAAGGCACG-1
ACTCAGACCTGCTTCT-1
ACTCATGGCAGCCTTC-1
ACTCCAATATCATCAT-1
ACTCCCATTCCTAAAG-1
ACTCCCGAATTCGTTT-1
ACTCCCGTAGACTAGG-1
ACTCCCTAATGCTAAA-1
ACTCCCTAGAATAGTA-1
ACTCCGGCCGACCACT-1
ACTCGATGTATTTCAT-1
ACTCGCCGTTCGATAA-1
ACTCGCGATCTGACGC-1
ACTCGTAACCCGTCCT-1
ACTCGTCAGTAATCCC-1
ACTCTAAACCTGGGAT-1
ACTCTCTGACTTAGGT-1
ACTCTCTTATACACGA-1
ACTCTGACCTAATAGA-1
ACTCTTCAGCTCCCGC-1
ACTCTTGTATAGTAAC-1
ACTGAAACGCCGTTAG-1
ACTGAATGGCGAAAGT-1
ACTGATTTAGTGATTC-1
ACTGCCCGCCATTCTC-1
ACTGCCGTCGTAACTC-1
ACTGCGGACACACCGT-1
ACTGCTCGGAAGGATG-1
ACTGGCGAACCTGCGT-1
ACTGGGATGCCAGTGC-1
ACTGTACGATACACAT-1
ACTGTAGCACTTTGGA-1
ACTGTATACGCGAGCA-1
ACTGTCCAGGATTATA-1
ACTGTCTTCTTTAGAA-1
ACTGTGCTAGTAGATC-1
ACTGTTTAGTGTAGGC-1
ACTTACCGGGCGCGCA-1	TLS7
ACTTACGCATCCACGC-1
ACTTAGTACGACAAGA-1
ACTTATACTTACCCGG-1
ACTTATCTGATCTATA-1
ACTTATTAGGATCGGT-1
ACTTATTTATGTGCCA-1
ACTTCAGGCTGATCCC-1
ACTTCCAGTGGAAGCT-1
ACTTCCATGCGGGACA-1
ACTTCGCCATACGCAC-1
ACTTCGCTAGCGAGTG-1
ACTTGACTCCCTCTTT-1
ACTTGCCATATTGTAC-1
ACTTGCTCTATCTACC-1
ACTTGGGACCCGGTGG-1
ACTTGGGCTTTCGCCA-1
ACTTGTAGTCCCTTCA-1
ACTTGTGGATGGAACG-1
ACTTGTTACCGGATCA-1
ACTTTACCCTCATGAA-1
ACTTTCCTATAGCTTC-1
ACTTTGACTGCATCCT-1
ACTTTGGTCGTGCTCC-1
ACTTTGTCGACGCACT-1
AGAAATTATGACTCGC-1
AGAACCCAGCGTGACA-1
AGAACCCTCAATTGGG-1
AGAACGTGGTACATTC-1
AGAACTGTACTTTGTA-1
AGAAGAGCGCCGTTCC-1
AGAAGGTACACTTCAC-1
AGAAGGTTGCCGAATT-1
AGAAGGTTGTAGGTCG-1
AGAAGTGATTCGTGAT-1
AGAATAAATCTTCAGG-1
AGAATACAGGCTATCC-1
AGAATGCGGGTTCGGA-1
AGAATTATGGATTCGA-1
AGAATTGTTTGACATA-1
AGACAGCTCAGAATCC-1
AGACAGGCATCTCAGC-1
AGACATAGATCCTTCC-1
AGACCAAACCACACCT-1
AGACCATGGGATACAA-1
AGACCCACCGCTGATC-1
AGACCCGCCCTCCTCG-1
AGACCGCTCCGCGGTT-1
AGACCGGGAAACCCTG-1
AGACGAAGTGCCGGTC-1
AGACGACGATGCCGCT-1
AGACGCCCACTTCGCC-1
AGACGGGATTGGTATA-1
AGACGGGCCGATTTAA-1
AGACTAGCCTTCCAGA-1
AGACTGTTACCGGGTC-1
AGAGAAACACCAGAAA-1
AGAGAACCGTCTAGGA-1
AGAGAAGGAGTACAAT-1
AGAGATCTCTAAAGCG-1
AGAGCAGTTATGAGAC-1
AGAGCCGCCGAGATTT-1
AGAGCGCTTGTAACGG-1
AGAGCGGGCTAATCAT-1
AGAGCGTACAAGCTCG-1
AGAGCTACGAAAGCAT-1
AGAGGCTTCGGAAACC-1
AGAGGGACAATTGTCC-1
AGAGGTATCTCGGTCC-1
AGAGTAAACTTCACTA-1
AGAGTATAGTGTTACG-1
AGAGTCTTAATGAAAG-1
AGAGTTAGAGACCGAT-1
AGAGTTGCAGGCCTCC-1
AGATAACTTCAGGGCC-1
AGATACCAATAGAACC-1
AGATACCAGCACTTCA-1
AGATACCGGTGTTCAC-1
AGATACGACTTCATAT-1
AGATACTCAAGATCGA-1
AGATATAATACGACTA-1
AGATCGTGCATAAGAT-1
AGATCTCAGGTGTGAT-1
AGATGACTCGCCCACG-1
AGATGAGGGTTGCGAT-1
AGATGATGGAGTCTGG-1
AGATGCAAGACGTGCA-1
AGATGCATCCTGTGTC-1
AGATGCTATAACGAGC-1
AGATTATAGGACGTTT-1
AGATTCAAGCGGGTCG-1
AGATTCACAACCGATA-1
AGCAAAGGCCGCTAGT-1
AGCAACATATCTTATT-1
AGCAACCGAAAGTAAT-1
AGCACACGTTTAGACT-1
AGCACCAGTACTCACG-1
AGCACTACCGGCCTGT-1
AGCACTACCTCACCAG-1
AGCACTTAAGGACGCC-1
AGCAGAAGGAGAAAGA-1
AGCAGCCAGATGAATA-1
AGCAGTCGAAGCATGC-1
AGCATATCAATATGCT-1
AGCATCATTTCGAAAG-1
AGCATCGTCGATAATT-1
AGCATTACGAGGCAAG-1
AGCCAAGCTTTGTGTC-1
AGCCACAGGTTACCCG-1
AGCCACTCCCGTGCTT-1
AGCCATATAGTATGTG-1
AGCCCATACATGTAAG-1
AGCCCGCAACAAGCAG-1
AGCCCGCACTACAATG-1
AGCCCGGCATTAGAGG-1
AGCCCGGTAGCCTGTA-1
AGCCCTAAGCGAAGTT-1
AGCCCTCCCTGGTGGC-1
AGCCCTGTCGCACCGT-1
AGCCCTTCTAATCCGA-1
AGCCCTTGGACATCCC-1
AGCCGCAAATTCAAAT-1
AGCCGCTTGATTAGCG-1
AGCCGTGGCTAAATGT-1
AGCCTAATACCCACGT-1
AGCCTTAAAGCGGAAG-1
AGCGACAGGAACGGTC-1
AGCGACATCCCATTCA-1
AGCGACCAACGATATT-1
AGCGACTTTGAAGACA-1
AGCGAGACGTGAAGGC-1
AGCGATGCGCCTAATA-1
AGCGCATAATGAATCG-1
AGCGCGGGTGCCAATG-1
AGCGCTAGAGCGATGT-1
AGCGCTTATGGGCAAG-1
AGCGGACACTTCGTAG-1
AGCGGCGGTTAGCGGT-1
AGCGGGAAGGGTCCAT-1
AGCGGGTCTGACACTC-1
AGCGGTTGAGATGTAC-1
AGCGGTTGCCGCTCTG-1
AGCGTACGAGAGCTAG-1
AGCGTAGCGCTAGACC-1
AGCGTCTGAACCCGCA-1
AGCGTGGTATTCTACT-1
AGCGTTCCGATTTAAA-1
AGCTAACAAGCAATGT-1
AGCTAAGCTCCGTCCG-1
AGCTAAGTACGCAGGC-1
AGCTACGAATGGTGGT-1
AGCTAGAAGCAGAAGT-1
AGCTATTTAATCCAAC-1
AGCTCCATATATGTTC-1
AGCTCCTTCGCACATC-1
AGCTCGTTGATGGAAA-1
AGCTCTAGACGTTCCA-1
AGCTCTTCCCAGTGCA-1
AGCTCTTCGTAACCTT-1
AGCTCTTTACTCAGTT-1
AGCTGAAGTAAACCAA-1
AGCTGCATTTGAGGTG-1
AGCTGTAACCTCAATC-1
AGCTTATAGAGACCTG-1
AGCTTCAATACTTTGA-1
AGCTTCTTCTCGAGCA-1
AGCTTGATCTTAACTT-1
AGGAAAGCCTCTGATG-1
AGGAACGAACGACTTC-1
AGGAAGCTGTCCGCCG-1
AGGACAGTCGAATCCC-1
AGGACATCGCACGTCG-1
AGGACATCGGCACACT-1
AGGACGACCCATTAGA-1
AGGACGCTCGATGTTG-1
AGGACTTATAGGAGAA-1
AGGAGACATCCACAGT-1
AGGAGAGTCTGGCTAC-1
AGGAGCGTTTATTATC-1
AGGAGGCCTTCGCGCG-1
AGGATAAAGTCGGGAT-1
AGGATATAGGGATTTA-1
AGGATATCCGACTGCA-1
AGGATCACGCGATCTG-1
AGGATTGCTTACGACA-1
AGGCAAAGAGGAATCA-1
AGGCAATACGGAGGAC-1
AGGCACGTGACTGTCC-1
AGGCAGATGCGTAAAC-1
AGGCAGGGAGCGTACT-1
AGGCATTGTCGTAGGG-1
AGGCCACATTGGTTAC-1
AGGCCACCCGTTATGA-1
AGGCCCAGTGACTGGT-1
AGGCCCATTGTACAGG-1
AGGCCCTAGAACGCCA-1
AGGCCTATCATACCAA-1
AGGCCTGAGAATCTCG-1
AGGCGATAACTGGCGT-1
AGGCGGTTTGTCCCGC-1
AGGCGTCTATGGACGG-1
AGGCTATGGTTAGCTT-1
AGGCTTAAGTTGCACA-1
AGGCTTCCCGAAGAAG-1
AGGCTTGCTAGACACC-1
AGGGAAACGAGGTACT-1	TLS7
AGGGACAGCACGGCGG-1
AGGGACCGGCTGCGTT-1
AGGGACTCTACGCGAC-1
AGGGAGACATACTTCG-1
AGGGCAGCGGCGTGGT-1
AGGGCCCTAATGTTCT-1
AGGGCGAGCAGCTGAT-1
AGGGCGTGATCGGCTA-1
AGGGCTGCAGTTACAG-1
AGGGTCAGAGCACTCG-1
AGGGTCAGTAACCCTA-1
AGGGTCGATGCGAACT-1
AGGGTCTGGACGCAGT-1
AGGGTGCCGTTCTTTA-1
AGGGTGCTCTCGAGGG-1
AGGGTGGATAGTGCAT-1
AGGGTTCAGACGGTCC-1
AGGGTTCCCTTTGGTT-1
AGGGTTTAGTTCGGGA-1
AGGTAACCTCCTATTC-1
AGGTACGATATTGCCA-1
AGGTAGATCGAGATAT-1
AGGTAGGTACAAAGCT-1
AGGTATAATTGATAGT-1
AGGTATGCGGACATTA-1
AGGTCAGGTGAGAGTG-1
AGGTCGCCACTTCGGT-1
AGGTCGCCTCCCAACA-1
AGGTCGCGGAGTTACT-1
AGGTGCACGTCCACAT-1
AGGTGGTGACCTTCGC-1
AGGTGTATCGCCATGA-1
AGGTGTTGCCGACCAC-1
AGGTTACACCATGCCG-1
AGGTTCTCCTTTCCGG-1
AGGTTGAGGCACGCTT-1
AGGTTTCACACACCTT-1
AGTAACGTTCATCCTG-1
AGTAACTATAGCAGCC-1
AGTAAGGGACAGAATC-1
AGTAATCTAAGGGTGG-1
AGTAATGTCTTGCCGC-1
AGTAATTTGCAAGCGT-1
AGTACAGAAGCTTATA-1
AGTACATCATTTATCA-1
AGTACCTTCGAGTGCT-1
AGTACGGCCCGTATCG-1
AGTACGGGCACCTGGC-1
AGTACGTGGCCTGTCT-1
AGTACTCTTATGCCCA-1
AGTAGAAGGCGCCTCA-1
AGTAGCGTGAACGAAC-1
AGTAGCTAGACGCCGA-1
AGTAGGAAGGAAGTTG-1
AGTAGGTAACATACAT-1
AGTATAATACTAGGCA-1
AGTATACACAGCGACA-1
AGTATCCATAATAACG-1
AGTATGCTGGAGACCA-1
AGTATTTGGCACGACC-1
AGTCAAATGATGTGAT-1
AGTCAACACCACCATC-1
AGTCAAGATGACACTT-1
AGTCACTAGCTCTCGA-1
AGTCACTCCGCCTCAT-1
AGTCAGCCACCGCCTG-1
AGTCCAGCGGGTACGT-1
AGTCCATTGGCTGATG-1
AGTCCCGCCTTTAATT-1
AGTCCCTCGCAGAAAG-1
AGTCGAAACGATTCAG-1
AGTCGAATTAGCGTAA-1
AGTCGACGGTCTCAAG-1
AGTCGGCCCAAACGAC-1
AGTCGGCTCAACTTTA-1
AGTCGGTTGCGTGAGA-1
AGTCGTATAAAGCAGA-1
AGTCGTCGACCACCAA-1
AGTCGTGGGCATTACG-1
AGTCTAAAGTATACTC-1
AGTCTCACAAGACTAC-1
AGTCTGGACATCCTTG-1
AGTCTTCTCCTCAAAT-1
AGTCTTTAAAGTGTCC-1
AGTGAACAAACTTCTC-1
AGTGAAGATGGTGTCC-1
AGTGACCTACTTTACG-1
AGTGACTGTGACACAA-1
AGTGAGACTTCCAGTA-1
AGTGAGCCTCGCCGCC-1
AGTGAGGGTTTCTGAC-1
AGTGAGTCGAATTAAC-1
AGTGATAACCTGCGCG-1
AGTGATATGAGTAGTT-1
AGTGATTCAAGCAGGA-1
AGTGCACGCTTAAGAA-1
AGTGCGTAGCTCGTAA-1
AGTGCTAAACACAGCA-1
AGTGCTTGCACGAATA-1
AGTGGCCCGCAAATGG-1
AGTGGCGGCAATTTGA-1
AGTGGCGTCTGAAGGT-1
AGTGGCTCCGTCGGCC-1
AGTGGGAGTATACACG-1
AGTGGTGTTACCCGTG-1
AGTGGTTGCGTATAGG-1
AGTGTATTGCGCATTG-1
AGTGTGCTAAGATCGC-1
AGTGTGGTCTATTGTG-1
AGTTAAACACTTGCGA-1
AGTTAAGCGGTCCCGG-1
AGTTAAGTCAACCGCT-1
AGTTACCCTTAAGACT-1
AGTTACCGCACATGGT-1
AGTTACTCTATCGTGG-1	TLS7
AGTTATTCAGACTGTG-1
AGTTATTGAAAGGTAA-1
AGTTCACCGGTTGGAC-1
AGTTCCTACAGAATTA-1
AGTTCCTATTTATGTT-1
AGTTCTGCGTTGTATC-1
AGTTGACATCGGCTGG-1
AGTTGACGGTCCTTGC-1
AGTTGCGGTCCTCAAC-1
AGTTGCTGACTGATAT-1
AGTTGGCAAGGCTAGA-1
AGTTTATGTAAAGACA-1
AGTTTCGCAGGTCGGA-1
AGTTTGCACCTGCCTC-1
AGTTTGGCACGGGTTG-1
AGTTTGGCCAGACCTA-1
ATAAACCATTGGACGG-1
ATAAACGGACCCGTAA-1
ATAAACGTTGCACCAC-1
ATAAAGGCTCGGTCGT-1
ATAAAGGTCAAGTACG-1
ATAAATATTAGCAGCT-1
ATAACGCCGGAGGGTC-1
ATAACGGAGTCCAACG-1
ATAACGTTACCTCCAC-1
ATAAGCAAACACCGAG-1
ATAAGGTGGAGAACAT-1
ATAAGTACCCGATTGT-1
ATAAGTAGGATTCAGA-1
ATAAGTAGGGCGACTC-1
ATAAGTTACCGCGACG-1
ATAATACCGTTAGCCG-1
ATAATAGCTGTTGAAT-1
ATAATAGTGTAGGGAC-1
ATAATCTTGGAGAACC-1
ATAATTAGCTAAGTAG-1
ATACAGGCCCTCCAAT-1
ATACCACGGGCAACTT-1
ATACCAGCAAATTGCT-1
ATACCAGGCTAATAGA-1
ATACCAGGTGAGCGAT-1
ATACCCTGGCTCAAAT-1
ATACCGTCATCCATAA-1
ATACCTAACCAAGAAA-1
ATACGAAGGCTTTCCA-1
ATACGAGGTTTGTAAG-1
ATACGCCGATCTACCG-1
ATACGCCGGCGAAACC-1
ATACGGAACGTCGTTT-1
ATACGGGTTTCGATTG-1
ATACGGTGAAGATGCA-1
ATACGTACTTAGCCAC-1
ATACGTCCACTCCTGT-1
ATACGTTATGCACGGA-1
ATACTACCCGTACCAC-1
ATACTAGCATGACCCT-1
ATACTCTCGCCACTCT-1
ATACTGCCTTACACCG-1
ATACTTGTTCTCGAGC-1
ATAGACAACGGGACCT-1
ATAGACGAAGAGAAAG-1
ATAGAGTACTGGGACA-1
ATAGAGTTATCAACTT-1
ATAGATTTGCAGTCGG-1
ATAGCAACTAGGGAAG-1
ATAGCCATAACAGTCA-1
ATAGCCTCAGTACCCA-1
ATAGCTGCTCTTGTTA-1
ATAGGAATCTAAGCTT-1
ATAGGCGGCTATAGAA-1
ATAGGCTAGCTTCGCA-1
ATAGGGATATCCTTGA-1
ATAGGTTGGGCAGATG-1
ATAGTCTTTGACGTGC-1
ATAGTGAAGCGTTCTC-1
ATAGTTCCACCCACTC-1
ATATAAAGCGCTCGTG-1
ATATAAATGTAGCTGC-1
ATATAACACGGGCGCA-1
ATATACATGTATGGTA-1
ATATACGCTCGTGACG-1
ATATAGAGTATTGGTC-1
ATATCAACCTACAGAG-1
ATATCAATTCCAGCCT-1
ATATCGGTAGGGAGAT-1
ATATCGTGCCAGACCC-1
ATATCGTTCCTCGAAC-1
ATATCTCCCTCGTTAA-1
ATATCTTAGGGCCTTC-1
ATATGGGATAGCAACT-1
ATATGTCTAGAGCGTG-1
ATATGTCTCCCTAGCC-1
ATATGTGCACAAACCA-1
ATATTATCCCGTATTT-1
ATATTCAGTTAAACCT-1
ATATTCCACATAGTGA-1
ATATTCCCACAGGTCA-1
ATATTGCTGTCAAAGT-1
ATATTGGAGAGGCCTT-1
ATATTTAACCCTCAAG-1
ATCAAACACTGTTCCA-1
ATCAAACGAAGGTTTG-1
ATCAAAGAGCCGTGGT-1
ATCAAGATCCCAGGAC-1
ATCAATCTGGGCTGCA-1
ATCAATGCCGTGGCTG-1
ATCACATTAGAATATC-1
ATCACGTGCTAATTAA-1
ATCACTTCATCCTCGC-1
ATCAGACGGCACGCCG-1
ATCAGCCTCATGCTGC-1
ATCAGCTCGTCCACTA-1
ATCAGGTAGCTGACAG-1
ATCAGGTCGCCATTGC-1
ATCAGTAGGCAGGGAT-1
ATCATAGATCGACGAG-1
ATCATAGCCCTATGTA-1
ATCATCCAATATTTGT-1
ATCATCTGCCCAGTGT-1
ATCATGGACTACCGAC-1
ATCATTGTACCGCATT-1
ATCCAACGCAGTCATA-1
ATCCAATGGAGGGTCC-1
ATCCAATGGTACCGAA-1
ATCCACATCGACAGAA-1
ATCCACGCTAAATGTT-1
ATCCACTTTCAGACTA-1
ATCCAGAGCAACAACC-1
ATCCAGGATTCGTGAA-1
ATCCCATCCACAGCGC-1
ATCCCATTTCCGTGGG-1
ATCCGGACCAGCCTGA-1
ATCCTACCTAAGCTCT-1
ATCCTGAATCGCTGCG-1
ATCCTGCGTGGAATGG-1
ATCCTGCTGCAGATAG-1
ATCCTTCTGAAAGAAC-1
ATCGACCCAATACAGA-1
ATCGACTCTTTCCGTT-1
ATCGCACGATTGTTCA-1
ATCGCACGCCGGGAGA-1
ATCGCCAGTCAACATT-1
ATCGCCGTGGTTCATG-1
ATCGCTGCGTGCAGCA-1
ATCGCTTTACGTCTCA-1
ATCGGAGACAGACGGC-1
ATCGGCAAGCAGTCCA-1
ATCGGTTACCTAGTAA-1
ATCGTATTCCGAGAAC-1
ATCGTCCAATCGAGTC-1
ATCGTGGAAAGTCTGG-1
ATCGTTAGCTAGCGGA-1
ATCGTTCACTTTCGCC-1	TLS7
ATCTAACGTCCCTATG-1
ATCTAATATCCTACGG-1
ATCTACCATCTGCTCC-1
ATCTAGCTTGTGAGGG-1
ATCTATCGATGATCAA-1
ATCTCATAAACCTACC-1
ATCTCCCACGGAATAT-1
ATCTCCCTGCAATCTA-1
ATCTCGTGAGCGAAAC-1
ATCTGACATGGAAGGA-1
ATCTGATAGTGTCTTA-1
ATCTGCACCTCTGCGA-1
ATCTGCTGTTATCGCC-1
ATCTGGGCTGTTCTTG-1
ATCTGGTTAAGACTGT-1
ATCTGTAATTGTACCC-1
ATCTTAGGGCATTAAT-1
ATCTTATCGCACACCC-1
ATCTTGACCTGCAACG-1
ATCTTGACTTGTCCAA-1
ATCTTTCGTATAACCA-1
ATGAAGCCAAGGAGCC-1
ATGAAGTGGACCCAGC-1
ATGACGCCGGCTCTAA-1
ATGACGCGTTCTATCC-1
ATGACTATCAGCTGTG-1
ATGACTATGCGACATT-1
ATGAGGAGTGTTAATC-1
ATGAGGGCAGCGGCTA-1
ATGATCGGGAATAGAC-1
ATGATGCAATGGTACA-1
ATGCACCTTCCTTAAT-1
ATGCACGCGCTGTTCA-1
ATGCACTACCGCATTG-1
ATGCATGATCCAGGAT-1
ATGCATTCCGTGATGG-1
ATGCCAATCGCTCTGC-1
ATGCCATTTGCGACCA-1
ATGCCGGTCTTGCATA-1
ATGCCGGTTGATGGGA-1
ATGCGACAATTGGTCC-1
ATGCGACAGTCCCATT-1
ATGCGAGTCCCACCAC-1
ATGCTCAGTGTTGCAT-1
ATGCTCTGGCGCGGTA-1
ATGCTTAGGAGTTGAT-1
ATGGAAATTTAAGGAG-1
ATGGAACCTTTGCACA-1
ATGGACTGCTTAGTTG-1
ATGGAGCAGGCCGTGA-1
ATGGATCCGGCGTCCG-1
ATGGATTGACCAAACG-1
ATGGCAGCATTACGAT-1
ATGGCAGCCGAGAAAC-1
ATGGCCCGAAAGGTTA-1
ATGGCGGAATAGTCGC-1
ATGGCTGGAAATGGCC-1
ATGGGAACGGAAGCGG-1
ATGGGACCTGCTGAAC-1
ATGGGCCTCGGCCTCT-1
ATGGGTGTATACCTCC-1
ATGGTATTGGGAACCG-1
ATGGTATTTACTGATT-1
ATGGTCGCGTGGTTTC-1
ATGGTGCTCAAAGCCA-1
ATGGTTACGAAACATG-1
ATGTAAGGCTGCTCTT-1
ATGTACATGCGGTGAG-1
ATGTACGATGACGTCG-1
ATGTAGCGCGCGTAGG-1
ATGTCATAATAAACGA-1
ATGTCATTTCCCATTG-1
ATGTCTTGTTTGACTC-1
ATGTGAAAGCCTAATG-1
ATGTGCATCCGACGCA-1
ATGTGGACATCTTGAT-1
ATGTGTAGTTTAGTCA-1
ATGTTACGAGCAATAC-1
ATGTTCCTGCCCACCT-1
ATGTTCGTCGACCCAC-1
ATGTTGATTAGAGACT-1
ATGTTGTAGTCTGTTT-1
ATGTTTCGGCCCGGAG-1
ATGTTTGTAAGATCAT-1
ATTAAACATGCGGACC-1
ATTAAAGCGGACGAGC-1
ATTAACACCTGAGATA-1
ATTAATACTACGCGGG-1
ATTAATGAACCAGTCG-1
ATTAATTCGGTCACTC-1
ATTACAACTACCGGCC-1
ATTACATGTCAGTCTT-1
ATTACCACACTGCCTG-1
ATTACGACTCCACAGT-1
ATTACGCGCTGGCAGG-1
ATTACGGGCTACGGTT-1
ATTACTAGCCTCTTGC-1
ATTACTTACTGGGCAT-1
ATTAGATTCCTCAGCA-1
ATTAGATTGATAGCGG-1
ATTAGGCGATGCTTTC-1
ATTATACTTTGCTCGT-1
ATTATAGCTACTTTAC-1
ATTATCGGAATGTACG-1
ATTATCTCGACAGATC-1
ATTATGAGACCCAATT-1
ATTATGCCATAGGGAG-1
ATTATTATGTCCGTCA-1
ATTATTCAGAGTCACT-1
ATTCAAAGTACCTGTT-1
ATTCAACCATTTAAGG-1
ATTCACTGATGTTGGA-1
ATTCAGGACCTATTTC-1
ATTCAGGATCGCCTCT-1
ATTCAGTAGCAGGGTC-1
ATTCATATACTGTCCA-1
ATTCATCGTTGAGGCA-1
ATTCCCACATAAACAA-1
ATTCCCGAAGGTACAG-1
ATTCCTAAGACGTGGA-1
ATTCCTCCGCCAGTGC-1
ATTCCTTCCAGGCGGT-1
ATTCGACGCCGGGCCT-1
ATTCGCAGAGGACACT-1
ATTCGCGCCTTGAGAG-1
ATTCGTCCCGAGGTTA-1
ATTCGTGCTATCTCTT-1
ATTCGTGTACCCATTC-1
ATTCGTTTATCGTATT-1
ATTCTCGTCTCTTTAG-1
ATTCTGAGTATGAACT-1
ATTCTTCGTACTTATG-1
ATTGAAGATCTTAGTG-1
ATTGAATTCCCTGTAG-1
ATTGACCGGCGATGAC-1
ATTGACGTAACTCGGT-1
ATTGATAGCAACGAGA-1
ATTGATCACCACATTT-1
ATTGATGAGTCCTAAC-1
ATTGCCTATTAGACCG-1
ATTGCCTTTATGTTTG-1
ATTGCGATCAGTAACT-1
ATTGCTGCTCCTCCAT-1
ATTGGATTACAGCGTA-1
ATTGGGAATATCTTGG-1
ATTGGGAGTTCTGTAA-1
ATTGGTAGGATCCGCT-1
ATTGGTTGTGCATTAC-1
ATTGTACAACTCGGCT-1
ATTGTCGCAATACCTT-1	TLS7
ATTGTCTGTTTCATGT-1
ATTGTGACTTCGCTGC-1
ATTGTTCAACGATCCG-1
ATTTAACTCGTATTAC-1
ATTTACAGTTTACTGG-1
ATTTACTAAGTCCATT-1
ATTTATACTGGTAAAG-1
ATTTCATTATTTCGCG-1
ATTTCCGGGTTCTGCG-1
ATTTGCCTAGTTACGA-1
ATTTGCGCGAGTAGCT-1
ATTTGGAGATTGCGGT-1
ATTTGTCTTGGGAGCT-1
ATTTGTTCCAGGGCTC-1
CAAACCAGGTCTGCAT-1
CAAACCATAAGCGTAT-1
CAAACCCTCCGGCGGG-1
CAAACGAGTATCGCAG-1
CAAACGGTCGCACTTT-1
CAAACGTGGTCTTGCG-1
CAAACTACGATAGAGA-1
CAAACTATTGAGCTTC-1
CAAACTCGCGACGCCG-1
CAAAGATTATTGGGCC-1
CAAAGGTCATCTGAAA-1
CAAAGGTTAAATTCAG-1
CAAAGTCAGGTTAGCT-1
CAAATCTCTCACAAGG-1
CAAATGCGGAGTGTTC-1
CAAATGTCCTTCCGTG-1
CAAATTGGATTATGCC-1
CAAATTGTCAGCAAGC-1
CAACACATCTCCTGCC-1
CAACAGAATAACGCTA-1
CAACAGTGCCAAACGG-1
CAACATGGCCTGATAA-1
CAACCAGTGGCCTACC-1
CAACCGCACCTAGACA-1
CAACCTACCGAGCAGT-1
CAACCTGAACCTGCCA-1
CAACGACCCGTTTACA-1
CAACGATCGATCCAAT-1
CAACGCGATGAGCCAA-1
CAACGGTTCTTGATAC-1
CAACGTGGTGGAGTCT-1
CAACTATATCGAATGC-1
CAACTCCAACGTTTAG-1
CAACTCCGTAACTTGC-1
CAACTCCTTGATCCCG-1
CAACTGAGGGTATGAC-1
CAACTGCTCATCCGAT-1
CAACTTGTAGTGGGCA-1
CAAGAAACCCTAAACT-1
CAAGACTCAGAAGCGC-1
CAAGAGGGCGGAGTAC-1
CAAGATATTATAACGT-1
CAAGCAACGTCGGAGT-1
CAAGCACCAAATGCCT-1
CAAGCGGCACATAATT-1
CAAGGATCGCATGTTC-1
CAAGGCCAGTGGTGCA-1
CAAGGGAGTGTATTTG-1
CAAGGTCCTATAGGCT-1
CAAGTAAGTGATAGAC-1
CAAGTCGTTGAAATCT-1
CAAGTGAACTTTGGTT-1
CAAGTGTGGTTGCAAA-1
CAATAAACCTTGGCCC-1
CAATACGAGAGTCTGA-1
CAATACGCTCTGAGGC-1
CAATATGTAGATTTAC-1
CAATATTCTTGACCTA-1
CAATATTGGACTAGTG-1
CAATCCATTATCCGTT-1
CAATCCCTATACCAGC-1
CAATCCTGCCGTGGAG-1
CAATGACCCTTAATTT-1
CAATGAGGTTCGACTA-1
CAATGCGAGAAGTATC-1
CAATGGAATCTACATA-1
CAATGGATCTCTACCA-1
CAATGGTCGGCCTGGG-1
CAATGTGCCAACCCTT-1
CAATTAAGGGTGATGA-1
CAATTGGGCCGCACTC-1
CAATTTCGTATAAGGG-1
CAATTTGACCGGGAAG-1
CACAAACCGCAGAACT-1
CACAAGAAAGATATTA-1
CACAAGCTAAGAAAGG-1
CACAATGAGCTGCTAT-1
CACACACGCTAACGAG-1
CACACAGCTTGCGCTC-1
CACACAGGGATAGATT-1
CACACGCGCTGTCTTA-1
CACACGTTTCAATGGG-1
CACACTTGTATTGCGA-1
CACAGAGACGAGGACG-1
CACAGCACCCACGGCA-1
CACAGCTAGGGAGTGA-1
CACAGGGCCATATAGT-1
CACAGGGCCGTTGTCA-1
CACAGTCCCGCTTCGC-1
CACAGTTCGCTTCCCA-1
CACATAAGGCGACCGT-1
CACATATTAGCAGGAT-1
CACATCGTGCACGCGC-1
CACATCTCACCGACGA-1
CACATGATTCAGCAAC-1
CACATGTTTGGACATG-1
CACATTCTTTCGATGG-1
CACATTTCTTGTCAGA-1
CACCAATCATCCGTCT-1
CACCACGCCACACAGA-1
CACCAGTCAGCATGCA-1
CACCATCGGAGGAGAC-1
CACCATGATCGCAAAG-1
CACCCAAATCTTATGT-1
CACCCACACGTCACCC-1
CACCCACGAGGCAATT-1
CACCCGCGTTTGACAC-1
CACCCGGTTTGTGACT-1
CACCCTAACAAGATCT-1
CACCCTTGGTGAGACC-1
CACCCTTTCCTCGCTC-1
CACCGATACACCGAGC-1
CACCGATGATGGGTAC-1
CACCGCCAGAAGGTTT-1
CACCGCCGACCAGCGA-1
CACCGCGTCCACTCTA-1
CACCGGAGATATCTCC-1
CACCGGGCATCACAAG-1
CACCGGTAGAGACATT-1
CACCGTATCCCATCCG-1
CACCGTTAGGGATCAC-1
CACCGTTGCGCGATAT-1
CACCTAATAGAGTCGT-1
CACCTAATCAGTTTAC-1
CACCTCGATGGTGGAC-1
CACCTTGCGAAACTCG-1
CACCTTGGCGCCTTTG-1
CACGAAAGTTAGTCCC-1
CACGACCACAGACTTT-1
CACGACGTAATAGTAA-1
CACGACTAAAGTTCTG-1
CACGAGCAAACCAGAC-1
CACGATTGGTCGTTAA-1
CACGCACAGCGCAGCT-1
CACGCAGCGAGGCTTT-1
CACGCGGAACTGTTGC-1
CACGGACGTGGATGGC-1
CACGGCGCGCCAAAGG-1
CACGGGATTGAGGGTT-1
CACGTCAATCAATGGA-1
CACGTCGGCAACCTCT-1
CACGTCGGGTTCTAGA-1
CACGTCTATGATGTGG-1
CACGTTCGTGCTCTAG-1
CACGTTTCGTACACAC-1
CACTAAAGTTGCCTAT-1
CACTACGGGAGCTGCC-1
CACTACTCAGTTCTGT-1
CACTCAAGAGCTATGG-1
CACTCAGCTCTTGAGG-1
CACTCCTATGTAAGAT-1
CACTCCTCTCGGTCGG-1	TLS7
CACTCGAGCTGAACAA-1
CACTCGGTTAGGAGGA-1
CACTCTCAAGCATCGA-1
CACTCTTCTGCTAGCC-1
CACTGACGATTGTGGA-1
CACTGTCCAAGTGAGA-1
CACTTAATCAGACGGA-1
CACTTCGCCACAGGCT-1
CACTTCGTCTTATCTC-1
CAGAACTTAGCCCTCT-1
CAGAATAACACACGGA-1
CAGAATATTCGTTATC-1
CAGACACCGATCGCTG-1
CAGACCTGTAAGTGTT-1
CAGACGAACCTGATAC-1
CAGAGACGGTCACCCA-1
CAGAGCATGAGCTTGC-1
CAGAGCGATGGATGCT-1
CAGAGGCGATGCATGA-1
CAGAGTGATTTAACGT-1
CAGATAATGGGCGGGT-1
CAGATACTAACATAGT-1
CAGATATGAAGATGAC-1
CAGATCATTTAAAGTC-1
CAGATCCTGGTTTGAA-1
CAGATGTTTGTCCCAA-1
CAGCAGCCCGTTCCTT-1
CAGCAGTCCAGACTAT-1
CAGCAGTCTGTGCTGC-1
CAGCCCTCACAGGCAG-1
CAGCCGGGCCCTCTAT-1
CAGCCTCCTGCAGAGG-1
CAGCCTCGATAGCGGT-1
CAGCCTCTCCTCAAGA-1
CAGCGATTCCCTTCAA-1
CAGCGCCAACACGATA-1
CAGCTCACTGAGACAT-1
CAGCTCGACAAGTTAA-1
CAGCTCGTGCTTGTGT-1
CAGCTCTGGGCTCACT-1
CAGCTGGCGTAACCGT-1
CAGCTTAGTAGGTAGC-1
CAGGAAGACTTTATAT-1
CAGGACAGCTGCCCTT-1
CAGGATATATCGTTGT-1
CAGGATCCGCCCGACC-1
CAGGCAGTCTTACCAG-1
CAGGCCAGTACCACCT-1
CAGGCCGTTTGGGTGT-1
CAGGCGCACGGTGGTC-1
CAGGCGCCATGCTAGG-1
CAGGGAGATAGGCCAG-1
CAGGGCTAACGAAACC-1
CAGGTTTAGTACTACA-1
CAGTAACTATTTATTG-1
CAGTAAGGGACGTCTC-1
CAGTAATCCCTCCCAG-1
CAGTACATTCTCTAAA-1
CAGTACCAGTTTACGT-1
CAGTAGATGATGTCCG-1
CAGTAGCCCACGCGGT-1
CAGTAGCGAGGTAGTA-1
CAGTCCAACGCCTTCT-1
CAGTCGAGGATGCAAT-1
CAGTCGGCCTAGATAT-1
CAGTCTCTCGGCTAAT-1
CAGTCTGTATACTGGG-1
CAGTGAATAAATGACT-1
CAGTGGTTGCACATGA-1
CAGTGTCCGCAGAATG-1
CAGTGTCGGCTGGCCC-1
CAGTGTTAATCTCTCA-1
CAGTTCAAATTGACAC-1
CAGTTCCGCGGGTCGA-1
CAGTTCGAGGACCCGA-1
CATAACGGACAGTCGT-1
CATAAGAAGCTTGGCT-1
CATAAGCTCTCCGTCT-1
CATAATGAGCGGGCGA-1
CATACAAAGCCGAACC-1
CATACACAAAGTCAGC-1
CATACACGGTTCCCAC-1
CATACCCGTACCCAGT-1
CATACGAACTAGCTGG-1
CATACGGCGTCTGGGC-1
CATACGGGTGCATGAT-1
CATACTATGTAATTGT-1
CATACTTAGGCAATAC-1
CATACTTCTTTCTCCG-1
CATAGAGGAGATACTA-1
CATAGCCGCCCGGGAT-1
CATAGCGTTGCCCACC-1
CATAGGGACACTTGTG-1
CATAGTACATTGAGAG-1
CATAGTAGCATAGTAG-1
CATAGTCAAATACATA-1
CATAGTCCACAAGAAC-1
CATAGTGGGCACGCCT-1
CATATACTACTGATAA-1
CATATAGGTACAGTCA-1
CATATGTCAGGCTACG-1
CATATTATTTGCCCTA-1
CATCAAACTGGCGCCC-1
CATCAACACCTACTAA-1
CATCATCTACCCGGAC-1
CATCATTACCCTGAGG-1
CATCCAATATAGTTTG-1
CATCCCGAGATTCATA-1
CATCCGCAGGCCCGAA-1
CATCCTCTCAAAGATC-1
CATCGAATGGATCTCT-1
CATCGCCCGCGGCCAA-1
CATCGGACGGGTTAAT-1
CATCGTCCGGTTACTA-1
CATCTACCCGAGAACG-1
CATCTAGTGAAGGGAA-1
CATCTATCCCGTGTCT-1
CATCTGCAGGATCATT-1
CATCTTACACCACCTC-1
CATGAACCGACATTTG-1
CATGAACCTCTTATCA-1
CATGACTTCGCTGAAT-1
CATGAGATGCACTCTC-1
CATGAGTCCATCACGG-1
CATGATACGGTGAAAC-1
CATGATCGCTTTGAGA-1
CATGATGCACAATTCT-1
CATGATGGAAGTTAGC-1
CATGCACATGAGAGGC-1
CATGCACGTGTTACTG-1
CATGCATGGAGACCCT-1
CATGCCAACTCGCAAA-1
CATGCGACCAGTTTAA-1
CATGCGTTAGACAGAA-1
CATGCGTTGAGAGGAG-1
CATGCTGGCTCCAATT-1
CATGGAAATGGGACCA-1
CATGGATTGTCTTCCG-1
CATGGCAGGAAGATCG-1
CATGGCTCCCTATGTC-1
CATGGGTATGCCTTAT-1
CATGGGTCGGGTGTGG-1
CATGGTAAGTAGCGTT-1
CATGGTATTAGTTTGT-1
CATGGTCTAGATACCG-1
CATGGTTTATTAATCA-1
CATGTAAGAGACATTT-1
CATGTAGGAGCGCCAA-1
CATGTCTCATTTATGG-1
CATGTGGGCTCATCAC-1
CATTACATAGATTGTG-1
CATTACGCAGGAAGGG-1
CATTACGTCGGCCCGT-1
CATTATAACAGGGTCC-1
CATTATCCCATTAACG-1
CATTATGCTTGTTGTG-1
CATTCACTGACAGCTA-1
CATTCAGGTCAGTGCG-1
CATTCCCATTCCGTCG-1
CATTCCCTAAGTACAA-1
CATTCGTCGTAGCGGT-1
CATTGATGAACACGCC-1
CATTGCAAAGCATAAT-1
CATTGCGAAATGGGCG-1
CATTGCGGGTCAATTC-1
CATTGTGTGCTAGATC-1
CATTTAGCGGACCATG-1
CATTTATCGTTCAAGA-1
CATTTCTAGCAGACTA-1
CATTTGAGTGGTACGT-1
CCAAACAGAACCCTCG-1
CCAAAGCAGTTGGTTG-1
CCAAAGTCCCGCTAAC-1
CCAAATAACAAGATTC-1
CCAAATCAAAGGGCAA-1
CCAACCTTATGTAACT-1
CCAACGATGCACTGAT-1
CCAACGCTTGCCAGGG-1
CCAACTTGATAGATCC-1
CCAAGAAAGTGGGCGA-1
CCAAGACTTCTGCGAA-1
CCAAGCGTAACTCGTA-1
CCAAGCTTGATCTCCT-1
CCAAGGAACAGAGAGG-1
CCAAGGTTGCCCTTTC-1
CCAAGTTTCTACAGAT-1
CCAATAGATTTCATCT-1
CCAATAGTGCCGTCGA-1
CCAATCGGTAGATCGA-1	TLS7
CCAATGTCACAGCAAG-1
CCAATTACGGGTCGAG-1
CCAATTGAATGTTAAT-1
CCACAATGTACGTCTT-1
CCACACTGAGATATTA-1
CCACAGCTGAAATCAT-1
CCACAGTACCCATCCT-1
CCACATACTGCACCCA-1
CCACATGGCTCTTTAT-1
CCACCAACTTTACTGT-1
CCACCCAAGGAAAGTG-1
CCACCTGTATGGAATA-1
CCACGAATTTAACCTC-1
CCACGAGAAGAGAATC-1
CCACGGAGCCATAAGA-1
CCACGGCAGGTGTAGG-1
CCACGGTGCCCGGTAG-1
CCACGTAAATTAGACT-1
CCACTAAACTGAATCG-1
CCACTATCCGGGTCAC-1
CCACTCAGATCCGCAA-1
CCACTGGTGGCTGGTT-1
CCACTGTTTGGATTAA-1
CCACTTTCCTTCTAGG-1
CCAGAAACTGATGCGA-1
CCAGAAAGCAACTCAT-1
CCAGAGACAAAGCCGG-1
CCAGATAGTTGAGTGA-1
CCAGATGTAAATGGGT-1
CCAGCCTGGACCAATA-1
CCAGCGGGATCACCAG-1
CCAGCTACGCCTCATA-1
CCAGCTCGAACGCATT-1
CCAGCTGATGGTACTT-1
CCAGCTTCCGCCCGCA-1
CCAGGCTGGCGTCTGA-1
CCAGGGACGTGGCCTC-1
CCAGTAGTCTGATCCA-1
CCAGTCAAATCTCTTA-1
CCAGTCCATTATTCGA-1
CCAGTCTAGACGGCGC-1
CCAGTCTTGTCATAGA-1
CCAGTGAGCTCCTTGT-1
CCAGTGTACAGACCGA-1
CCAGTTCGGTAACTCA-1
CCATAAACAACCCGAC-1
CCATAACCTGTGCAGT-1
CCATACCTTTACTTGT-1
CCATACTCGCCTCTCC-1
CCATAGAGGCTGCCAG-1
CCATAGGTTGGCGTGG-1
CCATAGTCAGTAACCC-1
CCATATGGAAACTATA-1
CCATATTGGATCATGA-1
CCATCATAAGAACAGG-1
CCATCCATACCAAGTC-1
CCATCGCAGTTAAACT-1
CCATCTCACCAGTGAA-1
CCATCTTGTTCACAAT-1
CCATGCCCTAGATTTC-1
CCATGCCTGTTTAGTA-1
CCATGCTCTGCAGGAA-1
CCATGGCAAACGCTCA-1
CCATGGCCCTTGTACC-1
CCATGTTCATCTATAT-1
CCATTAGCGATAATCC-1
CCATTCCCTGCCCACA-1
CCATTGTTTCCTCCAT-1
CCATTTCTACCTATTA-1
CCCAAACATGCTGCTC-1
CCCAACATACGTCGCG-1
CCCAACCACACTAACA-1
CCCAAGAATGCACGGT-1
CCCAAGACAGAGTATG-1
CCCAAGTCATTACACT-1
CCCAATGAGATTTGCA-1
CCCAATTTCACAACTT-1
CCCACTCCACGGTATC-1
CCCAGAGGAGGGCGTA-1
CCCAGATTCCCGTGAC-1
CCCAGGAAGAATTCGA-1
CCCAGGTCTGAAGGCT-1
CCCAGTAAACTTGGGA-1
CCCAGTTAAGGCGCCG-1
CCCATATAGGTCGATT-1
CCCATTATTGTATCCT-1
CCCGAAGTTTCGCGAA-1
CCCGACCATAGTCCGC-1
CCCGAGTTTCTCCGTA-1
CCCGATAGCCTCGCCT-1
CCCGCAAATAATCATC-1
CCCGCAGCGCGAACTA-1
CCCGCAGGGCCCAAAG-1
CCCGCCATGCTCCCGT-1
CCCGCGCAATGCACCC-1
CCCGCTAGAGGGTTAA-1
CCCGCTTGCCCTCGTC-1
CCCGGCACGTGTCAGG-1
CCCGGCTAGGTGAGAA-1
CCCGGGTCGTTCAGGG-1
CCCGGTGGAAGAACCT-1
CCCGGTGTATCGGAAT-1
CCCGTAAGTCTAGGCC-1
CCCGTAGCTGGGAAGA-1
CCCGTCAGCGTCTGAC-1
CCCGTGACAGTGCCTT-1
CCCGTGAGGGCGGTGA-1
CCCGTGGGTTAATTGA-1
CCCGTTTCGCAGATGT-1
CCCTACCCACACCCAG-1
CCCTACTTGAACAATG-1
CCCTAGCTCTAAGGTC-1
CCCTAGGCAACAAGAG-1
CCCTAGTGTCAGGTGT-1
CCCTATGTAGAGCAGA-1
CCCTCAAGCTCTTAGT-1
CCCTCAGATCGAGAAC-1
CCCTCATCACAGAGTA-1
CCCTCATTCTGGAATT-1
CCCTCCTCGCTCGTAT-1
CCCTCGATAATACACA-1
CCCTCGGGAGCCTTGT-1
CCCTGAAATGAGTTGA-1
CCCTGACTAACAAATT-1
CCCTGATGTAACTCGT-1
CCCTGCCCAATCCGCT-1
CCCTGCGCTACGCATA-1
CCCTGGCTGTTCCTTC-1
CCCTGGGAGGGATCCT-1
CCCTGGTATGGGCGGC-1
CCCTGTTGGCAAAGAC-1
CCCTTCTCGTACGCGA-1
CCCTTTAATGGAGTTC-1
CCCTTTGACAGGTCTT-1
CCGAAAGTGGTGAGCA-1
CCGAACACTGGGCCTC-1
CCGAACCTTCCCGGCC-1
CCGAAGCATTGACCAA-1
CCGAAGGGCGTACCGC-1
CCGAAGTATATTGTTC-1
CCGACAAACACATGAG-1
CCGACAAAGGGAGTGC-1
CCGACAATAGGCCGCC-1
CCGACGGGCATGAGGT-1
CCGACGTAAACACAAC-1	TLS7
CCGACTCGCATAGTCT-1
CCGAGAAGTCGCATAA-1
CCGAGCTGTGCTTGTC-1
CCGAGGGATGTTAGGC-1
CCGATATGACGTAAGG-1
CCGATCTCAACCTTAT-1
CCGATCTTAAGAGGCT-1
CCGATTCGAGGGACCC-1
CCGATTGGTCAATGAA-1
CCGCACAAAGACCAAC-1
CCGCACACGAACGTGT-1
CCGCACGTGACCTCGG-1
CCGCACTTGCAATGAC-1
CCGCATGTGGTACGAT-1
CCGCCACCACAATCCA-1
CCGCCGGAACTTCTCG-1
CCGCCGGTCAACACAC-1
CCGCCGTTGAGGATAA-1
CCGCCTGCGAATTGGT-1
CCGCCTTGCGATGTCG-1
CCGCGATTTGGTAGGT-1
CCGCGCAAGATACCCA-1
CCGCGGAATGCGTCAC-1
CCGCGGGTACGAAGAA-1
CCGCGTAGGTAAGGGC-1
CCGCTATCAGCACCAG-1
CCGCTCCAGGGCGATC-1
CCGCTCTTCCGAACTA-1
CCGCTGGTGCCATTCA-1
CCGCTTACCTCACTCT-1
CCGCTTCGCGGTTAAC-1
CCGCTTGCTGACATGG-1
CCGGAAGTGCAATATG-1
CCGGAAGTTATCAGTC-1
CCGGAATGGTTTCAGT-1
CCGGAGCGTACTTTCT-1
CCGGAGGTCTTATGGT-1
CCGGCACGACCGTTTC-1
CCGGCCGCGAGCATAT-1
CCGGCGCATATTGGAT-1
CCGGCGTGAGACTCTG-1
CCGGGACCCGCAGAGA-1
CCGGGCGGTCTCGTCA-1
CCGGGCTAAGAATTTC-1
CCGGGCTGCTCCATAC-1
CCGGGTTCGAGGTTAC-1
CCGGTAATGGCTAGTC-1
CCGGTATCTGGCGACT-1
CCGGTGCGAGTGATAG-1
CCGGTTTGTAATTGTG-1
CCGTAAGTTGGTCCCA-1
CCGTACCCAAGCGCCA-1
CCGTAGGAAATCCCTG-1
CCGTAGGGTTGTTTAC-1
CCGTATCTCGTCGTAG-1
CCGTATTAGCGCAGTT-1
CCGTCAACCTCTGGCG-1
CCGTGAGGCATTCATG-1
CCGTGCCCATGACGGC-1
CCGTGGAACGATCCAA-1
CCGTGTTAAATTCCAT-1
CCGTTACGTTAGAACA-1
CCGTTCCGAATCTCGG-1
CCGTTTCCTTTCCGTG-1
CCTAAACAGGGTCCGT-1
CCTAAAGGCTGACGCT-1
CCTAAATTAACGGTTC-1
CCTAAATTGTATCCTA-1
CCTAACCCAAACAAGT-1
CCTAACTAAGGCTCTA-1
CCTAAGTGTCTAACCG-1
CCTACAAGTCCGGAAT-1
CCTACAGTTGAGGGAG-1
CCTACATTCACAGACG-1
CCTACGCGACCTTACA-1
CCTACGGCTCAGTCGA-1
CCTACTCAACACGATT-1
CCTACTGCGGCGGCCA-1
CCTACTGCTTACACTT-1
CCTAGGCGTAGCGATC-1
CCTAGGTAAAGGTAGC-1
CCTAGTTAGTCGCATG-1
CCTATAATGAGTGCCC-1
CCTATACCGTCCTGTC-1
CCTATATCGTGTCACG-1
CCTATATTTGTCCTGG-1
CCTATCTATATCGGAA-1
CCTATGAAGTGGTGCC-1
CCTATGGCTCCTAGTG-1
CCTATGGGTTACCGTC-1
CCTATGGTCAAAGCTG-1
CCTATGTCCACTCCAC-1
CCTATTATTCCGGCCG-1
CCTCAACGATCGCTGT-1
CCTCACCAATCTTGAC-1
CCTCACCTGAGGGAGC-1
CCTCACCTTAGCATCG-1
CCTCACGTCAGCTAAT-1
CCTCATGCAGCTACGA-1
CCTCCCGACAATCCCT-1
CCTCCGACAATTCAAG-1
CCTCCTAGCTAGAGTC-1
CCTCCTGAGCCCACAT-1
CCTCCTGTTGTGTCGT-1
CCTCGAAGTGGACGGG-1
CCTCGACCCACTGCCT-1
CCTCGCCAGCAAATTA-1
CCTCGCGCGATATAGG-1
CCTCGCGCTGTGCGAT-1
CCTCGGACCGGGATAG-1
CCTCGGATGCTACCTG-1
CCTCGGTTTCCTTGCC-1
CCTCGTTACGCCTGTT-1
CCTCTAATCTGCCAAG-1
CCTCTACAAGGATTGG-1
CCTCTATCGATTAGCA-1
CCTCTCTCCCATCTAG-1
CCTCTGGCCTAGACGG-1
CCTCTGTACTATTCTA-1
CCTGAACGATATATTC-1
CCTGAATATTTACATA-1
CCTGACAAACTCGCGC-1
CCTGACCACCGATGGT-1
CCTGACGCAACCTTTA-1
CCTGAGAATAAATGCA-1
CCTGATTCGCGAAGAA-1
CCTGCCCGTTGTCTAG-1
CCTGCGATAGAACTGT-1
CCTGCGTTCTACGCTT-1
CCTGCTACAACCATAC-1
CCTGCTATTTGAGAAG-1
CCTGGAAACGTTCTGC-1
CCTGGCTAGACCCGCC-1
CCTGGTCGAATGTGGG-1
CCTGTAAGACATGATA-1
CCTGTACTCACGCCCA-1
CCTGTCACCCGGGCTC-1
CCTGTCCCTCACGTTA-1
CCTGTCGCCCGTAAAT-1
CCTGTCGTGTATGAAG-1
CCTGTGAAACCGTAAC-1
CCTGTGCATAGGAGAC-1
CCTGTGCGGATTGTAA-1
CCTGTTCAACCTCGGG-1
CCTGTTTGAAGACACG-1
CCTTAAGTACGCAATT-1
CCTTCAGTTAAAGTGA-1
CCTTCCGCAACGCTGC-1
CCTTCGTATAGAATCC-1
CCTTCTCAGCGTTCCT-1
CCTTCTTGATCCAGTG-1
CCTTGACCACTTTATT-1
CCTTGTGAACGTGGTT-1
CCTTTAAGGGAGCACT-1
CCTTTCAATGAAGAAA-1
CCTTTGAATTATGGCT-1
CGAAACATAGATGGCA-1
CGAAACGCAATTCATG-1
CGAACAGTATGGGCGT-1
CGAACATAGTCAGAAA-1
CGAACCCGCATGCGTC-1
CGAACCTCTTTCCTAG-1
CGAACGCCCAGTGCCG-1
CGAACGGCCGGACAAC-1
CGAAGACGGTGAGTGC-1
CGAAGACTGCCCGGGA-1
CGAAGATCAGTTTCAT-1
CGAAGCTATAAATTCA-1
CGAAGGGTTTCAGATT-1
CGAAGTTGCTCTGTGT-1
CGAATCTGCTCGACGC-1
CGAATGAAGTCATTGC-1
CGAATGACGCATAATG-1
CGAATGGTAGGTCGTC-1
CGAATTACATGGTGTT-1
CGAATTCCCGGTTCAA-1
CGACAATTTGATCTAA-1
CGACACCGCTTAAGGA-1
CGACACGCTCCGACAG-1
CGACACGGATGCCCAC-1
CGACAGTTCGCGTTAT-1
CGACATGCGATCTTCT-1
CGACCCTTAACGCCGG-1
CGACCGTTGGTATTCG-1
CGACCTACTAGACAAT-1
CGACGCATCCGTACCT-1
CGACTCAGGATGTTAT-1
CGACTCGGTACACGGT-1
CGACTTTGTATAGCCT-1
CGAGACCCTAGAGTGT-1
CGAGACTACTGCTGCT-1
CGAGAGATGTGAACCT-1
CGAGAGCGCGTAGATA-1
CGAGAGCTTTCACTAC-1
CGAGAGGGTAGCCGCG-1
CGAGATGTTGCCTATA-1
CGAGATTTCGCTCGGG-1
CGAGCACTTCAAGTTT-1
CGAGCCGAGCACTCGA-1
CGAGCGTTGATCAGCC-1
CGAGCTGGGCTTTAGG-1
CGAGGAGCTTCCATAT-1
CGAGGATCGGGAACGA-1
CGAGGCCAGGCATTGG-1
CGAGGCTAAATATGGC-1
CGAGGGACTGCGGTCG-1
CGAGGGTATCCAGGTG-1
CGAGTACTAAAGAGGA-1
CGAGTGAAGGTACCAG-1
CGAGTGCTATAGTTCG-1
CGAGTTCTGTCCCACC-1
CGAGTTTATCGGACTG-1
CGATAACCAATTTGAG-1
CGATAATACTCAGGTT-1
CGATACCTCGCGGACA-1
CGATAGCGATACAGTG-1
CGATAGTCGTACTGCA-1
CGATATTAGCCGCAGG-1
CGATCATTAGAGGCAC-1
CGATCCACCATTGTTG-1
CGATCCGACCCAGTGC-1
CGATCCTCGCAACATA-1
CGATCGAGAAGCACCA-1
CGATCTGTTGGAGGAC-1
CGATGGACCCTACGCC-1
CGATGTTGTTATCTAC-1
CGATTAAATATCTCCT-1
CGATTCGCCTGGCTGC-1
CGATTTGTCATTAATG-1
CGCAAACACGAGTTAC-1
CGCAATCGATCATTAG-1
CGCAATTACTTTCGGT-1
CGCAATTAGGGTAATA-1
CGCAATTCTACAATAA-1
CGCACATGTCCACTAC-1
CGCACGTCTGTTTATG-1
CGCACGTGCGCTATCA-1
CGCAGAAACATTTGCG-1
CGCAGATCTTCACCCG-1
CGCAGGCGATCCAAAC-1
CGCAGTTCTATCTTTC-1
CGCATCATGGCTTCAG-1
CGCATCCATCAGCCAG-1
CGCATGCCGAATGCGT-1
CGCATGGTGCGATGCT-1
CGCATTAGCTAATAGG-1
CGCCAAGAAGCCGAGT-1
CGCCAATTATTGCGTT-1
CGCCACAGGTCGCGAT-1
CGCCACCCGCATTAAC-1
CGCCATCCGATTATGA-1
CGCCCAGCACGCCTAG-1
CGCCCAGCGTTTCACG-1
CGCCCGCTTCCGTACA-1
CGCCCTAATTGTTCAA-1
CGCCCTTACATCCACC-1
CGCCCTTGAAGGCTGA-1
CGCCGACTATTCGCTA-1
CGCCGCCCATGCCTGT-1
CGCCGCGTTCTGAACG-1
CGCCGGTGTCGCAGTA-1
CGCCGTCTACCCATCG-1
CGCCGTTCAGCATAGT-1
CGCCTCCCTCCTCTAT-1
CGCCTGGCCTACGTAA-1
CGCCTTTAGCATGCTC-1
CGCGAAGTGGCATACT-1
CGCGACACTGCGCAGC-1
CGCGACCGCGACAGAT-1
CGCGAGAGGGACTTGT-1
CGCGAGTCTGCCGGGT-1
CGCGCAAATGTCCAGA-1
CGCGCAAGGAACTACA-1
CGCGCATGTTTGATTG-1
CGCGCCCGACTTAATA-1
CGCGGCAGTATTACGG-1
CGCGGCTCAACTTGAA-1
CGCGGGAATTAGGCAG-1
CGCGGGAATTCCTTTC-1
CGCGGTAAGTCTAGCT-1
CGCGGTACGGTATACA-1
CGCGGTCACAAACCAA-1
CGCGTACATTCTGGAA-1
CGCGTCATATTAAACC-1
CGCGTGCTATCAACGA-1
CGCGTGGGCCTGTGTT-1
CGCGTTCATGAAATAC-1
CGCTACCGCCCTATGA-1
CGCTACGGGACATTTA-1
CGCTAGAGACCGCTGC-1
CGCTATACCGCCCACT-1
CGCTATTCAATGTATG-1
CGCTATTCTTAGGCTC-1
CGCTCGACATAATGAT-1
CGCTCTCCGTAGATTA-1
CGCTGAGGACGTCCAA-1
CGCTGGTGACTACCCT-1
CGCTGTGACGCCGCAC-1
CGCTGTGTGGATGTTG-1
CGCTTAGTATTGATAC-1
CGCTTATTCCCGGTCG-1
CGCTTCCACTGAAATC-1
CGCTTCGGTCTAAGAC-1
CGCTTGGACGGATAGA-1
CGCTTTCATACCGGTG-1
CGCTTTCCGCCAAGGT-1
CGCTTTCTTGCATTCG-1
CGGAAAGAATCAAACG-1
CGGAAAGCAAATGTGC-1
CGGAAATTTCACATCC-1
CGGAACGTAAACATAG-1
CGGACCTCTGTAGTTA-1
[truncated: 2,899 more rows]

## Sheet: TLS8
Barcode	TLS8
AAACAACGAATAGTTC-1
AAACAAGTATCTCCCA-1
AAACAATCTACTAGCA-1
AAACACCAATAACTGC-1
AAACAGAGCGACTCCT-1
AAACAGCTTTCAGAAG-1
AAACAGGGTCTATATT-1
AAACAGTGTTCCTGGG-1
AAACATGGTGAGAGGA-1
AAACATTTCCCGGATT-1
AAACCACTACACAGAT-1
AAACCCGAACGAAATC-1
AAACCGGAAATGTTAA-1
AAACCGGGTAGGTACC-1
AAACCGTTCGTCCAGG-1
AAACCTAAGCAGCCGG-1
AAACCTCATGAAGTTG-1
AAACGAAGAACATACC-1
AAACGAAGATGGAGTA-1
AAACGAGACGGTTGAT-1
AAACGCCCGAGATCGG-1
AAACGCTGGGCACGAC-1
AAACGGGCGTACGGGT-1
AAACGGGTTGGTATCC-1
AAACGGTTGCGAACTG-1
AAACGTGTTCGCCCTA-1
AAACTAACGTGGCGAC-1
AAACTCGGTTCGCAAT-1
AAACTCGTGATATAAG-1
AAACTGCTGGCTCCAA-1
AAACTTAATTGCACGC-1
AAACTTGCAAACGTAT-1
AAAGAATGACCTTAGA-1
AAAGAATGTGGACTAA-1
AAAGACATGAAGTTTA-1
AAAGACCCAAGTCGCG-1
AAAGACTGGGCGCTTT-1
AAAGCTTGCCTACATA-1
AAAGGCCCTATAATAC-1
AAAGGCTACGGACCAT-1
AAAGGCTCTCGCGCCG-1
AAAGGGATGTAGCAAG-1
AAAGGGCAGCTTGAAT-1
AAAGGTAAGCTGTACC-1
AAAGTAGCATTGCTCA-1
AAAGTCACTGATGTAA-1
AAAGTCGACCCTCAGT-1
AAAGTGCCATCAATTA-1
AAAGTGTGATTTATCT-1
AAAGTTGACTCCCGTA-1
AAATAACCATACGGGA-1
AAATAAGGTAGTGCCC-1
AAATACCTATAAGCAT-1
AAATAGCTTAGACTTT-1
AAATAGGGTGCTATTG-1
AAATCCGATACACGCC-1
AAATCGCGGAAGGAGT-1
AAATCGTGTACCACAA-1
AAATCTAGCCCTGCTA-1
AAATGACTGATCAAAC-1
AAATGATTCGATCAGC-1
AAATGCTCGTTACGTT-1
AAATGGCATGTCTTGT-1
AAATGGCCCGTGCCCT-1
AAATGGTCAATGTGCC-1
AAATGTATCTTATCCC-1
AAATGTGGGTGCTCCT-1
AAATTAACGGGTAGCT-1
AAATTAATAAGCGCGA-1
AAATTACACGACTCTG-1
AAATTACCTATCGATG-1
AAATTCCAGGTCCAAA-1
AAATTGATAGTCCTTT-1
AAATTGCGGCGGTTCT-1
AAATTGGTGAGAAGCA-1
AAATTTACCGAAATCC-1
AAATTTGCGGGTGTGG-1
AACAACTGGTAGTTGC-1
AACAATACATTGTCGA-1
AACAATTACTCTACGC-1
AACACACGCTCGCCGC-1
AACACGACTGTACTGA-1
AACACGAGACGCGGCC-1
AACACGCGGCCGCGAA-1
AACAGCTGTGTGGCAA-1
AACAGGAAATCGAATA-1
AACAGGATGGGCCGCG-1
AACAGGTAGTATGGAT-1
AACATAGCGTGTATCG-1
AACATATCAACTGGTG-1
AACATCGATACGTCTA-1
AACATTGAAGTTGATC-1
AACATTGGTCAGCCGT-1
AACATTGTGACTCGAG-1
AACCAAGACTTCTCTG-1
AACCAGTATCACTCTT-1
AACCATAGGGTTGAAC-1
AACCATGGGATCGCTA-1
AACCCAGAGACGGAGA-1
AACCCATCCCATGATC-1
AACCCGACAACCCGTG-1
AACCCGAGCAGAATCG-1
AACCCGATAGGGCTTC-1
AACCCGCTGTATTCCA-1
AACCCTACTGTCAATA-1
AACCCTGGTGGAACCA-1
AACCGAGCTTGGTCAT-1
AACCGCTAAGGGATGC-1
AACCGTTGTGTTTGCT-1
AACCTAAAGCCGTCCG-1
AACCTCGCTTTAGCCC-1
AACCTGTCACGGAATT-1
AACCTTTAAATACGGT-1
AACCTTTACGACGTCT-1
AACGAAAGTCGTCCCA-1
AACGACCTCCTAGCCG-1
AACGATAATGCCGTAG-1
AACGATAGAAGGGCCG-1
AACGATATGTCAACTG-1
AACGCATGATCTGGGT-1
AACGCGAACGGCAACA-1
AACGCGACCTTGGGCG-1
AACGCGGTCTCCAGCC-1
AACGCTGTTGCTGAAA-1
AACGGACGTACGTATA-1
AACGGCCATCTCCGGT-1
AACGTACTGTGGGTAC-1
AACGTAGTCTACCCAT-1
AACGTCAGACTAGTGG-1
AACGTCATCCGGCTTG-1
AACGTCGCTGCACTTC-1
AACGTGATGAAGGACA-1
AACGTGCGAAAGTCTC-1
AACGTTATCAGCACCT-1
AACGTTCTACCATTGT-1
AACTACCCGTTTGTCA-1
AACTAGCGTATCGCAC-1
AACTAGGCTTGGGTGT-1
AACTCAAGTTAATTGC-1
AACTCCAGAGCGTGTT-1
AACTCCTAATCCCATG-1
AACTCGATAAACACGT-1
AACTCGATGGCGCAGT-1
AACTCTCAATAGAGCG-1
AACTCTCAGTGTGCTC-1
AACTGAGGTCAGCGTC-1
AACTGAGTTATACTGA-1
AACTGATATTAGGCCT-1
AACTGGGTCCCGACGT-1
AACTGGGTTCGAGCCG-1
AACTGGTGTGGGCCTT-1
AACTTCTGCGTCTATC-1
AACTTGCCCGTATGCA-1
AACTTGCGTTCTCGCG-1
AACTTTACGGGAGCTT-1
AACTTTAGCTGCTGAG-1
AACTTTCTCGATCATG-1
AAGAAATCACCAGATT-1
AAGAAGGATCAGTTAG-1
AAGACATACGTGGTTT-1
AAGACCAAATAACTCA-1
AAGACCCAACTGAACA-1
AAGACTAACCCGTTGT-1
AAGACTCACGCCCACT-1
AAGACTGCAAGCTACT-1
AAGAGATGAATCGGTA-1
AAGAGCTCTTTATCGG-1
AAGAGGATGTACGCGA-1
AAGAGGCATGGATCGC-1
AAGAGGCCCTTTGGAA-1
AAGATGGCACCGGACC-1
AAGATTGGCGGAACGT-1
AAGCACCCTGCGTATC-1
AAGCATACTCTCCTGA-1
AAGCCACTTGCAGGTA-1
AAGCCGAAGCGGTTTA-1
AAGCCGCCGTGAAATC-1
AAGCCGCTTTACCTTG-1
AAGCCGGAGAGCAGGA-1
AAGCGCAGGGCTTTGA-1
AAGCGGAGTGCGCGCA-1
AAGCGGCGTCATGGGT-1
AAGCGTCCCTCATCGA-1
AAGCTAGATCGAGTAA-1
AAGCTCGTGCCAAGTC-1
AAGCTCTTTCATGGTG-1
AAGGAGAACTTATAAG-1
AAGGAGCGGTTGGTGC-1
AAGGATCGATCGCTTG-1
AAGGATGAGGGACCTC-1
AAGGCAGGCTGTCTCC-1
AAGGCGCGTAAAGCTT-1
AAGGCTGTGCTCATCG-1
AAGGGAACGACTGGCT-1
AAGGGACAGATTCTGT-1
AAGGGACTATGCATTC-1
AAGGGTTAGCCATGCG-1
AAGGGTTTGATTTCAG-1
AAGGTATCCTAATATA-1
AAGGTGATAAACCAGC-1
AAGTAAGCTTCCAAAC-1
AAGTAGAAGACCGGGT-1
AAGTAGTGACGCGAGG-1
AAGTCAATTGTCGTCA-1
AAGTCTAGTAGCTGCC-1
AAGTCTTCTGTGGCCT-1
AAGTGACGACCGAATT-1
AAGTGAGTCGGGTTTA-1
AAGTGCAAAGGTAGAC-1
AAGTGCCTTGACTGTA-1
AAGTGCGTTAGAATCT-1
AAGTGCTTCTCTATTG-1
AAGTGTTTGGAGACGG-1
AAGTTCACTCCAAGCT-1
AAGTTCAGTCTGCGTA-1
AAGTTCGGCCAACAGG-1
AAGTTGTGATGTTATA-1
AAGTTTACTAATGGCA-1
AAGTTTATGGGCCCAA-1
AATAACAACGCTCGGC-1
AATAACACTAGAACAA-1
AATAACGTCGCGCCCA-1
AATAAGTCCTCGAGAC-1
AATAATCTTCGTATCG-1
AATACAATGTTTCAGG-1
AATACCGGAGGGCTGT-1
AATACCTGATGTGAAC-1
AATAGAACAGAGTGGC-1
AATAGAATCTGTTTCA-1
AATAGCAAGCCTCCTG-1
AATAGCTACCGCGTGC-1
AATAGGCACGACCCTT-1
AATAGTCCGTCCCGAC-1
AATAGTCGCGAGTCGG-1
AATATCAAGGTCGGAT-1
AATATCCTAGCAAACT-1
AATATCGAATCAATGC-1
AATATCGAGGGTTCTC-1
AATATTGGAGTATTGA-1
AATCAGACTGCAGGAC-1
AATCAGGTTTCATTTA-1
AATCATGTAAAGACTC-1
AATCCAAGGGCCTGAG-1
AATCCATGCAAGGGTG-1
AATCCCGCTCAGAGCC-1
AATCGAGGTCTCAAGG-1
AATCGCCTCAGCGCCA-1
AATCGCGCAGAGGACT-1
AATCGGGACACTACGA-1
AATCGGTATAGCCCTC-1
AATCGTGAGCCGAGCA-1
AATCTAGGTTTACTTG-1
AATCTATGCCGGAGCC-1
AATCTCTACTGTGGTT-1
AATCTGCGTTGGGACG-1
AATCTGGCTTTCTAGT-1
AATCTGGGTAGACCCT-1
AATGACAGCAATGTCT-1
AATGACGTAGGATGTC-1
AATGACTGTCAGCCGG-1
AATGAGTTCGCATATG-1
AATGATGATACGCTAT-1
AATGATGCGACTCCTG-1
AATGCAACCGGGTACC-1
AATGCACCAAGCAATG-1	TLS9
AATGGTCCACCGTTCA-1
AATGGTTCTCACAAGC-1
AATGTATGGCACTGTA-1
AATGTGCCCGAGGTGT-1
AATGTGCTAATCTGAG-1
AATGTTAAGACCCTGA-1
AATGTTGTCGTGAGAC-1
AATTAAAGGTCGGCGT-1
AATTAACGGATTTCCA-1
AATTACGAGACCCATC-1
AATTACTCGTACGCTC-1
AATTAGCGCTGCAGCG-1
AATTATACCCAGCAAG-1
AATTCATAAGGGATCT-1
AATTCATTGTCATGCA-1
AATTCCAACTTGGTGA-1
AATTCCAAGCATGTAC-1
AATTCGATTCGAGGAT-1
AATTCTAGAGTTAGGC-1
AATTGAACGCTCTGGT-1
AATTGCAGCAATCGAC-1
AATTGCGTGGATTACA-1
AATTGTGGTTGCCAAA-1
AATTTGGGACATAGTA-1
AATTTGGTTCCAAAGA-1
ACAAACCATGCGTCCT-1
ACAAACCGACAAGGCG-1
ACAAACTCCATCAGAG-1
ACAAAGAAGGTAGGCC-1
ACAAAGCATGACCTAG-1
ACAAATCGCACCGAAT-1
ACAAATGGTAGTGTTT-1
ACAAATTCAGATCTGA-1
ACAACAGCATGAGCTA-1
ACAACGGTCCCTGCGA-1
ACAAGCAGTGCCTAGC-1
ACAAGCTATATGGAAG-1
ACAAGGAAATCCGCCC-1
ACAAGGACAAGAGGTT-1
ACAAGGATGCTTTAGG-1
ACAAGGCCTACCAGCC-1
ACAAGGGCAGGCTCTG-1
ACAATAGTCGTACGTT-1
ACAATCCATTTAAACC-1
ACAATCGATCTTTATA-1
ACAATGAATACGGAGA-1
ACAATGATTCTTCTAC-1
ACAATTGTGTCTCTTT-1
ACAATTTAGGAGGCTC-1
ACAATTTGAGCAGTGG-1
ACAATTTGGCCATATT-1
ACACAAAGACGGGTGG-1
ACACAAATATTCCTAG-1
ACACACCAGGACCAGT-1
ACACACTTTCTACACG-1
ACACATGATCAAATCT-1
ACACATTGACGCAACA-1
ACACATTTCCGTAGAC-1
ACACCACATAATTAGC-1
ACACCCAGCATGCAGC-1
ACACCCGAGAAATCCG-1
ACACCGAGCGCTCTTT-1
ACACCGGTCTGACCGC-1
ACACCTTAAGTAGGGC-1
ACACCTTACTACTTGC-1
ACACGAGACTCCTTCT-1
ACACGGCACTATGCAT-1
ACACGGGAACTTAGGG-1
ACACGTAGGCCACAAG-1
ACACTCCAATGTCACT-1
ACACTGATCAAGGTGT-1
ACACTGGGACAGTCGT-1
ACAGAACTGAGAACAA-1
ACAGATTAGGTTAGTG-1
ACAGCATAGAGCCAGT-1
ACAGCGACATTCTCAT-1
ACAGCGCACCCGCAGC-1
ACAGGAGGCGCAGCCG-1
ACAGGCACGGATCCTT-1
ACAGGCTTGCCCGACT-1
ACAGGTGGAGGTGAGG-1
ACAGGTGTGTTGTTGC-1
ACAGTAATACAACTTG-1
ACAGTATACCGTGGGA-1
ACATAAGTCGTGGTGA-1
ACATAATAAGGCGGTG-1
ACATACAATCAAGCGG-1
ACATCAGCTGGGACGC-1
ACATCCCGGCCATACG-1
ACATCCTGGTAACTGT-1
ACATCGATCGTTTACC-1
ACATCGCAATATTCGG-1
ACATCGGTCAGCCGCG-1
ACATCGTATGCAATGG-1
ACATCGTTAACCTAGT-1
ACATCTCAACGCGTAA-1
ACATGGCGCCAAAGTA-1
ACATGGCTCAATTTAG-1
ACATTAGTTTATATCC-1
ACATTCGCGCGGAATA-1
ACATTTGAAACCTAAC-1
ACCAAACACCCAGCGA-1
ACCAAACTAGAAATCC-1
ACCAACACCACACACT-1
ACCAACCGCACTCCAC-1
ACCAACGCTTATTTAT-1
ACCAAGAACGCGTGTC-1
ACCAAGTCATCGGCAG-1
ACCAATATGCAAGTTA-1
ACCACAACTCAGAACA-1
ACCACAAGTTTCTATC-1
ACCACACGGTTGATGG-1
ACCACCAATGTAACAA-1
ACCACCCTCTCTTCTA-1
ACCACGTGCAGCTATA-1
ACCACTGTTCAAGAAG-1
ACCAGACCATAACAAC-1
ACCAGCCCGGTCTTTG-1
ACCAGGAGTGTGATCT-1
ACCAGTGCCCGGTCAA-1
ACCAGTGCGGGAGACG-1
ACCATATCCGCAATAA-1
ACCATCCGCCAACTAG-1
ACCATCGTATATGGTA-1
ACCATTAAGGGTGTCA-1
ACCCAACGCCCGTGGC-1
ACCCACCTACATGCTC-1
ACCCATCTTGAGGGTA-1
ACCCATTTGTCCCTCT-1
ACCCGAGCGAAATTAC-1
ACCCGATTGGTTCCGA-1
ACCCGGAAACTCCCAG-1
ACCCGGAGCACCACAA-1
ACCCGGATGACGCATC-1
ACCCGGTTACACTTCC-1
ACCCGTAGTCTAGTTG-1
ACCCGTGTCATCAGTA-1
ACCCTATAGGACTGAG-1
ACCCTATGCCATATCG-1
ACCCTCCCGTCAGGGC-1
ACCCTCCCTTGCTATT-1
ACCCTGGTAACGCCCT-1
ACCCTTCATCTGCGAA-1
ACCCTTGCCTGGGTCG-1
ACCCTTTAGTTCTCCA-1
ACCGAAAGGGCCCTGC-1
ACCGAAGAGTCTGGTT-1
ACCGACACATCTCCCA-1
ACCGACTGAGTCCCAC-1
ACCGAGTCTCCTTATT-1
ACCGATAGGCATAACC-1
ACCGATATTTAATCAT-1
ACCGATGGTAGCATCG-1
ACCGCAATAACTGCCT-1
ACCGCGGTGGAAGTCG-1
ACCGCTAGTCATTGGT-1
ACCGGGCCTTTGTTGA-1
ACCGGTCAGGTACACC-1
ACCGGTCTGAGTACGG-1
ACCGTCCACTGGGCCC-1
ACCGTGACCACGTGGG-1
ACCGTTCCCGCTCTGA-1
ACCTAAGTACCTTTCA-1
ACCTAATCGACTTCCT-1
ACCTACAGTATGTGGT-1
ACCTACTATAAATCTA-1
ACCTCAGCGAGGCGCA-1
ACCTCCGCCCTCGCTG-1
ACCTCCGTTATTCACC-1
ACCTCGAACTTATGCT-1
ACCTGCGTGTCATGTT-1
ACCTTTCCTTTAGAAG-1
ACGAAATGGGCGGCAC-1
ACGACCCATGAGTTGC-1
ACGACTCTAGGGCCGA-1
ACGACTGGTCATACTC-1
ACGAGAACCCATCACG-1
ACGAGATATTTGCTTA-1
ACGAGGATACCACTCT-1
ACGAGGTTTACAACGT-1
ACGAGTACGGATGCCC-1
ACGAGTCGCCGGCGTT-1
ACGATACATAGAACTA-1
ACGATACCTATCCTGA-1
ACGATCATACATAGAG-1
ACGATCATCTTGTAAA-1
ACGATGCATATGTTAT-1
ACGATGGATCCGATGC-1
ACGCAAACTAATAGAT-1
ACGCAATCACTACAGC-1
ACGCATAAATGACATG-1
ACGCATACGTTTACTA-1
ACGCATTCGTGAGTAC-1
ACGCCACTCGAAACAG-1
ACGCCAGATGATTTCT-1
ACGCCAGTGCGTTTGC-1
ACGCCCAGCTGTCGAT-1
ACGCCGCTAGACGACC-1
ACGCCTGACACGCGCT-1
ACGCGAAGTCAGACGA-1
ACGCGCTACACAGGGT-1
ACGCGGGCCAAGGACA-1
ACGCGTTTCTTAAGAG-1
ACGCTACTGAATGGGC-1
ACGCTAGTGATACACT-1
ACGCTGTGAGGCGTAG-1
ACGCTTAGTGTCTCTC-1
ACGGAACACGAGTGCC-1
ACGGAATTTAGCAAAT-1
ACGGACTCTCAAAGCG-1
ACGGAGCGCAAATTAC-1
ACGGATGGTGCGGATA-1
ACGGCACTTGCTTGGG-1
ACGGCCAACATGGACT-1
ACGGCGACGATGGGAA-1
ACGGCGGGTTGCCCTG-1
ACGGCTGGATGTAGAA-1
ACGGGAGTGTCGGCCC-1
ACGGGCGTATGCGACA-1
ACGGGTCATGTGACTT-1
ACGGTACAGTTCAATG-1
ACGGTCACCGAGAACA-1
ACGTACAGATTTCTCT-1
ACGTACTTTGGCACGG-1
ACGTAGATTGCTGATG-1
ACGTAGGAGAGTCGCT-1
ACGTATTACTCCGATC-1
ACGTCCTAAACGAGAT-1
ACGTCGGGCAACTCGG-1
ACGTCTCGTTCCGGGA-1
ACGTGACAAAGTAAGT-1
ACGTGCGCCTCGTGCA-1
ACGTGGTCGAATGTGC-1
ACGTTAATGTCGAAGA-1
ACGTTAGATTTGCCCG-1
ACGTTATTGGTCACTC-1
ACGTTCACTATGCCGC-1
ACGTTCCGCGCTCCGT-1
ACGTTCGCAATCAATT-1
ACGTTCGTTCAGGAAA-1
ACGTTCTGTACAAGTC-1
ACGTTGTCGTTGAAAG-1
ACGTTTAGTTGTGATC-1
ACGTTTCGGTGCACTT-1
ACTAAGGACGCACACC-1
ACTAATACGTCAGGCG-1
ACTACAAAGAGAGGTG-1
ACTACATCCCGACAAG-1
ACTACCAGCTCTCTGG-1
ACTACCATCCGAGGGC-1
ACTACGCGTTAGAATT-1
ACTAGTTGCGATCGTC-1
ACTATATGCTGTGTTC-1
ACTATCCAGGGCATGG-1
ACTATCGCCGGCTAAA-1
ACTATCTGCCCGCGTA-1
ACTATGTCCAGCTGCC-1
ACTATTCGTCCGTGGT-1
ACTATTTCCGGGCCCA-1
ACTCAACGAATGTATT-1
ACTCAAGTGCAAGGCT-1
ACTCAATAAAGGCACG-1
ACTCAGACCTGCTTCT-1
ACTCATGGCAGCCTTC-1
ACTCCAATATCATCAT-1
ACTCCCATTCCTAAAG-1
ACTCCCGAATTCGTTT-1
ACTCCCGTAGACTAGG-1
ACTCCCTAATGCTAAA-1
ACTCCCTAGAATAGTA-1
ACTCCGGCCGACCACT-1
ACTCGATGTATTTCAT-1
ACTCGCCGTTCGATAA-1
ACTCGCGATCTGACGC-1
ACTCGTAACCCGTCCT-1
ACTCGTCAGTAATCCC-1
ACTCTAAACCTGGGAT-1
ACTCTCTGACTTAGGT-1
ACTCTCTTATACACGA-1
ACTCTGACCTAATAGA-1
ACTCTTCAGCTCCCGC-1
ACTCTTGTATAGTAAC-1
ACTGAAACGCCGTTAG-1
ACTGAATGGCGAAAGT-1
ACTGATTTAGTGATTC-1
ACTGCCCGCCATTCTC-1
ACTGCCGTCGTAACTC-1
ACTGCGGACACACCGT-1
ACTGCTCGGAAGGATG-1
ACTGGCGAACCTGCGT-1
ACTGGGATGCCAGTGC-1
ACTGTACGATACACAT-1
ACTGTAGCACTTTGGA-1
ACTGTATACGCGAGCA-1
ACTGTCCAGGATTATA-1
ACTGTCTTCTTTAGAA-1
ACTGTGCTAGTAGATC-1
ACTGTTTAGTGTAGGC-1
ACTTACCGGGCGCGCA-1
ACTTACGCATCCACGC-1
ACTTAGTACGACAAGA-1
ACTTATACTTACCCGG-1
ACTTATCTGATCTATA-1
ACTTATTAGGATCGGT-1
ACTTATTTATGTGCCA-1
ACTTCAGGCTGATCCC-1
ACTTCCAGTGGAAGCT-1
ACTTCCATGCGGGACA-1
ACTTCGCCATACGCAC-1
ACTTCGCTAGCGAGTG-1
ACTTGACTCCCTCTTT-1
ACTTGCCATATTGTAC-1
ACTTGCTCTATCTACC-1
ACTTGGGACCCGGTGG-1
ACTTGGGCTTTCGCCA-1
ACTTGTAGTCCCTTCA-1
ACTTGTGGATGGAACG-1
ACTTGTTACCGGATCA-1
ACTTTACCCTCATGAA-1
ACTTTCCTATAGCTTC-1
ACTTTGACTGCATCCT-1
ACTTTGGTCGTGCTCC-1
ACTTTGTCGACGCACT-1
AGAAATTATGACTCGC-1
AGAACCCAGCGTGACA-1
AGAACCCTCAATTGGG-1
AGAACGTGGTACATTC-1
AGAACTGTACTTTGTA-1
AGAAGAGCGCCGTTCC-1
AGAAGGTACACTTCAC-1
AGAAGGTTGCCGAATT-1
AGAAGGTTGTAGGTCG-1
AGAAGTGATTCGTGAT-1
AGAATAAATCTTCAGG-1
AGAATACAGGCTATCC-1
AGAATGCGGGTTCGGA-1
AGAATTATGGATTCGA-1
AGAATTGTTTGACATA-1
AGACAGCTCAGAATCC-1
AGACAGGCATCTCAGC-1
AGACATAGATCCTTCC-1
AGACCAAACCACACCT-1
AGACCATGGGATACAA-1
AGACCCACCGCTGATC-1
AGACCCGCCCTCCTCG-1
AGACCGCTCCGCGGTT-1
AGACCGGGAAACCCTG-1
AGACGAAGTGCCGGTC-1
AGACGACGATGCCGCT-1
AGACGCCCACTTCGCC-1
AGACGGGATTGGTATA-1
AGACGGGCCGATTTAA-1
AGACTAGCCTTCCAGA-1
AGACTGTTACCGGGTC-1
AGAGAAACACCAGAAA-1
AGAGAACCGTCTAGGA-1
AGAGAAGGAGTACAAT-1
AGAGATCTCTAAAGCG-1
AGAGCAGTTATGAGAC-1
AGAGCCGCCGAGATTT-1
AGAGCGCTTGTAACGG-1
AGAGCGGGCTAATCAT-1
AGAGCGTACAAGCTCG-1
AGAGCTACGAAAGCAT-1
AGAGGCTTCGGAAACC-1
AGAGGGACAATTGTCC-1
AGAGGTATCTCGGTCC-1
AGAGTAAACTTCACTA-1
AGAGTATAGTGTTACG-1
AGAGTCTTAATGAAAG-1
AGAGTTAGAGACCGAT-1
AGAGTTGCAGGCCTCC-1
AGATAACTTCAGGGCC-1
AGATACCAATAGAACC-1
AGATACCAGCACTTCA-1
AGATACCGGTGTTCAC-1
AGATACGACTTCATAT-1
AGATACTCAAGATCGA-1
AGATATAATACGACTA-1
AGATCGTGCATAAGAT-1
AGATCTCAGGTGTGAT-1
AGATGACTCGCCCACG-1
AGATGAGGGTTGCGAT-1
AGATGATGGAGTCTGG-1
AGATGCAAGACGTGCA-1
AGATGCATCCTGTGTC-1
AGATGCTATAACGAGC-1
AGATTATAGGACGTTT-1
AGATTCAAGCGGGTCG-1
AGATTCACAACCGATA-1
AGCAAAGGCCGCTAGT-1
AGCAACATATCTTATT-1
AGCAACCGAAAGTAAT-1
AGCACACGTTTAGACT-1
AGCACCAGTACTCACG-1
AGCACTACCGGCCTGT-1
AGCACTACCTCACCAG-1
AGCACTTAAGGACGCC-1
AGCAGAAGGAGAAAGA-1
AGCAGCCAGATGAATA-1
AGCAGTCGAAGCATGC-1
AGCATATCAATATGCT-1
AGCATCATTTCGAAAG-1
AGCATCGTCGATAATT-1
AGCATTACGAGGCAAG-1
AGCCAAGCTTTGTGTC-1
AGCCACAGGTTACCCG-1
AGCCACTCCCGTGCTT-1
AGCCATATAGTATGTG-1
AGCCCATACATGTAAG-1
AGCCCGCAACAAGCAG-1
AGCCCGCACTACAATG-1
AGCCCGGCATTAGAGG-1
AGCCCGGTAGCCTGTA-1
AGCCCTAAGCGAAGTT-1
AGCCCTCCCTGGTGGC-1
AGCCCTGTCGCACCGT-1
AGCCCTTCTAATCCGA-1
AGCCCTTGGACATCCC-1
AGCCGCAAATTCAAAT-1
AGCCGCTTGATTAGCG-1
AGCCGTGGCTAAATGT-1
AGCCTAATACCCACGT-1
AGCCTTAAAGCGGAAG-1
AGCGACAGGAACGGTC-1
AGCGACATCCCATTCA-1
AGCGACCAACGATATT-1
AGCGACTTTGAAGACA-1
AGCGAGACGTGAAGGC-1
AGCGATGCGCCTAATA-1
AGCGCATAATGAATCG-1
AGCGCGGGTGCCAATG-1
AGCGCTAGAGCGATGT-1
AGCGCTTATGGGCAAG-1
AGCGGACACTTCGTAG-1
AGCGGCGGTTAGCGGT-1
AGCGGGAAGGGTCCAT-1
AGCGGGTCTGACACTC-1
AGCGGTTGAGATGTAC-1
AGCGGTTGCCGCTCTG-1
AGCGTACGAGAGCTAG-1
AGCGTAGCGCTAGACC-1
AGCGTCTGAACCCGCA-1
AGCGTGGTATTCTACT-1
AGCGTTCCGATTTAAA-1
AGCTAACAAGCAATGT-1
AGCTAAGCTCCGTCCG-1
AGCTAAGTACGCAGGC-1
AGCTACGAATGGTGGT-1
AGCTAGAAGCAGAAGT-1	TLS9
AGCTATTTAATCCAAC-1
AGCTCCATATATGTTC-1
AGCTCCTTCGCACATC-1
AGCTCGTTGATGGAAA-1
AGCTCTAGACGTTCCA-1
AGCTCTTCCCAGTGCA-1
AGCTCTTCGTAACCTT-1
AGCTCTTTACTCAGTT-1
AGCTGAAGTAAACCAA-1
AGCTGCATTTGAGGTG-1
AGCTGTAACCTCAATC-1
AGCTTATAGAGACCTG-1
AGCTTCAATACTTTGA-1
AGCTTCTTCTCGAGCA-1
AGCTTGATCTTAACTT-1
AGGAAAGCCTCTGATG-1
AGGAACGAACGACTTC-1
AGGAAGCTGTCCGCCG-1
AGGACAGTCGAATCCC-1
AGGACATCGCACGTCG-1
AGGACATCGGCACACT-1
AGGACGACCCATTAGA-1
AGGACGCTCGATGTTG-1	TLS9
AGGACTTATAGGAGAA-1
AGGAGACATCCACAGT-1
AGGAGAGTCTGGCTAC-1
AGGAGCGTTTATTATC-1
AGGAGGCCTTCGCGCG-1
AGGATAAAGTCGGGAT-1
AGGATATAGGGATTTA-1
AGGATATCCGACTGCA-1
AGGATCACGCGATCTG-1
AGGATTGCTTACGACA-1
AGGCAAAGAGGAATCA-1
AGGCAATACGGAGGAC-1
AGGCACGTGACTGTCC-1
AGGCAGATGCGTAAAC-1
AGGCAGGGAGCGTACT-1
AGGCATTGTCGTAGGG-1
AGGCCACATTGGTTAC-1
AGGCCACCCGTTATGA-1
AGGCCCAGTGACTGGT-1
AGGCCCATTGTACAGG-1
AGGCCCTAGAACGCCA-1
AGGCCTATCATACCAA-1
AGGCCTGAGAATCTCG-1
AGGCGATAACTGGCGT-1
AGGCGGTTTGTCCCGC-1
AGGCGTCTATGGACGG-1
AGGCTATGGTTAGCTT-1
AGGCTTAAGTTGCACA-1
AGGCTTCCCGAAGAAG-1
AGGCTTGCTAGACACC-1
AGGGAAACGAGGTACT-1
AGGGACAGCACGGCGG-1
AGGGACCGGCTGCGTT-1
AGGGACTCTACGCGAC-1
AGGGAGACATACTTCG-1
AGGGCAGCGGCGTGGT-1
AGGGCCCTAATGTTCT-1
AGGGCGAGCAGCTGAT-1
AGGGCGTGATCGGCTA-1
AGGGCTGCAGTTACAG-1
AGGGTCAGAGCACTCG-1
AGGGTCAGTAACCCTA-1
AGGGTCGATGCGAACT-1
AGGGTCTGGACGCAGT-1
AGGGTGCCGTTCTTTA-1
AGGGTGCTCTCGAGGG-1
AGGGTGGATAGTGCAT-1
AGGGTTCAGACGGTCC-1
AGGGTTCCCTTTGGTT-1
AGGGTTTAGTTCGGGA-1
AGGTAACCTCCTATTC-1
AGGTACGATATTGCCA-1
AGGTAGATCGAGATAT-1
AGGTAGGTACAAAGCT-1
AGGTATAATTGATAGT-1
AGGTATGCGGACATTA-1
AGGTCAGGTGAGAGTG-1
AGGTCGCCACTTCGGT-1
AGGTCGCCTCCCAACA-1
AGGTCGCGGAGTTACT-1
AGGTGCACGTCCACAT-1
AGGTGGTGACCTTCGC-1
AGGTGTATCGCCATGA-1
AGGTGTTGCCGACCAC-1
AGGTTACACCATGCCG-1
AGGTTCTCCTTTCCGG-1
AGGTTGAGGCACGCTT-1
AGGTTTCACACACCTT-1
AGTAACGTTCATCCTG-1
AGTAACTATAGCAGCC-1
AGTAAGGGACAGAATC-1
AGTAATCTAAGGGTGG-1
AGTAATGTCTTGCCGC-1
AGTAATTTGCAAGCGT-1
AGTACAGAAGCTTATA-1
AGTACATCATTTATCA-1
AGTACCTTCGAGTGCT-1
AGTACGGCCCGTATCG-1
AGTACGGGCACCTGGC-1
AGTACGTGGCCTGTCT-1
AGTACTCTTATGCCCA-1
AGTAGAAGGCGCCTCA-1
AGTAGCGTGAACGAAC-1
AGTAGCTAGACGCCGA-1
AGTAGGAAGGAAGTTG-1
AGTAGGTAACATACAT-1
AGTATAATACTAGGCA-1
AGTATACACAGCGACA-1
AGTATCCATAATAACG-1
AGTATGCTGGAGACCA-1
AGTATTTGGCACGACC-1
AGTCAAATGATGTGAT-1
AGTCAACACCACCATC-1
AGTCAAGATGACACTT-1
AGTCACTAGCTCTCGA-1
AGTCACTCCGCCTCAT-1
AGTCAGCCACCGCCTG-1
AGTCCAGCGGGTACGT-1
AGTCCATTGGCTGATG-1
AGTCCCGCCTTTAATT-1
AGTCCCTCGCAGAAAG-1
AGTCGAAACGATTCAG-1
AGTCGAATTAGCGTAA-1
AGTCGACGGTCTCAAG-1
AGTCGGCCCAAACGAC-1
AGTCGGCTCAACTTTA-1
AGTCGGTTGCGTGAGA-1
AGTCGTATAAAGCAGA-1
AGTCGTCGACCACCAA-1
AGTCGTGGGCATTACG-1
AGTCTAAAGTATACTC-1
AGTCTCACAAGACTAC-1
AGTCTGGACATCCTTG-1
AGTCTTCTCCTCAAAT-1
AGTCTTTAAAGTGTCC-1
AGTGAACAAACTTCTC-1
AGTGAAGATGGTGTCC-1
AGTGACCTACTTTACG-1
AGTGACTGTGACACAA-1
AGTGAGACTTCCAGTA-1
AGTGAGCCTCGCCGCC-1
AGTGAGGGTTTCTGAC-1
AGTGAGTCGAATTAAC-1
AGTGATAACCTGCGCG-1
AGTGATATGAGTAGTT-1
AGTGATTCAAGCAGGA-1
AGTGCACGCTTAAGAA-1
AGTGCGTAGCTCGTAA-1
AGTGCTAAACACAGCA-1
AGTGCTTGCACGAATA-1
AGTGGCCCGCAAATGG-1
AGTGGCGGCAATTTGA-1
AGTGGCGTCTGAAGGT-1
AGTGGCTCCGTCGGCC-1
AGTGGGAGTATACACG-1
AGTGGTGTTACCCGTG-1
AGTGGTTGCGTATAGG-1
AGTGTATTGCGCATTG-1
AGTGTGCTAAGATCGC-1
AGTGTGGTCTATTGTG-1
AGTTAAACACTTGCGA-1
AGTTAAGCGGTCCCGG-1
AGTTAAGTCAACCGCT-1
AGTTACCCTTAAGACT-1
AGTTACCGCACATGGT-1
AGTTACTCTATCGTGG-1
AGTTATTCAGACTGTG-1
AGTTATTGAAAGGTAA-1
AGTTCACCGGTTGGAC-1
AGTTCCTACAGAATTA-1
AGTTCCTATTTATGTT-1
AGTTCTGCGTTGTATC-1
AGTTGACATCGGCTGG-1
AGTTGACGGTCCTTGC-1
AGTTGCGGTCCTCAAC-1
AGTTGCTGACTGATAT-1
AGTTGGCAAGGCTAGA-1
AGTTTATGTAAAGACA-1
AGTTTCGCAGGTCGGA-1
AGTTTGCACCTGCCTC-1
AGTTTGGCACGGGTTG-1
AGTTTGGCCAGACCTA-1
ATAAACCATTGGACGG-1
ATAAACGGACCCGTAA-1
ATAAACGTTGCACCAC-1
ATAAAGGCTCGGTCGT-1
ATAAAGGTCAAGTACG-1
ATAAATATTAGCAGCT-1
ATAACGCCGGAGGGTC-1
ATAACGGAGTCCAACG-1
ATAACGTTACCTCCAC-1
ATAAGCAAACACCGAG-1
ATAAGGTGGAGAACAT-1
ATAAGTACCCGATTGT-1
ATAAGTAGGATTCAGA-1
ATAAGTAGGGCGACTC-1
ATAAGTTACCGCGACG-1
ATAATACCGTTAGCCG-1
ATAATAGCTGTTGAAT-1
ATAATAGTGTAGGGAC-1
ATAATCTTGGAGAACC-1
ATAATTAGCTAAGTAG-1
ATACAGGCCCTCCAAT-1
ATACCACGGGCAACTT-1
ATACCAGCAAATTGCT-1
ATACCAGGCTAATAGA-1
ATACCAGGTGAGCGAT-1
ATACCCTGGCTCAAAT-1
ATACCGTCATCCATAA-1
ATACCTAACCAAGAAA-1
ATACGAAGGCTTTCCA-1
ATACGAGGTTTGTAAG-1
ATACGCCGATCTACCG-1
ATACGCCGGCGAAACC-1
ATACGGAACGTCGTTT-1
ATACGGGTTTCGATTG-1
ATACGGTGAAGATGCA-1
ATACGTACTTAGCCAC-1
ATACGTCCACTCCTGT-1
ATACGTTATGCACGGA-1
ATACTACCCGTACCAC-1
ATACTAGCATGACCCT-1
ATACTCTCGCCACTCT-1
ATACTGCCTTACACCG-1
ATACTTGTTCTCGAGC-1
ATAGACAACGGGACCT-1
ATAGACGAAGAGAAAG-1
ATAGAGTACTGGGACA-1
ATAGAGTTATCAACTT-1
ATAGATTTGCAGTCGG-1
ATAGCAACTAGGGAAG-1
ATAGCCATAACAGTCA-1
ATAGCCTCAGTACCCA-1
ATAGCTGCTCTTGTTA-1
ATAGGAATCTAAGCTT-1
ATAGGCGGCTATAGAA-1
ATAGGCTAGCTTCGCA-1
ATAGGGATATCCTTGA-1
ATAGGTTGGGCAGATG-1
ATAGTCTTTGACGTGC-1
ATAGTGAAGCGTTCTC-1
ATAGTTCCACCCACTC-1
ATATAAAGCGCTCGTG-1
ATATAAATGTAGCTGC-1
ATATAACACGGGCGCA-1
ATATACATGTATGGTA-1
ATATACGCTCGTGACG-1
ATATAGAGTATTGGTC-1
ATATCAACCTACAGAG-1
ATATCAATTCCAGCCT-1
ATATCGGTAGGGAGAT-1
ATATCGTGCCAGACCC-1
ATATCGTTCCTCGAAC-1
ATATCTCCCTCGTTAA-1
ATATCTTAGGGCCTTC-1
ATATGGGATAGCAACT-1
ATATGTCTAGAGCGTG-1
ATATGTCTCCCTAGCC-1
ATATGTGCACAAACCA-1
ATATTATCCCGTATTT-1
ATATTCAGTTAAACCT-1
ATATTCCACATAGTGA-1
ATATTCCCACAGGTCA-1
ATATTGCTGTCAAAGT-1
ATATTGGAGAGGCCTT-1
ATATTTAACCCTCAAG-1
ATCAAACACTGTTCCA-1
ATCAAACGAAGGTTTG-1
ATCAAAGAGCCGTGGT-1
ATCAAGATCCCAGGAC-1
ATCAATCTGGGCTGCA-1
ATCAATGCCGTGGCTG-1
ATCACATTAGAATATC-1
ATCACGTGCTAATTAA-1
ATCACTTCATCCTCGC-1
ATCAGACGGCACGCCG-1
ATCAGCCTCATGCTGC-1
ATCAGCTCGTCCACTA-1
ATCAGGTAGCTGACAG-1
ATCAGGTCGCCATTGC-1
ATCAGTAGGCAGGGAT-1
ATCATAGATCGACGAG-1
ATCATAGCCCTATGTA-1
ATCATCCAATATTTGT-1
ATCATCTGCCCAGTGT-1
ATCATGGACTACCGAC-1
ATCATTGTACCGCATT-1
ATCCAACGCAGTCATA-1
ATCCAATGGAGGGTCC-1
ATCCAATGGTACCGAA-1
ATCCACATCGACAGAA-1
ATCCACGCTAAATGTT-1
ATCCACTTTCAGACTA-1
ATCCAGAGCAACAACC-1
ATCCAGGATTCGTGAA-1
ATCCCATCCACAGCGC-1
ATCCCATTTCCGTGGG-1
ATCCGGACCAGCCTGA-1
ATCCTACCTAAGCTCT-1
ATCCTGAATCGCTGCG-1
ATCCTGCGTGGAATGG-1
ATCCTGCTGCAGATAG-1
ATCCTTCTGAAAGAAC-1
ATCGACCCAATACAGA-1
ATCGACTCTTTCCGTT-1
ATCGCACGATTGTTCA-1
ATCGCACGCCGGGAGA-1
ATCGCCAGTCAACATT-1
ATCGCCGTGGTTCATG-1
ATCGCTGCGTGCAGCA-1
ATCGCTTTACGTCTCA-1
ATCGGAGACAGACGGC-1
ATCGGCAAGCAGTCCA-1
ATCGGTTACCTAGTAA-1
ATCGTATTCCGAGAAC-1
ATCGTCCAATCGAGTC-1
ATCGTGGAAAGTCTGG-1
ATCGTTAGCTAGCGGA-1
ATCGTTCACTTTCGCC-1
ATCTAACGTCCCTATG-1
ATCTAATATCCTACGG-1
ATCTACCATCTGCTCC-1
ATCTAGCTTGTGAGGG-1
ATCTATCGATGATCAA-1
ATCTCATAAACCTACC-1
ATCTCCCACGGAATAT-1
ATCTCCCTGCAATCTA-1
ATCTCGTGAGCGAAAC-1
ATCTGACATGGAAGGA-1
ATCTGATAGTGTCTTA-1
ATCTGCACCTCTGCGA-1
ATCTGCTGTTATCGCC-1
ATCTGGGCTGTTCTTG-1
ATCTGGTTAAGACTGT-1
ATCTGTAATTGTACCC-1
ATCTTAGGGCATTAAT-1
ATCTTATCGCACACCC-1
ATCTTGACCTGCAACG-1
ATCTTGACTTGTCCAA-1
ATCTTTCGTATAACCA-1
ATGAAGCCAAGGAGCC-1
ATGAAGTGGACCCAGC-1
ATGACGCCGGCTCTAA-1
ATGACGCGTTCTATCC-1
ATGACTATCAGCTGTG-1
ATGACTATGCGACATT-1
ATGAGGAGTGTTAATC-1
ATGAGGGCAGCGGCTA-1
ATGATCGGGAATAGAC-1
ATGATGCAATGGTACA-1
ATGCACCTTCCTTAAT-1
ATGCACGCGCTGTTCA-1
ATGCACTACCGCATTG-1
ATGCATGATCCAGGAT-1
ATGCATTCCGTGATGG-1
ATGCCAATCGCTCTGC-1
ATGCCATTTGCGACCA-1
ATGCCGGTCTTGCATA-1
ATGCCGGTTGATGGGA-1
ATGCGACAATTGGTCC-1
ATGCGACAGTCCCATT-1
ATGCGAGTCCCACCAC-1
ATGCTCAGTGTTGCAT-1
ATGCTCTGGCGCGGTA-1
ATGCTTAGGAGTTGAT-1
ATGGAAATTTAAGGAG-1
ATGGAACCTTTGCACA-1
ATGGACTGCTTAGTTG-1
ATGGAGCAGGCCGTGA-1
ATGGATCCGGCGTCCG-1
ATGGATTGACCAAACG-1
ATGGCAGCATTACGAT-1
ATGGCAGCCGAGAAAC-1
ATGGCCCGAAAGGTTA-1
ATGGCGGAATAGTCGC-1
ATGGCTGGAAATGGCC-1
ATGGGAACGGAAGCGG-1
ATGGGACCTGCTGAAC-1
ATGGGCCTCGGCCTCT-1
ATGGGTGTATACCTCC-1
ATGGTATTGGGAACCG-1
ATGGTATTTACTGATT-1
ATGGTCGCGTGGTTTC-1
ATGGTGCTCAAAGCCA-1
ATGGTTACGAAACATG-1
ATGTAAGGCTGCTCTT-1
ATGTACATGCGGTGAG-1
ATGTACGATGACGTCG-1
ATGTAGCGCGCGTAGG-1
ATGTCATAATAAACGA-1
ATGTCATTTCCCATTG-1
ATGTCTTGTTTGACTC-1
ATGTGAAAGCCTAATG-1
ATGTGCATCCGACGCA-1
ATGTGGACATCTTGAT-1
ATGTGTAGTTTAGTCA-1
ATGTTACGAGCAATAC-1
ATGTTCCTGCCCACCT-1
ATGTTCGTCGACCCAC-1
ATGTTGATTAGAGACT-1
ATGTTGTAGTCTGTTT-1
ATGTTTCGGCCCGGAG-1
ATGTTTGTAAGATCAT-1
ATTAAACATGCGGACC-1
ATTAAAGCGGACGAGC-1
ATTAACACCTGAGATA-1
ATTAATACTACGCGGG-1
ATTAATGAACCAGTCG-1
ATTAATTCGGTCACTC-1
ATTACAACTACCGGCC-1
ATTACATGTCAGTCTT-1
ATTACCACACTGCCTG-1
ATTACGACTCCACAGT-1
ATTACGCGCTGGCAGG-1
ATTACGGGCTACGGTT-1
ATTACTAGCCTCTTGC-1
ATTACTTACTGGGCAT-1
ATTAGATTCCTCAGCA-1
ATTAGATTGATAGCGG-1
ATTAGGCGATGCTTTC-1
ATTATACTTTGCTCGT-1
ATTATAGCTACTTTAC-1
ATTATCGGAATGTACG-1
ATTATCTCGACAGATC-1
ATTATGAGACCCAATT-1
ATTATGCCATAGGGAG-1
ATTATTATGTCCGTCA-1
ATTATTCAGAGTCACT-1
ATTCAAAGTACCTGTT-1
ATTCAACCATTTAAGG-1
ATTCACTGATGTTGGA-1
ATTCAGGACCTATTTC-1	TLS9
ATTCAGGATCGCCTCT-1
ATTCAGTAGCAGGGTC-1
ATTCATATACTGTCCA-1
ATTCATCGTTGAGGCA-1
ATTCCCACATAAACAA-1
ATTCCCGAAGGTACAG-1
ATTCCTAAGACGTGGA-1
ATTCCTCCGCCAGTGC-1
ATTCCTTCCAGGCGGT-1
ATTCGACGCCGGGCCT-1
ATTCGCAGAGGACACT-1
ATTCGCGCCTTGAGAG-1
ATTCGTCCCGAGGTTA-1
ATTCGTGCTATCTCTT-1
ATTCGTGTACCCATTC-1
ATTCGTTTATCGTATT-1
ATTCTCGTCTCTTTAG-1
ATTCTGAGTATGAACT-1
ATTCTTCGTACTTATG-1
ATTGAAGATCTTAGTG-1
ATTGAATTCCCTGTAG-1
ATTGACCGGCGATGAC-1
ATTGACGTAACTCGGT-1
ATTGATAGCAACGAGA-1
ATTGATCACCACATTT-1
ATTGATGAGTCCTAAC-1
ATTGCCTATTAGACCG-1
ATTGCCTTTATGTTTG-1
ATTGCGATCAGTAACT-1
ATTGCTGCTCCTCCAT-1
ATTGGATTACAGCGTA-1
ATTGGGAATATCTTGG-1
ATTGGGAGTTCTGTAA-1
ATTGGTAGGATCCGCT-1
ATTGGTTGTGCATTAC-1
ATTGTACAACTCGGCT-1
ATTGTCGCAATACCTT-1
ATTGTCTGTTTCATGT-1
ATTGTGACTTCGCTGC-1
ATTGTTCAACGATCCG-1
ATTTAACTCGTATTAC-1
ATTTACAGTTTACTGG-1
ATTTACTAAGTCCATT-1
ATTTATACTGGTAAAG-1
ATTTCATTATTTCGCG-1
ATTTCCGGGTTCTGCG-1
ATTTGCCTAGTTACGA-1
ATTTGCGCGAGTAGCT-1
ATTTGGAGATTGCGGT-1
ATTTGTCTTGGGAGCT-1
ATTTGTTCCAGGGCTC-1
CAAACCAGGTCTGCAT-1
CAAACCATAAGCGTAT-1
CAAACCCTCCGGCGGG-1
CAAACGAGTATCGCAG-1
CAAACGGTCGCACTTT-1
CAAACGTGGTCTTGCG-1
CAAACTACGATAGAGA-1
CAAACTATTGAGCTTC-1
CAAACTCGCGACGCCG-1
CAAAGATTATTGGGCC-1
CAAAGGTCATCTGAAA-1
CAAAGGTTAAATTCAG-1
CAAAGTCAGGTTAGCT-1
CAAATCTCTCACAAGG-1
CAAATGCGGAGTGTTC-1
CAAATGTCCTTCCGTG-1
CAAATTGGATTATGCC-1
CAAATTGTCAGCAAGC-1
CAACACATCTCCTGCC-1
CAACAGAATAACGCTA-1
CAACAGTGCCAAACGG-1
CAACATGGCCTGATAA-1
CAACCAGTGGCCTACC-1
CAACCGCACCTAGACA-1
CAACCTACCGAGCAGT-1
CAACCTGAACCTGCCA-1
CAACGACCCGTTTACA-1
CAACGATCGATCCAAT-1
CAACGCGATGAGCCAA-1
CAACGGTTCTTGATAC-1
CAACGTGGTGGAGTCT-1
CAACTATATCGAATGC-1
CAACTCCAACGTTTAG-1
CAACTCCGTAACTTGC-1
CAACTCCTTGATCCCG-1
CAACTGAGGGTATGAC-1
CAACTGCTCATCCGAT-1
CAACTTGTAGTGGGCA-1
CAAGAAACCCTAAACT-1
CAAGACTCAGAAGCGC-1
CAAGAGGGCGGAGTAC-1
CAAGATATTATAACGT-1
CAAGCAACGTCGGAGT-1
CAAGCACCAAATGCCT-1
CAAGCGGCACATAATT-1
CAAGGATCGCATGTTC-1
CAAGGCCAGTGGTGCA-1
CAAGGGAGTGTATTTG-1
CAAGGTCCTATAGGCT-1
CAAGTAAGTGATAGAC-1
CAAGTCGTTGAAATCT-1
CAAGTGAACTTTGGTT-1
CAAGTGTGGTTGCAAA-1
CAATAAACCTTGGCCC-1
CAATACGAGAGTCTGA-1
CAATACGCTCTGAGGC-1
CAATATGTAGATTTAC-1
CAATATTCTTGACCTA-1
CAATATTGGACTAGTG-1
CAATCCATTATCCGTT-1
CAATCCCTATACCAGC-1
CAATCCTGCCGTGGAG-1
CAATGACCCTTAATTT-1
CAATGAGGTTCGACTA-1
CAATGCGAGAAGTATC-1
CAATGGAATCTACATA-1
CAATGGATCTCTACCA-1
CAATGGTCGGCCTGGG-1
CAATGTGCCAACCCTT-1
CAATTAAGGGTGATGA-1
CAATTGGGCCGCACTC-1
CAATTTCGTATAAGGG-1
CAATTTGACCGGGAAG-1
CACAAACCGCAGAACT-1
CACAAGAAAGATATTA-1
CACAAGCTAAGAAAGG-1
CACAATGAGCTGCTAT-1
CACACACGCTAACGAG-1
CACACAGCTTGCGCTC-1
CACACAGGGATAGATT-1
CACACGCGCTGTCTTA-1
CACACGTTTCAATGGG-1
CACACTTGTATTGCGA-1
CACAGAGACGAGGACG-1
CACAGCACCCACGGCA-1
CACAGCTAGGGAGTGA-1
CACAGGGCCATATAGT-1
CACAGGGCCGTTGTCA-1
CACAGTCCCGCTTCGC-1
CACAGTTCGCTTCCCA-1
CACATAAGGCGACCGT-1
CACATATTAGCAGGAT-1
CACATCGTGCACGCGC-1
CACATCTCACCGACGA-1
CACATGATTCAGCAAC-1
CACATGTTTGGACATG-1
CACATTCTTTCGATGG-1
CACATTTCTTGTCAGA-1
CACCAATCATCCGTCT-1
CACCACGCCACACAGA-1
CACCAGTCAGCATGCA-1
CACCATCGGAGGAGAC-1
CACCATGATCGCAAAG-1
CACCCAAATCTTATGT-1
CACCCACACGTCACCC-1
CACCCACGAGGCAATT-1
CACCCGCGTTTGACAC-1
CACCCGGTTTGTGACT-1
CACCCTAACAAGATCT-1
CACCCTTGGTGAGACC-1
CACCCTTTCCTCGCTC-1
CACCGATACACCGAGC-1
CACCGATGATGGGTAC-1
CACCGCCAGAAGGTTT-1
CACCGCCGACCAGCGA-1
CACCGCGTCCACTCTA-1
CACCGGAGATATCTCC-1
CACCGGGCATCACAAG-1
CACCGGTAGAGACATT-1
CACCGTATCCCATCCG-1
CACCGTTAGGGATCAC-1
CACCGTTGCGCGATAT-1
CACCTAATAGAGTCGT-1
CACCTAATCAGTTTAC-1
CACCTCGATGGTGGAC-1
CACCTTGCGAAACTCG-1
CACCTTGGCGCCTTTG-1
CACGAAAGTTAGTCCC-1
CACGACCACAGACTTT-1
CACGACGTAATAGTAA-1
CACGACTAAAGTTCTG-1
CACGAGCAAACCAGAC-1
CACGATTGGTCGTTAA-1
CACGCACAGCGCAGCT-1
CACGCAGCGAGGCTTT-1
CACGCGGAACTGTTGC-1
CACGGACGTGGATGGC-1
CACGGCGCGCCAAAGG-1
CACGGGATTGAGGGTT-1
CACGTCAATCAATGGA-1
CACGTCGGCAACCTCT-1
CACGTCGGGTTCTAGA-1
CACGTCTATGATGTGG-1
CACGTTCGTGCTCTAG-1
CACGTTTCGTACACAC-1
CACTAAAGTTGCCTAT-1
CACTACGGGAGCTGCC-1
CACTACTCAGTTCTGT-1
CACTCAAGAGCTATGG-1
CACTCAGCTCTTGAGG-1
CACTCCTATGTAAGAT-1
CACTCCTCTCGGTCGG-1
CACTCGAGCTGAACAA-1
CACTCGGTTAGGAGGA-1
CACTCTCAAGCATCGA-1
CACTCTTCTGCTAGCC-1
CACTGACGATTGTGGA-1
CACTGTCCAAGTGAGA-1
CACTTAATCAGACGGA-1
CACTTCGCCACAGGCT-1
CACTTCGTCTTATCTC-1
CAGAACTTAGCCCTCT-1
CAGAATAACACACGGA-1
CAGAATATTCGTTATC-1
CAGACACCGATCGCTG-1
CAGACCTGTAAGTGTT-1
CAGACGAACCTGATAC-1
CAGAGACGGTCACCCA-1
CAGAGCATGAGCTTGC-1
CAGAGCGATGGATGCT-1
CAGAGGCGATGCATGA-1
CAGAGTGATTTAACGT-1
CAGATAATGGGCGGGT-1
CAGATACTAACATAGT-1
CAGATATGAAGATGAC-1
CAGATCATTTAAAGTC-1
CAGATCCTGGTTTGAA-1
CAGATGTTTGTCCCAA-1
CAGCAGCCCGTTCCTT-1
CAGCAGTCCAGACTAT-1
CAGCAGTCTGTGCTGC-1
CAGCCCTCACAGGCAG-1
CAGCCGGGCCCTCTAT-1
CAGCCTCCTGCAGAGG-1
CAGCCTCGATAGCGGT-1
CAGCCTCTCCTCAAGA-1
CAGCGATTCCCTTCAA-1
CAGCGCCAACACGATA-1
CAGCTCACTGAGACAT-1
CAGCTCGACAAGTTAA-1
CAGCTCGTGCTTGTGT-1
CAGCTCTGGGCTCACT-1
CAGCTGGCGTAACCGT-1
CAGCTTAGTAGGTAGC-1
CAGGAAGACTTTATAT-1
CAGGACAGCTGCCCTT-1
CAGGATATATCGTTGT-1
CAGGATCCGCCCGACC-1
CAGGCAGTCTTACCAG-1
CAGGCCAGTACCACCT-1
CAGGCCGTTTGGGTGT-1
CAGGCGCACGGTGGTC-1
CAGGCGCCATGCTAGG-1
CAGGGAGATAGGCCAG-1
CAGGGCTAACGAAACC-1
CAGGTTTAGTACTACA-1
CAGTAACTATTTATTG-1
CAGTAAGGGACGTCTC-1
CAGTAATCCCTCCCAG-1
CAGTACATTCTCTAAA-1
CAGTACCAGTTTACGT-1
CAGTAGATGATGTCCG-1
CAGTAGCCCACGCGGT-1
CAGTAGCGAGGTAGTA-1
CAGTCCAACGCCTTCT-1
CAGTCGAGGATGCAAT-1
CAGTCGGCCTAGATAT-1
CAGTCTCTCGGCTAAT-1
CAGTCTGTATACTGGG-1
CAGTGAATAAATGACT-1
CAGTGGTTGCACATGA-1
CAGTGTCCGCAGAATG-1
CAGTGTCGGCTGGCCC-1
CAGTGTTAATCTCTCA-1
CAGTTCAAATTGACAC-1
CAGTTCCGCGGGTCGA-1
CAGTTCGAGGACCCGA-1
CATAACGGACAGTCGT-1
CATAAGAAGCTTGGCT-1
CATAAGCTCTCCGTCT-1
CATAATGAGCGGGCGA-1
CATACAAAGCCGAACC-1
CATACACAAAGTCAGC-1
CATACACGGTTCCCAC-1
CATACCCGTACCCAGT-1
CATACGAACTAGCTGG-1
CATACGGCGTCTGGGC-1
CATACGGGTGCATGAT-1
CATACTATGTAATTGT-1
CATACTTAGGCAATAC-1
CATACTTCTTTCTCCG-1
CATAGAGGAGATACTA-1
CATAGCCGCCCGGGAT-1
CATAGCGTTGCCCACC-1
CATAGGGACACTTGTG-1
CATAGTACATTGAGAG-1
CATAGTAGCATAGTAG-1
CATAGTCAAATACATA-1
CATAGTCCACAAGAAC-1
CATAGTGGGCACGCCT-1
CATATACTACTGATAA-1
CATATAGGTACAGTCA-1
CATATGTCAGGCTACG-1
CATATTATTTGCCCTA-1
CATCAAACTGGCGCCC-1
CATCAACACCTACTAA-1
CATCATCTACCCGGAC-1
CATCATTACCCTGAGG-1
CATCCAATATAGTTTG-1
CATCCCGAGATTCATA-1
CATCCGCAGGCCCGAA-1
CATCCTCTCAAAGATC-1
CATCGAATGGATCTCT-1
CATCGCCCGCGGCCAA-1
CATCGGACGGGTTAAT-1
CATCGTCCGGTTACTA-1
CATCTACCCGAGAACG-1
CATCTAGTGAAGGGAA-1
CATCTATCCCGTGTCT-1	TLS9
CATCTGCAGGATCATT-1
CATCTTACACCACCTC-1
CATGAACCGACATTTG-1
CATGAACCTCTTATCA-1
CATGACTTCGCTGAAT-1
CATGAGATGCACTCTC-1
CATGAGTCCATCACGG-1
CATGATACGGTGAAAC-1
CATGATCGCTTTGAGA-1
CATGATGCACAATTCT-1
CATGATGGAAGTTAGC-1
CATGCACATGAGAGGC-1
CATGCACGTGTTACTG-1
CATGCATGGAGACCCT-1
CATGCCAACTCGCAAA-1
CATGCGACCAGTTTAA-1
CATGCGTTAGACAGAA-1
CATGCGTTGAGAGGAG-1
CATGCTGGCTCCAATT-1
CATGGAAATGGGACCA-1
CATGGATTGTCTTCCG-1
CATGGCAGGAAGATCG-1
CATGGCTCCCTATGTC-1
CATGGGTATGCCTTAT-1
CATGGGTCGGGTGTGG-1
CATGGTAAGTAGCGTT-1
CATGGTATTAGTTTGT-1
CATGGTCTAGATACCG-1
CATGGTTTATTAATCA-1
CATGTAAGAGACATTT-1
CATGTAGGAGCGCCAA-1
CATGTCTCATTTATGG-1
CATGTGGGCTCATCAC-1
CATTACATAGATTGTG-1
CATTACGCAGGAAGGG-1
CATTACGTCGGCCCGT-1
CATTATAACAGGGTCC-1
CATTATCCCATTAACG-1
CATTATGCTTGTTGTG-1
CATTCACTGACAGCTA-1
CATTCAGGTCAGTGCG-1
CATTCCCATTCCGTCG-1
CATTCCCTAAGTACAA-1
CATTCGTCGTAGCGGT-1
CATTGATGAACACGCC-1
CATTGCAAAGCATAAT-1
CATTGCGAAATGGGCG-1
CATTGCGGGTCAATTC-1
CATTGTGTGCTAGATC-1
CATTTAGCGGACCATG-1
CATTTATCGTTCAAGA-1
CATTTCTAGCAGACTA-1
CATTTGAGTGGTACGT-1
CCAAACAGAACCCTCG-1
CCAAAGCAGTTGGTTG-1
CCAAAGTCCCGCTAAC-1
CCAAATAACAAGATTC-1
CCAAATCAAAGGGCAA-1
CCAACCTTATGTAACT-1
CCAACGATGCACTGAT-1
CCAACGCTTGCCAGGG-1
CCAACTTGATAGATCC-1
CCAAGAAAGTGGGCGA-1
CCAAGACTTCTGCGAA-1
CCAAGCGTAACTCGTA-1
CCAAGCTTGATCTCCT-1
CCAAGGAACAGAGAGG-1
CCAAGGTTGCCCTTTC-1
CCAAGTTTCTACAGAT-1
CCAATAGATTTCATCT-1
CCAATAGTGCCGTCGA-1
CCAATCGGTAGATCGA-1
CCAATGTCACAGCAAG-1
CCAATTACGGGTCGAG-1
CCAATTGAATGTTAAT-1
CCACAATGTACGTCTT-1
CCACACTGAGATATTA-1
CCACAGCTGAAATCAT-1
CCACAGTACCCATCCT-1
CCACATACTGCACCCA-1
CCACATGGCTCTTTAT-1
CCACCAACTTTACTGT-1
CCACCCAAGGAAAGTG-1
CCACCTGTATGGAATA-1
CCACGAATTTAACCTC-1
CCACGAGAAGAGAATC-1
CCACGGAGCCATAAGA-1
CCACGGCAGGTGTAGG-1
CCACGGTGCCCGGTAG-1
CCACGTAAATTAGACT-1
CCACTAAACTGAATCG-1
CCACTATCCGGGTCAC-1
CCACTCAGATCCGCAA-1
CCACTGGTGGCTGGTT-1
CCACTGTTTGGATTAA-1
CCACTTTCCTTCTAGG-1
CCAGAAACTGATGCGA-1
CCAGAAAGCAACTCAT-1
CCAGAGACAAAGCCGG-1
CCAGATAGTTGAGTGA-1
CCAGATGTAAATGGGT-1
CCAGCCTGGACCAATA-1
CCAGCGGGATCACCAG-1
CCAGCTACGCCTCATA-1
CCAGCTCGAACGCATT-1
CCAGCTGATGGTACTT-1
CCAGCTTCCGCCCGCA-1
CCAGGCTGGCGTCTGA-1
CCAGGGACGTGGCCTC-1
CCAGTAGTCTGATCCA-1
CCAGTCAAATCTCTTA-1
CCAGTCCATTATTCGA-1
CCAGTCTAGACGGCGC-1
CCAGTCTTGTCATAGA-1
CCAGTGAGCTCCTTGT-1
CCAGTGTACAGACCGA-1
CCAGTTCGGTAACTCA-1
CCATAAACAACCCGAC-1
CCATAACCTGTGCAGT-1
CCATACCTTTACTTGT-1
CCATACTCGCCTCTCC-1
CCATAGAGGCTGCCAG-1
CCATAGGTTGGCGTGG-1
CCATAGTCAGTAACCC-1
CCATATGGAAACTATA-1
CCATATTGGATCATGA-1
CCATCATAAGAACAGG-1
CCATCCATACCAAGTC-1
CCATCGCAGTTAAACT-1
CCATCTCACCAGTGAA-1
CCATCTTGTTCACAAT-1
CCATGCCCTAGATTTC-1
CCATGCCTGTTTAGTA-1
CCATGCTCTGCAGGAA-1
CCATGGCAAACGCTCA-1
CCATGGCCCTTGTACC-1
CCATGTTCATCTATAT-1
CCATTAGCGATAATCC-1
CCATTCCCTGCCCACA-1
CCATTGTTTCCTCCAT-1
CCATTTCTACCTATTA-1
CCCAAACATGCTGCTC-1
CCCAACATACGTCGCG-1
CCCAACCACACTAACA-1
CCCAAGAATGCACGGT-1
CCCAAGACAGAGTATG-1
CCCAAGTCATTACACT-1
CCCAATGAGATTTGCA-1
CCCAATTTCACAACTT-1
CCCACTCCACGGTATC-1
CCCAGAGGAGGGCGTA-1
CCCAGATTCCCGTGAC-1
CCCAGGAAGAATTCGA-1
CCCAGGTCTGAAGGCT-1
CCCAGTAAACTTGGGA-1
CCCAGTTAAGGCGCCG-1
CCCATATAGGTCGATT-1
CCCATTATTGTATCCT-1
CCCGAAGTTTCGCGAA-1
CCCGACCATAGTCCGC-1
CCCGAGTTTCTCCGTA-1
CCCGATAGCCTCGCCT-1
CCCGCAAATAATCATC-1
CCCGCAGCGCGAACTA-1
CCCGCAGGGCCCAAAG-1
CCCGCCATGCTCCCGT-1
CCCGCGCAATGCACCC-1
CCCGCTAGAGGGTTAA-1
CCCGCTTGCCCTCGTC-1
CCCGGCACGTGTCAGG-1
CCCGGCTAGGTGAGAA-1
CCCGGGTCGTTCAGGG-1
CCCGGTGGAAGAACCT-1
CCCGGTGTATCGGAAT-1
CCCGTAAGTCTAGGCC-1
CCCGTAGCTGGGAAGA-1
CCCGTCAGCGTCTGAC-1
CCCGTGACAGTGCCTT-1
CCCGTGAGGGCGGTGA-1
CCCGTGGGTTAATTGA-1
CCCGTTTCGCAGATGT-1
CCCTACCCACACCCAG-1
CCCTACTTGAACAATG-1
CCCTAGCTCTAAGGTC-1
CCCTAGGCAACAAGAG-1
CCCTAGTGTCAGGTGT-1
CCCTATGTAGAGCAGA-1
CCCTCAAGCTCTTAGT-1
CCCTCAGATCGAGAAC-1
CCCTCATCACAGAGTA-1
CCCTCATTCTGGAATT-1
CCCTCCTCGCTCGTAT-1
CCCTCGATAATACACA-1
CCCTCGGGAGCCTTGT-1
CCCTGAAATGAGTTGA-1
CCCTGACTAACAAATT-1
CCCTGATGTAACTCGT-1
CCCTGCCCAATCCGCT-1
CCCTGCGCTACGCATA-1
CCCTGGCTGTTCCTTC-1
CCCTGGGAGGGATCCT-1
CCCTGGTATGGGCGGC-1
CCCTGTTGGCAAAGAC-1
CCCTTCTCGTACGCGA-1
CCCTTTAATGGAGTTC-1
CCCTTTGACAGGTCTT-1
CCGAAAGTGGTGAGCA-1
CCGAACACTGGGCCTC-1
CCGAACCTTCCCGGCC-1
CCGAAGCATTGACCAA-1
CCGAAGGGCGTACCGC-1
CCGAAGTATATTGTTC-1
CCGACAAACACATGAG-1
CCGACAAAGGGAGTGC-1
CCGACAATAGGCCGCC-1
CCGACGGGCATGAGGT-1
CCGACGTAAACACAAC-1
CCGACTCGCATAGTCT-1
CCGAGAAGTCGCATAA-1
CCGAGCTGTGCTTGTC-1
CCGAGGGATGTTAGGC-1
CCGATATGACGTAAGG-1
CCGATCTCAACCTTAT-1
CCGATCTTAAGAGGCT-1
CCGATTCGAGGGACCC-1
CCGATTGGTCAATGAA-1
CCGCACAAAGACCAAC-1
CCGCACACGAACGTGT-1
CCGCACGTGACCTCGG-1
CCGCACTTGCAATGAC-1
CCGCATGTGGTACGAT-1
CCGCCACCACAATCCA-1
CCGCCGGAACTTCTCG-1
CCGCCGGTCAACACAC-1
CCGCCGTTGAGGATAA-1
CCGCCTGCGAATTGGT-1
CCGCCTTGCGATGTCG-1
CCGCGATTTGGTAGGT-1
CCGCGCAAGATACCCA-1
CCGCGGAATGCGTCAC-1
CCGCGGGTACGAAGAA-1
CCGCGTAGGTAAGGGC-1
CCGCTATCAGCACCAG-1
CCGCTCCAGGGCGATC-1
CCGCTCTTCCGAACTA-1
CCGCTGGTGCCATTCA-1
CCGCTTACCTCACTCT-1
CCGCTTCGCGGTTAAC-1
CCGCTTGCTGACATGG-1
CCGGAAGTGCAATATG-1
CCGGAAGTTATCAGTC-1
CCGGAATGGTTTCAGT-1
CCGGAGCGTACTTTCT-1
CCGGAGGTCTTATGGT-1
CCGGCACGACCGTTTC-1
CCGGCCGCGAGCATAT-1
CCGGCGCATATTGGAT-1
CCGGCGTGAGACTCTG-1
CCGGGACCCGCAGAGA-1
CCGGGCGGTCTCGTCA-1
CCGGGCTAAGAATTTC-1
CCGGGCTGCTCCATAC-1
CCGGGTTCGAGGTTAC-1
CCGGTAATGGCTAGTC-1
CCGGTATCTGGCGACT-1
CCGGTGCGAGTGATAG-1
CCGGTTTGTAATTGTG-1
CCGTAAGTTGGTCCCA-1
CCGTACCCAAGCGCCA-1
CCGTAGGAAATCCCTG-1
CCGTAGGGTTGTTTAC-1
CCGTATCTCGTCGTAG-1
CCGTATTAGCGCAGTT-1
CCGTCAACCTCTGGCG-1
CCGTGAGGCATTCATG-1
CCGTGCCCATGACGGC-1
CCGTGGAACGATCCAA-1
CCGTGTTAAATTCCAT-1
CCGTTACGTTAGAACA-1
CCGTTCCGAATCTCGG-1
CCGTTTCCTTTCCGTG-1
CCTAAACAGGGTCCGT-1
CCTAAAGGCTGACGCT-1
CCTAAATTAACGGTTC-1
CCTAAATTGTATCCTA-1
CCTAACCCAAACAAGT-1
CCTAACTAAGGCTCTA-1
CCTAAGTGTCTAACCG-1
CCTACAAGTCCGGAAT-1
CCTACAGTTGAGGGAG-1
CCTACATTCACAGACG-1
CCTACGCGACCTTACA-1
CCTACGGCTCAGTCGA-1
CCTACTCAACACGATT-1
CCTACTGCGGCGGCCA-1
CCTACTGCTTACACTT-1
CCTAGGCGTAGCGATC-1
CCTAGGTAAAGGTAGC-1
CCTAGTTAGTCGCATG-1
CCTATAATGAGTGCCC-1
CCTATACCGTCCTGTC-1
CCTATATCGTGTCACG-1
CCTATATTTGTCCTGG-1
CCTATCTATATCGGAA-1
CCTATGAAGTGGTGCC-1
CCTATGGCTCCTAGTG-1
CCTATGGGTTACCGTC-1
CCTATGGTCAAAGCTG-1
CCTATGTCCACTCCAC-1
CCTATTATTCCGGCCG-1
CCTCAACGATCGCTGT-1
CCTCACCAATCTTGAC-1
CCTCACCTGAGGGAGC-1
CCTCACCTTAGCATCG-1
CCTCACGTCAGCTAAT-1
CCTCATGCAGCTACGA-1
CCTCCCGACAATCCCT-1
CCTCCGACAATTCAAG-1
CCTCCTAGCTAGAGTC-1
CCTCCTGAGCCCACAT-1
CCTCCTGTTGTGTCGT-1
CCTCGAAGTGGACGGG-1
CCTCGACCCACTGCCT-1
CCTCGCCAGCAAATTA-1
CCTCGCGCGATATAGG-1
CCTCGCGCTGTGCGAT-1
CCTCGGACCGGGATAG-1
CCTCGGATGCTACCTG-1
CCTCGGTTTCCTTGCC-1
CCTCGTTACGCCTGTT-1
CCTCTAATCTGCCAAG-1
CCTCTACAAGGATTGG-1
CCTCTATCGATTAGCA-1
CCTCTCTCCCATCTAG-1
CCTCTGGCCTAGACGG-1
CCTCTGTACTATTCTA-1
CCTGAACGATATATTC-1
CCTGAATATTTACATA-1
CCTGACAAACTCGCGC-1
CCTGACCACCGATGGT-1
CCTGACGCAACCTTTA-1
CCTGAGAATAAATGCA-1
CCTGATTCGCGAAGAA-1
CCTGCCCGTTGTCTAG-1
CCTGCGATAGAACTGT-1
CCTGCGTTCTACGCTT-1
CCTGCTACAACCATAC-1
CCTGCTATTTGAGAAG-1
CCTGGAAACGTTCTGC-1
CCTGGCTAGACCCGCC-1
CCTGGTCGAATGTGGG-1
CCTGTAAGACATGATA-1
CCTGTACTCACGCCCA-1
CCTGTCACCCGGGCTC-1
CCTGTCCCTCACGTTA-1
CCTGTCGCCCGTAAAT-1
CCTGTCGTGTATGAAG-1
CCTGTGAAACCGTAAC-1
CCTGTGCATAGGAGAC-1
CCTGTGCGGATTGTAA-1
CCTGTTCAACCTCGGG-1
CCTGTTTGAAGACACG-1
CCTTAAGTACGCAATT-1
CCTTCAGTTAAAGTGA-1
CCTTCCGCAACGCTGC-1
CCTTCGTATAGAATCC-1
CCTTCTCAGCGTTCCT-1
CCTTCTTGATCCAGTG-1
CCTTGACCACTTTATT-1
CCTTGTGAACGTGGTT-1
CCTTTAAGGGAGCACT-1
CCTTTCAATGAAGAAA-1
CCTTTGAATTATGGCT-1
CGAAACATAGATGGCA-1
CGAAACGCAATTCATG-1
CGAACAGTATGGGCGT-1
CGAACATAGTCAGAAA-1
CGAACCCGCATGCGTC-1
CGAACCTCTTTCCTAG-1
CGAACGCCCAGTGCCG-1
CGAACGGCCGGACAAC-1
CGAAGACGGTGAGTGC-1
CGAAGACTGCCCGGGA-1
CGAAGATCAGTTTCAT-1
CGAAGCTATAAATTCA-1
CGAAGGGTTTCAGATT-1
CGAAGTTGCTCTGTGT-1
CGAATCTGCTCGACGC-1
CGAATGAAGTCATTGC-1
CGAATGACGCATAATG-1
CGAATGGTAGGTCGTC-1
CGAATTACATGGTGTT-1
CGAATTCCCGGTTCAA-1
CGACAATTTGATCTAA-1
CGACACCGCTTAAGGA-1
CGACACGCTCCGACAG-1
CGACACGGATGCCCAC-1
CGACAGTTCGCGTTAT-1
CGACATGCGATCTTCT-1
CGACCCTTAACGCCGG-1
CGACCGTTGGTATTCG-1
CGACCTACTAGACAAT-1
CGACGCATCCGTACCT-1
CGACTCAGGATGTTAT-1
CGACTCGGTACACGGT-1
CGACTTTGTATAGCCT-1
CGAGACCCTAGAGTGT-1
CGAGACTACTGCTGCT-1
CGAGAGATGTGAACCT-1
CGAGAGCGCGTAGATA-1
CGAGAGCTTTCACTAC-1
CGAGAGGGTAGCCGCG-1
CGAGATGTTGCCTATA-1
CGAGATTTCGCTCGGG-1
CGAGCACTTCAAGTTT-1
CGAGCCGAGCACTCGA-1
CGAGCGTTGATCAGCC-1
CGAGCTGGGCTTTAGG-1
CGAGGAGCTTCCATAT-1
CGAGGATCGGGAACGA-1
CGAGGCCAGGCATTGG-1
CGAGGCTAAATATGGC-1
CGAGGGACTGCGGTCG-1
CGAGGGTATCCAGGTG-1
CGAGTACTAAAGAGGA-1
CGAGTGAAGGTACCAG-1
CGAGTGCTATAGTTCG-1
CGAGTTCTGTCCCACC-1
CGAGTTTATCGGACTG-1
CGATAACCAATTTGAG-1
CGATAATACTCAGGTT-1
CGATACCTCGCGGACA-1
CGATAGCGATACAGTG-1
CGATAGTCGTACTGCA-1
CGATATTAGCCGCAGG-1
CGATCATTAGAGGCAC-1
CGATCCACCATTGTTG-1
CGATCCGACCCAGTGC-1
CGATCCTCGCAACATA-1
CGATCGAGAAGCACCA-1
CGATCTGTTGGAGGAC-1
CGATGGACCCTACGCC-1
CGATGTTGTTATCTAC-1
CGATTAAATATCTCCT-1
CGATTCGCCTGGCTGC-1
CGATTTGTCATTAATG-1
CGCAAACACGAGTTAC-1
CGCAATCGATCATTAG-1
CGCAATTACTTTCGGT-1
CGCAATTAGGGTAATA-1
CGCAATTCTACAATAA-1
CGCACATGTCCACTAC-1
CGCACGTCTGTTTATG-1
CGCACGTGCGCTATCA-1
CGCAGAAACATTTGCG-1
CGCAGATCTTCACCCG-1
CGCAGGCGATCCAAAC-1
CGCAGTTCTATCTTTC-1
CGCATCATGGCTTCAG-1
CGCATCCATCAGCCAG-1
CGCATGCCGAATGCGT-1
CGCATGGTGCGATGCT-1
CGCATTAGCTAATAGG-1
CGCCAAGAAGCCGAGT-1
CGCCAATTATTGCGTT-1
CGCCACAGGTCGCGAT-1
CGCCACCCGCATTAAC-1
CGCCATCCGATTATGA-1
CGCCCAGCACGCCTAG-1
CGCCCAGCGTTTCACG-1
CGCCCGCTTCCGTACA-1
CGCCCTAATTGTTCAA-1
CGCCCTTACATCCACC-1
CGCCCTTGAAGGCTGA-1
CGCCGACTATTCGCTA-1
CGCCGCCCATGCCTGT-1
CGCCGCGTTCTGAACG-1
CGCCGGTGTCGCAGTA-1
CGCCGTCTACCCATCG-1
CGCCGTTCAGCATAGT-1
CGCCTCCCTCCTCTAT-1
CGCCTGGCCTACGTAA-1
CGCCTTTAGCATGCTC-1
CGCGAAGTGGCATACT-1
CGCGACACTGCGCAGC-1
CGCGACCGCGACAGAT-1
CGCGAGAGGGACTTGT-1
CGCGAGTCTGCCGGGT-1
CGCGCAAATGTCCAGA-1
CGCGCAAGGAACTACA-1
CGCGCATGTTTGATTG-1
CGCGCCCGACTTAATA-1
CGCGGCAGTATTACGG-1
CGCGGCTCAACTTGAA-1
CGCGGGAATTAGGCAG-1
CGCGGGAATTCCTTTC-1
CGCGGTAAGTCTAGCT-1
CGCGGTACGGTATACA-1
CGCGGTCACAAACCAA-1
CGCGTACATTCTGGAA-1
CGCGTCATATTAAACC-1
CGCGTGCTATCAACGA-1
CGCGTGGGCCTGTGTT-1
CGCGTTCATGAAATAC-1
CGCTACCGCCCTATGA-1
CGCTACGGGACATTTA-1
CGCTAGAGACCGCTGC-1
CGCTATACCGCCCACT-1
CGCTATTCAATGTATG-1
CGCTATTCTTAGGCTC-1
CGCTCGACATAATGAT-1
CGCTCTCCGTAGATTA-1
CGCTGAGGACGTCCAA-1
CGCTGGTGACTACCCT-1
CGCTGTGACGCCGCAC-1
CGCTGTGTGGATGTTG-1
CGCTTAGTATTGATAC-1
CGCTTATTCCCGGTCG-1
CGCTTCCACTGAAATC-1
CGCTTCGGTCTAAGAC-1
CGCTTGGACGGATAGA-1
CGCTTTCATACCGGTG-1
CGCTTTCCGCCAAGGT-1
CGCTTTCTTGCATTCG-1
CGGAAAGAATCAAACG-1
CGGAAAGCAAATGTGC-1
CGGAAATTTCACATCC-1
CGGAACGTAAACATAG-1
CGGACCTCTGTAGTTA-1
[truncated: 2,899 more rows]

## Sheet: TLS9
Barcode	TLS9
AAACAACGAATAGTTC-1
AAACAAGTATCTCCCA-1
AAACAATCTACTAGCA-1
AAACACCAATAACTGC-1
AAACAGAGCGACTCCT-1
AAACAGCTTTCAGAAG-1
AAACAGGGTCTATATT-1
AAACAGTGTTCCTGGG-1
AAACATGGTGAGAGGA-1
AAACATTTCCCGGATT-1
AAACCACTACACAGAT-1
AAACCCGAACGAAATC-1
AAACCGGAAATGTTAA-1
AAACCGGGTAGGTACC-1
AAACCGTTCGTCCAGG-1
AAACCTAAGCAGCCGG-1
AAACCTCATGAAGTTG-1
AAACGAAGAACATACC-1
AAACGAAGATGGAGTA-1
AAACGAGACGGTTGAT-1
AAACGCCCGAGATCGG-1
AAACGCTGGGCACGAC-1
AAACGGGCGTACGGGT-1
AAACGGGTTGGTATCC-1
AAACGGTTGCGAACTG-1
AAACGTGTTCGCCCTA-1
AAACTAACGTGGCGAC-1	TLS10
AAACTCGGTTCGCAAT-1
AAACTCGTGATATAAG-1
AAACTGCTGGCTCCAA-1
AAACTTAATTGCACGC-1
AAACTTGCAAACGTAT-1
AAAGAATGACCTTAGA-1
AAAGAATGTGGACTAA-1
AAAGACATGAAGTTTA-1
AAAGACCCAAGTCGCG-1
AAAGACTGGGCGCTTT-1
AAAGCTTGCCTACATA-1
AAAGGCCCTATAATAC-1
AAAGGCTACGGACCAT-1
AAAGGCTCTCGCGCCG-1
AAAGGGATGTAGCAAG-1
AAAGGGCAGCTTGAAT-1
AAAGGTAAGCTGTACC-1
AAAGTAGCATTGCTCA-1
AAAGTCACTGATGTAA-1
AAAGTCGACCCTCAGT-1
AAAGTGCCATCAATTA-1
AAAGTGTGATTTATCT-1
AAAGTTGACTCCCGTA-1
AAATAACCATACGGGA-1
AAATAAGGTAGTGCCC-1
AAATACCTATAAGCAT-1
AAATAGCTTAGACTTT-1
AAATAGGGTGCTATTG-1
AAATCCGATACACGCC-1
AAATCGCGGAAGGAGT-1
AAATCGTGTACCACAA-1
AAATCTAGCCCTGCTA-1
AAATGACTGATCAAAC-1
AAATGATTCGATCAGC-1
AAATGCTCGTTACGTT-1
AAATGGCATGTCTTGT-1
AAATGGCCCGTGCCCT-1
AAATGGTCAATGTGCC-1
AAATGTATCTTATCCC-1
AAATGTGGGTGCTCCT-1
AAATTAACGGGTAGCT-1
AAATTAATAAGCGCGA-1
AAATTACACGACTCTG-1
AAATTACCTATCGATG-1
AAATTCCAGGTCCAAA-1
AAATTGATAGTCCTTT-1
AAATTGCGGCGGTTCT-1
AAATTGGTGAGAAGCA-1
AAATTTACCGAAATCC-1
AAATTTGCGGGTGTGG-1
AACAACTGGTAGTTGC-1
AACAATACATTGTCGA-1
AACAATTACTCTACGC-1
AACACACGCTCGCCGC-1
AACACGACTGTACTGA-1
AACACGAGACGCGGCC-1
AACACGCGGCCGCGAA-1
AACAGCTGTGTGGCAA-1
AACAGGAAATCGAATA-1
AACAGGATGGGCCGCG-1
AACAGGTAGTATGGAT-1
AACATAGCGTGTATCG-1
AACATATCAACTGGTG-1
AACATCGATACGTCTA-1
AACATTGAAGTTGATC-1
AACATTGGTCAGCCGT-1
AACATTGTGACTCGAG-1
AACCAAGACTTCTCTG-1
AACCAGTATCACTCTT-1
AACCATAGGGTTGAAC-1
AACCATGGGATCGCTA-1
AACCCAGAGACGGAGA-1
AACCCATCCCATGATC-1
AACCCGACAACCCGTG-1
AACCCGAGCAGAATCG-1
AACCCGATAGGGCTTC-1
AACCCGCTGTATTCCA-1
AACCCTACTGTCAATA-1
AACCCTGGTGGAACCA-1
AACCGAGCTTGGTCAT-1
AACCGCTAAGGGATGC-1
AACCGTTGTGTTTGCT-1
AACCTAAAGCCGTCCG-1
AACCTCGCTTTAGCCC-1
AACCTGTCACGGAATT-1
AACCTTTAAATACGGT-1
AACCTTTACGACGTCT-1
AACGAAAGTCGTCCCA-1
AACGACCTCCTAGCCG-1
AACGATAATGCCGTAG-1
AACGATAGAAGGGCCG-1
AACGATATGTCAACTG-1
AACGCATGATCTGGGT-1
AACGCGAACGGCAACA-1
AACGCGACCTTGGGCG-1
AACGCGGTCTCCAGCC-1
AACGCTGTTGCTGAAA-1
AACGGACGTACGTATA-1
AACGGCCATCTCCGGT-1
AACGTACTGTGGGTAC-1
AACGTAGTCTACCCAT-1
AACGTCAGACTAGTGG-1
AACGTCATCCGGCTTG-1
AACGTCGCTGCACTTC-1
AACGTGATGAAGGACA-1
AACGTGCGAAAGTCTC-1
AACGTTATCAGCACCT-1
AACGTTCTACCATTGT-1
AACTACCCGTTTGTCA-1
AACTAGCGTATCGCAC-1
AACTAGGCTTGGGTGT-1
AACTCAAGTTAATTGC-1
AACTCCAGAGCGTGTT-1
AACTCCTAATCCCATG-1
AACTCGATAAACACGT-1
AACTCGATGGCGCAGT-1
AACTCTCAATAGAGCG-1
AACTCTCAGTGTGCTC-1
AACTGAGGTCAGCGTC-1	TLS10
AACTGAGTTATACTGA-1
AACTGATATTAGGCCT-1
AACTGGGTCCCGACGT-1
AACTGGGTTCGAGCCG-1
AACTGGTGTGGGCCTT-1
AACTTCTGCGTCTATC-1
AACTTGCCCGTATGCA-1
AACTTGCGTTCTCGCG-1
AACTTTACGGGAGCTT-1
AACTTTAGCTGCTGAG-1
AACTTTCTCGATCATG-1
AAGAAATCACCAGATT-1
AAGAAGGATCAGTTAG-1
AAGACATACGTGGTTT-1
AAGACCAAATAACTCA-1
AAGACCCAACTGAACA-1
AAGACTAACCCGTTGT-1
AAGACTCACGCCCACT-1
AAGACTGCAAGCTACT-1
AAGAGATGAATCGGTA-1
AAGAGCTCTTTATCGG-1
AAGAGGATGTACGCGA-1
AAGAGGCATGGATCGC-1
AAGAGGCCCTTTGGAA-1
AAGATGGCACCGGACC-1
AAGATTGGCGGAACGT-1
AAGCACCCTGCGTATC-1
AAGCATACTCTCCTGA-1
AAGCCACTTGCAGGTA-1
AAGCCGAAGCGGTTTA-1
AAGCCGCCGTGAAATC-1
AAGCCGCTTTACCTTG-1
AAGCCGGAGAGCAGGA-1
AAGCGCAGGGCTTTGA-1
AAGCGGAGTGCGCGCA-1
AAGCGGCGTCATGGGT-1
AAGCGTCCCTCATCGA-1
AAGCTAGATCGAGTAA-1
AAGCTCGTGCCAAGTC-1
AAGCTCTTTCATGGTG-1
AAGGAGAACTTATAAG-1
AAGGAGCGGTTGGTGC-1
AAGGATCGATCGCTTG-1
AAGGATGAGGGACCTC-1
AAGGCAGGCTGTCTCC-1
AAGGCGCGTAAAGCTT-1
AAGGCTGTGCTCATCG-1
AAGGGAACGACTGGCT-1
AAGGGACAGATTCTGT-1
AAGGGACTATGCATTC-1
AAGGGTTAGCCATGCG-1
AAGGGTTTGATTTCAG-1
AAGGTATCCTAATATA-1
AAGGTGATAAACCAGC-1
AAGTAAGCTTCCAAAC-1
AAGTAGAAGACCGGGT-1
AAGTAGTGACGCGAGG-1
AAGTCAATTGTCGTCA-1
AAGTCTAGTAGCTGCC-1
AAGTCTTCTGTGGCCT-1
AAGTGACGACCGAATT-1
AAGTGAGTCGGGTTTA-1
AAGTGCAAAGGTAGAC-1
AAGTGCCTTGACTGTA-1
AAGTGCGTTAGAATCT-1
AAGTGCTTCTCTATTG-1
AAGTGTTTGGAGACGG-1
AAGTTCACTCCAAGCT-1
AAGTTCAGTCTGCGTA-1
AAGTTCGGCCAACAGG-1
AAGTTGTGATGTTATA-1
AAGTTTACTAATGGCA-1
AAGTTTATGGGCCCAA-1
AATAACAACGCTCGGC-1
AATAACACTAGAACAA-1
AATAACGTCGCGCCCA-1
AATAAGTCCTCGAGAC-1
AATAATCTTCGTATCG-1
AATACAATGTTTCAGG-1
AATACCGGAGGGCTGT-1
AATACCTGATGTGAAC-1
AATAGAACAGAGTGGC-1
AATAGAATCTGTTTCA-1
AATAGCAAGCCTCCTG-1	TLS10
AATAGCTACCGCGTGC-1
AATAGGCACGACCCTT-1
AATAGTCCGTCCCGAC-1
AATAGTCGCGAGTCGG-1
AATATCAAGGTCGGAT-1
AATATCCTAGCAAACT-1
AATATCGAATCAATGC-1
AATATCGAGGGTTCTC-1
AATATTGGAGTATTGA-1
AATCAGACTGCAGGAC-1
AATCAGGTTTCATTTA-1
AATCATGTAAAGACTC-1
AATCCAAGGGCCTGAG-1
AATCCATGCAAGGGTG-1
AATCCCGCTCAGAGCC-1
AATCGAGGTCTCAAGG-1
AATCGCCTCAGCGCCA-1
AATCGCGCAGAGGACT-1
AATCGGGACACTACGA-1
AATCGGTATAGCCCTC-1
AATCGTGAGCCGAGCA-1
AATCTAGGTTTACTTG-1
AATCTATGCCGGAGCC-1
AATCTCTACTGTGGTT-1
AATCTGCGTTGGGACG-1
AATCTGGCTTTCTAGT-1
AATCTGGGTAGACCCT-1
AATGACAGCAATGTCT-1
AATGACGTAGGATGTC-1
AATGACTGTCAGCCGG-1
AATGAGTTCGCATATG-1
AATGATGATACGCTAT-1
AATGATGCGACTCCTG-1
AATGCAACCGGGTACC-1
AATGCACCAAGCAATG-1
AATGGTCCACCGTTCA-1
AATGGTTCTCACAAGC-1
AATGTATGGCACTGTA-1
AATGTGCCCGAGGTGT-1
AATGTGCTAATCTGAG-1
AATGTTAAGACCCTGA-1
AATGTTGTCGTGAGAC-1
AATTAAAGGTCGGCGT-1
AATTAACGGATTTCCA-1
AATTACGAGACCCATC-1
AATTACTCGTACGCTC-1
AATTAGCGCTGCAGCG-1
AATTATACCCAGCAAG-1
AATTCATAAGGGATCT-1
AATTCATTGTCATGCA-1
AATTCCAACTTGGTGA-1
AATTCCAAGCATGTAC-1
AATTCGATTCGAGGAT-1
AATTCTAGAGTTAGGC-1
AATTGAACGCTCTGGT-1
AATTGCAGCAATCGAC-1
AATTGCGTGGATTACA-1
AATTGTGGTTGCCAAA-1
AATTTGGGACATAGTA-1
AATTTGGTTCCAAAGA-1
ACAAACCATGCGTCCT-1
ACAAACCGACAAGGCG-1
ACAAACTCCATCAGAG-1
ACAAAGAAGGTAGGCC-1
ACAAAGCATGACCTAG-1
ACAAATCGCACCGAAT-1
ACAAATGGTAGTGTTT-1
ACAAATTCAGATCTGA-1
ACAACAGCATGAGCTA-1
ACAACGGTCCCTGCGA-1
ACAAGCAGTGCCTAGC-1
ACAAGCTATATGGAAG-1
ACAAGGAAATCCGCCC-1
ACAAGGACAAGAGGTT-1
ACAAGGATGCTTTAGG-1
ACAAGGCCTACCAGCC-1
ACAAGGGCAGGCTCTG-1
ACAATAGTCGTACGTT-1
ACAATCCATTTAAACC-1
ACAATCGATCTTTATA-1
ACAATGAATACGGAGA-1
ACAATGATTCTTCTAC-1	TLS10
ACAATTGTGTCTCTTT-1
ACAATTTAGGAGGCTC-1
ACAATTTGAGCAGTGG-1
ACAATTTGGCCATATT-1
ACACAAAGACGGGTGG-1
ACACAAATATTCCTAG-1
ACACACCAGGACCAGT-1
ACACACTTTCTACACG-1
ACACATGATCAAATCT-1
ACACATTGACGCAACA-1
ACACATTTCCGTAGAC-1
ACACCACATAATTAGC-1
ACACCCAGCATGCAGC-1
ACACCCGAGAAATCCG-1
ACACCGAGCGCTCTTT-1
ACACCGGTCTGACCGC-1
ACACCTTAAGTAGGGC-1
ACACCTTACTACTTGC-1
ACACGAGACTCCTTCT-1
ACACGGCACTATGCAT-1
ACACGGGAACTTAGGG-1
ACACGTAGGCCACAAG-1
ACACTCCAATGTCACT-1
ACACTGATCAAGGTGT-1
ACACTGGGACAGTCGT-1
ACAGAACTGAGAACAA-1
ACAGATTAGGTTAGTG-1
ACAGCATAGAGCCAGT-1
ACAGCGACATTCTCAT-1
ACAGCGCACCCGCAGC-1
ACAGGAGGCGCAGCCG-1
ACAGGCACGGATCCTT-1
ACAGGCTTGCCCGACT-1
ACAGGTGGAGGTGAGG-1
ACAGGTGTGTTGTTGC-1
ACAGTAATACAACTTG-1
ACAGTATACCGTGGGA-1
ACATAAGTCGTGGTGA-1
ACATAATAAGGCGGTG-1
ACATACAATCAAGCGG-1
ACATCAGCTGGGACGC-1
ACATCCCGGCCATACG-1
ACATCCTGGTAACTGT-1
ACATCGATCGTTTACC-1
ACATCGCAATATTCGG-1
ACATCGGTCAGCCGCG-1
ACATCGTATGCAATGG-1
ACATCGTTAACCTAGT-1
ACATCTCAACGCGTAA-1
ACATGGCGCCAAAGTA-1
ACATGGCTCAATTTAG-1
ACATTAGTTTATATCC-1
ACATTCGCGCGGAATA-1
ACATTTGAAACCTAAC-1
ACCAAACACCCAGCGA-1
ACCAAACTAGAAATCC-1
ACCAACACCACACACT-1
ACCAACCGCACTCCAC-1
ACCAACGCTTATTTAT-1
ACCAAGAACGCGTGTC-1
ACCAAGTCATCGGCAG-1
ACCAATATGCAAGTTA-1
ACCACAACTCAGAACA-1
ACCACAAGTTTCTATC-1
ACCACACGGTTGATGG-1
ACCACCAATGTAACAA-1
ACCACCCTCTCTTCTA-1
ACCACGTGCAGCTATA-1
ACCACTGTTCAAGAAG-1
ACCAGACCATAACAAC-1
ACCAGCCCGGTCTTTG-1
ACCAGGAGTGTGATCT-1
ACCAGTGCCCGGTCAA-1
ACCAGTGCGGGAGACG-1
ACCATATCCGCAATAA-1
ACCATCCGCCAACTAG-1
ACCATCGTATATGGTA-1
ACCATTAAGGGTGTCA-1
ACCCAACGCCCGTGGC-1
ACCCACCTACATGCTC-1
ACCCATCTTGAGGGTA-1
ACCCATTTGTCCCTCT-1
ACCCGAGCGAAATTAC-1
ACCCGATTGGTTCCGA-1
ACCCGGAAACTCCCAG-1
ACCCGGAGCACCACAA-1
ACCCGGATGACGCATC-1
ACCCGGTTACACTTCC-1
ACCCGTAGTCTAGTTG-1
ACCCGTGTCATCAGTA-1
ACCCTATAGGACTGAG-1
ACCCTATGCCATATCG-1
ACCCTCCCGTCAGGGC-1
ACCCTCCCTTGCTATT-1
ACCCTGGTAACGCCCT-1
ACCCTTCATCTGCGAA-1
ACCCTTGCCTGGGTCG-1
ACCCTTTAGTTCTCCA-1
ACCGAAAGGGCCCTGC-1
ACCGAAGAGTCTGGTT-1
ACCGACACATCTCCCA-1
ACCGACTGAGTCCCAC-1
ACCGAGTCTCCTTATT-1
ACCGATAGGCATAACC-1
ACCGATATTTAATCAT-1
ACCGATGGTAGCATCG-1
ACCGCAATAACTGCCT-1
ACCGCGGTGGAAGTCG-1
ACCGCTAGTCATTGGT-1
ACCGGGCCTTTGTTGA-1
ACCGGTCAGGTACACC-1
ACCGGTCTGAGTACGG-1
ACCGTCCACTGGGCCC-1
ACCGTGACCACGTGGG-1
ACCGTTCCCGCTCTGA-1
ACCTAAGTACCTTTCA-1
ACCTAATCGACTTCCT-1
ACCTACAGTATGTGGT-1
ACCTACTATAAATCTA-1
ACCTCAGCGAGGCGCA-1
ACCTCCGCCCTCGCTG-1
ACCTCCGTTATTCACC-1
ACCTCGAACTTATGCT-1
ACCTGCGTGTCATGTT-1
ACCTTTCCTTTAGAAG-1
ACGAAATGGGCGGCAC-1
ACGACCCATGAGTTGC-1
ACGACTCTAGGGCCGA-1
ACGACTGGTCATACTC-1
ACGAGAACCCATCACG-1
ACGAGATATTTGCTTA-1
ACGAGGATACCACTCT-1
ACGAGGTTTACAACGT-1
ACGAGTACGGATGCCC-1
ACGAGTCGCCGGCGTT-1
ACGATACATAGAACTA-1
ACGATACCTATCCTGA-1
ACGATCATACATAGAG-1
ACGATCATCTTGTAAA-1
ACGATGCATATGTTAT-1
ACGATGGATCCGATGC-1
ACGCAAACTAATAGAT-1
ACGCAATCACTACAGC-1
ACGCATAAATGACATG-1	TLS10
ACGCATACGTTTACTA-1
ACGCATTCGTGAGTAC-1
ACGCCACTCGAAACAG-1
ACGCCAGATGATTTCT-1
ACGCCAGTGCGTTTGC-1
ACGCCCAGCTGTCGAT-1
ACGCCGCTAGACGACC-1
ACGCCTGACACGCGCT-1
ACGCGAAGTCAGACGA-1
ACGCGCTACACAGGGT-1
ACGCGGGCCAAGGACA-1
ACGCGTTTCTTAAGAG-1
ACGCTACTGAATGGGC-1
ACGCTAGTGATACACT-1
ACGCTGTGAGGCGTAG-1
ACGCTTAGTGTCTCTC-1
ACGGAACACGAGTGCC-1
ACGGAATTTAGCAAAT-1
ACGGACTCTCAAAGCG-1
ACGGAGCGCAAATTAC-1
ACGGATGGTGCGGATA-1
ACGGCACTTGCTTGGG-1
ACGGCCAACATGGACT-1
ACGGCGACGATGGGAA-1
ACGGCGGGTTGCCCTG-1
ACGGCTGGATGTAGAA-1
ACGGGAGTGTCGGCCC-1
ACGGGCGTATGCGACA-1
ACGGGTCATGTGACTT-1
ACGGTACAGTTCAATG-1
ACGGTCACCGAGAACA-1
ACGTACAGATTTCTCT-1
ACGTACTTTGGCACGG-1
ACGTAGATTGCTGATG-1
ACGTAGGAGAGTCGCT-1
ACGTATTACTCCGATC-1
ACGTCCTAAACGAGAT-1
ACGTCGGGCAACTCGG-1
ACGTCTCGTTCCGGGA-1
ACGTGACAAAGTAAGT-1
ACGTGCGCCTCGTGCA-1
ACGTGGTCGAATGTGC-1
ACGTTAATGTCGAAGA-1
ACGTTAGATTTGCCCG-1
ACGTTATTGGTCACTC-1
ACGTTCACTATGCCGC-1
ACGTTCCGCGCTCCGT-1
ACGTTCGCAATCAATT-1
ACGTTCGTTCAGGAAA-1
ACGTTCTGTACAAGTC-1
ACGTTGTCGTTGAAAG-1
ACGTTTAGTTGTGATC-1
ACGTTTCGGTGCACTT-1
ACTAAGGACGCACACC-1
ACTAATACGTCAGGCG-1
ACTACAAAGAGAGGTG-1
ACTACATCCCGACAAG-1
ACTACCAGCTCTCTGG-1
ACTACCATCCGAGGGC-1
ACTACGCGTTAGAATT-1
ACTAGTTGCGATCGTC-1
ACTATATGCTGTGTTC-1
ACTATCCAGGGCATGG-1
ACTATCGCCGGCTAAA-1
ACTATCTGCCCGCGTA-1
ACTATGTCCAGCTGCC-1
ACTATTCGTCCGTGGT-1
ACTATTTCCGGGCCCA-1
ACTCAACGAATGTATT-1
ACTCAAGTGCAAGGCT-1
ACTCAATAAAGGCACG-1
ACTCAGACCTGCTTCT-1
ACTCATGGCAGCCTTC-1
ACTCCAATATCATCAT-1
ACTCCCATTCCTAAAG-1
ACTCCCGAATTCGTTT-1
ACTCCCGTAGACTAGG-1
ACTCCCTAATGCTAAA-1
ACTCCCTAGAATAGTA-1
ACTCCGGCCGACCACT-1
ACTCGATGTATTTCAT-1
ACTCGCCGTTCGATAA-1
ACTCGCGATCTGACGC-1
ACTCGTAACCCGTCCT-1
ACTCGTCAGTAATCCC-1
ACTCTAAACCTGGGAT-1
ACTCTCTGACTTAGGT-1
ACTCTCTTATACACGA-1
ACTCTGACCTAATAGA-1
ACTCTTCAGCTCCCGC-1
ACTCTTGTATAGTAAC-1
ACTGAAACGCCGTTAG-1
ACTGAATGGCGAAAGT-1
ACTGATTTAGTGATTC-1
ACTGCCCGCCATTCTC-1
ACTGCCGTCGTAACTC-1
ACTGCGGACACACCGT-1
ACTGCTCGGAAGGATG-1
ACTGGCGAACCTGCGT-1
ACTGGGATGCCAGTGC-1
ACTGTACGATACACAT-1
ACTGTAGCACTTTGGA-1
ACTGTATACGCGAGCA-1
ACTGTCCAGGATTATA-1
ACTGTCTTCTTTAGAA-1
ACTGTGCTAGTAGATC-1
ACTGTTTAGTGTAGGC-1
ACTTACCGGGCGCGCA-1
ACTTACGCATCCACGC-1
ACTTAGTACGACAAGA-1
ACTTATACTTACCCGG-1
ACTTATCTGATCTATA-1
ACTTATTAGGATCGGT-1
ACTTATTTATGTGCCA-1
ACTTCAGGCTGATCCC-1
ACTTCCAGTGGAAGCT-1
ACTTCCATGCGGGACA-1
ACTTCGCCATACGCAC-1
ACTTCGCTAGCGAGTG-1
ACTTGACTCCCTCTTT-1
ACTTGCCATATTGTAC-1
ACTTGCTCTATCTACC-1
ACTTGGGACCCGGTGG-1
ACTTGGGCTTTCGCCA-1
ACTTGTAGTCCCTTCA-1
ACTTGTGGATGGAACG-1
ACTTGTTACCGGATCA-1
ACTTTACCCTCATGAA-1
ACTTTCCTATAGCTTC-1
ACTTTGACTGCATCCT-1
ACTTTGGTCGTGCTCC-1
ACTTTGTCGACGCACT-1
AGAAATTATGACTCGC-1
AGAACCCAGCGTGACA-1
AGAACCCTCAATTGGG-1
AGAACGTGGTACATTC-1
AGAACTGTACTTTGTA-1
AGAAGAGCGCCGTTCC-1
AGAAGGTACACTTCAC-1
AGAAGGTTGCCGAATT-1
AGAAGGTTGTAGGTCG-1
AGAAGTGATTCGTGAT-1
AGAATAAATCTTCAGG-1
AGAATACAGGCTATCC-1
AGAATGCGGGTTCGGA-1
AGAATTATGGATTCGA-1
AGAATTGTTTGACATA-1
AGACAGCTCAGAATCC-1
AGACAGGCATCTCAGC-1
AGACATAGATCCTTCC-1
AGACCAAACCACACCT-1
AGACCATGGGATACAA-1
AGACCCACCGCTGATC-1
AGACCCGCCCTCCTCG-1
AGACCGCTCCGCGGTT-1
AGACCGGGAAACCCTG-1
AGACGAAGTGCCGGTC-1
AGACGACGATGCCGCT-1
AGACGCCCACTTCGCC-1
AGACGGGATTGGTATA-1
AGACGGGCCGATTTAA-1
AGACTAGCCTTCCAGA-1
AGACTGTTACCGGGTC-1
AGAGAAACACCAGAAA-1
AGAGAACCGTCTAGGA-1
AGAGAAGGAGTACAAT-1
AGAGATCTCTAAAGCG-1
AGAGCAGTTATGAGAC-1
AGAGCCGCCGAGATTT-1
AGAGCGCTTGTAACGG-1
AGAGCGGGCTAATCAT-1
AGAGCGTACAAGCTCG-1
AGAGCTACGAAAGCAT-1
AGAGGCTTCGGAAACC-1
AGAGGGACAATTGTCC-1	TLS10
AGAGGTATCTCGGTCC-1
AGAGTAAACTTCACTA-1
AGAGTATAGTGTTACG-1
AGAGTCTTAATGAAAG-1
AGAGTTAGAGACCGAT-1
AGAGTTGCAGGCCTCC-1
AGATAACTTCAGGGCC-1
AGATACCAATAGAACC-1
AGATACCAGCACTTCA-1
AGATACCGGTGTTCAC-1
AGATACGACTTCATAT-1
AGATACTCAAGATCGA-1
AGATATAATACGACTA-1
AGATCGTGCATAAGAT-1
AGATCTCAGGTGTGAT-1
AGATGACTCGCCCACG-1
AGATGAGGGTTGCGAT-1
AGATGATGGAGTCTGG-1
AGATGCAAGACGTGCA-1
AGATGCATCCTGTGTC-1
AGATGCTATAACGAGC-1
AGATTATAGGACGTTT-1
AGATTCAAGCGGGTCG-1
AGATTCACAACCGATA-1
AGCAAAGGCCGCTAGT-1
AGCAACATATCTTATT-1
AGCAACCGAAAGTAAT-1
AGCACACGTTTAGACT-1
AGCACCAGTACTCACG-1
AGCACTACCGGCCTGT-1
AGCACTACCTCACCAG-1
AGCACTTAAGGACGCC-1
AGCAGAAGGAGAAAGA-1
AGCAGCCAGATGAATA-1
AGCAGTCGAAGCATGC-1
AGCATATCAATATGCT-1
AGCATCATTTCGAAAG-1
AGCATCGTCGATAATT-1
AGCATTACGAGGCAAG-1
AGCCAAGCTTTGTGTC-1
AGCCACAGGTTACCCG-1
AGCCACTCCCGTGCTT-1
AGCCATATAGTATGTG-1
AGCCCATACATGTAAG-1
AGCCCGCAACAAGCAG-1
AGCCCGCACTACAATG-1
AGCCCGGCATTAGAGG-1
AGCCCGGTAGCCTGTA-1
AGCCCTAAGCGAAGTT-1
AGCCCTCCCTGGTGGC-1
AGCCCTGTCGCACCGT-1
AGCCCTTCTAATCCGA-1
AGCCCTTGGACATCCC-1
AGCCGCAAATTCAAAT-1
AGCCGCTTGATTAGCG-1
AGCCGTGGCTAAATGT-1
AGCCTAATACCCACGT-1
AGCCTTAAAGCGGAAG-1
AGCGACAGGAACGGTC-1
AGCGACATCCCATTCA-1
AGCGACCAACGATATT-1
AGCGACTTTGAAGACA-1
AGCGAGACGTGAAGGC-1
AGCGATGCGCCTAATA-1
AGCGCATAATGAATCG-1
AGCGCGGGTGCCAATG-1
AGCGCTAGAGCGATGT-1
AGCGCTTATGGGCAAG-1
AGCGGACACTTCGTAG-1
AGCGGCGGTTAGCGGT-1
AGCGGGAAGGGTCCAT-1
AGCGGGTCTGACACTC-1
AGCGGTTGAGATGTAC-1
AGCGGTTGCCGCTCTG-1
AGCGTACGAGAGCTAG-1
AGCGTAGCGCTAGACC-1
AGCGTCTGAACCCGCA-1
AGCGTGGTATTCTACT-1
AGCGTTCCGATTTAAA-1
AGCTAACAAGCAATGT-1
AGCTAAGCTCCGTCCG-1
AGCTAAGTACGCAGGC-1
AGCTACGAATGGTGGT-1
AGCTAGAAGCAGAAGT-1
AGCTATTTAATCCAAC-1
AGCTCCATATATGTTC-1
AGCTCCTTCGCACATC-1
AGCTCGTTGATGGAAA-1
AGCTCTAGACGTTCCA-1
AGCTCTTCCCAGTGCA-1
AGCTCTTCGTAACCTT-1
AGCTCTTTACTCAGTT-1
AGCTGAAGTAAACCAA-1
AGCTGCATTTGAGGTG-1
AGCTGTAACCTCAATC-1
AGCTTATAGAGACCTG-1
AGCTTCAATACTTTGA-1
AGCTTCTTCTCGAGCA-1
AGCTTGATCTTAACTT-1
AGGAAAGCCTCTGATG-1
AGGAACGAACGACTTC-1
AGGAAGCTGTCCGCCG-1
AGGACAGTCGAATCCC-1
AGGACATCGCACGTCG-1
AGGACATCGGCACACT-1
AGGACGACCCATTAGA-1
AGGACGCTCGATGTTG-1
AGGACTTATAGGAGAA-1
AGGAGACATCCACAGT-1
AGGAGAGTCTGGCTAC-1
AGGAGCGTTTATTATC-1
AGGAGGCCTTCGCGCG-1
AGGATAAAGTCGGGAT-1
AGGATATAGGGATTTA-1
AGGATATCCGACTGCA-1
AGGATCACGCGATCTG-1
AGGATTGCTTACGACA-1
AGGCAAAGAGGAATCA-1
AGGCAATACGGAGGAC-1
AGGCACGTGACTGTCC-1
AGGCAGATGCGTAAAC-1
AGGCAGGGAGCGTACT-1
AGGCATTGTCGTAGGG-1
AGGCCACATTGGTTAC-1
AGGCCACCCGTTATGA-1
AGGCCCAGTGACTGGT-1
AGGCCCATTGTACAGG-1
AGGCCCTAGAACGCCA-1
AGGCCTATCATACCAA-1
AGGCCTGAGAATCTCG-1
AGGCGATAACTGGCGT-1
AGGCGGTTTGTCCCGC-1
AGGCGTCTATGGACGG-1
AGGCTATGGTTAGCTT-1
AGGCTTAAGTTGCACA-1
AGGCTTCCCGAAGAAG-1
AGGCTTGCTAGACACC-1
AGGGAAACGAGGTACT-1
AGGGACAGCACGGCGG-1
AGGGACCGGCTGCGTT-1
AGGGACTCTACGCGAC-1
AGGGAGACATACTTCG-1
AGGGCAGCGGCGTGGT-1
AGGGCCCTAATGTTCT-1
AGGGCGAGCAGCTGAT-1
AGGGCGTGATCGGCTA-1
AGGGCTGCAGTTACAG-1
AGGGTCAGAGCACTCG-1
AGGGTCAGTAACCCTA-1
AGGGTCGATGCGAACT-1
AGGGTCTGGACGCAGT-1
AGGGTGCCGTTCTTTA-1
AGGGTGCTCTCGAGGG-1
AGGGTGGATAGTGCAT-1
AGGGTTCAGACGGTCC-1
AGGGTTCCCTTTGGTT-1
AGGGTTTAGTTCGGGA-1
AGGTAACCTCCTATTC-1
AGGTACGATATTGCCA-1
AGGTAGATCGAGATAT-1
AGGTAGGTACAAAGCT-1
AGGTATAATTGATAGT-1
AGGTATGCGGACATTA-1
AGGTCAGGTGAGAGTG-1
AGGTCGCCACTTCGGT-1
AGGTCGCCTCCCAACA-1
AGGTCGCGGAGTTACT-1
AGGTGCACGTCCACAT-1
AGGTGGTGACCTTCGC-1
AGGTGTATCGCCATGA-1
AGGTGTTGCCGACCAC-1
AGGTTACACCATGCCG-1
AGGTTCTCCTTTCCGG-1
AGGTTGAGGCACGCTT-1
AGGTTTCACACACCTT-1
AGTAACGTTCATCCTG-1
AGTAACTATAGCAGCC-1
AGTAAGGGACAGAATC-1
AGTAATCTAAGGGTGG-1
AGTAATGTCTTGCCGC-1
AGTAATTTGCAAGCGT-1
AGTACAGAAGCTTATA-1
AGTACATCATTTATCA-1
AGTACCTTCGAGTGCT-1
AGTACGGCCCGTATCG-1
AGTACGGGCACCTGGC-1
AGTACGTGGCCTGTCT-1
AGTACTCTTATGCCCA-1
AGTAGAAGGCGCCTCA-1
AGTAGCGTGAACGAAC-1
AGTAGCTAGACGCCGA-1
AGTAGGAAGGAAGTTG-1
AGTAGGTAACATACAT-1
AGTATAATACTAGGCA-1
AGTATACACAGCGACA-1
AGTATCCATAATAACG-1
AGTATGCTGGAGACCA-1
AGTATTTGGCACGACC-1
AGTCAAATGATGTGAT-1
AGTCAACACCACCATC-1
AGTCAAGATGACACTT-1
AGTCACTAGCTCTCGA-1
AGTCACTCCGCCTCAT-1
AGTCAGCCACCGCCTG-1
AGTCCAGCGGGTACGT-1
AGTCCATTGGCTGATG-1
AGTCCCGCCTTTAATT-1
AGTCCCTCGCAGAAAG-1
AGTCGAAACGATTCAG-1
AGTCGAATTAGCGTAA-1
AGTCGACGGTCTCAAG-1
AGTCGGCCCAAACGAC-1
AGTCGGCTCAACTTTA-1
AGTCGGTTGCGTGAGA-1
AGTCGTATAAAGCAGA-1
AGTCGTCGACCACCAA-1
AGTCGTGGGCATTACG-1
AGTCTAAAGTATACTC-1
AGTCTCACAAGACTAC-1
AGTCTGGACATCCTTG-1
AGTCTTCTCCTCAAAT-1
AGTCTTTAAAGTGTCC-1
AGTGAACAAACTTCTC-1
AGTGAAGATGGTGTCC-1
AGTGACCTACTTTACG-1
AGTGACTGTGACACAA-1
AGTGAGACTTCCAGTA-1
AGTGAGCCTCGCCGCC-1
AGTGAGGGTTTCTGAC-1
AGTGAGTCGAATTAAC-1
AGTGATAACCTGCGCG-1
AGTGATATGAGTAGTT-1
AGTGATTCAAGCAGGA-1
AGTGCACGCTTAAGAA-1
AGTGCGTAGCTCGTAA-1
AGTGCTAAACACAGCA-1
AGTGCTTGCACGAATA-1
AGTGGCCCGCAAATGG-1
AGTGGCGGCAATTTGA-1
AGTGGCGTCTGAAGGT-1
AGTGGCTCCGTCGGCC-1
AGTGGGAGTATACACG-1
AGTGGTGTTACCCGTG-1
AGTGGTTGCGTATAGG-1
AGTGTATTGCGCATTG-1
AGTGTGCTAAGATCGC-1
AGTGTGGTCTATTGTG-1
AGTTAAACACTTGCGA-1
AGTTAAGCGGTCCCGG-1
AGTTAAGTCAACCGCT-1
AGTTACCCTTAAGACT-1
AGTTACCGCACATGGT-1
AGTTACTCTATCGTGG-1
AGTTATTCAGACTGTG-1
AGTTATTGAAAGGTAA-1
AGTTCACCGGTTGGAC-1
AGTTCCTACAGAATTA-1
AGTTCCTATTTATGTT-1
AGTTCTGCGTTGTATC-1
AGTTGACATCGGCTGG-1
AGTTGACGGTCCTTGC-1
AGTTGCGGTCCTCAAC-1
AGTTGCTGACTGATAT-1
AGTTGGCAAGGCTAGA-1
AGTTTATGTAAAGACA-1
AGTTTCGCAGGTCGGA-1
AGTTTGCACCTGCCTC-1
AGTTTGGCACGGGTTG-1
AGTTTGGCCAGACCTA-1
ATAAACCATTGGACGG-1
ATAAACGGACCCGTAA-1
ATAAACGTTGCACCAC-1
ATAAAGGCTCGGTCGT-1
ATAAAGGTCAAGTACG-1
ATAAATATTAGCAGCT-1
ATAACGCCGGAGGGTC-1
ATAACGGAGTCCAACG-1
ATAACGTTACCTCCAC-1
ATAAGCAAACACCGAG-1
ATAAGGTGGAGAACAT-1
ATAAGTACCCGATTGT-1	TLS10
ATAAGTAGGATTCAGA-1
ATAAGTAGGGCGACTC-1
ATAAGTTACCGCGACG-1
ATAATACCGTTAGCCG-1
ATAATAGCTGTTGAAT-1
ATAATAGTGTAGGGAC-1
ATAATCTTGGAGAACC-1
ATAATTAGCTAAGTAG-1
ATACAGGCCCTCCAAT-1
ATACCACGGGCAACTT-1
ATACCAGCAAATTGCT-1
ATACCAGGCTAATAGA-1
ATACCAGGTGAGCGAT-1
ATACCCTGGCTCAAAT-1
ATACCGTCATCCATAA-1
ATACCTAACCAAGAAA-1
ATACGAAGGCTTTCCA-1
ATACGAGGTTTGTAAG-1
ATACGCCGATCTACCG-1
ATACGCCGGCGAAACC-1
ATACGGAACGTCGTTT-1
ATACGGGTTTCGATTG-1
ATACGGTGAAGATGCA-1
ATACGTACTTAGCCAC-1
ATACGTCCACTCCTGT-1
ATACGTTATGCACGGA-1
ATACTACCCGTACCAC-1
ATACTAGCATGACCCT-1
ATACTCTCGCCACTCT-1
ATACTGCCTTACACCG-1
ATACTTGTTCTCGAGC-1
ATAGACAACGGGACCT-1
ATAGACGAAGAGAAAG-1
ATAGAGTACTGGGACA-1
ATAGAGTTATCAACTT-1
ATAGATTTGCAGTCGG-1
ATAGCAACTAGGGAAG-1
ATAGCCATAACAGTCA-1
ATAGCCTCAGTACCCA-1
ATAGCTGCTCTTGTTA-1
ATAGGAATCTAAGCTT-1
ATAGGCGGCTATAGAA-1
ATAGGCTAGCTTCGCA-1
ATAGGGATATCCTTGA-1
ATAGGTTGGGCAGATG-1
ATAGTCTTTGACGTGC-1
ATAGTGAAGCGTTCTC-1
ATAGTTCCACCCACTC-1
ATATAAAGCGCTCGTG-1
ATATAAATGTAGCTGC-1
ATATAACACGGGCGCA-1
ATATACATGTATGGTA-1
ATATACGCTCGTGACG-1
ATATAGAGTATTGGTC-1
ATATCAACCTACAGAG-1
ATATCAATTCCAGCCT-1
ATATCGGTAGGGAGAT-1
ATATCGTGCCAGACCC-1
ATATCGTTCCTCGAAC-1
ATATCTCCCTCGTTAA-1
ATATCTTAGGGCCTTC-1
ATATGGGATAGCAACT-1
ATATGTCTAGAGCGTG-1
ATATGTCTCCCTAGCC-1
ATATGTGCACAAACCA-1	TLS10
ATATTATCCCGTATTT-1
ATATTCAGTTAAACCT-1
ATATTCCACATAGTGA-1
ATATTCCCACAGGTCA-1
ATATTGCTGTCAAAGT-1
ATATTGGAGAGGCCTT-1
ATATTTAACCCTCAAG-1
ATCAAACACTGTTCCA-1
ATCAAACGAAGGTTTG-1
ATCAAAGAGCCGTGGT-1
ATCAAGATCCCAGGAC-1
ATCAATCTGGGCTGCA-1
ATCAATGCCGTGGCTG-1
ATCACATTAGAATATC-1
ATCACGTGCTAATTAA-1
ATCACTTCATCCTCGC-1
ATCAGACGGCACGCCG-1
ATCAGCCTCATGCTGC-1
ATCAGCTCGTCCACTA-1
ATCAGGTAGCTGACAG-1
ATCAGGTCGCCATTGC-1
ATCAGTAGGCAGGGAT-1
ATCATAGATCGACGAG-1
ATCATAGCCCTATGTA-1
ATCATCCAATATTTGT-1
ATCATCTGCCCAGTGT-1
ATCATGGACTACCGAC-1
ATCATTGTACCGCATT-1
ATCCAACGCAGTCATA-1
ATCCAATGGAGGGTCC-1
ATCCAATGGTACCGAA-1
ATCCACATCGACAGAA-1
ATCCACGCTAAATGTT-1
ATCCACTTTCAGACTA-1	TLS10
ATCCAGAGCAACAACC-1
ATCCAGGATTCGTGAA-1
ATCCCATCCACAGCGC-1
ATCCCATTTCCGTGGG-1
ATCCGGACCAGCCTGA-1
ATCCTACCTAAGCTCT-1
ATCCTGAATCGCTGCG-1
ATCCTGCGTGGAATGG-1
ATCCTGCTGCAGATAG-1
ATCCTTCTGAAAGAAC-1
ATCGACCCAATACAGA-1
ATCGACTCTTTCCGTT-1
ATCGCACGATTGTTCA-1
ATCGCACGCCGGGAGA-1
ATCGCCAGTCAACATT-1
ATCGCCGTGGTTCATG-1
ATCGCTGCGTGCAGCA-1
ATCGCTTTACGTCTCA-1
ATCGGAGACAGACGGC-1
ATCGGCAAGCAGTCCA-1
ATCGGTTACCTAGTAA-1
ATCGTATTCCGAGAAC-1
ATCGTCCAATCGAGTC-1
ATCGTGGAAAGTCTGG-1
ATCGTTAGCTAGCGGA-1
ATCGTTCACTTTCGCC-1
ATCTAACGTCCCTATG-1
ATCTAATATCCTACGG-1
ATCTACCATCTGCTCC-1
ATCTAGCTTGTGAGGG-1
ATCTATCGATGATCAA-1
ATCTCATAAACCTACC-1
ATCTCCCACGGAATAT-1
ATCTCCCTGCAATCTA-1
ATCTCGTGAGCGAAAC-1
ATCTGACATGGAAGGA-1
ATCTGATAGTGTCTTA-1
ATCTGCACCTCTGCGA-1
ATCTGCTGTTATCGCC-1
ATCTGGGCTGTTCTTG-1
ATCTGGTTAAGACTGT-1
ATCTGTAATTGTACCC-1
ATCTTAGGGCATTAAT-1
ATCTTATCGCACACCC-1
ATCTTGACCTGCAACG-1
ATCTTGACTTGTCCAA-1
ATCTTTCGTATAACCA-1
ATGAAGCCAAGGAGCC-1
ATGAAGTGGACCCAGC-1
ATGACGCCGGCTCTAA-1
ATGACGCGTTCTATCC-1
ATGACTATCAGCTGTG-1
ATGACTATGCGACATT-1
ATGAGGAGTGTTAATC-1
ATGAGGGCAGCGGCTA-1
ATGATCGGGAATAGAC-1
ATGATGCAATGGTACA-1
ATGCACCTTCCTTAAT-1
ATGCACGCGCTGTTCA-1
ATGCACTACCGCATTG-1
ATGCATGATCCAGGAT-1
ATGCATTCCGTGATGG-1
ATGCCAATCGCTCTGC-1
ATGCCATTTGCGACCA-1
ATGCCGGTCTTGCATA-1
ATGCCGGTTGATGGGA-1
ATGCGACAATTGGTCC-1
ATGCGACAGTCCCATT-1
ATGCGAGTCCCACCAC-1
ATGCTCAGTGTTGCAT-1
ATGCTCTGGCGCGGTA-1
ATGCTTAGGAGTTGAT-1
ATGGAAATTTAAGGAG-1
ATGGAACCTTTGCACA-1
ATGGACTGCTTAGTTG-1
ATGGAGCAGGCCGTGA-1
ATGGATCCGGCGTCCG-1
ATGGATTGACCAAACG-1
ATGGCAGCATTACGAT-1
ATGGCAGCCGAGAAAC-1
ATGGCCCGAAAGGTTA-1
ATGGCGGAATAGTCGC-1
ATGGCTGGAAATGGCC-1
ATGGGAACGGAAGCGG-1
ATGGGACCTGCTGAAC-1
ATGGGCCTCGGCCTCT-1
ATGGGTGTATACCTCC-1
ATGGTATTGGGAACCG-1
ATGGTATTTACTGATT-1
ATGGTCGCGTGGTTTC-1
ATGGTGCTCAAAGCCA-1
ATGGTTACGAAACATG-1	TLS10
ATGTAAGGCTGCTCTT-1
ATGTACATGCGGTGAG-1
ATGTACGATGACGTCG-1
ATGTAGCGCGCGTAGG-1
ATGTCATAATAAACGA-1
ATGTCATTTCCCATTG-1
ATGTCTTGTTTGACTC-1
ATGTGAAAGCCTAATG-1
ATGTGCATCCGACGCA-1
ATGTGGACATCTTGAT-1
ATGTGTAGTTTAGTCA-1
ATGTTACGAGCAATAC-1
ATGTTCCTGCCCACCT-1
ATGTTCGTCGACCCAC-1
ATGTTGATTAGAGACT-1
ATGTTGTAGTCTGTTT-1
ATGTTTCGGCCCGGAG-1
ATGTTTGTAAGATCAT-1
ATTAAACATGCGGACC-1
ATTAAAGCGGACGAGC-1
ATTAACACCTGAGATA-1
ATTAATACTACGCGGG-1
ATTAATGAACCAGTCG-1
ATTAATTCGGTCACTC-1
ATTACAACTACCGGCC-1
ATTACATGTCAGTCTT-1
ATTACCACACTGCCTG-1
ATTACGACTCCACAGT-1
ATTACGCGCTGGCAGG-1
ATTACGGGCTACGGTT-1
ATTACTAGCCTCTTGC-1
ATTACTTACTGGGCAT-1
ATTAGATTCCTCAGCA-1
ATTAGATTGATAGCGG-1
ATTAGGCGATGCTTTC-1
ATTATACTTTGCTCGT-1
ATTATAGCTACTTTAC-1
ATTATCGGAATGTACG-1
ATTATCTCGACAGATC-1
ATTATGAGACCCAATT-1
ATTATGCCATAGGGAG-1
ATTATTATGTCCGTCA-1
ATTATTCAGAGTCACT-1
ATTCAAAGTACCTGTT-1
ATTCAACCATTTAAGG-1
ATTCACTGATGTTGGA-1
ATTCAGGACCTATTTC-1
ATTCAGGATCGCCTCT-1
ATTCAGTAGCAGGGTC-1
ATTCATATACTGTCCA-1
ATTCATCGTTGAGGCA-1
ATTCCCACATAAACAA-1
ATTCCCGAAGGTACAG-1
ATTCCTAAGACGTGGA-1
ATTCCTCCGCCAGTGC-1
ATTCCTTCCAGGCGGT-1
ATTCGACGCCGGGCCT-1
ATTCGCAGAGGACACT-1
ATTCGCGCCTTGAGAG-1
ATTCGTCCCGAGGTTA-1
ATTCGTGCTATCTCTT-1
ATTCGTGTACCCATTC-1
ATTCGTTTATCGTATT-1
ATTCTCGTCTCTTTAG-1
ATTCTGAGTATGAACT-1
ATTCTTCGTACTTATG-1
ATTGAAGATCTTAGTG-1
ATTGAATTCCCTGTAG-1
ATTGACCGGCGATGAC-1
ATTGACGTAACTCGGT-1
ATTGATAGCAACGAGA-1
ATTGATCACCACATTT-1
ATTGATGAGTCCTAAC-1
ATTGCCTATTAGACCG-1
ATTGCCTTTATGTTTG-1
ATTGCGATCAGTAACT-1
ATTGCTGCTCCTCCAT-1
ATTGGATTACAGCGTA-1
ATTGGGAATATCTTGG-1
ATTGGGAGTTCTGTAA-1	TLS10
ATTGGTAGGATCCGCT-1
ATTGGTTGTGCATTAC-1
ATTGTACAACTCGGCT-1
ATTGTCGCAATACCTT-1
ATTGTCTGTTTCATGT-1
ATTGTGACTTCGCTGC-1
ATTGTTCAACGATCCG-1
ATTTAACTCGTATTAC-1
ATTTACAGTTTACTGG-1
ATTTACTAAGTCCATT-1
ATTTATACTGGTAAAG-1
ATTTCATTATTTCGCG-1
ATTTCCGGGTTCTGCG-1
ATTTGCCTAGTTACGA-1
ATTTGCGCGAGTAGCT-1
ATTTGGAGATTGCGGT-1
ATTTGTCTTGGGAGCT-1
ATTTGTTCCAGGGCTC-1
CAAACCAGGTCTGCAT-1
CAAACCATAAGCGTAT-1
CAAACCCTCCGGCGGG-1
CAAACGAGTATCGCAG-1
CAAACGGTCGCACTTT-1
CAAACGTGGTCTTGCG-1
CAAACTACGATAGAGA-1
CAAACTATTGAGCTTC-1
CAAACTCGCGACGCCG-1
CAAAGATTATTGGGCC-1
CAAAGGTCATCTGAAA-1
CAAAGGTTAAATTCAG-1	TLS10
CAAAGTCAGGTTAGCT-1
CAAATCTCTCACAAGG-1
CAAATGCGGAGTGTTC-1
CAAATGTCCTTCCGTG-1
CAAATTGGATTATGCC-1
CAAATTGTCAGCAAGC-1
CAACACATCTCCTGCC-1
CAACAGAATAACGCTA-1
CAACAGTGCCAAACGG-1
CAACATGGCCTGATAA-1
CAACCAGTGGCCTACC-1
CAACCGCACCTAGACA-1
CAACCTACCGAGCAGT-1
CAACCTGAACCTGCCA-1
CAACGACCCGTTTACA-1
CAACGATCGATCCAAT-1
CAACGCGATGAGCCAA-1
CAACGGTTCTTGATAC-1
CAACGTGGTGGAGTCT-1
CAACTATATCGAATGC-1
CAACTCCAACGTTTAG-1
CAACTCCGTAACTTGC-1
CAACTCCTTGATCCCG-1
CAACTGAGGGTATGAC-1
CAACTGCTCATCCGAT-1
CAACTTGTAGTGGGCA-1
CAAGAAACCCTAAACT-1	TLS10
CAAGACTCAGAAGCGC-1
CAAGAGGGCGGAGTAC-1
CAAGATATTATAACGT-1
CAAGCAACGTCGGAGT-1
CAAGCACCAAATGCCT-1
CAAGCGGCACATAATT-1
CAAGGATCGCATGTTC-1
CAAGGCCAGTGGTGCA-1
CAAGGGAGTGTATTTG-1
CAAGGTCCTATAGGCT-1
CAAGTAAGTGATAGAC-1
CAAGTCGTTGAAATCT-1
CAAGTGAACTTTGGTT-1
CAAGTGTGGTTGCAAA-1
CAATAAACCTTGGCCC-1
CAATACGAGAGTCTGA-1
CAATACGCTCTGAGGC-1
CAATATGTAGATTTAC-1
CAATATTCTTGACCTA-1
CAATATTGGACTAGTG-1
CAATCCATTATCCGTT-1
CAATCCCTATACCAGC-1
CAATCCTGCCGTGGAG-1
CAATGACCCTTAATTT-1
CAATGAGGTTCGACTA-1
CAATGCGAGAAGTATC-1
CAATGGAATCTACATA-1
CAATGGATCTCTACCA-1
CAATGGTCGGCCTGGG-1
CAATGTGCCAACCCTT-1
CAATTAAGGGTGATGA-1
CAATTGGGCCGCACTC-1
CAATTTCGTATAAGGG-1
CAATTTGACCGGGAAG-1
CACAAACCGCAGAACT-1
CACAAGAAAGATATTA-1
CACAAGCTAAGAAAGG-1
CACAATGAGCTGCTAT-1
CACACACGCTAACGAG-1
CACACAGCTTGCGCTC-1
CACACAGGGATAGATT-1
CACACGCGCTGTCTTA-1
CACACGTTTCAATGGG-1
CACACTTGTATTGCGA-1	TLS10
CACAGAGACGAGGACG-1
CACAGCACCCACGGCA-1
CACAGCTAGGGAGTGA-1
CACAGGGCCATATAGT-1
CACAGGGCCGTTGTCA-1
CACAGTCCCGCTTCGC-1
CACAGTTCGCTTCCCA-1
CACATAAGGCGACCGT-1
CACATATTAGCAGGAT-1
CACATCGTGCACGCGC-1
CACATCTCACCGACGA-1
CACATGATTCAGCAAC-1
CACATGTTTGGACATG-1
CACATTCTTTCGATGG-1
CACATTTCTTGTCAGA-1
CACCAATCATCCGTCT-1
CACCACGCCACACAGA-1
CACCAGTCAGCATGCA-1
CACCATCGGAGGAGAC-1
CACCATGATCGCAAAG-1
CACCCAAATCTTATGT-1
CACCCACACGTCACCC-1
CACCCACGAGGCAATT-1
CACCCGCGTTTGACAC-1
CACCCGGTTTGTGACT-1
CACCCTAACAAGATCT-1
CACCCTTGGTGAGACC-1
CACCCTTTCCTCGCTC-1
CACCGATACACCGAGC-1
CACCGATGATGGGTAC-1
CACCGCCAGAAGGTTT-1
CACCGCCGACCAGCGA-1
CACCGCGTCCACTCTA-1
CACCGGAGATATCTCC-1
CACCGGGCATCACAAG-1
CACCGGTAGAGACATT-1
CACCGTATCCCATCCG-1
CACCGTTAGGGATCAC-1
CACCGTTGCGCGATAT-1
CACCTAATAGAGTCGT-1
CACCTAATCAGTTTAC-1
CACCTCGATGGTGGAC-1
CACCTTGCGAAACTCG-1
CACCTTGGCGCCTTTG-1
CACGAAAGTTAGTCCC-1
CACGACCACAGACTTT-1
CACGACGTAATAGTAA-1
CACGACTAAAGTTCTG-1
CACGAGCAAACCAGAC-1
CACGATTGGTCGTTAA-1
CACGCACAGCGCAGCT-1
CACGCAGCGAGGCTTT-1
CACGCGGAACTGTTGC-1
CACGGACGTGGATGGC-1
CACGGCGCGCCAAAGG-1
CACGGGATTGAGGGTT-1
CACGTCAATCAATGGA-1
CACGTCGGCAACCTCT-1
CACGTCGGGTTCTAGA-1
CACGTCTATGATGTGG-1
CACGTTCGTGCTCTAG-1
CACGTTTCGTACACAC-1
CACTAAAGTTGCCTAT-1
CACTACGGGAGCTGCC-1
CACTACTCAGTTCTGT-1
CACTCAAGAGCTATGG-1
CACTCAGCTCTTGAGG-1
CACTCCTATGTAAGAT-1
CACTCCTCTCGGTCGG-1
CACTCGAGCTGAACAA-1
CACTCGGTTAGGAGGA-1
CACTCTCAAGCATCGA-1
CACTCTTCTGCTAGCC-1
CACTGACGATTGTGGA-1
CACTGTCCAAGTGAGA-1
CACTTAATCAGACGGA-1
CACTTCGCCACAGGCT-1
CACTTCGTCTTATCTC-1
CAGAACTTAGCCCTCT-1
CAGAATAACACACGGA-1
CAGAATATTCGTTATC-1
CAGACACCGATCGCTG-1
CAGACCTGTAAGTGTT-1
CAGACGAACCTGATAC-1
CAGAGACGGTCACCCA-1
CAGAGCATGAGCTTGC-1
CAGAGCGATGGATGCT-1
CAGAGGCGATGCATGA-1
CAGAGTGATTTAACGT-1
CAGATAATGGGCGGGT-1
CAGATACTAACATAGT-1
CAGATATGAAGATGAC-1
CAGATCATTTAAAGTC-1
CAGATCCTGGTTTGAA-1
CAGATGTTTGTCCCAA-1
CAGCAGCCCGTTCCTT-1
CAGCAGTCCAGACTAT-1
CAGCAGTCTGTGCTGC-1
CAGCCCTCACAGGCAG-1
CAGCCGGGCCCTCTAT-1
CAGCCTCCTGCAGAGG-1
CAGCCTCGATAGCGGT-1
CAGCCTCTCCTCAAGA-1
CAGCGATTCCCTTCAA-1
CAGCGCCAACACGATA-1
CAGCTCACTGAGACAT-1
CAGCTCGACAAGTTAA-1
CAGCTCGTGCTTGTGT-1
CAGCTCTGGGCTCACT-1
CAGCTGGCGTAACCGT-1
CAGCTTAGTAGGTAGC-1
CAGGAAGACTTTATAT-1
CAGGACAGCTGCCCTT-1
CAGGATATATCGTTGT-1
CAGGATCCGCCCGACC-1
CAGGCAGTCTTACCAG-1
CAGGCCAGTACCACCT-1
CAGGCCGTTTGGGTGT-1
CAGGCGCACGGTGGTC-1
CAGGCGCCATGCTAGG-1
CAGGGAGATAGGCCAG-1
CAGGGCTAACGAAACC-1
CAGGTTTAGTACTACA-1
CAGTAACTATTTATTG-1
CAGTAAGGGACGTCTC-1
CAGTAATCCCTCCCAG-1
CAGTACATTCTCTAAA-1
CAGTACCAGTTTACGT-1
CAGTAGATGATGTCCG-1
CAGTAGCCCACGCGGT-1
CAGTAGCGAGGTAGTA-1
CAGTCCAACGCCTTCT-1	TLS10
CAGTCGAGGATGCAAT-1
CAGTCGGCCTAGATAT-1
CAGTCTCTCGGCTAAT-1
CAGTCTGTATACTGGG-1
CAGTGAATAAATGACT-1
CAGTGGTTGCACATGA-1
CAGTGTCCGCAGAATG-1
CAGTGTCGGCTGGCCC-1
CAGTGTTAATCTCTCA-1
CAGTTCAAATTGACAC-1
CAGTTCCGCGGGTCGA-1
CAGTTCGAGGACCCGA-1
CATAACGGACAGTCGT-1
CATAAGAAGCTTGGCT-1
CATAAGCTCTCCGTCT-1
CATAATGAGCGGGCGA-1
CATACAAAGCCGAACC-1
CATACACAAAGTCAGC-1
CATACACGGTTCCCAC-1
CATACCCGTACCCAGT-1
CATACGAACTAGCTGG-1
CATACGGCGTCTGGGC-1
CATACGGGTGCATGAT-1
CATACTATGTAATTGT-1
CATACTTAGGCAATAC-1
CATACTTCTTTCTCCG-1
CATAGAGGAGATACTA-1
CATAGCCGCCCGGGAT-1
CATAGCGTTGCCCACC-1
CATAGGGACACTTGTG-1
CATAGTACATTGAGAG-1
CATAGTAGCATAGTAG-1
CATAGTCAAATACATA-1
CATAGTCCACAAGAAC-1
CATAGTGGGCACGCCT-1
CATATACTACTGATAA-1
CATATAGGTACAGTCA-1
CATATGTCAGGCTACG-1
CATATTATTTGCCCTA-1
CATCAAACTGGCGCCC-1
CATCAACACCTACTAA-1
CATCATCTACCCGGAC-1
CATCATTACCCTGAGG-1
CATCCAATATAGTTTG-1
CATCCCGAGATTCATA-1
CATCCGCAGGCCCGAA-1
CATCCTCTCAAAGATC-1
CATCGAATGGATCTCT-1
CATCGCCCGCGGCCAA-1
CATCGGACGGGTTAAT-1
CATCGTCCGGTTACTA-1
CATCTACCCGAGAACG-1	TLS10
CATCTAGTGAAGGGAA-1
CATCTATCCCGTGTCT-1
CATCTGCAGGATCATT-1
CATCTTACACCACCTC-1
CATGAACCGACATTTG-1
CATGAACCTCTTATCA-1
CATGACTTCGCTGAAT-1
CATGAGATGCACTCTC-1
CATGAGTCCATCACGG-1
CATGATACGGTGAAAC-1
CATGATCGCTTTGAGA-1
CATGATGCACAATTCT-1
CATGATGGAAGTTAGC-1
CATGCACATGAGAGGC-1
CATGCACGTGTTACTG-1
CATGCATGGAGACCCT-1
CATGCCAACTCGCAAA-1
CATGCGACCAGTTTAA-1
CATGCGTTAGACAGAA-1
CATGCGTTGAGAGGAG-1
CATGCTGGCTCCAATT-1
CATGGAAATGGGACCA-1
CATGGATTGTCTTCCG-1
CATGGCAGGAAGATCG-1
CATGGCTCCCTATGTC-1
CATGGGTATGCCTTAT-1
CATGGGTCGGGTGTGG-1
CATGGTAAGTAGCGTT-1
CATGGTATTAGTTTGT-1
CATGGTCTAGATACCG-1
CATGGTTTATTAATCA-1
CATGTAAGAGACATTT-1
CATGTAGGAGCGCCAA-1
CATGTCTCATTTATGG-1
CATGTGGGCTCATCAC-1
CATTACATAGATTGTG-1
CATTACGCAGGAAGGG-1
CATTACGTCGGCCCGT-1
CATTATAACAGGGTCC-1
CATTATCCCATTAACG-1
CATTATGCTTGTTGTG-1
CATTCACTGACAGCTA-1
CATTCAGGTCAGTGCG-1
CATTCCCATTCCGTCG-1
CATTCCCTAAGTACAA-1
CATTCGTCGTAGCGGT-1
CATTGATGAACACGCC-1
CATTGCAAAGCATAAT-1
CATTGCGAAATGGGCG-1
CATTGCGGGTCAATTC-1
CATTGTGTGCTAGATC-1
CATTTAGCGGACCATG-1
CATTTATCGTTCAAGA-1
CATTTCTAGCAGACTA-1
CATTTGAGTGGTACGT-1
CCAAACAGAACCCTCG-1
CCAAAGCAGTTGGTTG-1
CCAAAGTCCCGCTAAC-1
CCAAATAACAAGATTC-1
CCAAATCAAAGGGCAA-1
CCAACCTTATGTAACT-1
CCAACGATGCACTGAT-1
CCAACGCTTGCCAGGG-1
CCAACTTGATAGATCC-1
CCAAGAAAGTGGGCGA-1
CCAAGACTTCTGCGAA-1
CCAAGCGTAACTCGTA-1
CCAAGCTTGATCTCCT-1
CCAAGGAACAGAGAGG-1
CCAAGGTTGCCCTTTC-1
CCAAGTTTCTACAGAT-1
CCAATAGATTTCATCT-1
CCAATAGTGCCGTCGA-1
CCAATCGGTAGATCGA-1
CCAATGTCACAGCAAG-1
CCAATTACGGGTCGAG-1
CCAATTGAATGTTAAT-1
CCACAATGTACGTCTT-1
CCACACTGAGATATTA-1
CCACAGCTGAAATCAT-1
CCACAGTACCCATCCT-1
CCACATACTGCACCCA-1
CCACATGGCTCTTTAT-1
CCACCAACTTTACTGT-1
CCACCCAAGGAAAGTG-1
CCACCTGTATGGAATA-1
CCACGAATTTAACCTC-1
CCACGAGAAGAGAATC-1
CCACGGAGCCATAAGA-1
CCACGGCAGGTGTAGG-1
CCACGGTGCCCGGTAG-1
CCACGTAAATTAGACT-1
CCACTAAACTGAATCG-1
CCACTATCCGGGTCAC-1
CCACTCAGATCCGCAA-1
CCACTGGTGGCTGGTT-1
CCACTGTTTGGATTAA-1
CCACTTTCCTTCTAGG-1
CCAGAAACTGATGCGA-1
CCAGAAAGCAACTCAT-1
CCAGAGACAAAGCCGG-1
CCAGATAGTTGAGTGA-1
CCAGATGTAAATGGGT-1
CCAGCCTGGACCAATA-1
CCAGCGGGATCACCAG-1
CCAGCTACGCCTCATA-1
CCAGCTCGAACGCATT-1
CCAGCTGATGGTACTT-1
CCAGCTTCCGCCCGCA-1
CCAGGCTGGCGTCTGA-1
CCAGGGACGTGGCCTC-1
CCAGTAGTCTGATCCA-1
CCAGTCAAATCTCTTA-1
CCAGTCCATTATTCGA-1
CCAGTCTAGACGGCGC-1
CCAGTCTTGTCATAGA-1
CCAGTGAGCTCCTTGT-1
CCAGTGTACAGACCGA-1
CCAGTTCGGTAACTCA-1
CCATAAACAACCCGAC-1
CCATAACCTGTGCAGT-1
CCATACCTTTACTTGT-1
CCATACTCGCCTCTCC-1
CCATAGAGGCTGCCAG-1
CCATAGGTTGGCGTGG-1
CCATAGTCAGTAACCC-1
CCATATGGAAACTATA-1
CCATATTGGATCATGA-1
CCATCATAAGAACAGG-1
CCATCCATACCAAGTC-1
CCATCGCAGTTAAACT-1
CCATCTCACCAGTGAA-1
CCATCTTGTTCACAAT-1
CCATGCCCTAGATTTC-1
CCATGCCTGTTTAGTA-1
CCATGCTCTGCAGGAA-1
CCATGGCAAACGCTCA-1
CCATGGCCCTTGTACC-1
CCATGTTCATCTATAT-1
CCATTAGCGATAATCC-1
CCATTCCCTGCCCACA-1
CCATTGTTTCCTCCAT-1
CCATTTCTACCTATTA-1
CCCAAACATGCTGCTC-1
CCCAACATACGTCGCG-1
CCCAACCACACTAACA-1
CCCAAGAATGCACGGT-1
CCCAAGACAGAGTATG-1
CCCAAGTCATTACACT-1
CCCAATGAGATTTGCA-1
CCCAATTTCACAACTT-1
CCCACTCCACGGTATC-1
CCCAGAGGAGGGCGTA-1
CCCAGATTCCCGTGAC-1
CCCAGGAAGAATTCGA-1
CCCAGGTCTGAAGGCT-1
CCCAGTAAACTTGGGA-1
CCCAGTTAAGGCGCCG-1
CCCATATAGGTCGATT-1
CCCATTATTGTATCCT-1
CCCGAAGTTTCGCGAA-1
CCCGACCATAGTCCGC-1
CCCGAGTTTCTCCGTA-1
CCCGATAGCCTCGCCT-1
CCCGCAAATAATCATC-1
CCCGCAGCGCGAACTA-1
CCCGCAGGGCCCAAAG-1
CCCGCCATGCTCCCGT-1
CCCGCGCAATGCACCC-1
CCCGCTAGAGGGTTAA-1
CCCGCTTGCCCTCGTC-1
CCCGGCACGTGTCAGG-1
CCCGGCTAGGTGAGAA-1
CCCGGGTCGTTCAGGG-1
CCCGGTGGAAGAACCT-1
CCCGGTGTATCGGAAT-1
CCCGTAAGTCTAGGCC-1
CCCGTAGCTGGGAAGA-1
CCCGTCAGCGTCTGAC-1
CCCGTGACAGTGCCTT-1
CCCGTGAGGGCGGTGA-1
CCCGTGGGTTAATTGA-1
CCCGTTTCGCAGATGT-1
CCCTACCCACACCCAG-1
CCCTACTTGAACAATG-1
CCCTAGCTCTAAGGTC-1
CCCTAGGCAACAAGAG-1
CCCTAGTGTCAGGTGT-1
CCCTATGTAGAGCAGA-1
CCCTCAAGCTCTTAGT-1
CCCTCAGATCGAGAAC-1
CCCTCATCACAGAGTA-1
CCCTCATTCTGGAATT-1
CCCTCCTCGCTCGTAT-1
CCCTCGATAATACACA-1
CCCTCGGGAGCCTTGT-1
CCCTGAAATGAGTTGA-1
CCCTGACTAACAAATT-1
CCCTGATGTAACTCGT-1
CCCTGCCCAATCCGCT-1
CCCTGCGCTACGCATA-1
CCCTGGCTGTTCCTTC-1
CCCTGGGAGGGATCCT-1
CCCTGGTATGGGCGGC-1
CCCTGTTGGCAAAGAC-1
CCCTTCTCGTACGCGA-1
CCCTTTAATGGAGTTC-1
CCCTTTGACAGGTCTT-1
CCGAAAGTGGTGAGCA-1
CCGAACACTGGGCCTC-1
CCGAACCTTCCCGGCC-1
CCGAAGCATTGACCAA-1
CCGAAGGGCGTACCGC-1
CCGAAGTATATTGTTC-1
CCGACAAACACATGAG-1
CCGACAAAGGGAGTGC-1
CCGACAATAGGCCGCC-1
CCGACGGGCATGAGGT-1
CCGACGTAAACACAAC-1
CCGACTCGCATAGTCT-1
CCGAGAAGTCGCATAA-1
CCGAGCTGTGCTTGTC-1
CCGAGGGATGTTAGGC-1
CCGATATGACGTAAGG-1
CCGATCTCAACCTTAT-1
CCGATCTTAAGAGGCT-1
CCGATTCGAGGGACCC-1
CCGATTGGTCAATGAA-1
CCGCACAAAGACCAAC-1
CCGCACACGAACGTGT-1
CCGCACGTGACCTCGG-1
CCGCACTTGCAATGAC-1
CCGCATGTGGTACGAT-1
CCGCCACCACAATCCA-1
CCGCCGGAACTTCTCG-1
CCGCCGGTCAACACAC-1
CCGCCGTTGAGGATAA-1
CCGCCTGCGAATTGGT-1
CCGCCTTGCGATGTCG-1
CCGCGATTTGGTAGGT-1
CCGCGCAAGATACCCA-1
CCGCGGAATGCGTCAC-1
CCGCGGGTACGAAGAA-1
CCGCGTAGGTAAGGGC-1
CCGCTATCAGCACCAG-1
CCGCTCCAGGGCGATC-1
CCGCTCTTCCGAACTA-1
CCGCTGGTGCCATTCA-1
CCGCTTACCTCACTCT-1
CCGCTTCGCGGTTAAC-1
CCGCTTGCTGACATGG-1
CCGGAAGTGCAATATG-1
CCGGAAGTTATCAGTC-1
CCGGAATGGTTTCAGT-1
CCGGAGCGTACTTTCT-1
CCGGAGGTCTTATGGT-1
CCGGCACGACCGTTTC-1
CCGGCCGCGAGCATAT-1
CCGGCGCATATTGGAT-1
CCGGCGTGAGACTCTG-1
CCGGGACCCGCAGAGA-1
CCGGGCGGTCTCGTCA-1
CCGGGCTAAGAATTTC-1
CCGGGCTGCTCCATAC-1
CCGGGTTCGAGGTTAC-1
CCGGTAATGGCTAGTC-1
CCGGTATCTGGCGACT-1
CCGGTGCGAGTGATAG-1
CCGGTTTGTAATTGTG-1
CCGTAAGTTGGTCCCA-1
CCGTACCCAAGCGCCA-1
CCGTAGGAAATCCCTG-1
CCGTAGGGTTGTTTAC-1
CCGTATCTCGTCGTAG-1
CCGTATTAGCGCAGTT-1
CCGTCAACCTCTGGCG-1
CCGTGAGGCATTCATG-1
CCGTGCCCATGACGGC-1
CCGTGGAACGATCCAA-1
CCGTGTTAAATTCCAT-1
CCGTTACGTTAGAACA-1
CCGTTCCGAATCTCGG-1
CCGTTTCCTTTCCGTG-1
CCTAAACAGGGTCCGT-1
CCTAAAGGCTGACGCT-1
CCTAAATTAACGGTTC-1
CCTAAATTGTATCCTA-1
CCTAACCCAAACAAGT-1
CCTAACTAAGGCTCTA-1
CCTAAGTGTCTAACCG-1
CCTACAAGTCCGGAAT-1
CCTACAGTTGAGGGAG-1
CCTACATTCACAGACG-1
CCTACGCGACCTTACA-1
CCTACGGCTCAGTCGA-1
CCTACTCAACACGATT-1
CCTACTGCGGCGGCCA-1
CCTACTGCTTACACTT-1
CCTAGGCGTAGCGATC-1
CCTAGGTAAAGGTAGC-1
CCTAGTTAGTCGCATG-1
CCTATAATGAGTGCCC-1
CCTATACCGTCCTGTC-1
CCTATATCGTGTCACG-1
CCTATATTTGTCCTGG-1
CCTATCTATATCGGAA-1
CCTATGAAGTGGTGCC-1
CCTATGGCTCCTAGTG-1
CCTATGGGTTACCGTC-1
CCTATGGTCAAAGCTG-1
CCTATGTCCACTCCAC-1
CCTATTATTCCGGCCG-1
CCTCAACGATCGCTGT-1
CCTCACCAATCTTGAC-1
CCTCACCTGAGGGAGC-1
CCTCACCTTAGCATCG-1
CCTCACGTCAGCTAAT-1
CCTCATGCAGCTACGA-1
CCTCCCGACAATCCCT-1
CCTCCGACAATTCAAG-1
CCTCCTAGCTAGAGTC-1
CCTCCTGAGCCCACAT-1
CCTCCTGTTGTGTCGT-1
CCTCGAAGTGGACGGG-1
CCTCGACCCACTGCCT-1
CCTCGCCAGCAAATTA-1
CCTCGCGCGATATAGG-1
CCTCGCGCTGTGCGAT-1
CCTCGGACCGGGATAG-1
CCTCGGATGCTACCTG-1
CCTCGGTTTCCTTGCC-1
CCTCGTTACGCCTGTT-1
CCTCTAATCTGCCAAG-1
CCTCTACAAGGATTGG-1
CCTCTATCGATTAGCA-1
CCTCTCTCCCATCTAG-1
CCTCTGGCCTAGACGG-1
CCTCTGTACTATTCTA-1
CCTGAACGATATATTC-1
CCTGAATATTTACATA-1
CCTGACAAACTCGCGC-1
CCTGACCACCGATGGT-1
CCTGACGCAACCTTTA-1
CCTGAGAATAAATGCA-1
CCTGATTCGCGAAGAA-1
CCTGCCCGTTGTCTAG-1
CCTGCGATAGAACTGT-1
CCTGCGTTCTACGCTT-1
CCTGCTACAACCATAC-1
CCTGCTATTTGAGAAG-1
CCTGGAAACGTTCTGC-1
CCTGGCTAGACCCGCC-1
CCTGGTCGAATGTGGG-1
CCTGTAAGACATGATA-1
CCTGTACTCACGCCCA-1
CCTGTCACCCGGGCTC-1
CCTGTCCCTCACGTTA-1
CCTGTCGCCCGTAAAT-1
CCTGTCGTGTATGAAG-1
CCTGTGAAACCGTAAC-1
CCTGTGCATAGGAGAC-1
CCTGTGCGGATTGTAA-1
CCTGTTCAACCTCGGG-1
CCTGTTTGAAGACACG-1
CCTTAAGTACGCAATT-1
CCTTCAGTTAAAGTGA-1
CCTTCCGCAACGCTGC-1
CCTTCGTATAGAATCC-1
CCTTCTCAGCGTTCCT-1
CCTTCTTGATCCAGTG-1
CCTTGACCACTTTATT-1
CCTTGTGAACGTGGTT-1
CCTTTAAGGGAGCACT-1
CCTTTCAATGAAGAAA-1
CCTTTGAATTATGGCT-1
CGAAACATAGATGGCA-1
CGAAACGCAATTCATG-1
CGAACAGTATGGGCGT-1
CGAACATAGTCAGAAA-1	TLS10
CGAACCCGCATGCGTC-1
CGAACCTCTTTCCTAG-1
CGAACGCCCAGTGCCG-1
CGAACGGCCGGACAAC-1
CGAAGACGGTGAGTGC-1
CGAAGACTGCCCGGGA-1
CGAAGATCAGTTTCAT-1
CGAAGCTATAAATTCA-1
CGAAGGGTTTCAGATT-1
CGAAGTTGCTCTGTGT-1
CGAATCTGCTCGACGC-1
CGAATGAAGTCATTGC-1
CGAATGACGCATAATG-1
CGAATGGTAGGTCGTC-1
CGAATTACATGGTGTT-1
CGAATTCCCGGTTCAA-1
CGACAATTTGATCTAA-1
CGACACCGCTTAAGGA-1
CGACACGCTCCGACAG-1
CGACACGGATGCCCAC-1
CGACAGTTCGCGTTAT-1
CGACATGCGATCTTCT-1
CGACCCTTAACGCCGG-1
CGACCGTTGGTATTCG-1
CGACCTACTAGACAAT-1
CGACGCATCCGTACCT-1
CGACTCAGGATGTTAT-1
CGACTCGGTACACGGT-1
CGACTTTGTATAGCCT-1
CGAGACCCTAGAGTGT-1
CGAGACTACTGCTGCT-1
CGAGAGATGTGAACCT-1
CGAGAGCGCGTAGATA-1
CGAGAGCTTTCACTAC-1
CGAGAGGGTAGCCGCG-1
CGAGATGTTGCCTATA-1
CGAGATTTCGCTCGGG-1
CGAGCACTTCAAGTTT-1
CGAGCCGAGCACTCGA-1
CGAGCGTTGATCAGCC-1
CGAGCTGGGCTTTAGG-1
CGAGGAGCTTCCATAT-1
CGAGGATCGGGAACGA-1
CGAGGCCAGGCATTGG-1
CGAGGCTAAATATGGC-1
CGAGGGACTGCGGTCG-1
CGAGGGTATCCAGGTG-1
CGAGTACTAAAGAGGA-1
CGAGTGAAGGTACCAG-1
CGAGTGCTATAGTTCG-1
CGAGTTCTGTCCCACC-1
CGAGTTTATCGGACTG-1
CGATAACCAATTTGAG-1
CGATAATACTCAGGTT-1
CGATACCTCGCGGACA-1
CGATAGCGATACAGTG-1
CGATAGTCGTACTGCA-1
CGATATTAGCCGCAGG-1
CGATCATTAGAGGCAC-1
CGATCCACCATTGTTG-1
CGATCCGACCCAGTGC-1
CGATCCTCGCAACATA-1
CGATCGAGAAGCACCA-1
CGATCTGTTGGAGGAC-1
CGATGGACCCTACGCC-1
CGATGTTGTTATCTAC-1
CGATTAAATATCTCCT-1
CGATTCGCCTGGCTGC-1
CGATTTGTCATTAATG-1
CGCAAACACGAGTTAC-1
CGCAATCGATCATTAG-1
CGCAATTACTTTCGGT-1
CGCAATTAGGGTAATA-1
CGCAATTCTACAATAA-1
CGCACATGTCCACTAC-1
CGCACGTCTGTTTATG-1
CGCACGTGCGCTATCA-1
CGCAGAAACATTTGCG-1
CGCAGATCTTCACCCG-1
CGCAGGCGATCCAAAC-1
CGCAGTTCTATCTTTC-1
CGCATCATGGCTTCAG-1
CGCATCCATCAGCCAG-1
CGCATGCCGAATGCGT-1
CGCATGGTGCGATGCT-1
CGCATTAGCTAATAGG-1
CGCCAAGAAGCCGAGT-1
CGCCAATTATTGCGTT-1
CGCCACAGGTCGCGAT-1
CGCCACCCGCATTAAC-1
CGCCATCCGATTATGA-1
CGCCCAGCACGCCTAG-1
CGCCCAGCGTTTCACG-1
CGCCCGCTTCCGTACA-1
CGCCCTAATTGTTCAA-1
CGCCCTTACATCCACC-1
CGCCCTTGAAGGCTGA-1
CGCCGACTATTCGCTA-1
CGCCGCCCATGCCTGT-1
CGCCGCGTTCTGAACG-1
CGCCGGTGTCGCAGTA-1
CGCCGTCTACCCATCG-1
CGCCGTTCAGCATAGT-1
CGCCTCCCTCCTCTAT-1
CGCCTGGCCTACGTAA-1
CGCCTTTAGCATGCTC-1
CGCGAAGTGGCATACT-1
CGCGACACTGCGCAGC-1
CGCGACCGCGACAGAT-1
CGCGAGAGGGACTTGT-1
CGCGAGTCTGCCGGGT-1
CGCGCAAATGTCCAGA-1
CGCGCAAGGAACTACA-1
CGCGCATGTTTGATTG-1
CGCGCCCGACTTAATA-1
CGCGGCAGTATTACGG-1
CGCGGCTCAACTTGAA-1
CGCGGGAATTAGGCAG-1
CGCGGGAATTCCTTTC-1
CGCGGTAAGTCTAGCT-1
CGCGGTACGGTATACA-1
CGCGGTCACAAACCAA-1
CGCGTACATTCTGGAA-1
CGCGTCATATTAAACC-1
CGCGTGCTATCAACGA-1
CGCGTGGGCCTGTGTT-1
CGCGTTCATGAAATAC-1
CGCTACCGCCCTATGA-1
CGCTACGGGACATTTA-1
CGCTAGAGACCGCTGC-1
CGCTATACCGCCCACT-1
CGCTATTCAATGTATG-1
CGCTATTCTTAGGCTC-1
CGCTCGACATAATGAT-1
CGCTCTCCGTAGATTA-1
CGCTGAGGACGTCCAA-1
CGCTGGTGACTACCCT-1
CGCTGTGACGCCGCAC-1
CGCTGTGTGGATGTTG-1
CGCTTAGTATTGATAC-1
CGCTTATTCCCGGTCG-1
CGCTTCCACTGAAATC-1
CGCTTCGGTCTAAGAC-1
CGCTTGGACGGATAGA-1
CGCTTTCATACCGGTG-1
CGCTTTCCGCCAAGGT-1
CGCTTTCTTGCATTCG-1
CGGAAAGAATCAAACG-1
CGGAAAGCAAATGTGC-1
CGGAAATTTCACATCC-1
CGGAACGTAAACATAG-1
CGGACCTCTGTAGTTA-1
[truncated: 2,899 more rows]
